# Supplementary material for: Unequal climate impacts on global values of natural capital
Source: Nature. 2023 Dec 18;625(7996):722–7. doi: 10.1038/s41586-023-06769-z (PMC10808060; doi:10.1038/s41586-023-06769-z)
Supplement: Supplementary file 3 — Source Data Fig. 1 [file 41586_2023_6769_MOESM3_ESM.csv]

	mN	nN	r5	GDP	Population	countryname
1	0.326938672754135	4.15310700306309	REF	13464605004.6059	2866376	Albania
2	0.217849400810083	2.8747143261943	LAM	618105207511.642	44494502	Argentina
3	0.475852401099065	2.67936607259595	REF	12676157460.4715	2951741	Armenia
4	0.212046267272165	2.33523321409036	OECD	1547779646070.93	24982688	Australia
5	0.126523682691086	1.10522182510611	OECD	432660566351.92	8840521	Austria
6	0.051776320342792	2.0113771353768	REF	55443196096.6192	9939771	Azerbaijan
7	1.91189135965675	1.52107813490202	MAF	3340191665.41803	11175379	Burundi
8	0.0364346654057912	0.274489799961741	OECD	513289303039.31	11427054	Belgium
9	1.97241756506977	7.41119159467362	MAF	14064940900.1886	11485035	Benin
10	7.95077584616611	7.01029765586327	MAF	15045898725.4244	19751466	Burkina Faso
11	0.0370966949318336	0.133541726911019	ASIA	256313207602.685	161376713	Bangladesh
12	0.53829319808834	3.24882181378595	REF	58527400759.465	7025037	Bulgaria
13	1.60531307567988	3.35583370770022	REF	18981315176.2995	3323929	Bosnia and Herzegovina
14	1.60361193529969	3.41704990732354	REF	61690614047.5374	9438785	Belarus
15	1.2479955540224	14.5866225414941	LAM	1911465106.06521	383071	Belize
16	0.867637964260111	10.2684410594386	LAM	39606856387.309	11353140	Bolivia
17	1.17076271164173	4.71091473430255	LAM	1905600836522.61	209469320	Brazil
18	0.847545784894658	5.78274805271075	MAF	16660901915.4002	2254067	Botswana
19	14.1503021999898	19.1585904645851	MAF	2042797186.44618	4666375	Central African Republic
20	0.106615314053456	2.38577285152122	OECD	1758795797955.44	37065178	Canada
21	0.016799640831682	0.41438788606432	OECD	794042158407.86	8514329	Switzerland
22	1.12315912348714	1.49859594065486	LAM	275975748242.761	18729166	Chile
23	0.132608634775699	0.340191056440747	ASIA	14303023555982.9	1402760000	China
24	5.10865865074459	3.51014917994355	MAF	59731020986.2221	25069226	Cote d'Ivoire
25	5.03292780066106	8.32775358780296	MAF	38417170973.8646	25216261	Cameroon
26	20.9916586530044	7.83533789032124	MAF	45176155682.2006	84068092	Congo, Dem. Rep.
27	4.93518635118457	7.16372841979713	MAF	10231016148.8346	5244363	Congo, Rep.
28	0.278407513101959	1.9959001012672	LAM	330156018082.332	49661056	Colombia
29	1.14173260848011	1.13068100556793	MAF	1138372928.83741	832322	Comoros
30	1.80135843312039	2.56154356874714	LAM	66634542088.1899	4999443	Costa Rica
31	0.32428373978779	0.828975183647622	REF	221810712332.944	10629928	Czech Republic
32	0.0557257037111061	0.361423643445009	OECD	3774979810331.18	82905782	Germany
33	0.0353997211927642	0.166096757421248	MAF	3139396536.47467	958923	Djibouti
34	0.0334519804798518	0.487502612962118	OECD	347370758888.72	5793636	Denmark
35	0.113158609964194	1.78232185896609	LAM	90092985957.5381	10627147	Dominican Republic
36	0.476513119465859	2.61824972331607	LAM	107791220421.76	17084359	Ecuador
37	0.0105928472312146	2.67108012870805	MAF	399705316998.193	98423602	Egypt, Arab Rep.
38	0.0572175230067019	1.00562042335591	OECD	1374802749970.53	46797754	Spain
39	1.7175959131722	2.32953586569379	REF	27563155336.2051	1321977	Estonia
40	1.37247361102662	4.79832120337981	MAF	87684421573.7364	109224410	Ethiopia
41	0.654883386550296	2.75924246091928	OECD	266660267605.322	5515525	Finland
42	0.0600794288173319	0.694394160780261	OECD	2722530469959.03	67101930	France
43	6.96500808186128	8.32900488821008	MAF	15769561741.7271	2119275	Gabon
44	0.0117944740701051	0.322002185199847	OECD	3327351550904.48	66460344	United Kingdom
45	0.202703097421008	4.81376796892984	REF	17930039991.1867	3726549	Georgia
46	5.83960196738412	2.38598601423809	MAF	62167904905.4127	29767108	Ghana
47	22.4494443691784	9.7488938705842	MAF	12119106180.4122	12414292	Guinea
48	9.36489750967825	5.91890424129517	MAF	1674020800.36836	2280092	Gambia, The
49	0.029470709608323	2.55836132641105	OECD	212064552402.322	10732882	Greece
50	1.07619522491571	2.56287110624183	LAM	72084743376.7302	16346950	Guatemala
51	12.0053229320686	8.1796839393807	LAM	5102202266.1251	779007	Guyana
52	2.71451293662133	6.17791175396368	LAM	24979761082.7307	9587523	Honduras
53	0.611386346693098	3.36615646859984	REF	58581783977.9227	4087843	Croatia
54	0.199523136736455	0.451741511928478	LAM	16683655211.6403	11123183	Haiti
55	0.216584773237953	1.26196707112296	REF	149001207736.3	9775564	Hungary
56	0.864244859608984	1.1587859738284	ASIA	1059129304414.34	267670549	Indonesia
57	0.180004945446121	0.544087634534383	ASIA	2746352662531.65	1352642283	India
58	0.0489678065245451	1.22409188156725	OECD	374457923254.498	4867316	Ireland
59	0.0164969063010879	0.858459119537513	MAF	451157543563.972	81800204	Iran, Islamic Rep.
60	0.00806308759942223	0.153502983458087	MAF	202695134463.043	38433604	Iraq
61	0.0242774275853354	0.745002110654583	OECD	2022656107892.79	60421760	Italy
62	0.399213127640218	1.63838616074008	LAM	15690173867.8086	2934853	Jamaica
63	0.0223074224154751	0.687053412105625	MAF	43412306668.8472	9965322	Jordan
64	0.0277375997765618	0.199885896297512	OECD	4853648333785.59	126529100	Japan
65	0.00866412847255249	0.469878712225116	REF	214137215656.625	18276452	Kazakhstan
66	3.66357534382871	2.51616190820779	MAF	84941553175.8286	51392570	Kenya
67	0.0250905974673333	3.18853256789498	REF	8026588269.02801	6322800	Kyrgyz Republic
68	3.0918205013245	7.41416205413553	ASIA	23526108719.581	16249795	Cambodia
69	0.0300538805555201	0.197651668928984	OECD	1698017936494.25	51606633	Korea, Rep.
70	3.91280445155737	8.98750217118761	ASIA	18586930922.857	7061498	Lao PDR
71	0.0060670861502679	0.54258108108526	MAF	53406267570.3237	6859408	Lebanon
72	25.2843313008441	8.80699102577231	MAF	3490125895.08329	4818976	Liberia
73	0.185571057689762	2.72088380449672	ASIA	95493642095.9166	21670000	Sri Lanka
74	0.608049717342337	0.197602514084245	MAF	2478994652.25121	2108327	Lesotho
75	0.772944000466349	1.85638844111378	REF	48811821822.1735	2801543	Lithuania
76	0.0342811653965786	0.496664647604206	OECD	69055982970.1686	607950	Luxembourg
77	1.70308708622979	2.78806152940178	REF	31769736428.7902	1927174	Latvia
78	0.445904412272776	3.86738289010719	MAF	116556517022.532	36029089	Morocco
79	0.798889593136473	2.32023763238711	REF	9360018239.03398	2708214	Moldova
80	10.2091214830559	4.86202960156756	MAF	13387009890.9535	26262313	Madagascar
81	0.316988248999598	1.77503033040269	LAM	1330369279192.35	126190782	Mexico
82	0.373929511657574	2.03095157107763	REF	11410423848.8616	2076217	North Macedonia
83	1.85337929083766	7.32843690821596	MAF	16219060921.8891	19077755	Mali
84	0.479077499670633	6.30970325214216	ASIA	14227955465.392	3170214	Mongolia
85	16.0870032057694	7.74741403075524	MAF	18838567417.1198	29496009	Mozambique
86	0.371273963474078	0.665509280632949	MAF	7352786442.83455	4403312	Mauritania
87	0.00596207324047676	0.382145191617694	MAF	13862659023.847	1265303	Mauritius
88	8.84430352711938	5.48252858499356	MAF	7516573390.06998	18143215	Malawi
89	2.88322912078555	1.21075929202413	ASIA	370142609140.955	31528033	Malaysia
90	1.52812385223439	5.43966093959677	MAF	12021971580.2564	2448300	Namibia
91	0.351681419323159	9.54743982517872	MAF	12218873501.7288	22442831	Niger
92	0.618383817283463	0.482779218164001	MAF	521599387041.694	195874685	Nigeria
93	3.45538112658219	9.9214186927565	LAM	14296488178.9006	6465502	Nicaragua
94	0.00879450999012801	0.157748857246873	OECD	873230540965.051	17231624	Netherlands
95	0.0721134315134669	2.27978188687284	OECD	427666458613.206	5311916	Norway
96	1.24948612213693	7.13685564780533	ASIA	30416749049.9734	28095712	Nepal
97	0.0487826191660358	1.04752094170946	ASIA	338093420266.236	212228288	Pakistan
98	0.285826543139866	2.46508299049463	LAM	65883838026.258	4176868	Panama
99	0.356790154017999	3.3841390164842	LAM	222926012319.409	31989265	Peru
100	0.519281123508121	1.63717788261009	ASIA	395782237053.679	106651394	Philippines
101	5.11702264644739	10.9489541881887	ASIA	25079386205.8946	8606324	Papua New Guinea
102	0.453550349955816	1.65337932398814	REF	576946231595.703	37974750	Poland
103	0.284184770870002	1.39607095075561	OECD	229453661640.985	10283822	Portugal
104	2.37142382190796	3.93048316054745	LAM	43291500192.5526	6956069	Paraguay
105	0.425906116981789	2.28677635860666	REF	221163078504.75	19473970	Romania
106	0.473775914800333	3.45457654493304	REF	1515922011394.68	144477859	Russian Federation
107	3.35831719424843	1.8962034318533	MAF	10828870973.2176	12301969	Rwanda
108	4.82111900503113	4.64243716685399	MAF	22859614692.0247	15854324	Senegal
109	25.4835569938481	12.0194214496548	ASIA	1606289619.91456	652856	Solomon Islands
110	12.2496078701082	5.91191276641605	MAF	5112681809.21228	7650149	Sierra Leone
111	0.624869400846169	1.10856292860947	LAM	26683040684.5385	6420740	El Salvador
112	2.33628987400061	9.49127334582242	LAM	5507396025.40463	575987	Suriname
113	0.502580858702896	1.30216648049134	REF	102325232116.648	5446771	Slovak Republic
114	0.399476462614097	1.99208938124435	REF	51588002003.9171	2073894	Slovenia
115	0.354200692211029	2.39499004347413	OECD	571460239172.662	10175214	Sweden
116	6.30986555528044	2.36787364284744	MAF	4546344216.80091	1136274	Eswatini
117	4.90126119816034	8.21232655926812	MAF	10806707258.1443	15477727	Chad
118	1.00655493832243	2.30359451304971	MAF	5124384504.62041	7889095	Togo
119	0.493806079048636	1.49915738310675	ASIA	477571439661.519	69428454	Thailand
120	0.0346178667004999	1.8436730722498	REF	10801080153.5829	9100847	Tajikistan
121	0.197336824628378	1.52798288151217	LAM	24245256176.8351	1389841	Trinidad and Tobago
122	0.262462436187657	1.81816057952387	MAF	51430065281.0244	11565203	Tunisia
123	0.338002916528951	1.62176899398265	REF	1047960838224.51	82340090	Turkey
124	5.08654794246004	6.26313046073645	MAF	60432567485.8382	56313444	Tanzania
125	0.59523470832732	2.70459081949955	MAF	39436814125.1791	42729032	Uganda
126	0.427220537006435	1.13568949712331	REF	104710538303.506	44622518	Ukraine
127	1.12627329126903	1.87278664515119	LAM	58638647573.9602	3449290	Uruguay
128	0.0663348504108835	0.812216998729134	OECD	20725100368800	326838199	United States
129	0.0794870186611538	2.3481653491736	LAM	NA	28887117	Venezuela, RB
130	2.88218539383742	1.1668240974	ASIA	248820661980.388	95545959	Vietnam
131	0.0654348896375867	0.12686734137354	MAF	38997049297.878	28498683	Yemen, Rep.
132	1.49311457030147	0.850383043674255	OECD	379805806896.293	57792520	South Africa
133	8.73690468376407	10.4066443864043	MAF	25172441432.6863	17351714	Zambia
134	4.61733981862053	8.13434020813549	MAF	23401963814.4923	14438812	Zimbabwe
