# Supplementary material for: Unequal climate impacts on global values of natural capital
Source: Nature. 2023 Dec 18;625(7996):722–7. doi: 10.1038/s41586-023-06769-z (PMC10808060; doi:10.1038/s41586-023-06769-z)
Supplement: Supplementary file 4 — Source Data Fig. 2 [file 41586_2023_6769_MOESM4_ESM.xlsx]

## Sheet: PanelA
PFT	y	Percent
Boreal summergreen needleleaved	-55.5951	0
Boreal evergreen needleleaved	-55.5951	0
Boreal evergreen needleleaved (shade-intolerant)	-55.5951	0
Boreal/Temperate broadleaved (shade-intolerant)	-55.5951	0.182375
Boreal/Temperate grass	-55.5951	0.780416
Temperate broadleaved summergreen	-55.5951	0
Temperate broadleaved evergreen	-55.5951	0
Tropical broadleaved raingreen	-55.5951	0
Tropical Grass	-55.5951	0
Tropical broadleaved evergreen (shade-intolerant)	-55.5951	0
Tropical broadleaved evergreen	-55.5951	0
Boreal summergreen needleleaved	-55.0965	0
Boreal evergreen needleleaved	-55.0965	0
Boreal evergreen needleleaved (shade-intolerant)	-55.0965	0
Boreal/Temperate broadleaved (shade-intolerant)	-55.0965	0.129382
Boreal/Temperate grass	-55.0965	0.690242
Temperate broadleaved summergreen	-55.0965	0
Temperate broadleaved evergreen	-55.0965	0
Tropical broadleaved raingreen	-55.0965	0
Tropical Grass	-55.0965	0
Tropical broadleaved evergreen (shade-intolerant)	-55.0965	0
Tropical broadleaved evergreen	-55.0965	0
Boreal summergreen needleleaved	-54.5979	0
Boreal evergreen needleleaved	-54.5979	0.00490713
Boreal evergreen needleleaved (shade-intolerant)	-54.5979	0.0135495
Boreal/Temperate broadleaved (shade-intolerant)	-54.5979	0.0523231
Boreal/Temperate grass	-54.5979	0.489746
Temperate broadleaved summergreen	-54.5979	0
Temperate broadleaved evergreen	-54.5979	0
Tropical broadleaved raingreen	-54.5979	0
Tropical Grass	-54.5979	0
Tropical broadleaved evergreen (shade-intolerant)	-54.5979	0
Tropical broadleaved evergreen	-54.5979	0
Boreal summergreen needleleaved	-54.0993	0
Boreal evergreen needleleaved	-54.0993	0.00810908
Boreal evergreen needleleaved (shade-intolerant)	-54.0993	0.00836444
Boreal/Temperate broadleaved (shade-intolerant)	-54.0993	0.14643
Boreal/Temperate grass	-54.0993	0.454694
Temperate broadleaved summergreen	-54.0993	0
Temperate broadleaved evergreen	-54.0993	0
Tropical broadleaved raingreen	-54.0993	0
Tropical Grass	-54.0993	0
Tropical broadleaved evergreen (shade-intolerant)	-54.0993	0
Tropical broadleaved evergreen	-54.0993	0
Boreal summergreen needleleaved	-53.6007	0
Boreal evergreen needleleaved	-53.6007	0.0023956
Boreal evergreen needleleaved (shade-intolerant)	-53.6007	0.00362246
Boreal/Temperate broadleaved (shade-intolerant)	-53.6007	0.325728
Boreal/Temperate grass	-53.6007	0.294876
Temperate broadleaved summergreen	-53.6007	2.14962e-05
Temperate broadleaved evergreen	-53.6007	0
Tropical broadleaved raingreen	-53.6007	0
Tropical Grass	-53.6007	0
Tropical broadleaved evergreen (shade-intolerant)	-53.6007	0
Tropical broadleaved evergreen	-53.6007	0
Boreal summergreen needleleaved	-53.1021	0
Boreal evergreen needleleaved	-53.1021	0.00511761
Boreal evergreen needleleaved (shade-intolerant)	-53.1021	0.0035559
Boreal/Temperate broadleaved (shade-intolerant)	-53.1021	0.395128
Boreal/Temperate grass	-53.1021	0.290656
Temperate broadleaved summergreen	-53.1021	0.000552994
Temperate broadleaved evergreen	-53.1021	0
Tropical broadleaved raingreen	-53.1021	0
Tropical Grass	-53.1021	0
Tropical broadleaved evergreen (shade-intolerant)	-53.1021	0
Tropical broadleaved evergreen	-53.1021	0
Boreal summergreen needleleaved	-52.6035	0
Boreal evergreen needleleaved	-52.6035	0.00200586
Boreal evergreen needleleaved (shade-intolerant)	-52.6035	0.00144099
Boreal/Temperate broadleaved (shade-intolerant)	-52.6035	0.43738
Boreal/Temperate grass	-52.6035	0.292828
Temperate broadleaved summergreen	-52.6035	0.0104019
Temperate broadleaved evergreen	-52.6035	0
Tropical broadleaved raingreen	-52.6035	0
Tropical Grass	-52.6035	0
Tropical broadleaved evergreen (shade-intolerant)	-52.6035	0
Tropical broadleaved evergreen	-52.6035	0
Boreal summergreen needleleaved	-52.1049	0
Boreal evergreen needleleaved	-52.1049	0.00316822
Boreal evergreen needleleaved (shade-intolerant)	-52.1049	0.00282138
Boreal/Temperate broadleaved (shade-intolerant)	-52.1049	0.454241
Boreal/Temperate grass	-52.1049	0.336055
Temperate broadleaved summergreen	-52.1049	0.0160144
Temperate broadleaved evergreen	-52.1049	0
Tropical broadleaved raingreen	-52.1049	0
Tropical Grass	-52.1049	0
Tropical broadleaved evergreen (shade-intolerant)	-52.1049	0
Tropical broadleaved evergreen	-52.1049	0
Boreal summergreen needleleaved	-51.6062	0
Boreal evergreen needleleaved	-51.6062	0.00394131
Boreal evergreen needleleaved (shade-intolerant)	-51.6062	0.00500681
Boreal/Temperate broadleaved (shade-intolerant)	-51.6062	0.455975
Boreal/Temperate grass	-51.6062	0.325494
Temperate broadleaved summergreen	-51.6062	0.0315626
Temperate broadleaved evergreen	-51.6062	0
Tropical broadleaved raingreen	-51.6062	0
Tropical Grass	-51.6062	0
Tropical broadleaved evergreen (shade-intolerant)	-51.6062	0
Tropical broadleaved evergreen	-51.6062	0
Boreal summergreen needleleaved	-51.1076	0
Boreal evergreen needleleaved	-51.1076	0.0205797
Boreal evergreen needleleaved (shade-intolerant)	-51.1076	0.013999
Boreal/Temperate broadleaved (shade-intolerant)	-51.1076	0.392471
Boreal/Temperate grass	-51.1076	0.284873
Temperate broadleaved summergreen	-51.1076	0.0796352
Temperate broadleaved evergreen	-51.1076	0
Tropical broadleaved raingreen	-51.1076	0
Tropical Grass	-51.1076	0
Tropical broadleaved evergreen (shade-intolerant)	-51.1076	0
Tropical broadleaved evergreen	-51.1076	0
Boreal summergreen needleleaved	-50.609	0
Boreal evergreen needleleaved	-50.609	0.0474138
Boreal evergreen needleleaved (shade-intolerant)	-50.609	0.0378746
Boreal/Temperate broadleaved (shade-intolerant)	-50.609	0.298583
Boreal/Temperate grass	-50.609	0.21429
Temperate broadleaved summergreen	-50.609	0.107975
Temperate broadleaved evergreen	-50.609	0
Tropical broadleaved raingreen	-50.609	0
Tropical Grass	-50.609	0
Tropical broadleaved evergreen (shade-intolerant)	-50.609	0
Tropical broadleaved evergreen	-50.609	0
Boreal summergreen needleleaved	-50.1104	0
Boreal evergreen needleleaved	-50.1104	0.0117282
Boreal evergreen needleleaved (shade-intolerant)	-50.1104	0.00620544
Boreal/Temperate broadleaved (shade-intolerant)	-50.1104	0.355255
Boreal/Temperate grass	-50.1104	0.221522
Temperate broadleaved summergreen	-50.1104	0.0806935
Temperate broadleaved evergreen	-50.1104	2.87778e-05
Tropical broadleaved raingreen	-50.1104	0
Tropical Grass	-50.1104	0
Tropical broadleaved evergreen (shade-intolerant)	-50.1104	0
Tropical broadleaved evergreen	-50.1104	0
Boreal summergreen needleleaved	-49.6118	0
Boreal evergreen needleleaved	-49.6118	0.0115893
Boreal evergreen needleleaved (shade-intolerant)	-49.6118	0.00412742
Boreal/Temperate broadleaved (shade-intolerant)	-49.6118	0.274251
Boreal/Temperate grass	-49.6118	0.258986
Temperate broadleaved summergreen	-49.6118	0.135094
Temperate broadleaved evergreen	-49.6118	8.95037e-05
Tropical broadleaved raingreen	-49.6118	0
Tropical Grass	-49.6118	0
Tropical broadleaved evergreen (shade-intolerant)	-49.6118	0
Tropical broadleaved evergreen	-49.6118	0
Boreal summergreen needleleaved	-49.1132	0
Boreal evergreen needleleaved	-49.1132	0.00813166
Boreal evergreen needleleaved (shade-intolerant)	-49.1132	0.00509537
Boreal/Temperate broadleaved (shade-intolerant)	-49.1132	0.223152
Boreal/Temperate grass	-49.1132	0.318129
Temperate broadleaved summergreen	-49.1132	0.101893
Temperate broadleaved evergreen	-49.1132	0.000458251
Tropical broadleaved raingreen	-49.1132	0
Tropical Grass	-49.1132	0
Tropical broadleaved evergreen (shade-intolerant)	-49.1132	0
Tropical broadleaved evergreen	-49.1132	0
Boreal summergreen needleleaved	-48.6146	0
Boreal evergreen needleleaved	-48.6146	0.0211933
Boreal evergreen needleleaved (shade-intolerant)	-48.6146	0.0170804
Boreal/Temperate broadleaved (shade-intolerant)	-48.6146	0.248786
Boreal/Temperate grass	-48.6146	0.28181
Temperate broadleaved summergreen	-48.6146	0.0603519
Temperate broadleaved evergreen	-48.6146	0.0027802
Tropical broadleaved raingreen	-48.6146	0
Tropical Grass	-48.6146	0
Tropical broadleaved evergreen (shade-intolerant)	-48.6146	0
Tropical broadleaved evergreen	-48.6146	0
Boreal summergreen needleleaved	-48.116	0
Boreal evergreen needleleaved	-48.116	0.0426642
Boreal evergreen needleleaved (shade-intolerant)	-48.116	0.0328899
Boreal/Temperate broadleaved (shade-intolerant)	-48.116	0.234183
Boreal/Temperate grass	-48.116	0.198828
Temperate broadleaved summergreen	-48.116	0.0601493
Temperate broadleaved evergreen	-48.116	0.00704477
Tropical broadleaved raingreen	-48.116	0
Tropical Grass	-48.116	0
Tropical broadleaved evergreen (shade-intolerant)	-48.116	0
Tropical broadleaved evergreen	-48.116	0
Boreal summergreen needleleaved	-47.6174	0
Boreal evergreen needleleaved	-47.6174	0.0779903
Boreal evergreen needleleaved (shade-intolerant)	-47.6174	0.0550595
Boreal/Temperate broadleaved (shade-intolerant)	-47.6174	0.191351
Boreal/Temperate grass	-47.6174	0.201409
Temperate broadleaved summergreen	-47.6174	0.0525228
Temperate broadleaved evergreen	-47.6174	0.0097436
Tropical broadleaved raingreen	-47.6174	0
Tropical Grass	-47.6174	0
Tropical broadleaved evergreen (shade-intolerant)	-47.6174	0
Tropical broadleaved evergreen	-47.6174	0
Boreal summergreen needleleaved	-47.1188	0
Boreal evergreen needleleaved	-47.1188	0.0373915
Boreal evergreen needleleaved (shade-intolerant)	-47.1188	0.0278607
Boreal/Temperate broadleaved (shade-intolerant)	-47.1188	0.180639
Boreal/Temperate grass	-47.1188	0.201052
Temperate broadleaved summergreen	-47.1188	0.0607232
Temperate broadleaved evergreen	-47.1188	0.0175641
Tropical broadleaved raingreen	-47.1188	0
Tropical Grass	-47.1188	0
Tropical broadleaved evergreen (shade-intolerant)	-47.1188	0
Tropical broadleaved evergreen	-47.1188	0
Boreal summergreen needleleaved	-46.6201	0
Boreal evergreen needleleaved	-46.6201	0.0489879
Boreal evergreen needleleaved (shade-intolerant)	-46.6201	0.0350357
Boreal/Temperate broadleaved (shade-intolerant)	-46.6201	0.244498
Boreal/Temperate grass	-46.6201	0.162641
Temperate broadleaved summergreen	-46.6201	0.103676
Temperate broadleaved evergreen	-46.6201	0.0255708
Tropical broadleaved raingreen	-46.6201	0
Tropical Grass	-46.6201	0
Tropical broadleaved evergreen (shade-intolerant)	-46.6201	0
Tropical broadleaved evergreen	-46.6201	0
Boreal summergreen needleleaved	-46.1215	0
Boreal evergreen needleleaved	-46.1215	0.0439479
Boreal evergreen needleleaved (shade-intolerant)	-46.1215	0.0244044
Boreal/Temperate broadleaved (shade-intolerant)	-46.1215	0.25734
Boreal/Temperate grass	-46.1215	0.144953
Temperate broadleaved summergreen	-46.1215	0.100475
Temperate broadleaved evergreen	-46.1215	0.0158137
Tropical broadleaved raingreen	-46.1215	0
Tropical Grass	-46.1215	0
Tropical broadleaved evergreen (shade-intolerant)	-46.1215	0
Tropical broadleaved evergreen	-46.1215	0
Boreal summergreen needleleaved	-45.6229	0
Boreal evergreen needleleaved	-45.6229	0.030679
Boreal evergreen needleleaved (shade-intolerant)	-45.6229	0.0189162
Boreal/Temperate broadleaved (shade-intolerant)	-45.6229	0.301806
Boreal/Temperate grass	-45.6229	0.182395
Temperate broadleaved summergreen	-45.6229	0.0815561
Temperate broadleaved evergreen	-45.6229	0.0141796
Tropical broadleaved raingreen	-45.6229	0
Tropical Grass	-45.6229	0
Tropical broadleaved evergreen (shade-intolerant)	-45.6229	0
Tropical broadleaved evergreen	-45.6229	0
Boreal summergreen needleleaved	-45.1243	0
Boreal evergreen needleleaved	-45.1243	0.0420467
Boreal evergreen needleleaved (shade-intolerant)	-45.1243	0.0321632
Boreal/Temperate broadleaved (shade-intolerant)	-45.1243	0.262861
Boreal/Temperate grass	-45.1243	0.191061
Temperate broadleaved summergreen	-45.1243	0.0572469
Temperate broadleaved evergreen	-45.1243	0.0211483
Tropical broadleaved raingreen	-45.1243	0
Tropical Grass	-45.1243	0
Tropical broadleaved evergreen (shade-intolerant)	-45.1243	0
Tropical broadleaved evergreen	-45.1243	0
Boreal summergreen needleleaved	-44.6257	0
Boreal evergreen needleleaved	-44.6257	0.0279224
Boreal evergreen needleleaved (shade-intolerant)	-44.6257	0.0226105
Boreal/Temperate broadleaved (shade-intolerant)	-44.6257	0.223491
Boreal/Temperate grass	-44.6257	0.206346
Temperate broadleaved summergreen	-44.6257	0.0868164
Temperate broadleaved evergreen	-44.6257	0.0234195
Tropical broadleaved raingreen	-44.6257	0
Tropical Grass	-44.6257	0
Tropical broadleaved evergreen (shade-intolerant)	-44.6257	0
Tropical broadleaved evergreen	-44.6257	0
Boreal summergreen needleleaved	-44.1271	0
Boreal evergreen needleleaved	-44.1271	0.0235612
Boreal evergreen needleleaved (shade-intolerant)	-44.1271	0.0227285
Boreal/Temperate broadleaved (shade-intolerant)	-44.1271	0.255468
Boreal/Temperate grass	-44.1271	0.191048
Temperate broadleaved summergreen	-44.1271	0.108504
Temperate broadleaved evergreen	-44.1271	0.0306719
Tropical broadleaved raingreen	-44.1271	0
Tropical Grass	-44.1271	0
Tropical broadleaved evergreen (shade-intolerant)	-44.1271	0
Tropical broadleaved evergreen	-44.1271	0
Boreal summergreen needleleaved	-43.6285	0
Boreal evergreen needleleaved	-43.6285	0.0213996
Boreal evergreen needleleaved (shade-intolerant)	-43.6285	0.0214794
Boreal/Temperate broadleaved (shade-intolerant)	-43.6285	0.227045
Boreal/Temperate grass	-43.6285	0.162135
Temperate broadleaved summergreen	-43.6285	0.066408
Temperate broadleaved evergreen	-43.6285	0.0457579
Tropical broadleaved raingreen	-43.6285	0
Tropical Grass	-43.6285	0
Tropical broadleaved evergreen (shade-intolerant)	-43.6285	0
Tropical broadleaved evergreen	-43.6285	0
Boreal summergreen needleleaved	-43.1299	0
Boreal evergreen needleleaved	-43.1299	0.0129008
Boreal evergreen needleleaved (shade-intolerant)	-43.1299	0.0132584
Boreal/Temperate broadleaved (shade-intolerant)	-43.1299	0.224028
Boreal/Temperate grass	-43.1299	0.180942
Temperate broadleaved summergreen	-43.1299	0.129374
Temperate broadleaved evergreen	-43.1299	0.0570886
Tropical broadleaved raingreen	-43.1299	0
Tropical Grass	-43.1299	0
Tropical broadleaved evergreen (shade-intolerant)	-43.1299	0
Tropical broadleaved evergreen	-43.1299	0
Boreal summergreen needleleaved	-42.6312	0
Boreal evergreen needleleaved	-42.6312	0.000637329
Boreal evergreen needleleaved (shade-intolerant)	-42.6312	0.000511847
Boreal/Temperate broadleaved (shade-intolerant)	-42.6312	0.228671
Boreal/Temperate grass	-42.6312	0.205188
Temperate broadleaved summergreen	-42.6312	0.0911453
Temperate broadleaved evergreen	-42.6312	0.0892133
Tropical broadleaved raingreen	-42.6312	0
Tropical Grass	-42.6312	0
Tropical broadleaved evergreen (shade-intolerant)	-42.6312	0
Tropical broadleaved evergreen	-42.6312	0
Boreal summergreen needleleaved	-42.1326	0
Boreal evergreen needleleaved	-42.1326	0.00684875
Boreal evergreen needleleaved (shade-intolerant)	-42.1326	0.00577786
Boreal/Temperate broadleaved (shade-intolerant)	-42.1326	0.210943
Boreal/Temperate grass	-42.1326	0.190911
Temperate broadleaved summergreen	-42.1326	0.111575
Temperate broadleaved evergreen	-42.1326	0.100947
Tropical broadleaved raingreen	-42.1326	0
Tropical Grass	-42.1326	0
Tropical broadleaved evergreen (shade-intolerant)	-42.1326	0
Tropical broadleaved evergreen	-42.1326	0
Boreal summergreen needleleaved	-41.634	0
Boreal evergreen needleleaved	-41.634	0.00284126
Boreal evergreen needleleaved (shade-intolerant)	-41.634	0.00129766
Boreal/Temperate broadleaved (shade-intolerant)	-41.634	0.255056
Boreal/Temperate grass	-41.634	0.165386
Temperate broadleaved summergreen	-41.634	0.140946
Temperate broadleaved evergreen	-41.634	0.107156
Tropical broadleaved raingreen	-41.634	0
Tropical Grass	-41.634	0
Tropical broadleaved evergreen (shade-intolerant)	-41.634	0
Tropical broadleaved evergreen	-41.634	0
Boreal summergreen needleleaved	-41.1354	0
Boreal evergreen needleleaved	-41.1354	0.00216258
Boreal evergreen needleleaved (shade-intolerant)	-41.1354	0.000681134
Boreal/Temperate broadleaved (shade-intolerant)	-41.1354	0.177202
Boreal/Temperate grass	-41.1354	0.161659
Temperate broadleaved summergreen	-41.1354	0.104214
Temperate broadleaved evergreen	-41.1354	0.245294
Tropical broadleaved raingreen	-41.1354	0
Tropical Grass	-41.1354	0
Tropical broadleaved evergreen (shade-intolerant)	-41.1354	0
Tropical broadleaved evergreen	-41.1354	0
Boreal summergreen needleleaved	-40.6368	0
Boreal evergreen needleleaved	-40.6368	0
Boreal evergreen needleleaved (shade-intolerant)	-40.6368	0
Boreal/Temperate broadleaved (shade-intolerant)	-40.6368	0.122594
Boreal/Temperate grass	-40.6368	0.161369
Temperate broadleaved summergreen	-40.6368	0.0611827
Temperate broadleaved evergreen	-40.6368	0.169631
Tropical broadleaved raingreen	-40.6368	0
Tropical Grass	-40.6368	0
Tropical broadleaved evergreen (shade-intolerant)	-40.6368	0
Tropical broadleaved evergreen	-40.6368	0
Boreal summergreen needleleaved	-40.1382	0
Boreal evergreen needleleaved	-40.1382	0
Boreal evergreen needleleaved (shade-intolerant)	-40.1382	0
Boreal/Temperate broadleaved (shade-intolerant)	-40.1382	0.0930051
Boreal/Temperate grass	-40.1382	0.118139
Temperate broadleaved summergreen	-40.1382	0.0710235
Temperate broadleaved evergreen	-40.1382	0.0907492
Tropical broadleaved raingreen	-40.1382	0
Tropical Grass	-40.1382	0
Tropical broadleaved evergreen (shade-intolerant)	-40.1382	0
Tropical broadleaved evergreen	-40.1382	0
Boreal summergreen needleleaved	-39.6396	0
Boreal evergreen needleleaved	-39.6396	0
Boreal evergreen needleleaved (shade-intolerant)	-39.6396	0
Boreal/Temperate broadleaved (shade-intolerant)	-39.6396	0.0724727
Boreal/Temperate grass	-39.6396	0.103011
Temperate broadleaved summergreen	-39.6396	0.0698353
Temperate broadleaved evergreen	-39.6396	0.0916171
Tropical broadleaved raingreen	-39.6396	0
Tropical Grass	-39.6396	0
Tropical broadleaved evergreen (shade-intolerant)	-39.6396	0
Tropical broadleaved evergreen	-39.6396	0
Boreal summergreen needleleaved	-39.141	0
Boreal evergreen needleleaved	-39.141	0
Boreal evergreen needleleaved (shade-intolerant)	-39.141	0
Boreal/Temperate broadleaved (shade-intolerant)	-39.141	0.080538
Boreal/Temperate grass	-39.141	0.105984
Temperate broadleaved summergreen	-39.141	0.065045
Temperate broadleaved evergreen	-39.141	0.144461
Tropical broadleaved raingreen	-39.141	0
Tropical Grass	-39.141	0
Tropical broadleaved evergreen (shade-intolerant)	-39.141	0
Tropical broadleaved evergreen	-39.141	0
Boreal summergreen needleleaved	-38.6424	0
Boreal evergreen needleleaved	-38.6424	0
Boreal evergreen needleleaved (shade-intolerant)	-38.6424	0
Boreal/Temperate broadleaved (shade-intolerant)	-38.6424	0.0518737
Boreal/Temperate grass	-38.6424	0.0837215
Temperate broadleaved summergreen	-38.6424	0.0408256
Temperate broadleaved evergreen	-38.6424	0.242781
Tropical broadleaved raingreen	-38.6424	0
Tropical Grass	-38.6424	0
Tropical broadleaved evergreen (shade-intolerant)	-38.6424	0
Tropical broadleaved evergreen	-38.6424	0
Boreal summergreen needleleaved	-38.1437	0
Boreal evergreen needleleaved	-38.1437	0
Boreal evergreen needleleaved (shade-intolerant)	-38.1437	0
Boreal/Temperate broadleaved (shade-intolerant)	-38.1437	0.0436346
Boreal/Temperate grass	-38.1437	0.0726324
Temperate broadleaved summergreen	-38.1437	0.0241757
Temperate broadleaved evergreen	-38.1437	0.229232
Tropical broadleaved raingreen	-38.1437	0
Tropical Grass	-38.1437	0
Tropical broadleaved evergreen (shade-intolerant)	-38.1437	0
Tropical broadleaved evergreen	-38.1437	0
Boreal summergreen needleleaved	-37.6451	0
Boreal evergreen needleleaved	-37.6451	0
Boreal evergreen needleleaved (shade-intolerant)	-37.6451	0
Boreal/Temperate broadleaved (shade-intolerant)	-37.6451	0.0432287
Boreal/Temperate grass	-37.6451	0.0682359
Temperate broadleaved summergreen	-37.6451	0.0204673
Temperate broadleaved evergreen	-37.6451	0.252514
Tropical broadleaved raingreen	-37.6451	0
Tropical Grass	-37.6451	0
Tropical broadleaved evergreen (shade-intolerant)	-37.6451	0
Tropical broadleaved evergreen	-37.6451	0
Boreal summergreen needleleaved	-37.1465	0
Boreal evergreen needleleaved	-37.1465	0
Boreal evergreen needleleaved (shade-intolerant)	-37.1465	0
Boreal/Temperate broadleaved (shade-intolerant)	-37.1465	0.0453245
Boreal/Temperate grass	-37.1465	0.0669919
Temperate broadleaved summergreen	-37.1465	0.02306
Temperate broadleaved evergreen	-37.1465	0.225358
Tropical broadleaved raingreen	-37.1465	0
Tropical Grass	-37.1465	0
Tropical broadleaved evergreen (shade-intolerant)	-37.1465	0
Tropical broadleaved evergreen	-37.1465	0
Boreal summergreen needleleaved	-36.6479	0
Boreal evergreen needleleaved	-36.6479	2.5871e-05
Boreal evergreen needleleaved (shade-intolerant)	-36.6479	1.59058e-05
Boreal/Temperate broadleaved (shade-intolerant)	-36.6479	0.0300893
Boreal/Temperate grass	-36.6479	0.0676358
Temperate broadleaved summergreen	-36.6479	0.0227081
Temperate broadleaved evergreen	-36.6479	0.20704
Tropical broadleaved raingreen	-36.6479	0
Tropical Grass	-36.6479	0
Tropical broadleaved evergreen (shade-intolerant)	-36.6479	0
Tropical broadleaved evergreen	-36.6479	0
Boreal summergreen needleleaved	-36.1493	0
Boreal evergreen needleleaved	-36.1493	1.25253e-05
Boreal evergreen needleleaved (shade-intolerant)	-36.1493	2.80828e-05
Boreal/Temperate broadleaved (shade-intolerant)	-36.1493	0.0217177
Boreal/Temperate grass	-36.1493	0.0746203
Temperate broadleaved summergreen	-36.1493	0.0218107
Temperate broadleaved evergreen	-36.1493	0.148671
Tropical broadleaved raingreen	-36.1493	0
Tropical Grass	-36.1493	0
Tropical broadleaved evergreen (shade-intolerant)	-36.1493	0
Tropical broadleaved evergreen	-36.1493	0
Boreal summergreen needleleaved	-35.6507	0
Boreal evergreen needleleaved	-35.6507	0
Boreal evergreen needleleaved (shade-intolerant)	-35.6507	0
Boreal/Temperate broadleaved (shade-intolerant)	-35.6507	0.0166428
Boreal/Temperate grass	-35.6507	0.092301
Temperate broadleaved summergreen	-35.6507	0.0176051
Temperate broadleaved evergreen	-35.6507	0.171651
Tropical broadleaved raingreen	-35.6507	0
Tropical Grass	-35.6507	0
Tropical broadleaved evergreen (shade-intolerant)	-35.6507	0
Tropical broadleaved evergreen	-35.6507	0
Boreal summergreen needleleaved	-35.1521	0
Boreal evergreen needleleaved	-35.1521	0.00308489
Boreal evergreen needleleaved (shade-intolerant)	-35.1521	0.00167098
Boreal/Temperate broadleaved (shade-intolerant)	-35.1521	0.00673739
Boreal/Temperate grass	-35.1521	0.0753621
Temperate broadleaved summergreen	-35.1521	0.00420847
Temperate broadleaved evergreen	-35.1521	0.142127
Tropical broadleaved raingreen	-35.1521	0
Tropical Grass	-35.1521	0
Tropical broadleaved evergreen (shade-intolerant)	-35.1521	0
Tropical broadleaved evergreen	-35.1521	0
Boreal summergreen needleleaved	-34.6535	0
Boreal evergreen needleleaved	-34.6535	0.00191259
Boreal evergreen needleleaved (shade-intolerant)	-34.6535	0.00100251
Boreal/Temperate broadleaved (shade-intolerant)	-34.6535	0.00226804
Boreal/Temperate grass	-34.6535	0.0827262
Temperate broadleaved summergreen	-34.6535	0.000335539
Temperate broadleaved evergreen	-34.6535	0.16392
Tropical broadleaved raingreen	-34.6535	0
Tropical Grass	-34.6535	0
Tropical broadleaved evergreen (shade-intolerant)	-34.6535	0
Tropical broadleaved evergreen	-34.6535	0
Boreal summergreen needleleaved	-34.1549	0
Boreal evergreen needleleaved	-34.1549	0.000198242
Boreal evergreen needleleaved (shade-intolerant)	-34.1549	0.000273642
Boreal/Temperate broadleaved (shade-intolerant)	-34.1549	0.00122927
Boreal/Temperate grass	-34.1549	0.0683288
Temperate broadleaved summergreen	-34.1549	0.000584195
Temperate broadleaved evergreen	-34.1549	0.127728
Tropical broadleaved raingreen	-34.1549	0
Tropical Grass	-34.1549	0
Tropical broadleaved evergreen (shade-intolerant)	-34.1549	0
Tropical broadleaved evergreen	-34.1549	0
Boreal summergreen needleleaved	-33.6562	0
Boreal evergreen needleleaved	-33.6562	6.14672e-05
Boreal evergreen needleleaved (shade-intolerant)	-33.6562	2.60683e-05
Boreal/Temperate broadleaved (shade-intolerant)	-33.6562	0.00161797
Boreal/Temperate grass	-33.6562	0.0805586
Temperate broadleaved summergreen	-33.6562	0.000243465
Temperate broadleaved evergreen	-33.6562	0.124307
Tropical broadleaved raingreen	-33.6562	5.59603e-06
Tropical Grass	-33.6562	0.00046595
Tropical broadleaved evergreen (shade-intolerant)	-33.6562	9.9461e-06
Tropical broadleaved evergreen	-33.6562	2.77214e-06
Boreal summergreen needleleaved	-33.1576	0
Boreal evergreen needleleaved	-33.1576	0.00015056
Boreal evergreen needleleaved (shade-intolerant)	-33.1576	0.00020146
Boreal/Temperate broadleaved (shade-intolerant)	-33.1576	0.00109425
Boreal/Temperate grass	-33.1576	0.0837272
Temperate broadleaved summergreen	-33.1576	8.95101e-05
Temperate broadleaved evergreen	-33.1576	0.098152
Tropical broadleaved raingreen	-33.1576	4.97192e-07
Tropical Grass	-33.1576	0.000100125
Tropical broadleaved evergreen (shade-intolerant)	-33.1576	4.76396e-07
Tropical broadleaved evergreen	-33.1576	1.11364e-07
Boreal summergreen needleleaved	-32.659	0
Boreal evergreen needleleaved	-32.659	0.000121177
Boreal evergreen needleleaved (shade-intolerant)	-32.659	0.000215042
Boreal/Temperate broadleaved (shade-intolerant)	-32.659	0.000391595
Boreal/Temperate grass	-32.659	0.0944262
Temperate broadleaved summergreen	-32.659	0.000105623
Temperate broadleaved evergreen	-32.659	0.0895824
Tropical broadleaved raingreen	-32.659	9.18104e-05
Tropical Grass	-32.659	0.00198306
Tropical broadleaved evergreen (shade-intolerant)	-32.659	0.000288149
Tropical broadleaved evergreen	-32.659	0.000290171
Boreal summergreen needleleaved	-32.1604	0
Boreal evergreen needleleaved	-32.1604	6.40921e-07
Boreal evergreen needleleaved (shade-intolerant)	-32.1604	1.81888e-06
Boreal/Temperate broadleaved (shade-intolerant)	-32.1604	0.000238183
Boreal/Temperate grass	-32.1604	0.119624
Temperate broadleaved summergreen	-32.1604	0.000259363
Temperate broadleaved evergreen	-32.1604	0.0822742
Tropical broadleaved raingreen	-32.1604	3.12257e-05
Tropical Grass	-32.1604	0.000420528
Tropical broadleaved evergreen (shade-intolerant)	-32.1604	4.80057e-05
Tropical broadleaved evergreen	-32.1604	1.21615e-05
Boreal summergreen needleleaved	-31.6618	0
Boreal evergreen needleleaved	-31.6618	4.57045e-05
Boreal evergreen needleleaved (shade-intolerant)	-31.6618	2.59857e-05
Boreal/Temperate broadleaved (shade-intolerant)	-31.6618	0.000745993
Boreal/Temperate grass	-31.6618	0.135481
Temperate broadleaved summergreen	-31.6618	0.000240427
Temperate broadleaved evergreen	-31.6618	0.0812518
Tropical broadleaved raingreen	-31.6618	7.70969e-06
Tropical Grass	-31.6618	0.000100412
Tropical broadleaved evergreen (shade-intolerant)	-31.6618	1.05378e-05
Tropical broadleaved evergreen	-31.6618	2.56013e-06
Boreal summergreen needleleaved	-31.1632	0
Boreal evergreen needleleaved	-31.1632	0.000193575
Boreal evergreen needleleaved (shade-intolerant)	-31.1632	0.000265827
Boreal/Temperate broadleaved (shade-intolerant)	-31.1632	0.000842041
Boreal/Temperate grass	-31.1632	0.146079
Temperate broadleaved summergreen	-31.1632	0.000124351
Temperate broadleaved evergreen	-31.1632	0.0793423
Tropical broadleaved raingreen	-31.1632	0
Tropical Grass	-31.1632	0
Tropical broadleaved evergreen (shade-intolerant)	-31.1632	0
Tropical broadleaved evergreen	-31.1632	0
Boreal summergreen needleleaved	-30.6646	0
Boreal evergreen needleleaved	-30.6646	0.00015467
Boreal evergreen needleleaved (shade-intolerant)	-30.6646	0.000142417
Boreal/Temperate broadleaved (shade-intolerant)	-30.6646	0.000355322
Boreal/Temperate grass	-30.6646	0.148126
Temperate broadleaved summergreen	-30.6646	0.000245176
Temperate broadleaved evergreen	-30.6646	0.070865
Tropical broadleaved raingreen	-30.6646	6.20515e-05
Tropical Grass	-30.6646	0.000323277
Tropical broadleaved evergreen (shade-intolerant)	-30.6646	0.000138101
Tropical broadleaved evergreen	-30.6646	4.50747e-05
Boreal summergreen needleleaved	-30.166	0
Boreal evergreen needleleaved	-30.166	0
Boreal evergreen needleleaved (shade-intolerant)	-30.166	0
Boreal/Temperate broadleaved (shade-intolerant)	-30.166	0.000332032
Boreal/Temperate grass	-30.166	0.13692
Temperate broadleaved summergreen	-30.166	0.000146762
Temperate broadleaved evergreen	-30.166	0.0749297
Tropical broadleaved raingreen	-30.166	0.000151999
Tropical Grass	-30.166	0.00068537
Tropical broadleaved evergreen (shade-intolerant)	-30.166	0.000917666
Tropical broadleaved evergreen	-30.166	0.00165709
Boreal summergreen needleleaved	-29.6674	0
Boreal evergreen needleleaved	-29.6674	4.22072e-06
Boreal evergreen needleleaved (shade-intolerant)	-29.6674	1.55589e-05
Boreal/Temperate broadleaved (shade-intolerant)	-29.6674	0.00059781
Boreal/Temperate grass	-29.6674	0.128512
Temperate broadleaved summergreen	-29.6674	0.000207455
Temperate broadleaved evergreen	-29.6674	0.0794421
Tropical broadleaved raingreen	-29.6674	4.30315e-06
Tropical Grass	-29.6674	0.000209046
Tropical broadleaved evergreen (shade-intolerant)	-29.6674	5.18503e-06
Tropical broadleaved evergreen	-29.6674	1.37751e-06
Boreal summergreen needleleaved	-29.1687	0
Boreal evergreen needleleaved	-29.1687	1.24226e-05
Boreal evergreen needleleaved (shade-intolerant)	-29.1687	6.8037e-06
Boreal/Temperate broadleaved (shade-intolerant)	-29.1687	0.00100609
Boreal/Temperate grass	-29.1687	0.121364
Temperate broadleaved summergreen	-29.1687	0.000701934
Temperate broadleaved evergreen	-29.1687	0.0839539
Tropical broadleaved raingreen	-29.1687	0.000118217
Tropical Grass	-29.1687	0.000274443
Tropical broadleaved evergreen (shade-intolerant)	-29.1687	0.000687142
Tropical broadleaved evergreen	-29.1687	0.00108809
Boreal summergreen needleleaved	-28.6701	0
Boreal evergreen needleleaved	-28.6701	9.81494e-06
Boreal evergreen needleleaved (shade-intolerant)	-28.6701	1.43247e-05
Boreal/Temperate broadleaved (shade-intolerant)	-28.6701	0.00111324
Boreal/Temperate grass	-28.6701	0.118772
Temperate broadleaved summergreen	-28.6701	0.00115879
Temperate broadleaved evergreen	-28.6701	0.0798383
Tropical broadleaved raingreen	-28.6701	0.000109277
Tropical Grass	-28.6701	0.000422646
Tropical broadleaved evergreen (shade-intolerant)	-28.6701	0.000410015
Tropical broadleaved evergreen	-28.6701	0.000776395
Boreal summergreen needleleaved	-28.1715	0
Boreal evergreen needleleaved	-28.1715	1.87961e-05
Boreal evergreen needleleaved (shade-intolerant)	-28.1715	5.82293e-05
Boreal/Temperate broadleaved (shade-intolerant)	-28.1715	0.000345794
Boreal/Temperate grass	-28.1715	0.121002
Temperate broadleaved summergreen	-28.1715	3.32637e-05
Temperate broadleaved evergreen	-28.1715	0.0828916
Tropical broadleaved raingreen	-28.1715	0.000270636
Tropical Grass	-28.1715	0.00221144
Tropical broadleaved evergreen (shade-intolerant)	-28.1715	0.000969953
Tropical broadleaved evergreen	-28.1715	0.0024456
Boreal summergreen needleleaved	-27.6729	0
Boreal evergreen needleleaved	-27.6729	7.02883e-06
Boreal evergreen needleleaved (shade-intolerant)	-27.6729	2.60376e-05
Boreal/Temperate broadleaved (shade-intolerant)	-27.6729	0.000223268
Boreal/Temperate grass	-27.6729	0.119344
Temperate broadleaved summergreen	-27.6729	2.53555e-05
Temperate broadleaved evergreen	-27.6729	0.0939339
Tropical broadleaved raingreen	-27.6729	0.000199014
Tropical Grass	-27.6729	0.00452343
Tropical broadleaved evergreen (shade-intolerant)	-27.6729	0.000415238
Tropical broadleaved evergreen	-27.6729	0.000603377
Boreal summergreen needleleaved	-27.1743	0
Boreal evergreen needleleaved	-27.1743	3.73864e-08
Boreal evergreen needleleaved (shade-intolerant)	-27.1743	1.12858e-07
Boreal/Temperate broadleaved (shade-intolerant)	-27.1743	0.000314542
Boreal/Temperate grass	-27.1743	0.116601
Temperate broadleaved summergreen	-27.1743	0.000546836
Temperate broadleaved evergreen	-27.1743	0.0877339
Tropical broadleaved raingreen	-27.1743	0.000417819
Tropical Grass	-27.1743	0.00636581
Tropical broadleaved evergreen (shade-intolerant)	-27.1743	0.00118659
Tropical broadleaved evergreen	-27.1743	0.00161771
Boreal summergreen needleleaved	-26.6757	0
Boreal evergreen needleleaved	-26.6757	9.25639e-05
Boreal evergreen needleleaved (shade-intolerant)	-26.6757	0.000254982
Boreal/Temperate broadleaved (shade-intolerant)	-26.6757	0.00169152
Boreal/Temperate grass	-26.6757	0.122636
Temperate broadleaved summergreen	-26.6757	0.00226208
Temperate broadleaved evergreen	-26.6757	0.0923572
Tropical broadleaved raingreen	-26.6757	0.000547013
Tropical Grass	-26.6757	0.0060554
Tropical broadleaved evergreen (shade-intolerant)	-26.6757	0.00166968
Tropical broadleaved evergreen	-26.6757	0.00285483
Boreal summergreen needleleaved	-26.1771	0
Boreal evergreen needleleaved	-26.1771	0.000493557
Boreal evergreen needleleaved (shade-intolerant)	-26.1771	0.00155113
Boreal/Temperate broadleaved (shade-intolerant)	-26.1771	0.00408325
Boreal/Temperate grass	-26.1771	0.124388
Temperate broadleaved summergreen	-26.1771	5.0777e-05
Temperate broadleaved evergreen	-26.1771	0.100605
Tropical broadleaved raingreen	-26.1771	0.000981212
Tropical Grass	-26.1771	0.0066648
Tropical broadleaved evergreen (shade-intolerant)	-26.1771	0.00319592
Tropical broadleaved evergreen	-26.1771	0.00481478
Boreal summergreen needleleaved	-25.6785	0
Boreal evergreen needleleaved	-25.6785	0.000127707
Boreal evergreen needleleaved (shade-intolerant)	-25.6785	0.000471553
Boreal/Temperate broadleaved (shade-intolerant)	-25.6785	0.000618241
Boreal/Temperate grass	-25.6785	0.128896
Temperate broadleaved summergreen	-25.6785	0.000141922
Temperate broadleaved evergreen	-25.6785	0.0905482
Tropical broadleaved raingreen	-25.6785	0.00157653
Tropical Grass	-25.6785	0.014823
Tropical broadleaved evergreen (shade-intolerant)	-25.6785	0.00455858
Tropical broadleaved evergreen	-25.6785	0.00459714
Boreal summergreen needleleaved	-25.1799	0
Boreal evergreen needleleaved	-25.1799	6.52453e-05
Boreal evergreen needleleaved (shade-intolerant)	-25.1799	0.000285159
Boreal/Temperate broadleaved (shade-intolerant)	-25.1799	0.000856412
Boreal/Temperate grass	-25.1799	0.133896
Temperate broadleaved summergreen	-25.1799	0.000191894
Temperate broadleaved evergreen	-25.1799	0.072998
Tropical broadleaved raingreen	-25.1799	0.00305948
Tropical Grass	-25.1799	0.0358577
Tropical broadleaved evergreen (shade-intolerant)	-25.1799	0.0106795
Tropical broadleaved evergreen	-25.1799	0.0171961
Boreal summergreen needleleaved	-24.6813	0
Boreal evergreen needleleaved	-24.6813	0.000112667
Boreal evergreen needleleaved (shade-intolerant)	-24.6813	0.000258095
Boreal/Temperate broadleaved (shade-intolerant)	-24.6813	0.00243642
Boreal/Temperate grass	-24.6813	0.116375
Temperate broadleaved summergreen	-24.6813	0.000143009
Temperate broadleaved evergreen	-24.6813	0.0521762
Tropical broadleaved raingreen	-24.6813	0.00348854
Tropical Grass	-24.6813	0.0459013
Tropical broadleaved evergreen (shade-intolerant)	-24.6813	0.0133704
Tropical broadleaved evergreen	-24.6813	0.0209312
Boreal summergreen needleleaved	-24.1826	0
Boreal evergreen needleleaved	-24.1826	0.000237414
Boreal evergreen needleleaved (shade-intolerant)	-24.1826	0.00070826
Boreal/Temperate broadleaved (shade-intolerant)	-24.1826	0.00383215
Boreal/Temperate grass	-24.1826	0.0936137
Temperate broadleaved summergreen	-24.1826	5.08809e-05
Temperate broadleaved evergreen	-24.1826	0.0413994
Tropical broadleaved raingreen	-24.1826	0.00463115
Tropical Grass	-24.1826	0.0628302
Tropical broadleaved evergreen (shade-intolerant)	-24.1826	0.0154891
Tropical broadleaved evergreen	-24.1826	0.0260407
Boreal summergreen needleleaved	-23.684	0
Boreal evergreen needleleaved	-23.684	2.81976e-06
Boreal evergreen needleleaved (shade-intolerant)	-23.684	1.06815e-05
Boreal/Temperate broadleaved (shade-intolerant)	-23.684	0.0029365
Boreal/Temperate grass	-23.684	0.0746613
Temperate broadleaved summergreen	-23.684	0.000749728
Temperate broadleaved evergreen	-23.684	0.030764
Tropical broadleaved raingreen	-23.684	0.00486879
Tropical Grass	-23.684	0.0822636
Tropical broadleaved evergreen (shade-intolerant)	-23.684	0.0182925
Tropical broadleaved evergreen	-23.684	0.0272884
Boreal summergreen needleleaved	-23.1854	0
Boreal evergreen needleleaved	-23.1854	1.96629e-07
Boreal evergreen needleleaved (shade-intolerant)	-23.1854	9.93134e-07
Boreal/Temperate broadleaved (shade-intolerant)	-23.1854	0.00169937
Boreal/Temperate grass	-23.1854	0.0625795
Temperate broadleaved summergreen	-23.1854	0.00049377
Temperate broadleaved evergreen	-23.1854	0.0245768
Tropical broadleaved raingreen	-23.1854	0.00637308
Tropical Grass	-23.1854	0.0964768
Tropical broadleaved evergreen (shade-intolerant)	-23.1854	0.0199385
Tropical broadleaved evergreen	-23.1854	0.029702
Boreal summergreen needleleaved	-22.6868	0
Boreal evergreen needleleaved	-22.6868	1.06825e-05
Boreal evergreen needleleaved (shade-intolerant)	-22.6868	4.28819e-05
Boreal/Temperate broadleaved (shade-intolerant)	-22.6868	0.000672277
Boreal/Temperate grass	-22.6868	0.0505481
Temperate broadleaved summergreen	-22.6868	0.000626513
Temperate broadleaved evergreen	-22.6868	0.0250402
Tropical broadleaved raingreen	-22.6868	0.00781023
Tropical Grass	-22.6868	0.10723
Tropical broadleaved evergreen (shade-intolerant)	-22.6868	0.0221749
Tropical broadleaved evergreen	-22.6868	0.0359101
Boreal summergreen needleleaved	-22.1882	0
Boreal evergreen needleleaved	-22.1882	9.99693e-07
Boreal evergreen needleleaved (shade-intolerant)	-22.1882	4.50092e-06
Boreal/Temperate broadleaved (shade-intolerant)	-22.1882	0.00046755
Boreal/Temperate grass	-22.1882	0.0373233
Temperate broadleaved summergreen	-22.1882	0.000553621
Temperate broadleaved evergreen	-22.1882	0.0238361
Tropical broadleaved raingreen	-22.1882	0.00780084
Tropical Grass	-22.1882	0.106648
Tropical broadleaved evergreen (shade-intolerant)	-22.1882	0.0184132
Tropical broadleaved evergreen	-22.1882	0.0306163
Boreal summergreen needleleaved	-21.6896	0
Boreal evergreen needleleaved	-21.6896	4.46593e-07
Boreal evergreen needleleaved (shade-intolerant)	-21.6896	2.59055e-06
Boreal/Temperate broadleaved (shade-intolerant)	-21.6896	0.000189993
Boreal/Temperate grass	-21.6896	0.0289797
Temperate broadleaved summergreen	-21.6896	3.70101e-05
Temperate broadleaved evergreen	-21.6896	0.0177514
Tropical broadleaved raingreen	-21.6896	0.00767336
Tropical Grass	-21.6896	0.134189
Tropical broadleaved evergreen (shade-intolerant)	-21.6896	0.0144963
Tropical broadleaved evergreen	-21.6896	0.0245121
Boreal summergreen needleleaved	-21.191	0
Boreal evergreen needleleaved	-21.191	0
Boreal evergreen needleleaved (shade-intolerant)	-21.191	0
Boreal/Temperate broadleaved (shade-intolerant)	-21.191	0.000226752
Boreal/Temperate grass	-21.191	0.0310875
Temperate broadleaved summergreen	-21.191	3.50379e-05
Temperate broadleaved evergreen	-21.191	0.0154407
Tropical broadleaved raingreen	-21.191	0.00960357
Tropical Grass	-21.191	0.144722
Tropical broadleaved evergreen (shade-intolerant)	-21.191	0.0176554
Tropical broadleaved evergreen	-21.191	0.0315654
Boreal summergreen needleleaved	-20.6924	0
Boreal evergreen needleleaved	-20.6924	0
Boreal evergreen needleleaved (shade-intolerant)	-20.6924	0
Boreal/Temperate broadleaved (shade-intolerant)	-20.6924	0.000184698
Boreal/Temperate grass	-20.6924	0.0286724
Temperate broadleaved summergreen	-20.6924	5.12172e-05
Temperate broadleaved evergreen	-20.6924	0.0145941
Tropical broadleaved raingreen	-20.6924	0.0105918
Tropical Grass	-20.6924	0.162377
Tropical broadleaved evergreen (shade-intolerant)	-20.6924	0.016922
Tropical broadleaved evergreen	-20.6924	0.0309142
Boreal summergreen needleleaved	-20.1937	0
Boreal evergreen needleleaved	-20.1937	0
Boreal evergreen needleleaved (shade-intolerant)	-20.1937	0
Boreal/Temperate broadleaved (shade-intolerant)	-20.1937	0.000257784
Boreal/Temperate grass	-20.1937	0.0304281
Temperate broadleaved summergreen	-20.1937	0.000246045
Temperate broadleaved evergreen	-20.1937	0.0157883
Tropical broadleaved raingreen	-20.1937	0.0114917
Tropical Grass	-20.1937	0.185611
Tropical broadleaved evergreen (shade-intolerant)	-20.1937	0.018836
Tropical broadleaved evergreen	-20.1937	0.035953
Boreal summergreen needleleaved	-19.6951	0
Boreal evergreen needleleaved	-19.6951	0
Boreal evergreen needleleaved (shade-intolerant)	-19.6951	0
Boreal/Temperate broadleaved (shade-intolerant)	-19.6951	0.000403221
Boreal/Temperate grass	-19.6951	0.0327423
Temperate broadleaved summergreen	-19.6951	0.000240654
Temperate broadleaved evergreen	-19.6951	0.0164461
Tropical broadleaved raingreen	-19.6951	0.0137447
Tropical Grass	-19.6951	0.187017
Tropical broadleaved evergreen (shade-intolerant)	-19.6951	0.0177372
Tropical broadleaved evergreen	-19.6951	0.0363838
Boreal summergreen needleleaved	-19.1965	0
Boreal evergreen needleleaved	-19.1965	0
Boreal evergreen needleleaved (shade-intolerant)	-19.1965	0
Boreal/Temperate broadleaved (shade-intolerant)	-19.1965	0.000465103
Boreal/Temperate grass	-19.1965	0.0294628
Temperate broadleaved summergreen	-19.1965	0.000203524
Temperate broadleaved evergreen	-19.1965	0.015982
Tropical broadleaved raingreen	-19.1965	0.0140583
Tropical Grass	-19.1965	0.176073
Tropical broadleaved evergreen (shade-intolerant)	-19.1965	0.0193347
Tropical broadleaved evergreen	-19.1965	0.0409168
Boreal summergreen needleleaved	-18.6979	0
Boreal evergreen needleleaved	-18.6979	0
Boreal evergreen needleleaved (shade-intolerant)	-18.6979	0
Boreal/Temperate broadleaved (shade-intolerant)	-18.6979	0.000363826
Boreal/Temperate grass	-18.6979	0.0251876
Temperate broadleaved summergreen	-18.6979	0.000145134
Temperate broadleaved evergreen	-18.6979	0.014589
Tropical broadleaved raingreen	-18.6979	0.0157763
Tropical Grass	-18.6979	0.177292
Tropical broadleaved evergreen (shade-intolerant)	-18.6979	0.0238448
Tropical broadleaved evergreen	-18.6979	0.0537339
Boreal summergreen needleleaved	-18.1993	0
Boreal evergreen needleleaved	-18.1993	0
Boreal evergreen needleleaved (shade-intolerant)	-18.1993	0
Boreal/Temperate broadleaved (shade-intolerant)	-18.1993	0.000212888
Boreal/Temperate grass	-18.1993	0.0227646
Temperate broadleaved summergreen	-18.1993	4.61805e-05
Temperate broadleaved evergreen	-18.1993	0.0135393
Tropical broadleaved raingreen	-18.1993	0.0155797
Tropical Grass	-18.1993	0.149205
Tropical broadleaved evergreen (shade-intolerant)	-18.1993	0.0289866
Tropical broadleaved evergreen	-18.1993	0.0597914
Boreal summergreen needleleaved	-17.7007	0
Boreal evergreen needleleaved	-17.7007	0
Boreal evergreen needleleaved (shade-intolerant)	-17.7007	0
Boreal/Temperate broadleaved (shade-intolerant)	-17.7007	0.000523451
Boreal/Temperate grass	-17.7007	0.0197878
Temperate broadleaved summergreen	-17.7007	3.99185e-05
Temperate broadleaved evergreen	-17.7007	0.011711
Tropical broadleaved raingreen	-17.7007	0.0174903
Tropical Grass	-17.7007	0.136637
Tropical broadleaved evergreen (shade-intolerant)	-17.7007	0.0294256
Tropical broadleaved evergreen	-17.7007	0.0610826
Boreal summergreen needleleaved	-17.2021	0
Boreal evergreen needleleaved	-17.2021	0
Boreal evergreen needleleaved (shade-intolerant)	-17.2021	0
Boreal/Temperate broadleaved (shade-intolerant)	-17.2021	0.000292574
Boreal/Temperate grass	-17.2021	0.0189765
Temperate broadleaved summergreen	-17.2021	9.26003e-05
Temperate broadleaved evergreen	-17.2021	0.017652
Tropical broadleaved raingreen	-17.2021	0.018406
Tropical Grass	-17.2021	0.134285
Tropical broadleaved evergreen (shade-intolerant)	-17.2021	0.0329612
Tropical broadleaved evergreen	-17.2021	0.06524
Boreal summergreen needleleaved	-16.7035	0
Boreal evergreen needleleaved	-16.7035	0
Boreal evergreen needleleaved (shade-intolerant)	-16.7035	0
Boreal/Temperate broadleaved (shade-intolerant)	-16.7035	0.000495704
Boreal/Temperate grass	-16.7035	0.0179619
Temperate broadleaved summergreen	-16.7035	8.1102e-05
Temperate broadleaved evergreen	-16.7035	0.0131871
Tropical broadleaved raingreen	-16.7035	0.0196693
Tropical Grass	-16.7035	0.149112
Tropical broadleaved evergreen (shade-intolerant)	-16.7035	0.0440731
Tropical broadleaved evergreen	-16.7035	0.0878146
Boreal summergreen needleleaved	-16.2049	0
Boreal evergreen needleleaved	-16.2049	0
Boreal evergreen needleleaved (shade-intolerant)	-16.2049	0
Boreal/Temperate broadleaved (shade-intolerant)	-16.2049	0.00130454
Boreal/Temperate grass	-16.2049	0.0204036
Temperate broadleaved summergreen	-16.2049	0.000521579
Temperate broadleaved evergreen	-16.2049	0.00602451
Tropical broadleaved raingreen	-16.2049	0.0193419
Tropical Grass	-16.2049	0.148902
Tropical broadleaved evergreen (shade-intolerant)	-16.2049	0.0462928
Tropical broadleaved evergreen	-16.2049	0.0894032
Boreal summergreen needleleaved	-15.7063	0
Boreal evergreen needleleaved	-15.7063	0
Boreal evergreen needleleaved (shade-intolerant)	-15.7063	0
Boreal/Temperate broadleaved (shade-intolerant)	-15.7063	0.000486553
Boreal/Temperate grass	-15.7063	0.0151658
Temperate broadleaved summergreen	-15.7063	7.54552e-05
Temperate broadleaved evergreen	-15.7063	0.00511835
Tropical broadleaved raingreen	-15.7063	0.0207266
Tropical Grass	-15.7063	0.165662
Tropical broadleaved evergreen (shade-intolerant)	-15.7063	0.0507331
Tropical broadleaved evergreen	-15.7063	0.0911144
Boreal summergreen needleleaved	-15.2076	0
Boreal evergreen needleleaved	-15.2076	0
Boreal evergreen needleleaved (shade-intolerant)	-15.2076	0
Boreal/Temperate broadleaved (shade-intolerant)	-15.2076	0.000855378
Boreal/Temperate grass	-15.2076	0.0159848
Temperate broadleaved summergreen	-15.2076	0.00017981
Temperate broadleaved evergreen	-15.2076	0.00947279
Tropical broadleaved raingreen	-15.2076	0.0216477
Tropical Grass	-15.2076	0.18898
Tropical broadleaved evergreen (shade-intolerant)	-15.2076	0.0543045
Tropical broadleaved evergreen	-15.2076	0.0918073
Boreal summergreen needleleaved	-14.709	0
Boreal evergreen needleleaved	-14.709	0
Boreal evergreen needleleaved (shade-intolerant)	-14.709	0
Boreal/Temperate broadleaved (shade-intolerant)	-14.709	0.00149662
Boreal/Temperate grass	-14.709	0.0172078
Temperate broadleaved summergreen	-14.709	3.60231e-05
Temperate broadleaved evergreen	-14.709	0.0137754
Tropical broadleaved raingreen	-14.709	0.0248598
Tropical Grass	-14.709	0.189528
Tropical broadleaved evergreen (shade-intolerant)	-14.709	0.0583955
Tropical broadleaved evergreen	-14.709	0.0927437
Boreal summergreen needleleaved	-14.2104	0
Boreal evergreen needleleaved	-14.2104	0
Boreal evergreen needleleaved (shade-intolerant)	-14.2104	0
Boreal/Temperate broadleaved (shade-intolerant)	-14.2104	0.00446594
Boreal/Temperate grass	-14.2104	0.0200511
Temperate broadleaved summergreen	-14.2104	5.67627e-05
Temperate broadleaved evergreen	-14.2104	0.0151519
Tropical broadleaved raingreen	-14.2104	0.0283296
Tropical Grass	-14.2104	0.206816
Tropical broadleaved evergreen (shade-intolerant)	-14.2104	0.0658899
Tropical broadleaved evergreen	-14.2104	0.1014
Boreal summergreen needleleaved	-13.7118	0
Boreal evergreen needleleaved	-13.7118	0
Boreal evergreen needleleaved (shade-intolerant)	-13.7118	0
Boreal/Temperate broadleaved (shade-intolerant)	-13.7118	0.00358985
Boreal/Temperate grass	-13.7118	0.024088
Temperate broadleaved summergreen	-13.7118	0.00010772
Temperate broadleaved evergreen	-13.7118	0.0149897
Tropical broadleaved raingreen	-13.7118	0.0351486
Tropical Grass	-13.7118	0.231306
Tropical broadleaved evergreen (shade-intolerant)	-13.7118	0.0765811
Tropical broadleaved evergreen	-13.7118	0.120424
Boreal summergreen needleleaved	-13.2132	0
Boreal evergreen needleleaved	-13.2132	0
Boreal evergreen needleleaved (shade-intolerant)	-13.2132	0
Boreal/Temperate broadleaved (shade-intolerant)	-13.2132	0.00281905
Boreal/Temperate grass	-13.2132	0.0214913
Temperate broadleaved summergreen	-13.2132	6.57127e-05
Temperate broadleaved evergreen	-13.2132	0.0241382
Tropical broadleaved raingreen	-13.2132	0.0388998
Tropical Grass	-13.2132	0.247024
Tropical broadleaved evergreen (shade-intolerant)	-13.2132	0.0848033
Tropical broadleaved evergreen	-13.2132	0.141807
Boreal summergreen needleleaved	-12.7146	0
Boreal evergreen needleleaved	-12.7146	0
Boreal evergreen needleleaved (shade-intolerant)	-12.7146	0
Boreal/Temperate broadleaved (shade-intolerant)	-12.7146	0.000366011
Boreal/Temperate grass	-12.7146	0.0129445
Temperate broadleaved summergreen	-12.7146	9.70461e-06
Temperate broadleaved evergreen	-12.7146	0.0303356
Tropical broadleaved raingreen	-12.7146	0.046928
Tropical Grass	-12.7146	0.252943
Tropical broadleaved evergreen (shade-intolerant)	-12.7146	0.102794
Tropical broadleaved evergreen	-12.7146	0.182362
Boreal summergreen needleleaved	-12.216	0
Boreal evergreen needleleaved	-12.216	0
Boreal evergreen needleleaved (shade-intolerant)	-12.216	0
Boreal/Temperate broadleaved (shade-intolerant)	-12.216	0.000360293
Boreal/Temperate grass	-12.216	0.0126596
Temperate broadleaved summergreen	-12.216	9.47541e-06
Temperate broadleaved evergreen	-12.216	0.0153293
Tropical broadleaved raingreen	-12.216	0.0522173
Tropical Grass	-12.216	0.252006
Tropical broadleaved evergreen (shade-intolerant)	-12.216	0.122184
Tropical broadleaved evergreen	-12.216	0.219291
Boreal summergreen needleleaved	-11.7174	0
Boreal evergreen needleleaved	-11.7174	0
Boreal evergreen needleleaved (shade-intolerant)	-11.7174	0
Boreal/Temperate broadleaved (shade-intolerant)	-11.7174	4.19964e-05
Boreal/Temperate grass	-11.7174	0.0099369
Temperate broadleaved summergreen	-11.7174	0
Temperate broadleaved evergreen	-11.7174	0.0152995
Tropical broadleaved raingreen	-11.7174	0.0542257
Tropical Grass	-11.7174	0.222736
Tropical broadleaved evergreen (shade-intolerant)	-11.7174	0.132
Tropical broadleaved evergreen	-11.7174	0.229251
Boreal summergreen needleleaved	-11.2188	0
Boreal evergreen needleleaved	-11.2188	0
Boreal evergreen needleleaved (shade-intolerant)	-11.2188	0
Boreal/Temperate broadleaved (shade-intolerant)	-11.2188	0.00101601
Boreal/Temperate grass	-11.2188	0.01211
Temperate broadleaved summergreen	-11.2188	1.64895e-06
Temperate broadleaved evergreen	-11.2188	0.00873556
Tropical broadleaved raingreen	-11.2188	0.0564479
Tropical Grass	-11.2188	0.218182
Tropical broadleaved evergreen (shade-intolerant)	-11.2188	0.143735
Tropical broadleaved evergreen	-11.2188	0.256699
Boreal summergreen needleleaved	-10.7201	0
Boreal evergreen needleleaved	-10.7201	0
Boreal evergreen needleleaved (shade-intolerant)	-10.7201	0
Boreal/Temperate broadleaved (shade-intolerant)	-10.7201	0.00123125
Boreal/Temperate grass	-10.7201	0.0127998
Temperate broadleaved summergreen	-10.7201	2.09542e-08
Temperate broadleaved evergreen	-10.7201	0.010506
Tropical broadleaved raingreen	-10.7201	0.0610148
Tropical Grass	-10.7201	0.211148
Tropical broadleaved evergreen (shade-intolerant)	-10.7201	0.14809
Tropical broadleaved evergreen	-10.7201	0.251649
Boreal summergreen needleleaved	-10.2215	0
Boreal evergreen needleleaved	-10.2215	0
Boreal evergreen needleleaved (shade-intolerant)	-10.2215	0
Boreal/Temperate broadleaved (shade-intolerant)	-10.2215	0.000117909
Boreal/Temperate grass	-10.2215	0.0115197
Temperate broadleaved summergreen	-10.2215	0
Temperate broadleaved evergreen	-10.2215	0.00891466
Tropical broadleaved raingreen	-10.2215	0.0572104
Tropical Grass	-10.2215	0.218384
Tropical broadleaved evergreen (shade-intolerant)	-10.2215	0.147744
Tropical broadleaved evergreen	-10.2215	0.250696
Boreal summergreen needleleaved	-9.72292	0
Boreal evergreen needleleaved	-9.72292	0
Boreal evergreen needleleaved (shade-intolerant)	-9.72292	0
Boreal/Temperate broadleaved (shade-intolerant)	-9.72292	0.000431592
Boreal/Temperate grass	-9.72292	0.0120814
Temperate broadleaved summergreen	-9.72292	2.1409e-06
Temperate broadleaved evergreen	-9.72292	0.0136091
Tropical broadleaved raingreen	-9.72292	0.0591068
Tropical Grass	-9.72292	0.209862
Tropical broadleaved evergreen (shade-intolerant)	-9.72292	0.156631
Tropical broadleaved evergreen	-9.72292	0.266964
Boreal summergreen needleleaved	-9.22431	0
Boreal evergreen needleleaved	-9.22431	0
Boreal evergreen needleleaved (shade-intolerant)	-9.22431	0
Boreal/Temperate broadleaved (shade-intolerant)	-9.22431	0.000106799
Boreal/Temperate grass	-9.22431	0.0135871
Temperate broadleaved summergreen	-9.22431	0
Temperate broadleaved evergreen	-9.22431	0.0128923
Tropical broadleaved raingreen	-9.22431	0.0592145
Tropical Grass	-9.22431	0.199674
Tropical broadleaved evergreen (shade-intolerant)	-9.22431	0.168478
Tropical broadleaved evergreen	-9.22431	0.289621
Boreal summergreen needleleaved	-8.72569	0
Boreal evergreen needleleaved	-8.72569	0
Boreal evergreen needleleaved (shade-intolerant)	-8.72569	0
Boreal/Temperate broadleaved (shade-intolerant)	-8.72569	0
Boreal/Temperate grass	-8.72569	0.0111084
Temperate broadleaved summergreen	-8.72569	0
Temperate broadleaved evergreen	-8.72569	0.00655802
Tropical broadleaved raingreen	-8.72569	0.0583559
Tropical Grass	-8.72569	0.20905
Tropical broadleaved evergreen (shade-intolerant)	-8.72569	0.16976
Tropical broadleaved evergreen	-8.72569	0.29871
Boreal summergreen needleleaved	-8.22708	0
Boreal evergreen needleleaved	-8.22708	0
Boreal evergreen needleleaved (shade-intolerant)	-8.22708	0
Boreal/Temperate broadleaved (shade-intolerant)	-8.22708	0
Boreal/Temperate grass	-8.22708	0.0111579
Temperate broadleaved summergreen	-8.22708	0
Temperate broadleaved evergreen	-8.22708	0.00683379
Tropical broadleaved raingreen	-8.22708	0.0543792
Tropical Grass	-8.22708	0.197081
Tropical broadleaved evergreen (shade-intolerant)	-8.22708	0.181558
Tropical broadleaved evergreen	-8.22708	0.309784
Boreal summergreen needleleaved	-7.72847	0
Boreal evergreen needleleaved	-7.72847	0
Boreal evergreen needleleaved (shade-intolerant)	-7.72847	0
Boreal/Temperate broadleaved (shade-intolerant)	-7.72847	0
Boreal/Temperate grass	-7.72847	0.00878995
Temperate broadleaved summergreen	-7.72847	0
Temperate broadleaved evergreen	-7.72847	0.00514766
Tropical broadleaved raingreen	-7.72847	0.0514539
Tropical Grass	-7.72847	0.187586
Tropical broadleaved evergreen (shade-intolerant)	-7.72847	0.188252
Tropical broadleaved evergreen	-7.72847	0.322356
Boreal summergreen needleleaved	-7.22986	0
Boreal evergreen needleleaved	-7.22986	0
Boreal evergreen needleleaved (shade-intolerant)	-7.22986	0
Boreal/Temperate broadleaved (shade-intolerant)	-7.22986	0
Boreal/Temperate grass	-7.22986	0.0091447
Temperate broadleaved summergreen	-7.22986	0
Temperate broadleaved evergreen	-7.22986	0.00546195
Tropical broadleaved raingreen	-7.22986	0.0500066
Tropical Grass	-7.22986	0.175086
Tropical broadleaved evergreen (shade-intolerant)	-7.22986	0.187113
Tropical broadleaved evergreen	-7.22986	0.327389
Boreal summergreen needleleaved	-6.73125	0
Boreal evergreen needleleaved	-6.73125	0
Boreal evergreen needleleaved (shade-intolerant)	-6.73125	0
Boreal/Temperate broadleaved (shade-intolerant)	-6.73125	0
Boreal/Temperate grass	-6.73125	0.00607062
Temperate broadleaved summergreen	-6.73125	0
Temperate broadleaved evergreen	-6.73125	0.0102291
Tropical broadleaved raingreen	-6.73125	0.047639
Tropical Grass	-6.73125	0.174373
Tropical broadleaved evergreen (shade-intolerant)	-6.73125	0.185857
Tropical broadleaved evergreen	-6.73125	0.331879
Boreal summergreen needleleaved	-6.23264	0
Boreal evergreen needleleaved	-6.23264	0
Boreal evergreen needleleaved (shade-intolerant)	-6.23264	0
Boreal/Temperate broadleaved (shade-intolerant)	-6.23264	0
Boreal/Temperate grass	-6.23264	0.00819667
Temperate broadleaved summergreen	-6.23264	0
Temperate broadleaved evergreen	-6.23264	0.0105886
Tropical broadleaved raingreen	-6.23264	0.0479199
Tropical Grass	-6.23264	0.167916
Tropical broadleaved evergreen (shade-intolerant)	-6.23264	0.189809
Tropical broadleaved evergreen	-6.23264	0.339881
Boreal summergreen needleleaved	-5.73403	0
Boreal evergreen needleleaved	-5.73403	0
Boreal evergreen needleleaved (shade-intolerant)	-5.73403	0
Boreal/Temperate broadleaved (shade-intolerant)	-5.73403	0
Boreal/Temperate grass	-5.73403	0.00760739
Temperate broadleaved summergreen	-5.73403	0
Temperate broadleaved evergreen	-5.73403	0.00163517
Tropical broadleaved raingreen	-5.73403	0.0479516
Tropical Grass	-5.73403	0.181665
Tropical broadleaved evergreen (shade-intolerant)	-5.73403	0.19856
Tropical broadleaved evergreen	-5.73403	0.372527
Boreal summergreen needleleaved	-5.23542	0
Boreal evergreen needleleaved	-5.23542	0
Boreal evergreen needleleaved (shade-intolerant)	-5.23542	0
Boreal/Temperate broadleaved (shade-intolerant)	-5.23542	0
Boreal/Temperate grass	-5.23542	0.00581132
Temperate broadleaved summergreen	-5.23542	0
Temperate broadleaved evergreen	-5.23542	0.0038307
Tropical broadleaved raingreen	-5.23542	0.046784
Tropical Grass	-5.23542	0.172346
Tropical broadleaved evergreen (shade-intolerant)	-5.23542	0.198439
Tropical broadleaved evergreen	-5.23542	0.370384
Boreal summergreen needleleaved	-4.73681	0
Boreal evergreen needleleaved	-4.73681	0
Boreal evergreen needleleaved (shade-intolerant)	-4.73681	0
Boreal/Temperate broadleaved (shade-intolerant)	-4.73681	0
Boreal/Temperate grass	-4.73681	0.00551686
Temperate broadleaved summergreen	-4.73681	0
Temperate broadleaved evergreen	-4.73681	0.00459659
Tropical broadleaved raingreen	-4.73681	0.0456847
Tropical Grass	-4.73681	0.1608
Tropical broadleaved evergreen (shade-intolerant)	-4.73681	0.199417
Tropical broadleaved evergreen	-4.73681	0.383338
Boreal summergreen needleleaved	-4.23819	0
Boreal evergreen needleleaved	-4.23819	0
Boreal evergreen needleleaved (shade-intolerant)	-4.23819	0
Boreal/Temperate broadleaved (shade-intolerant)	-4.23819	0
Boreal/Temperate grass	-4.23819	0.00504275
Temperate broadleaved summergreen	-4.23819	0
Temperate broadleaved evergreen	-4.23819	0.00301521
Tropical broadleaved raingreen	-4.23819	0.0436997
Tropical Grass	-4.23819	0.148706
Tropical broadleaved evergreen (shade-intolerant)	-4.23819	0.199144
Tropical broadleaved evergreen	-4.23819	0.387965
Boreal summergreen needleleaved	-3.73958	0
Boreal evergreen needleleaved	-3.73958	0
Boreal evergreen needleleaved (shade-intolerant)	-3.73958	0
Boreal/Temperate broadleaved (shade-intolerant)	-3.73958	0
Boreal/Temperate grass	-3.73958	0.00543292
Temperate broadleaved summergreen	-3.73958	0
Temperate broadleaved evergreen	-3.73958	0.00603418
Tropical broadleaved raingreen	-3.73958	0.0400711
Tropical Grass	-3.73958	0.143537
Tropical broadleaved evergreen (shade-intolerant)	-3.73958	0.202878
Tropical broadleaved evergreen	-3.73958	0.398128
Boreal summergreen needleleaved	-3.24097	0
Boreal evergreen needleleaved	-3.24097	0
Boreal evergreen needleleaved (shade-intolerant)	-3.24097	0
Boreal/Temperate broadleaved (shade-intolerant)	-3.24097	0
Boreal/Temperate grass	-3.24097	0.00566861
Temperate broadleaved summergreen	-3.24097	0
Temperate broadleaved evergreen	-3.24097	0.00781043
Tropical broadleaved raingreen	-3.24097	0.0374523
Tropical Grass	-3.24097	0.138579
Tropical broadleaved evergreen (shade-intolerant)	-3.24097	0.203063
Tropical broadleaved evergreen	-3.24097	0.407738
Boreal summergreen needleleaved	-2.74236	0
Boreal evergreen needleleaved	-2.74236	0
Boreal evergreen needleleaved (shade-intolerant)	-2.74236	0
Boreal/Temperate broadleaved (shade-intolerant)	-2.74236	0
Boreal/Temperate grass	-2.74236	0.00497767
Temperate broadleaved summergreen	-2.74236	0
Temperate broadleaved evergreen	-2.74236	0.00318278
Tropical broadleaved raingreen	-2.74236	0.0364483
Tropical Grass	-2.74236	0.13303
Tropical broadleaved evergreen (shade-intolerant)	-2.74236	0.202356
Tropical broadleaved evergreen	-2.74236	0.415412
Boreal summergreen needleleaved	-2.24375	0
Boreal evergreen needleleaved	-2.24375	0
Boreal evergreen needleleaved (shade-intolerant)	-2.24375	0
Boreal/Temperate broadleaved (shade-intolerant)	-2.24375	0
Boreal/Temperate grass	-2.24375	0.00473875
Temperate broadleaved summergreen	-2.24375	0
Temperate broadleaved evergreen	-2.24375	0.00562967
Tropical broadleaved raingreen	-2.24375	0.0356008
Tropical Grass	-2.24375	0.12206
Tropical broadleaved evergreen (shade-intolerant)	-2.24375	0.208503
Tropical broadleaved evergreen	-2.24375	0.425275
Boreal summergreen needleleaved	-1.74514	0
Boreal evergreen needleleaved	-1.74514	0
Boreal evergreen needleleaved (shade-intolerant)	-1.74514	0
Boreal/Temperate broadleaved (shade-intolerant)	-1.74514	0
Boreal/Temperate grass	-1.74514	0.00570364
Temperate broadleaved summergreen	-1.74514	0
Temperate broadleaved evergreen	-1.74514	0.00536168
Tropical broadleaved raingreen	-1.74514	0.0333437
Tropical Grass	-1.74514	0.116414
Tropical broadleaved evergreen (shade-intolerant)	-1.74514	0.206897
Tropical broadleaved evergreen	-1.74514	0.43324
Boreal summergreen needleleaved	-1.24653	0
Boreal evergreen needleleaved	-1.24653	0
Boreal evergreen needleleaved (shade-intolerant)	-1.24653	0
Boreal/Temperate broadleaved (shade-intolerant)	-1.24653	0
Boreal/Temperate grass	-1.24653	0.00463446
Temperate broadleaved summergreen	-1.24653	0
Temperate broadleaved evergreen	-1.24653	0.00650614
Tropical broadleaved raingreen	-1.24653	0.0312078
Tropical Grass	-1.24653	0.115518
Tropical broadleaved evergreen (shade-intolerant)	-1.24653	0.203464
Tropical broadleaved evergreen	-1.24653	0.43761
Boreal summergreen needleleaved	-0.747917	0
Boreal evergreen needleleaved	-0.747917	0
Boreal evergreen needleleaved (shade-intolerant)	-0.747917	0
Boreal/Temperate broadleaved (shade-intolerant)	-0.747917	0
Boreal/Temperate grass	-0.747917	0.00797083
Temperate broadleaved summergreen	-0.747917	0
Temperate broadleaved evergreen	-0.747917	0.00905386
Tropical broadleaved raingreen	-0.747917	0.0312858
Tropical Grass	-0.747917	0.114396
Tropical broadleaved evergreen (shade-intolerant)	-0.747917	0.19284
Tropical broadleaved evergreen	-0.747917	0.431864
Boreal summergreen needleleaved	-0.249306	0
Boreal evergreen needleleaved	-0.249306	0
Boreal evergreen needleleaved (shade-intolerant)	-0.249306	0
Boreal/Temperate broadleaved (shade-intolerant)	-0.249306	0
Boreal/Temperate grass	-0.249306	0.00806753
Temperate broadleaved summergreen	-0.249306	0
Temperate broadleaved evergreen	-0.249306	0.0159308
Tropical broadleaved raingreen	-0.249306	0.0317482
Tropical Grass	-0.249306	0.110107
Tropical broadleaved evergreen (shade-intolerant)	-0.249306	0.19759
Tropical broadleaved evergreen	-0.249306	0.431597
Boreal summergreen needleleaved	0.249306	0
Boreal evergreen needleleaved	0.249306	0
Boreal evergreen needleleaved (shade-intolerant)	0.249306	0
Boreal/Temperate broadleaved (shade-intolerant)	0.249306	0
Boreal/Temperate grass	0.249306	0.00552121
Temperate broadleaved summergreen	0.249306	0
Temperate broadleaved evergreen	0.249306	0.00648714
Tropical broadleaved raingreen	0.249306	0.0343162
Tropical Grass	0.249306	0.107829
Tropical broadleaved evergreen (shade-intolerant)	0.249306	0.188488
Tropical broadleaved evergreen	0.249306	0.441546
Boreal summergreen needleleaved	0.747917	0
Boreal evergreen needleleaved	0.747917	0
Boreal evergreen needleleaved (shade-intolerant)	0.747917	0
Boreal/Temperate broadleaved (shade-intolerant)	0.747917	0
Boreal/Temperate grass	0.747917	0.00495532
Temperate broadleaved summergreen	0.747917	0
Temperate broadleaved evergreen	0.747917	0.00599705
Tropical broadleaved raingreen	0.747917	0.0338557
Tropical Grass	0.747917	0.105523
Tropical broadleaved evergreen (shade-intolerant)	0.747917	0.189658
Tropical broadleaved evergreen	0.747917	0.4367
Boreal summergreen needleleaved	1.24653	0
Boreal evergreen needleleaved	1.24653	0
Boreal evergreen needleleaved (shade-intolerant)	1.24653	0
Boreal/Temperate broadleaved (shade-intolerant)	1.24653	0
Boreal/Temperate grass	1.24653	0.00522936
Temperate broadleaved summergreen	1.24653	0
Temperate broadleaved evergreen	1.24653	0.00643849
Tropical broadleaved raingreen	1.24653	0.0355016
Tropical Grass	1.24653	0.117122
Tropical broadleaved evergreen (shade-intolerant)	1.24653	0.185389
Tropical broadleaved evergreen	1.24653	0.425816
Boreal summergreen needleleaved	1.74514	0
Boreal evergreen needleleaved	1.74514	0
Boreal evergreen needleleaved (shade-intolerant)	1.74514	0
Boreal/Temperate broadleaved (shade-intolerant)	1.74514	0
Boreal/Temperate grass	1.74514	0.00527337
Temperate broadleaved summergreen	1.74514	0
Temperate broadleaved evergreen	1.74514	0.00465891
Tropical broadleaved raingreen	1.74514	0.0358851
Tropical Grass	1.74514	0.119888
Tropical broadleaved evergreen (shade-intolerant)	1.74514	0.188318
Tropical broadleaved evergreen	1.74514	0.423626
Boreal summergreen needleleaved	2.24375	0
Boreal evergreen needleleaved	2.24375	0
Boreal evergreen needleleaved (shade-intolerant)	2.24375	0
Boreal/Temperate broadleaved (shade-intolerant)	2.24375	0
Boreal/Temperate grass	2.24375	0.00520083
Temperate broadleaved summergreen	2.24375	0
Temperate broadleaved evergreen	2.24375	0.0056662
Tropical broadleaved raingreen	2.24375	0.0350309
Tropical Grass	2.24375	0.109907
Tropical broadleaved evergreen (shade-intolerant)	2.24375	0.186411
Tropical broadleaved evergreen	2.24375	0.407642
Boreal summergreen needleleaved	2.74236	0
Boreal evergreen needleleaved	2.74236	0
Boreal evergreen needleleaved (shade-intolerant)	2.74236	0
Boreal/Temperate broadleaved (shade-intolerant)	2.74236	0
Boreal/Temperate grass	2.74236	0.00461002
Temperate broadleaved summergreen	2.74236	0
Temperate broadleaved evergreen	2.74236	0.00323172
Tropical broadleaved raingreen	2.74236	0.0342275
Tropical Grass	2.74236	0.10611
Tropical broadleaved evergreen (shade-intolerant)	2.74236	0.187052
Tropical broadleaved evergreen	2.74236	0.393302
Boreal summergreen needleleaved	3.24097	0
Boreal evergreen needleleaved	3.24097	0
Boreal evergreen needleleaved (shade-intolerant)	3.24097	0
Boreal/Temperate broadleaved (shade-intolerant)	3.24097	0
Boreal/Temperate grass	3.24097	0.00479629
Temperate broadleaved summergreen	3.24097	0
Temperate broadleaved evergreen	3.24097	0.00403914
Tropical broadleaved raingreen	3.24097	0.0325002
Tropical Grass	3.24097	0.107255
Tropical broadleaved evergreen (shade-intolerant)	3.24097	0.178967
Tropical broadleaved evergreen	3.24097	0.366997
Boreal summergreen needleleaved	3.73958	0
Boreal evergreen needleleaved	3.73958	0
Boreal evergreen needleleaved (shade-intolerant)	3.73958	0
Boreal/Temperate broadleaved (shade-intolerant)	3.73958	0
Boreal/Temperate grass	3.73958	0.00536031
Temperate broadleaved summergreen	3.73958	0
Temperate broadleaved evergreen	3.73958	0.00912955
Tropical broadleaved raingreen	3.73958	0.0332677
Tropical Grass	3.73958	0.112452
Tropical broadleaved evergreen (shade-intolerant)	3.73958	0.176378
Tropical broadleaved evergreen	3.73958	0.355854
Boreal summergreen needleleaved	4.23819	0
Boreal evergreen needleleaved	4.23819	0
Boreal evergreen needleleaved (shade-intolerant)	4.23819	0
Boreal/Temperate broadleaved (shade-intolerant)	4.23819	0
Boreal/Temperate grass	4.23819	0.00511209
Temperate broadleaved summergreen	4.23819	0
Temperate broadleaved evergreen	4.23819	0.00632214
Tropical broadleaved raingreen	4.23819	0.0378619
Tropical Grass	4.23819	0.110995
Tropical broadleaved evergreen (shade-intolerant)	4.23819	0.181203
Tropical broadleaved evergreen	4.23819	0.345709
Boreal summergreen needleleaved	4.73681	0
Boreal evergreen needleleaved	4.73681	0
Boreal evergreen needleleaved (shade-intolerant)	4.73681	0
Boreal/Temperate broadleaved (shade-intolerant)	4.73681	0
Boreal/Temperate grass	4.73681	0.00511044
Temperate broadleaved summergreen	4.73681	0
Temperate broadleaved evergreen	4.73681	0.00899694
Tropical broadleaved raingreen	4.73681	0.0401405
Tropical Grass	4.73681	0.103309
Tropical broadleaved evergreen (shade-intolerant)	4.73681	0.180766
Tropical broadleaved evergreen	4.73681	0.330113
Boreal summergreen needleleaved	5.23542	0
Boreal evergreen needleleaved	5.23542	0
Boreal evergreen needleleaved (shade-intolerant)	5.23542	0
Boreal/Temperate broadleaved (shade-intolerant)	5.23542	0
Boreal/Temperate grass	5.23542	0.00506242
Temperate broadleaved summergreen	5.23542	0
Temperate broadleaved evergreen	5.23542	0.00621989
Tropical broadleaved raingreen	5.23542	0.0403652
Tropical Grass	5.23542	0.114823
Tropical broadleaved evergreen (shade-intolerant)	5.23542	0.171241
Tropical broadleaved evergreen	5.23542	0.306157
Boreal summergreen needleleaved	5.73403	0
Boreal evergreen needleleaved	5.73403	0
Boreal evergreen needleleaved (shade-intolerant)	5.73403	0
Boreal/Temperate broadleaved (shade-intolerant)	5.73403	0
Boreal/Temperate grass	5.73403	0.00517989
Temperate broadleaved summergreen	5.73403	0
Temperate broadleaved evergreen	5.73403	0.00655101
Tropical broadleaved raingreen	5.73403	0.0437442
Tropical Grass	5.73403	0.110708
Tropical broadleaved evergreen (shade-intolerant)	5.73403	0.166231
Tropical broadleaved evergreen	5.73403	0.286889
Boreal summergreen needleleaved	6.23264	0
Boreal evergreen needleleaved	6.23264	0
Boreal evergreen needleleaved (shade-intolerant)	6.23264	0
Boreal/Temperate broadleaved (shade-intolerant)	6.23264	0
Boreal/Temperate grass	6.23264	0.00521481
Temperate broadleaved summergreen	6.23264	0
Temperate broadleaved evergreen	6.23264	0.00800667
Tropical broadleaved raingreen	6.23264	0.0462107
Tropical Grass	6.23264	0.124515
Tropical broadleaved evergreen (shade-intolerant)	6.23264	0.151179
Tropical broadleaved evergreen	6.23264	0.251855
Boreal summergreen needleleaved	6.73125	0
Boreal evergreen needleleaved	6.73125	0
Boreal evergreen needleleaved (shade-intolerant)	6.73125	0
Boreal/Temperate broadleaved (shade-intolerant)	6.73125	0
Boreal/Temperate grass	6.73125	0.00788544
Temperate broadleaved summergreen	6.73125	0
Temperate broadleaved evergreen	6.73125	0.0186619
Tropical broadleaved raingreen	6.73125	0.0465895
Tropical Grass	6.73125	0.125372
Tropical broadleaved evergreen (shade-intolerant)	6.73125	0.138607
Tropical broadleaved evergreen	6.73125	0.229972
Boreal summergreen needleleaved	7.22986	0
Boreal evergreen needleleaved	7.22986	0
Boreal evergreen needleleaved (shade-intolerant)	7.22986	0
Boreal/Temperate broadleaved (shade-intolerant)	7.22986	0
Boreal/Temperate grass	7.22986	0.0083616
Temperate broadleaved summergreen	7.22986	0
Temperate broadleaved evergreen	7.22986	0.0130162
Tropical broadleaved raingreen	7.22986	0.0471246
Tropical Grass	7.22986	0.139475
Tropical broadleaved evergreen (shade-intolerant)	7.22986	0.134996
Tropical broadleaved evergreen	7.22986	0.230344
Boreal summergreen needleleaved	7.72847	0
Boreal evergreen needleleaved	7.72847	0
Boreal evergreen needleleaved (shade-intolerant)	7.72847	0
Boreal/Temperate broadleaved (shade-intolerant)	7.72847	0
Boreal/Temperate grass	7.72847	0.00647101
Temperate broadleaved summergreen	7.72847	0
Temperate broadleaved evergreen	7.72847	0.0109093
Tropical broadleaved raingreen	7.72847	0.0476907
Tropical Grass	7.72847	0.152862
Tropical broadleaved evergreen (shade-intolerant)	7.72847	0.121926
Tropical broadleaved evergreen	7.72847	0.210474
Boreal summergreen needleleaved	8.22708	0
Boreal evergreen needleleaved	8.22708	0
Boreal evergreen needleleaved (shade-intolerant)	8.22708	0
Boreal/Temperate broadleaved (shade-intolerant)	8.22708	0
Boreal/Temperate grass	8.22708	0.00526508
Temperate broadleaved summergreen	8.22708	0
Temperate broadleaved evergreen	8.22708	0.00372243
Tropical broadleaved raingreen	8.22708	0.0474085
Tropical Grass	8.22708	0.166713
Tropical broadleaved evergreen (shade-intolerant)	8.22708	0.107247
Tropical broadleaved evergreen	8.22708	0.184996
Boreal summergreen needleleaved	8.72569	0
Boreal evergreen needleleaved	8.72569	0
Boreal evergreen needleleaved (shade-intolerant)	8.72569	0
Boreal/Temperate broadleaved (shade-intolerant)	8.72569	0
Boreal/Temperate grass	8.72569	0.00483165
Temperate broadleaved summergreen	8.72569	0
Temperate broadleaved evergreen	8.72569	0.00672858
Tropical broadleaved raingreen	8.72569	0.037867
Tropical Grass	8.72569	0.169838
Tropical broadleaved evergreen (shade-intolerant)	8.72569	0.0944889
Tropical broadleaved evergreen	8.72569	0.149075
Boreal summergreen needleleaved	9.22431	0
Boreal evergreen needleleaved	9.22431	0
Boreal evergreen needleleaved (shade-intolerant)	9.22431	0
Boreal/Temperate broadleaved (shade-intolerant)	9.22431	0
Boreal/Temperate grass	9.22431	0.0051127
Temperate broadleaved summergreen	9.22431	0
Temperate broadleaved evergreen	9.22431	0.00565229
Tropical broadleaved raingreen	9.22431	0.0344701
Tropical Grass	9.22431	0.161781
Tropical broadleaved evergreen (shade-intolerant)	9.22431	0.0849752
Tropical broadleaved evergreen	9.22431	0.133751
Boreal summergreen needleleaved	9.72292	0
Boreal evergreen needleleaved	9.72292	0
Boreal evergreen needleleaved (shade-intolerant)	9.72292	0
Boreal/Temperate broadleaved (shade-intolerant)	9.72292	0
Boreal/Temperate grass	9.72292	0.00463254
Temperate broadleaved summergreen	9.72292	0
Temperate broadleaved evergreen	9.72292	0.00294777
Tropical broadleaved raingreen	9.72292	0.0322683
Tropical Grass	9.72292	0.174481
Tropical broadleaved evergreen (shade-intolerant)	9.72292	0.0728822
Tropical broadleaved evergreen	9.72292	0.105793
Boreal summergreen needleleaved	10.2215	0
Boreal evergreen needleleaved	10.2215	0
Boreal evergreen needleleaved (shade-intolerant)	10.2215	0
Boreal/Temperate broadleaved (shade-intolerant)	10.2215	0
Boreal/Temperate grass	10.2215	0.00485145
Temperate broadleaved summergreen	10.2215	0
Temperate broadleaved evergreen	10.2215	0.00227598
Tropical broadleaved raingreen	10.2215	0.0276209
Tropical Grass	10.2215	0.196247
Tropical broadleaved evergreen (shade-intolerant)	10.2215	0.0617324
Tropical broadleaved evergreen	10.2215	0.0949626
Boreal summergreen needleleaved	10.7201	0
Boreal evergreen needleleaved	10.7201	0
Boreal evergreen needleleaved (shade-intolerant)	10.7201	0
Boreal/Temperate broadleaved (shade-intolerant)	10.7201	0
Boreal/Temperate grass	10.7201	0.00528618
Temperate broadleaved summergreen	10.7201	0
Temperate broadleaved evergreen	10.7201	0.00995908
Tropical broadleaved raingreen	10.7201	0.022513
Tropical Grass	10.7201	0.173291
Tropical broadleaved evergreen (shade-intolerant)	10.7201	0.0496211
Tropical broadleaved evergreen	10.7201	0.0764787
Boreal summergreen needleleaved	11.2188	0
Boreal evergreen needleleaved	11.2188	0
Boreal evergreen needleleaved (shade-intolerant)	11.2188	0
Boreal/Temperate broadleaved (shade-intolerant)	11.2188	0
Boreal/Temperate grass	11.2188	0.00345563
Temperate broadleaved summergreen	11.2188	0
Temperate broadleaved evergreen	11.2188	0.00417699
Tropical broadleaved raingreen	11.2188	0.0203489
Tropical Grass	11.2188	0.175253
Tropical broadleaved evergreen (shade-intolerant)	11.2188	0.0483974
Tropical broadleaved evergreen	11.2188	0.0757499
Boreal summergreen needleleaved	11.7174	0
Boreal evergreen needleleaved	11.7174	0
Boreal evergreen needleleaved (shade-intolerant)	11.7174	0
Boreal/Temperate broadleaved (shade-intolerant)	11.7174	0
Boreal/Temperate grass	11.7174	0.00355913
Temperate broadleaved summergreen	11.7174	0
Temperate broadleaved evergreen	11.7174	0.00308264
Tropical broadleaved raingreen	11.7174	0.0195204
Tropical Grass	11.7174	0.157818
Tropical broadleaved evergreen (shade-intolerant)	11.7174	0.0516906
Tropical broadleaved evergreen	11.7174	0.0834746
Boreal summergreen needleleaved	12.216	0
Boreal evergreen needleleaved	12.216	0
Boreal evergreen needleleaved (shade-intolerant)	12.216	0
Boreal/Temperate broadleaved (shade-intolerant)	12.216	0
Boreal/Temperate grass	12.216	0.00278721
Temperate broadleaved summergreen	12.216	0
Temperate broadleaved evergreen	12.216	0.0012214
Tropical broadleaved raingreen	12.216	0.0215275
Tropical Grass	12.216	0.142308
Tropical broadleaved evergreen (shade-intolerant)	12.216	0.0528242
Tropical broadleaved evergreen	12.216	0.0903362
Boreal summergreen needleleaved	12.7146	0
Boreal evergreen needleleaved	12.7146	0
Boreal evergreen needleleaved (shade-intolerant)	12.7146	0
Boreal/Temperate broadleaved (shade-intolerant)	12.7146	0
Boreal/Temperate grass	12.7146	0.00214298
Temperate broadleaved summergreen	12.7146	0
Temperate broadleaved evergreen	12.7146	0.000131564
Tropical broadleaved raingreen	12.7146	0.0229455
Tropical Grass	12.7146	0.133827
Tropical broadleaved evergreen (shade-intolerant)	12.7146	0.0510497
Tropical broadleaved evergreen	12.7146	0.0882869
Boreal summergreen needleleaved	13.2132	0
Boreal evergreen needleleaved	13.2132	0
Boreal evergreen needleleaved (shade-intolerant)	13.2132	0
Boreal/Temperate broadleaved (shade-intolerant)	13.2132	0
Boreal/Temperate grass	13.2132	0.00215853
Temperate broadleaved summergreen	13.2132	0
Temperate broadleaved evergreen	13.2132	0.00040576
Tropical broadleaved raingreen	13.2132	0.021325
Tropical Grass	13.2132	0.131473
Tropical broadleaved evergreen (shade-intolerant)	13.2132	0.0459654
Tropical broadleaved evergreen	13.2132	0.0759145
Boreal summergreen needleleaved	13.7118	0
Boreal evergreen needleleaved	13.7118	0
Boreal evergreen needleleaved (shade-intolerant)	13.7118	0
Boreal/Temperate broadleaved (shade-intolerant)	13.7118	0
Boreal/Temperate grass	13.7118	0.0020815
Temperate broadleaved summergreen	13.7118	0
Temperate broadleaved evergreen	13.7118	0.000189262
Tropical broadleaved raingreen	13.7118	0.0202962
Tropical Grass	13.7118	0.11354
Tropical broadleaved evergreen (shade-intolerant)	13.7118	0.0440292
Tropical broadleaved evergreen	13.7118	0.0784493
Boreal summergreen needleleaved	14.2104	0
Boreal evergreen needleleaved	14.2104	0
Boreal evergreen needleleaved (shade-intolerant)	14.2104	0
Boreal/Temperate broadleaved (shade-intolerant)	14.2104	0
Boreal/Temperate grass	14.2104	0.00298895
Temperate broadleaved summergreen	14.2104	0
Temperate broadleaved evergreen	14.2104	0.000932361
Tropical broadleaved raingreen	14.2104	0.0195854
Tropical Grass	14.2104	0.108701
Tropical broadleaved evergreen (shade-intolerant)	14.2104	0.0423113
Tropical broadleaved evergreen	14.2104	0.0771249
Boreal summergreen needleleaved	14.709	0
Boreal evergreen needleleaved	14.709	0
Boreal evergreen needleleaved (shade-intolerant)	14.709	0
Boreal/Temperate broadleaved (shade-intolerant)	14.709	0
Boreal/Temperate grass	14.709	0.00281567
Temperate broadleaved summergreen	14.709	0
Temperate broadleaved evergreen	14.709	0.00285182
Tropical broadleaved raingreen	14.709	0.0192215
Tropical Grass	14.709	0.0991607
Tropical broadleaved evergreen (shade-intolerant)	14.709	0.0374823
Tropical broadleaved evergreen	14.709	0.0673256
Boreal summergreen needleleaved	15.2076	0
Boreal evergreen needleleaved	15.2076	0
Boreal evergreen needleleaved (shade-intolerant)	15.2076	0
Boreal/Temperate broadleaved (shade-intolerant)	15.2076	0
Boreal/Temperate grass	15.2076	0.00367269
Temperate broadleaved summergreen	15.2076	0
Temperate broadleaved evergreen	15.2076	0.00416822
Tropical broadleaved raingreen	15.2076	0.0206404
Tropical Grass	15.2076	0.100074
Tropical broadleaved evergreen (shade-intolerant)	15.2076	0.0387948
Tropical broadleaved evergreen	15.2076	0.0727243
Boreal summergreen needleleaved	15.7063	0
Boreal evergreen needleleaved	15.7063	0
Boreal evergreen needleleaved (shade-intolerant)	15.7063	0
Boreal/Temperate broadleaved (shade-intolerant)	15.7063	0
Boreal/Temperate grass	15.7063	0.00304645
Temperate broadleaved summergreen	15.7063	0
Temperate broadleaved evergreen	15.7063	0.00367573
Tropical broadleaved raingreen	15.7063	0.0247147
Tropical Grass	15.7063	0.111045
Tropical broadleaved evergreen (shade-intolerant)	15.7063	0.0415304
Tropical broadleaved evergreen	15.7063	0.076015
Boreal summergreen needleleaved	16.2049	0
Boreal evergreen needleleaved	16.2049	0
Boreal evergreen needleleaved (shade-intolerant)	16.2049	0
Boreal/Temperate broadleaved (shade-intolerant)	16.2049	0
Boreal/Temperate grass	16.2049	0.00396045
Temperate broadleaved summergreen	16.2049	0
Temperate broadleaved evergreen	16.2049	0.00195099
Tropical broadleaved raingreen	16.2049	0.0278307
Tropical Grass	16.2049	0.112537
Tropical broadleaved evergreen (shade-intolerant)	16.2049	0.0371156
Tropical broadleaved evergreen	16.2049	0.0663535
Boreal summergreen needleleaved	16.7035	0
Boreal evergreen needleleaved	16.7035	0
Boreal evergreen needleleaved (shade-intolerant)	16.7035	0
Boreal/Temperate broadleaved (shade-intolerant)	16.7035	0
Boreal/Temperate grass	16.7035	0.00427283
Temperate broadleaved summergreen	16.7035	0
Temperate broadleaved evergreen	16.7035	0.0029387
Tropical broadleaved raingreen	16.7035	0.0260416
Tropical Grass	16.7035	0.105797
Tropical broadleaved evergreen (shade-intolerant)	16.7035	0.0373397
Tropical broadleaved evergreen	16.7035	0.070468
Boreal summergreen needleleaved	17.2021	0
Boreal evergreen needleleaved	17.2021	0
Boreal evergreen needleleaved (shade-intolerant)	17.2021	0
Boreal/Temperate broadleaved (shade-intolerant)	17.2021	0
Boreal/Temperate grass	17.2021	0.00526787
Temperate broadleaved summergreen	17.2021	0
Temperate broadleaved evergreen	17.2021	0.00928123
Tropical broadleaved raingreen	17.2021	0.0232021
Tropical Grass	17.2021	0.0901354
Tropical broadleaved evergreen (shade-intolerant)	17.2021	0.0435883
Tropical broadleaved evergreen	17.2021	0.0779375
Boreal summergreen needleleaved	17.7007	0
Boreal evergreen needleleaved	17.7007	0
Boreal evergreen needleleaved (shade-intolerant)	17.7007	0
Boreal/Temperate broadleaved (shade-intolerant)	17.7007	0
Boreal/Temperate grass	17.7007	0.00517313
Temperate broadleaved summergreen	17.7007	0
Temperate broadleaved evergreen	17.7007	0.00560588
Tropical broadleaved raingreen	17.7007	0.0214181
Tropical Grass	17.7007	0.0907641
Tropical broadleaved evergreen (shade-intolerant)	17.7007	0.0373854
Tropical broadleaved evergreen	17.7007	0.0737054
Boreal summergreen needleleaved	18.1993	0
Boreal evergreen needleleaved	18.1993	0
Boreal evergreen needleleaved (shade-intolerant)	18.1993	0
Boreal/Temperate broadleaved (shade-intolerant)	18.1993	0
Boreal/Temperate grass	18.1993	0.00443221
Temperate broadleaved summergreen	18.1993	0
Temperate broadleaved evergreen	18.1993	0.00132817
Tropical broadleaved raingreen	18.1993	0.0215012
Tropical Grass	18.1993	0.102147
Tropical broadleaved evergreen (shade-intolerant)	18.1993	0.0480561
Tropical broadleaved evergreen	18.1993	0.0953727
Boreal summergreen needleleaved	18.6979	0
Boreal evergreen needleleaved	18.6979	0
Boreal evergreen needleleaved (shade-intolerant)	18.6979	0
Boreal/Temperate broadleaved (shade-intolerant)	18.6979	0
Boreal/Temperate grass	18.6979	0.00588913
Temperate broadleaved summergreen	18.6979	0
Temperate broadleaved evergreen	18.6979	0.00347193
Tropical broadleaved raingreen	18.6979	0.0201785
Tropical Grass	18.6979	0.090028
Tropical broadleaved evergreen (shade-intolerant)	18.6979	0.038137
Tropical broadleaved evergreen	18.6979	0.0797195
Boreal summergreen needleleaved	19.1965	0
Boreal evergreen needleleaved	19.1965	0
Boreal evergreen needleleaved (shade-intolerant)	19.1965	0
Boreal/Temperate broadleaved (shade-intolerant)	19.1965	0
Boreal/Temperate grass	19.1965	0.00829674
Temperate broadleaved summergreen	19.1965	0
Temperate broadleaved evergreen	19.1965	0.0186346
Tropical broadleaved raingreen	19.1965	0.0178378
Tropical Grass	19.1965	0.089426
Tropical broadleaved evergreen (shade-intolerant)	19.1965	0.0345255
Tropical broadleaved evergreen	19.1965	0.070469
Boreal summergreen needleleaved	19.6951	0
Boreal evergreen needleleaved	19.6951	0
Boreal evergreen needleleaved (shade-intolerant)	19.6951	0
Boreal/Temperate broadleaved (shade-intolerant)	19.6951	0
Boreal/Temperate grass	19.6951	0.0107478
Temperate broadleaved summergreen	19.6951	0
Temperate broadleaved evergreen	19.6951	0.0227927
Tropical broadleaved raingreen	19.6951	0.0154734
Tropical Grass	19.6951	0.0800043
Tropical broadleaved evergreen (shade-intolerant)	19.6951	0.0318204
Tropical broadleaved evergreen	19.6951	0.0645848
Boreal summergreen needleleaved	20.1937	0
Boreal evergreen needleleaved	20.1937	0
Boreal evergreen needleleaved (shade-intolerant)	20.1937	0
Boreal/Temperate broadleaved (shade-intolerant)	20.1937	0
Boreal/Temperate grass	20.1937	0.0101073
Temperate broadleaved summergreen	20.1937	0
Temperate broadleaved evergreen	20.1937	0.0167451
Tropical broadleaved raingreen	20.1937	0.0149358
Tropical Grass	20.1937	0.0728141
Tropical broadleaved evergreen (shade-intolerant)	20.1937	0.0305482
Tropical broadleaved evergreen	20.1937	0.0616563
Boreal summergreen needleleaved	20.6924	0
Boreal evergreen needleleaved	20.6924	0
Boreal evergreen needleleaved (shade-intolerant)	20.6924	0
Boreal/Temperate broadleaved (shade-intolerant)	20.6924	0
Boreal/Temperate grass	20.6924	0.0103867
Temperate broadleaved summergreen	20.6924	0
Temperate broadleaved evergreen	20.6924	0.0194456
Tropical broadleaved raingreen	20.6924	0.014377
Tropical Grass	20.6924	0.0702022
Tropical broadleaved evergreen (shade-intolerant)	20.6924	0.0295247
Tropical broadleaved evergreen	20.6924	0.0570881
Boreal summergreen needleleaved	21.191	0
Boreal evergreen needleleaved	21.191	0
Boreal evergreen needleleaved (shade-intolerant)	21.191	0
Boreal/Temperate broadleaved (shade-intolerant)	21.191	0
Boreal/Temperate grass	21.191	0.0100038
Temperate broadleaved summergreen	21.191	0
Temperate broadleaved evergreen	21.191	0.0293335
Tropical broadleaved raingreen	21.191	0.0139047
Tropical Grass	21.191	0.0701437
Tropical broadleaved evergreen (shade-intolerant)	21.191	0.0241008
Tropical broadleaved evergreen	21.191	0.0434963
Boreal summergreen needleleaved	21.6896	0
Boreal evergreen needleleaved	21.6896	0
Boreal evergreen needleleaved (shade-intolerant)	21.6896	0
Boreal/Temperate broadleaved (shade-intolerant)	21.6896	0
Boreal/Temperate grass	21.6896	0.0131312
Temperate broadleaved summergreen	21.6896	0
Temperate broadleaved evergreen	21.6896	0.0507133
Tropical broadleaved raingreen	21.6896	0.0140266
Tropical Grass	21.6896	0.0571569
Tropical broadleaved evergreen (shade-intolerant)	21.6896	0.0200476
Tropical broadleaved evergreen	21.6896	0.0363664
Boreal summergreen needleleaved	22.1882	0
Boreal evergreen needleleaved	22.1882	0
Boreal evergreen needleleaved (shade-intolerant)	22.1882	0
Boreal/Temperate broadleaved (shade-intolerant)	22.1882	0
Boreal/Temperate grass	22.1882	0.0134879
Temperate broadleaved summergreen	22.1882	0
Temperate broadleaved evergreen	22.1882	0.0542608
Tropical broadleaved raingreen	22.1882	0.0138138
Tropical Grass	22.1882	0.0509564
Tropical broadleaved evergreen (shade-intolerant)	22.1882	0.0209085
Tropical broadleaved evergreen	22.1882	0.0408673
Boreal summergreen needleleaved	22.6868	0
Boreal evergreen needleleaved	22.6868	0
Boreal evergreen needleleaved (shade-intolerant)	22.6868	0
Boreal/Temperate broadleaved (shade-intolerant)	22.6868	0
Boreal/Temperate grass	22.6868	0.0165497
Temperate broadleaved summergreen	22.6868	0
Temperate broadleaved evergreen	22.6868	0.0722255
Tropical broadleaved raingreen	22.6868	0.0117086
Tropical Grass	22.6868	0.0413071
Tropical broadleaved evergreen (shade-intolerant)	22.6868	0.0160504
Tropical broadleaved evergreen	22.6868	0.0304268
Boreal summergreen needleleaved	23.1854	0
Boreal evergreen needleleaved	23.1854	0
Boreal evergreen needleleaved (shade-intolerant)	23.1854	0
Boreal/Temperate broadleaved (shade-intolerant)	23.1854	0
Boreal/Temperate grass	23.1854	0.0204209
Temperate broadleaved summergreen	23.1854	0
Temperate broadleaved evergreen	23.1854	0.0812572
Tropical broadleaved raingreen	23.1854	0.011626
Tropical Grass	23.1854	0.037686
Tropical broadleaved evergreen (shade-intolerant)	23.1854	0.0115278
Tropical broadleaved evergreen	23.1854	0.0213543
Boreal summergreen needleleaved	23.684	0
Boreal evergreen needleleaved	23.684	0
Boreal evergreen needleleaved (shade-intolerant)	23.684	0
Boreal/Temperate broadleaved (shade-intolerant)	23.684	0
Boreal/Temperate grass	23.684	0.0219328
Temperate broadleaved summergreen	23.684	0
Temperate broadleaved evergreen	23.684	0.0873215
Tropical broadleaved raingreen	23.684	0.0114667
Tropical Grass	23.684	0.0425231
Tropical broadleaved evergreen (shade-intolerant)	23.684	0.0107061
Tropical broadleaved evergreen	23.684	0.0205786
Boreal summergreen needleleaved	24.1826	0
Boreal evergreen needleleaved	24.1826	0
Boreal evergreen needleleaved (shade-intolerant)	24.1826	0
Boreal/Temperate broadleaved (shade-intolerant)	24.1826	0.000205872
Boreal/Temperate grass	24.1826	0.0204825
Temperate broadleaved summergreen	24.1826	7.58782e-05
Temperate broadleaved evergreen	24.1826	0.0932989
Tropical broadleaved raingreen	24.1826	0.0101022
Tropical Grass	24.1826	0.0385054
Tropical broadleaved evergreen (shade-intolerant)	24.1826	0.0114128
Tropical broadleaved evergreen	24.1826	0.0182601
Boreal summergreen needleleaved	24.6813	0
Boreal evergreen needleleaved	24.6813	0
Boreal evergreen needleleaved (shade-intolerant)	24.6813	0
Boreal/Temperate broadleaved (shade-intolerant)	24.6813	7.25785e-05
Boreal/Temperate grass	24.6813	0.0214181
Temperate broadleaved summergreen	24.6813	0
Temperate broadleaved evergreen	24.6813	0.0978644
Tropical broadleaved raingreen	24.6813	0.00814655
Tropical Grass	24.6813	0.0349971
Tropical broadleaved evergreen (shade-intolerant)	24.6813	0.0110402
Tropical broadleaved evergreen	24.6813	0.0183393
Boreal summergreen needleleaved	25.1799	0
Boreal evergreen needleleaved	25.1799	0
Boreal evergreen needleleaved (shade-intolerant)	25.1799	0
Boreal/Temperate broadleaved (shade-intolerant)	25.1799	0.000768751
Boreal/Temperate grass	25.1799	0.0232926
Temperate broadleaved summergreen	25.1799	4.89064e-05
Temperate broadleaved evergreen	25.1799	0.104609
Tropical broadleaved raingreen	25.1799	0.00740867
Tropical Grass	25.1799	0.0341394
Tropical broadleaved evergreen (shade-intolerant)	25.1799	0.00979233
Tropical broadleaved evergreen	25.1799	0.015305
Boreal summergreen needleleaved	25.6785	0
Boreal evergreen needleleaved	25.6785	0
Boreal evergreen needleleaved (shade-intolerant)	25.6785	0
Boreal/Temperate broadleaved (shade-intolerant)	25.6785	0.00185896
Boreal/Temperate grass	25.6785	0.0248537
Temperate broadleaved summergreen	25.6785	0.000396475
Temperate broadleaved evergreen	25.6785	0.10932
Tropical broadleaved raingreen	25.6785	0.00593217
Tropical Grass	25.6785	0.0384563
Tropical broadleaved evergreen (shade-intolerant)	25.6785	0.00849951
Tropical broadleaved evergreen	25.6785	0.0136433
Boreal summergreen needleleaved	26.1771	0
Boreal evergreen needleleaved	26.1771	0
Boreal evergreen needleleaved (shade-intolerant)	26.1771	0
Boreal/Temperate broadleaved (shade-intolerant)	26.1771	0.0044513
Boreal/Temperate grass	26.1771	0.0288095
Temperate broadleaved summergreen	26.1771	0.00306868
Temperate broadleaved evergreen	26.1771	0.0987731
Tropical broadleaved raingreen	26.1771	0.00408612
Tropical Grass	26.1771	0.0279702
Tropical broadleaved evergreen (shade-intolerant)	26.1771	0.00963821
Tropical broadleaved evergreen	26.1771	0.0172058
Boreal summergreen needleleaved	26.6757	0
Boreal evergreen needleleaved	26.6757	0.000360568
Boreal evergreen needleleaved (shade-intolerant)	26.6757	0.000276039
Boreal/Temperate broadleaved (shade-intolerant)	26.6757	0.00789539
Boreal/Temperate grass	26.6757	0.0344931
Temperate broadleaved summergreen	26.6757	0.00639071
Temperate broadleaved evergreen	26.6757	0.0989351
Tropical broadleaved raingreen	26.6757	0.00260743
Tropical Grass	26.6757	0.021954
Tropical broadleaved evergreen (shade-intolerant)	26.6757	0.00583706
Tropical broadleaved evergreen	26.6757	0.00999153
Boreal summergreen needleleaved	27.1743	0
Boreal evergreen needleleaved	27.1743	0.00195162
Boreal evergreen needleleaved (shade-intolerant)	27.1743	0.00174617
Boreal/Temperate broadleaved (shade-intolerant)	27.1743	0.00955661
Boreal/Temperate grass	27.1743	0.0421358
Temperate broadleaved summergreen	27.1743	0.00748671
Temperate broadleaved evergreen	27.1743	0.109653
Tropical broadleaved raingreen	27.1743	0.0015731
Tropical Grass	27.1743	0.0171376
Tropical broadleaved evergreen (shade-intolerant)	27.1743	0.00393319
Tropical broadleaved evergreen	27.1743	0.00571001
Boreal summergreen needleleaved	27.6729	0
Boreal evergreen needleleaved	27.6729	0.00828514
Boreal evergreen needleleaved (shade-intolerant)	27.6729	0.00814966
Boreal/Temperate broadleaved (shade-intolerant)	27.6729	0.011575
Boreal/Temperate grass	27.6729	0.0579651
Temperate broadleaved summergreen	27.6729	0.00915755
Temperate broadleaved evergreen	27.6729	0.100959
Tropical broadleaved raingreen	27.6729	0.000555052
Tropical Grass	27.6729	0.0104303
Tropical broadleaved evergreen (shade-intolerant)	27.6729	0.00185695
Tropical broadleaved evergreen	27.6729	0.00174286
Boreal summergreen needleleaved	28.1715	0
Boreal evergreen needleleaved	28.1715	0.0106388
Boreal evergreen needleleaved (shade-intolerant)	28.1715	0.00825314
Boreal/Temperate broadleaved (shade-intolerant)	28.1715	0.00751803
Boreal/Temperate grass	28.1715	0.0710575
Temperate broadleaved summergreen	28.1715	0.00361261
Temperate broadleaved evergreen	28.1715	0.0991271
Tropical broadleaved raingreen	28.1715	0.000202382
Tropical Grass	28.1715	0.00495658
Tropical broadleaved evergreen (shade-intolerant)	28.1715	0.000217142
Tropical broadleaved evergreen	28.1715	0.000104512
Boreal summergreen needleleaved	28.6701	0
Boreal evergreen needleleaved	28.6701	0.01094
Boreal evergreen needleleaved (shade-intolerant)	28.6701	0.00902922
Boreal/Temperate broadleaved (shade-intolerant)	28.6701	0.0102323
Boreal/Temperate grass	28.6701	0.078946
Temperate broadleaved summergreen	28.6701	0.00644597
Temperate broadleaved evergreen	28.6701	0.0795433
Tropical broadleaved raingreen	28.6701	8.9959e-05
Tropical Grass	28.6701	0.00226761
Tropical broadleaved evergreen (shade-intolerant)	28.6701	9.89935e-05
Tropical broadleaved evergreen	28.6701	4.26675e-05
Boreal summergreen needleleaved	29.1687	0
Boreal evergreen needleleaved	29.1687	0.00971792
Boreal evergreen needleleaved (shade-intolerant)	29.1687	0.00650982
Boreal/Temperate broadleaved (shade-intolerant)	29.1687	0.00778162
Boreal/Temperate grass	29.1687	0.0910146
Temperate broadleaved summergreen	29.1687	0.00391338
Temperate broadleaved evergreen	29.1687	0.0776438
Tropical broadleaved raingreen	29.1687	1.5507e-05
Tropical Grass	29.1687	0.00105318
Tropical broadleaved evergreen (shade-intolerant)	29.1687	5.71922e-05
Tropical broadleaved evergreen	29.1687	2.72844e-05
Boreal summergreen needleleaved	29.6674	0
Boreal evergreen needleleaved	29.6674	0.0104726
Boreal evergreen needleleaved (shade-intolerant)	29.6674	0.00591952
Boreal/Temperate broadleaved (shade-intolerant)	29.6674	0.00569053
Boreal/Temperate grass	29.6674	0.0964062
Temperate broadleaved summergreen	29.6674	0.00238387
Temperate broadleaved evergreen	29.6674	0.101707
Tropical broadleaved raingreen	29.6674	0
Tropical Grass	29.6674	0
Tropical broadleaved evergreen (shade-intolerant)	29.6674	0
Tropical broadleaved evergreen	29.6674	0
Boreal summergreen needleleaved	30.166	0
Boreal evergreen needleleaved	30.166	0.00880279
Boreal evergreen needleleaved (shade-intolerant)	30.166	0.0057263
Boreal/Temperate broadleaved (shade-intolerant)	30.166	0.00705564
Boreal/Temperate grass	30.166	0.106687
Temperate broadleaved summergreen	30.166	0.00331534
Temperate broadleaved evergreen	30.166	0.0905182
Tropical broadleaved raingreen	30.166	0
Tropical Grass	30.166	0
Tropical broadleaved evergreen (shade-intolerant)	30.166	0
Tropical broadleaved evergreen	30.166	0
Boreal summergreen needleleaved	30.6646	0
Boreal evergreen needleleaved	30.6646	0.00799629
Boreal evergreen needleleaved (shade-intolerant)	30.6646	0.00522472
Boreal/Temperate broadleaved (shade-intolerant)	30.6646	0.00515192
Boreal/Temperate grass	30.6646	0.113878
Temperate broadleaved summergreen	30.6646	0.00168999
Temperate broadleaved evergreen	30.6646	0.0936136
Tropical broadleaved raingreen	30.6646	0
Tropical Grass	30.6646	0
Tropical broadleaved evergreen (shade-intolerant)	30.6646	0
Tropical broadleaved evergreen	30.6646	0
Boreal summergreen needleleaved	31.1632	0
Boreal evergreen needleleaved	31.1632	0.00805959
Boreal evergreen needleleaved (shade-intolerant)	31.1632	0.00496068
Boreal/Temperate broadleaved (shade-intolerant)	31.1632	0.00557673
Boreal/Temperate grass	31.1632	0.118247
Temperate broadleaved summergreen	31.1632	0.00245964
Temperate broadleaved evergreen	31.1632	0.102753
Tropical broadleaved raingreen	31.1632	0
Tropical Grass	31.1632	0
Tropical broadleaved evergreen (shade-intolerant)	31.1632	0
Tropical broadleaved evergreen	31.1632	0
Boreal summergreen needleleaved	31.6618	0
Boreal evergreen needleleaved	31.6618	0.00690586
Boreal evergreen needleleaved (shade-intolerant)	31.6618	0.00544609
Boreal/Temperate broadleaved (shade-intolerant)	31.6618	0.00806951
Boreal/Temperate grass	31.6618	0.109537
Temperate broadleaved summergreen	31.6618	0.00361924
Temperate broadleaved evergreen	31.6618	0.108344
Tropical broadleaved raingreen	31.6618	0
Tropical Grass	31.6618	0
Tropical broadleaved evergreen (shade-intolerant)	31.6618	0
Tropical broadleaved evergreen	31.6618	0
Boreal summergreen needleleaved	32.1604	0
Boreal evergreen needleleaved	32.1604	0.00472972
Boreal evergreen needleleaved (shade-intolerant)	32.1604	0.00495169
Boreal/Temperate broadleaved (shade-intolerant)	32.1604	0.0110574
Boreal/Temperate grass	32.1604	0.115006
Temperate broadleaved summergreen	32.1604	0.00561859
Temperate broadleaved evergreen	32.1604	0.0972676
Tropical broadleaved raingreen	32.1604	0
Tropical Grass	32.1604	0
Tropical broadleaved evergreen (shade-intolerant)	32.1604	0
Tropical broadleaved evergreen	32.1604	0
Boreal summergreen needleleaved	32.659	0
Boreal evergreen needleleaved	32.659	0.00404726
Boreal evergreen needleleaved (shade-intolerant)	32.659	0.00372033
Boreal/Temperate broadleaved (shade-intolerant)	32.659	0.0131481
Boreal/Temperate grass	32.659	0.114336
Temperate broadleaved summergreen	32.659	0.007936
Temperate broadleaved evergreen	32.659	0.0962332
Tropical broadleaved raingreen	32.659	0
Tropical Grass	32.659	0
Tropical broadleaved evergreen (shade-intolerant)	32.659	0
Tropical broadleaved evergreen	32.659	0
Boreal summergreen needleleaved	33.1576	0
Boreal evergreen needleleaved	33.1576	0.00433434
Boreal evergreen needleleaved (shade-intolerant)	33.1576	0.00371451
Boreal/Temperate broadleaved (shade-intolerant)	33.1576	0.0161962
Boreal/Temperate grass	33.1576	0.106897
Temperate broadleaved summergreen	33.1576	0.012339
Temperate broadleaved evergreen	33.1576	0.103231
Tropical broadleaved raingreen	33.1576	0
Tropical Grass	33.1576	0
Tropical broadleaved evergreen (shade-intolerant)	33.1576	0
Tropical broadleaved evergreen	33.1576	0
Boreal summergreen needleleaved	33.6562	0
Boreal evergreen needleleaved	33.6562	0.0100017
Boreal evergreen needleleaved (shade-intolerant)	33.6562	0.00795148
Boreal/Temperate broadleaved (shade-intolerant)	33.6562	0.023228
Boreal/Temperate grass	33.6562	0.11129
Temperate broadleaved summergreen	33.6562	0.0227001
Temperate broadleaved evergreen	33.6562	0.0839221
Tropical broadleaved raingreen	33.6562	0
Tropical Grass	33.6562	0
Tropical broadleaved evergreen (shade-intolerant)	33.6562	0
Tropical broadleaved evergreen	33.6562	0
Boreal summergreen needleleaved	34.1549	0
Boreal evergreen needleleaved	34.1549	0.0095244
Boreal evergreen needleleaved (shade-intolerant)	34.1549	0.00710185
Boreal/Temperate broadleaved (shade-intolerant)	34.1549	0.0191891
Boreal/Temperate grass	34.1549	0.112337
Temperate broadleaved summergreen	34.1549	0.0174377
Temperate broadleaved evergreen	34.1549	0.0829151
Tropical broadleaved raingreen	34.1549	0
Tropical Grass	34.1549	0
Tropical broadleaved evergreen (shade-intolerant)	34.1549	0
Tropical broadleaved evergreen	34.1549	0
Boreal summergreen needleleaved	34.6535	0
Boreal evergreen needleleaved	34.6535	0.0100241
Boreal evergreen needleleaved (shade-intolerant)	34.6535	0.00657215
Boreal/Temperate broadleaved (shade-intolerant)	34.6535	0.0186078
Boreal/Temperate grass	34.6535	0.113732
Temperate broadleaved summergreen	34.6535	0.0144308
Temperate broadleaved evergreen	34.6535	0.0872202
Tropical broadleaved raingreen	34.6535	0
[truncated: 1,070 more rows]

## Sheet: PanelB
ID	PFTPresent	yPresent	PercentPresent	PFT2C	y2C	Percent2C	Future_Change
Boreal evergreen needleleaved-0.249305555555551	Boreal evergreen needleleaved	-0.249306	0	Boreal evergreen needleleaved	-0.249306	0	0
Boreal evergreen needleleaved-0.747916666666669	Boreal evergreen needleleaved	-0.747917	0	Boreal evergreen needleleaved	-0.747917	0	0
Boreal evergreen needleleaved-1.24652777777779	Boreal evergreen needleleaved	-1.24653	0	Boreal evergreen needleleaved	-1.24653	0	0
Boreal evergreen needleleaved-1.74513888888889	Boreal evergreen needleleaved	-1.74514	0	Boreal evergreen needleleaved	-1.74514	0	0
Boreal evergreen needleleaved-10.2215277777778	Boreal evergreen needleleaved	-10.2215	0	Boreal evergreen needleleaved	-10.2215	0	0
Boreal evergreen needleleaved-10.7201388888889	Boreal evergreen needleleaved	-10.7201	0	Boreal evergreen needleleaved	-10.7201	0	0
Boreal evergreen needleleaved-11.21875	Boreal evergreen needleleaved	-11.2188	0	Boreal evergreen needleleaved	-11.2188	0	0
Boreal evergreen needleleaved-11.7173611111111	Boreal evergreen needleleaved	-11.7174	0	Boreal evergreen needleleaved	-11.7174	0	0
Boreal evergreen needleleaved-12.2159722222222	Boreal evergreen needleleaved	-12.216	0	Boreal evergreen needleleaved	-12.216	0	0
Boreal evergreen needleleaved-12.7145833333333	Boreal evergreen needleleaved	-12.7146	0	Boreal evergreen needleleaved	-12.7146	0	0
Boreal evergreen needleleaved-13.2131944444444	Boreal evergreen needleleaved	-13.2132	0	Boreal evergreen needleleaved	-13.2132	0	0
Boreal evergreen needleleaved-13.7118055555556	Boreal evergreen needleleaved	-13.7118	0	Boreal evergreen needleleaved	-13.7118	0	0
Boreal evergreen needleleaved-14.2104166666667	Boreal evergreen needleleaved	-14.2104	0	Boreal evergreen needleleaved	-14.2104	0	0
Boreal evergreen needleleaved-14.7090277777778	Boreal evergreen needleleaved	-14.709	0	Boreal evergreen needleleaved	-14.709	0	0
Boreal evergreen needleleaved-15.2076388888889	Boreal evergreen needleleaved	-15.2076	0	Boreal evergreen needleleaved	-15.2076	0	0
Boreal evergreen needleleaved-15.70625	Boreal evergreen needleleaved	-15.7063	0	Boreal evergreen needleleaved	-15.7063	0	0
Boreal evergreen needleleaved-16.2048611111111	Boreal evergreen needleleaved	-16.2049	0	Boreal evergreen needleleaved	-16.2049	0	0
Boreal evergreen needleleaved-16.7034722222222	Boreal evergreen needleleaved	-16.7035	0	Boreal evergreen needleleaved	-16.7035	0	0
Boreal evergreen needleleaved-17.2020833333333	Boreal evergreen needleleaved	-17.2021	0	Boreal evergreen needleleaved	-17.2021	0	0
Boreal evergreen needleleaved-17.7006944444445	Boreal evergreen needleleaved	-17.7007	0	Boreal evergreen needleleaved	-17.7007	0	0
Boreal evergreen needleleaved-18.1993055555556	Boreal evergreen needleleaved	-18.1993	0	Boreal evergreen needleleaved	-18.1993	0	0
Boreal evergreen needleleaved-18.6979166666667	Boreal evergreen needleleaved	-18.6979	0	Boreal evergreen needleleaved	-18.6979	0	0
Boreal evergreen needleleaved-19.1965277777778	Boreal evergreen needleleaved	-19.1965	0	Boreal evergreen needleleaved	-19.1965	0	0
Boreal evergreen needleleaved-19.6951388888889	Boreal evergreen needleleaved	-19.6951	0	Boreal evergreen needleleaved	-19.6951	0	0
Boreal evergreen needleleaved-2.24375000000001	Boreal evergreen needleleaved	-2.24375	0	Boreal evergreen needleleaved	-2.24375	0	0
Boreal evergreen needleleaved-2.74236111111111	Boreal evergreen needleleaved	-2.74236	0	Boreal evergreen needleleaved	-2.74236	0	0
Boreal evergreen needleleaved-20.19375	Boreal evergreen needleleaved	-20.1937	0	Boreal evergreen needleleaved	-20.1937	0	0
Boreal evergreen needleleaved-20.6923611111111	Boreal evergreen needleleaved	-20.6924	0	Boreal evergreen needleleaved	-20.6924	0	0
Boreal evergreen needleleaved-21.1909722222222	Boreal evergreen needleleaved	-21.191	0	Boreal evergreen needleleaved	-21.191	0	0
Boreal evergreen needleleaved-21.6895833333333	Boreal evergreen needleleaved	-21.6896	4.46593e-07	Boreal evergreen needleleaved	-21.6896	2.56906e-07	-1.89687e-07
Boreal evergreen needleleaved-22.1881944444444	Boreal evergreen needleleaved	-22.1882	9.99693e-07	Boreal evergreen needleleaved	-22.1882	5.17495e-07	-4.82198e-07
Boreal evergreen needleleaved-22.6868055555556	Boreal evergreen needleleaved	-22.6868	1.06825e-05	Boreal evergreen needleleaved	-22.6868	4.13278e-06	-6.54976e-06
Boreal evergreen needleleaved-23.1854166666667	Boreal evergreen needleleaved	-23.1854	1.96629e-07	Boreal evergreen needleleaved	-23.1854	1.05805e-07	-9.0824e-08
Boreal evergreen needleleaved-23.6840277777778	Boreal evergreen needleleaved	-23.684	2.81976e-06	Boreal evergreen needleleaved	-23.684	3.07765e-07	-2.51199e-06
Boreal evergreen needleleaved-24.1826388888889	Boreal evergreen needleleaved	-24.1826	0.000237414	Boreal evergreen needleleaved	-24.1826	8.73697e-05	-0.000150044
Boreal evergreen needleleaved-24.68125	Boreal evergreen needleleaved	-24.6813	0.000112667	Boreal evergreen needleleaved	-24.6813	1.42978e-05	-9.83688e-05
Boreal evergreen needleleaved-25.1798611111111	Boreal evergreen needleleaved	-25.1799	6.52453e-05	Boreal evergreen needleleaved	-25.1799	2.47232e-05	-4.05221e-05
Boreal evergreen needleleaved-25.6784722222222	Boreal evergreen needleleaved	-25.6785	0.000127707	Boreal evergreen needleleaved	-25.6785	4.75511e-05	-8.01561e-05
Boreal evergreen needleleaved-26.1770833333333	Boreal evergreen needleleaved	-26.1771	0.000493557	Boreal evergreen needleleaved	-26.1771	0.000179828	-0.000313728
Boreal evergreen needleleaved-26.6756944444444	Boreal evergreen needleleaved	-26.6757	9.25639e-05	Boreal evergreen needleleaved	-26.6757	2.49656e-05	-6.75983e-05
Boreal evergreen needleleaved-27.1743055555556	Boreal evergreen needleleaved	-27.1743	3.73864e-08	Boreal evergreen needleleaved	-27.1743	1.50042e-05	1.49668e-05
Boreal evergreen needleleaved-27.6729166666667	Boreal evergreen needleleaved	-27.6729	7.02883e-06	Boreal evergreen needleleaved	-27.6729	4.0231e-05	3.32022e-05
Boreal evergreen needleleaved-28.1715277777778	Boreal evergreen needleleaved	-28.1715	1.87961e-05	Boreal evergreen needleleaved	-28.1715	9.99051e-06	-8.80556e-06
Boreal evergreen needleleaved-28.6701388888889	Boreal evergreen needleleaved	-28.6701	9.81494e-06	Boreal evergreen needleleaved	-28.6701	1.38972e-05	4.08225e-06
Boreal evergreen needleleaved-29.16875	Boreal evergreen needleleaved	-29.1687	1.24226e-05	Boreal evergreen needleleaved	-29.1687	6.00778e-06	-6.41481e-06
Boreal evergreen needleleaved-29.6673611111111	Boreal evergreen needleleaved	-29.6674	4.22072e-06	Boreal evergreen needleleaved	-29.6674	9.89527e-06	5.67455e-06
Boreal evergreen needleleaved-3.24097222222223	Boreal evergreen needleleaved	-3.24097	0	Boreal evergreen needleleaved	-3.24097	0	0
Boreal evergreen needleleaved-3.73958333333333	Boreal evergreen needleleaved	-3.73958	0	Boreal evergreen needleleaved	-3.73958	0	0
Boreal evergreen needleleaved-30.1659722222222	Boreal evergreen needleleaved	-30.166	0	Boreal evergreen needleleaved	-30.166	1.85522e-05	1.85522e-05
Boreal evergreen needleleaved-30.6645833333333	Boreal evergreen needleleaved	-30.6646	0.00015467	Boreal evergreen needleleaved	-30.6646	6.62366e-05	-8.84336e-05
Boreal evergreen needleleaved-31.1631944444444	Boreal evergreen needleleaved	-31.1632	0.000193575	Boreal evergreen needleleaved	-31.1632	0.00020759	1.4015e-05
Boreal evergreen needleleaved-31.6618055555556	Boreal evergreen needleleaved	-31.6618	4.57045e-05	Boreal evergreen needleleaved	-31.6618	1.06313e-06	-4.46414e-05
Boreal evergreen needleleaved-32.1604166666667	Boreal evergreen needleleaved	-32.1604	6.40921e-07	Boreal evergreen needleleaved	-32.1604	7.9607e-05	7.89661e-05
Boreal evergreen needleleaved-32.6590277777778	Boreal evergreen needleleaved	-32.659	0.000121177	Boreal evergreen needleleaved	-32.659	0.000196978	7.58004e-05
Boreal evergreen needleleaved-33.1576388888889	Boreal evergreen needleleaved	-33.1576	0.00015056	Boreal evergreen needleleaved	-33.1576	0.000237602	8.70425e-05
Boreal evergreen needleleaved-33.65625	Boreal evergreen needleleaved	-33.6562	6.14672e-05	Boreal evergreen needleleaved	-33.6562	3.65937e-05	-2.48735e-05
Boreal evergreen needleleaved-34.1548611111111	Boreal evergreen needleleaved	-34.1549	0.000198242	Boreal evergreen needleleaved	-34.1549	0.000390906	0.000192664
Boreal evergreen needleleaved-34.6534722222222	Boreal evergreen needleleaved	-34.6535	0.00191259	Boreal evergreen needleleaved	-34.6535	0.00111193	-0.000800658
Boreal evergreen needleleaved-35.1520833333333	Boreal evergreen needleleaved	-35.1521	0.00308489	Boreal evergreen needleleaved	-35.1521	0.00192234	-0.00116256
Boreal evergreen needleleaved-35.6506944444444	Boreal evergreen needleleaved	-35.6507	0	Boreal evergreen needleleaved	-35.6507	0	0
Boreal evergreen needleleaved-36.1493055555556	Boreal evergreen needleleaved	-36.1493	1.25253e-05	Boreal evergreen needleleaved	-36.1493	4.57112e-06	-7.95413e-06
Boreal evergreen needleleaved-36.6479166666667	Boreal evergreen needleleaved	-36.6479	2.5871e-05	Boreal evergreen needleleaved	-36.6479	1.56696e-05	-1.02014e-05
Boreal evergreen needleleaved-37.1465277777778	Boreal evergreen needleleaved	-37.1465	0	Boreal evergreen needleleaved	-37.1465	0	0
Boreal evergreen needleleaved-37.6451388888889	Boreal evergreen needleleaved	-37.6451	0	Boreal evergreen needleleaved	-37.6451	0	0
Boreal evergreen needleleaved-38.14375	Boreal evergreen needleleaved	-38.1437	0	Boreal evergreen needleleaved	-38.1437	0	0
Boreal evergreen needleleaved-38.6423611111111	Boreal evergreen needleleaved	-38.6424	0	Boreal evergreen needleleaved	-38.6424	0	0
Boreal evergreen needleleaved-39.1409722222222	Boreal evergreen needleleaved	-39.141	0	Boreal evergreen needleleaved	-39.141	0	0
Boreal evergreen needleleaved-39.6395833333333	Boreal evergreen needleleaved	-39.6396	0	Boreal evergreen needleleaved	-39.6396	0	0
Boreal evergreen needleleaved-4.23819444444445	Boreal evergreen needleleaved	-4.23819	0	Boreal evergreen needleleaved	-4.23819	0	0
Boreal evergreen needleleaved-4.73680555555556	Boreal evergreen needleleaved	-4.73681	0	Boreal evergreen needleleaved	-4.73681	0	0
Boreal evergreen needleleaved-40.1381944444445	Boreal evergreen needleleaved	-40.1382	0	Boreal evergreen needleleaved	-40.1382	0	0
Boreal evergreen needleleaved-40.6368055555556	Boreal evergreen needleleaved	-40.6368	0	Boreal evergreen needleleaved	-40.6368	0	0
Boreal evergreen needleleaved-41.1354166666667	Boreal evergreen needleleaved	-41.1354	0.00216258	Boreal evergreen needleleaved	-41.1354	0.0014311	-0.000731481
Boreal evergreen needleleaved-41.6340277777778	Boreal evergreen needleleaved	-41.634	0.00284126	Boreal evergreen needleleaved	-41.634	0.00157301	-0.00126825
Boreal evergreen needleleaved-42.1326388888889	Boreal evergreen needleleaved	-42.1326	0.00684875	Boreal evergreen needleleaved	-42.1326	0.00489013	-0.00195862
Boreal evergreen needleleaved-42.63125	Boreal evergreen needleleaved	-42.6312	0.000637329	Boreal evergreen needleleaved	-42.6312	0.000499616	-0.000137713
Boreal evergreen needleleaved-43.1298611111111	Boreal evergreen needleleaved	-43.1299	0.0129008	Boreal evergreen needleleaved	-43.1299	0.00734451	-0.00555631
Boreal evergreen needleleaved-43.6284722222222	Boreal evergreen needleleaved	-43.6285	0.0213996	Boreal evergreen needleleaved	-43.6285	0.0137532	-0.00764639
Boreal evergreen needleleaved-44.1270833333333	Boreal evergreen needleleaved	-44.1271	0.0235612	Boreal evergreen needleleaved	-44.1271	0.0128019	-0.0107593
Boreal evergreen needleleaved-44.6256944444444	Boreal evergreen needleleaved	-44.6257	0.0279224	Boreal evergreen needleleaved	-44.6257	0.0162962	-0.0116263
Boreal evergreen needleleaved-45.1243055555556	Boreal evergreen needleleaved	-45.1243	0.0420467	Boreal evergreen needleleaved	-45.1243	0.0255498	-0.0164969
Boreal evergreen needleleaved-45.6229166666667	Boreal evergreen needleleaved	-45.6229	0.030679	Boreal evergreen needleleaved	-45.6229	0.0182659	-0.012413
Boreal evergreen needleleaved-46.1215277777778	Boreal evergreen needleleaved	-46.1215	0.0439479	Boreal evergreen needleleaved	-46.1215	0.0379222	-0.00602579
Boreal evergreen needleleaved-46.6201388888889	Boreal evergreen needleleaved	-46.6201	0.0489879	Boreal evergreen needleleaved	-46.6201	0.0344899	-0.014498
Boreal evergreen needleleaved-47.11875	Boreal evergreen needleleaved	-47.1188	0.0373915	Boreal evergreen needleleaved	-47.1188	0.0224642	-0.0149273
Boreal evergreen needleleaved-47.6173611111111	Boreal evergreen needleleaved	-47.6174	0.0779903	Boreal evergreen needleleaved	-47.6174	0.0565397	-0.0214506
Boreal evergreen needleleaved-48.1159722222222	Boreal evergreen needleleaved	-48.116	0.0426642	Boreal evergreen needleleaved	-48.116	0.0281593	-0.0145049
Boreal evergreen needleleaved-48.6145833333333	Boreal evergreen needleleaved	-48.6146	0.0211933	Boreal evergreen needleleaved	-48.6146	0.0235006	0.00230724
Boreal evergreen needleleaved-49.1131944444444	Boreal evergreen needleleaved	-49.1132	0.00813166	Boreal evergreen needleleaved	-49.1132	0.00458669	-0.00354497
Boreal evergreen needleleaved-49.6118055555555	Boreal evergreen needleleaved	-49.6118	0.0115893	Boreal evergreen needleleaved	-49.6118	0.00682974	-0.00475953
Boreal evergreen needleleaved-5.23541666666667	Boreal evergreen needleleaved	-5.23542	0	Boreal evergreen needleleaved	-5.23542	0	0
Boreal evergreen needleleaved-5.73402777777778	Boreal evergreen needleleaved	-5.73403	0	Boreal evergreen needleleaved	-5.73403	0	0
Boreal evergreen needleleaved-50.1104166666667	Boreal evergreen needleleaved	-50.1104	0.0117282	Boreal evergreen needleleaved	-50.1104	0.00690379	-0.00482441
Boreal evergreen needleleaved-50.6090277777778	Boreal evergreen needleleaved	-50.609	0.0474138	Boreal evergreen needleleaved	-50.609	0.0385087	-0.00890511
Boreal evergreen needleleaved-51.1076388888889	Boreal evergreen needleleaved	-51.1076	0.0205797	Boreal evergreen needleleaved	-51.1076	0.0105333	-0.0100464
Boreal evergreen needleleaved-51.60625	Boreal evergreen needleleaved	-51.6062	0.00394131	Boreal evergreen needleleaved	-51.6062	0.00264547	-0.00129584
Boreal evergreen needleleaved-52.1048611111111	Boreal evergreen needleleaved	-52.1049	0.00316822	Boreal evergreen needleleaved	-52.1049	0.00275855	-0.000409668
Boreal evergreen needleleaved-52.6034722222222	Boreal evergreen needleleaved	-52.6035	0.00200586	Boreal evergreen needleleaved	-52.6035	0.00126695	-0.000738904
Boreal evergreen needleleaved-53.1020833333333	Boreal evergreen needleleaved	-53.1021	0.00511761	Boreal evergreen needleleaved	-53.1021	0.00360579	-0.00151182
Boreal evergreen needleleaved-53.6006944444445	Boreal evergreen needleleaved	-53.6007	0.0023956	Boreal evergreen needleleaved	-53.6007	0.00145839	-0.000937207
Boreal evergreen needleleaved-54.0993055555556	Boreal evergreen needleleaved	-54.0993	0.00810908	Boreal evergreen needleleaved	-54.0993	0.00453659	-0.00357249
Boreal evergreen needleleaved-54.5979166666667	Boreal evergreen needleleaved	-54.5979	0.00490713	Boreal evergreen needleleaved	-54.5979	0.00411825	-0.000788879
Boreal evergreen needleleaved-55.0965277777778	Boreal evergreen needleleaved	-55.0965	0	Boreal evergreen needleleaved	-55.0965	0	0
Boreal evergreen needleleaved-55.5951388888889	Boreal evergreen needleleaved	-55.5951	0	Boreal evergreen needleleaved	-55.5951	0	0
Boreal evergreen needleleaved-6.23263888888889	Boreal evergreen needleleaved	-6.23264	0	Boreal evergreen needleleaved	-6.23264	0	0
Boreal evergreen needleleaved-6.73125	Boreal evergreen needleleaved	-6.73125	0	Boreal evergreen needleleaved	-6.73125	0	0
Boreal evergreen needleleaved-7.22986111111111	Boreal evergreen needleleaved	-7.22986	0	Boreal evergreen needleleaved	-7.22986	0	0
Boreal evergreen needleleaved-7.72847222222222	Boreal evergreen needleleaved	-7.72847	0	Boreal evergreen needleleaved	-7.72847	0	0
Boreal evergreen needleleaved-8.22708333333334	Boreal evergreen needleleaved	-8.22708	0	Boreal evergreen needleleaved	-8.22708	0	0
Boreal evergreen needleleaved-8.72569444444444	Boreal evergreen needleleaved	-8.72569	0	Boreal evergreen needleleaved	-8.72569	0	0
Boreal evergreen needleleaved-9.22430555555556	Boreal evergreen needleleaved	-9.22431	0	Boreal evergreen needleleaved	-9.22431	0	0
Boreal evergreen needleleaved-9.72291666666666	Boreal evergreen needleleaved	-9.72292	0	Boreal evergreen needleleaved	-9.72292	0	0
Boreal evergreen needleleaved (shade-intolerant)-0.249305555555551	Boreal evergreen needleleaved (shade-intolerant)	-0.249306	0	Boreal evergreen needleleaved (shade-intolerant)	-0.249306	0	0
Boreal evergreen needleleaved (shade-intolerant)-0.747916666666669	Boreal evergreen needleleaved (shade-intolerant)	-0.747917	0	Boreal evergreen needleleaved (shade-intolerant)	-0.747917	0	0
Boreal evergreen needleleaved (shade-intolerant)-1.24652777777779	Boreal evergreen needleleaved (shade-intolerant)	-1.24653	0	Boreal evergreen needleleaved (shade-intolerant)	-1.24653	0	0
Boreal evergreen needleleaved (shade-intolerant)-1.74513888888889	Boreal evergreen needleleaved (shade-intolerant)	-1.74514	0	Boreal evergreen needleleaved (shade-intolerant)	-1.74514	0	0
Boreal evergreen needleleaved (shade-intolerant)-10.2215277777778	Boreal evergreen needleleaved (shade-intolerant)	-10.2215	0	Boreal evergreen needleleaved (shade-intolerant)	-10.2215	0	0
Boreal evergreen needleleaved (shade-intolerant)-10.7201388888889	Boreal evergreen needleleaved (shade-intolerant)	-10.7201	0	Boreal evergreen needleleaved (shade-intolerant)	-10.7201	0	0
Boreal evergreen needleleaved (shade-intolerant)-11.21875	Boreal evergreen needleleaved (shade-intolerant)	-11.2188	0	Boreal evergreen needleleaved (shade-intolerant)	-11.2188	0	0
Boreal evergreen needleleaved (shade-intolerant)-11.7173611111111	Boreal evergreen needleleaved (shade-intolerant)	-11.7174	0	Boreal evergreen needleleaved (shade-intolerant)	-11.7174	0	0
Boreal evergreen needleleaved (shade-intolerant)-12.2159722222222	Boreal evergreen needleleaved (shade-intolerant)	-12.216	0	Boreal evergreen needleleaved (shade-intolerant)	-12.216	0	0
Boreal evergreen needleleaved (shade-intolerant)-12.7145833333333	Boreal evergreen needleleaved (shade-intolerant)	-12.7146	0	Boreal evergreen needleleaved (shade-intolerant)	-12.7146	0	0
Boreal evergreen needleleaved (shade-intolerant)-13.2131944444444	Boreal evergreen needleleaved (shade-intolerant)	-13.2132	0	Boreal evergreen needleleaved (shade-intolerant)	-13.2132	0	0
Boreal evergreen needleleaved (shade-intolerant)-13.7118055555556	Boreal evergreen needleleaved (shade-intolerant)	-13.7118	0	Boreal evergreen needleleaved (shade-intolerant)	-13.7118	0	0
Boreal evergreen needleleaved (shade-intolerant)-14.2104166666667	Boreal evergreen needleleaved (shade-intolerant)	-14.2104	0	Boreal evergreen needleleaved (shade-intolerant)	-14.2104	0	0
Boreal evergreen needleleaved (shade-intolerant)-14.7090277777778	Boreal evergreen needleleaved (shade-intolerant)	-14.709	0	Boreal evergreen needleleaved (shade-intolerant)	-14.709	0	0
Boreal evergreen needleleaved (shade-intolerant)-15.2076388888889	Boreal evergreen needleleaved (shade-intolerant)	-15.2076	0	Boreal evergreen needleleaved (shade-intolerant)	-15.2076	0	0
Boreal evergreen needleleaved (shade-intolerant)-15.70625	Boreal evergreen needleleaved (shade-intolerant)	-15.7063	0	Boreal evergreen needleleaved (shade-intolerant)	-15.7063	0	0
Boreal evergreen needleleaved (shade-intolerant)-16.2048611111111	Boreal evergreen needleleaved (shade-intolerant)	-16.2049	0	Boreal evergreen needleleaved (shade-intolerant)	-16.2049	0	0
Boreal evergreen needleleaved (shade-intolerant)-16.7034722222222	Boreal evergreen needleleaved (shade-intolerant)	-16.7035	0	Boreal evergreen needleleaved (shade-intolerant)	-16.7035	0	0
Boreal evergreen needleleaved (shade-intolerant)-17.2020833333333	Boreal evergreen needleleaved (shade-intolerant)	-17.2021	0	Boreal evergreen needleleaved (shade-intolerant)	-17.2021	0	0
Boreal evergreen needleleaved (shade-intolerant)-17.7006944444445	Boreal evergreen needleleaved (shade-intolerant)	-17.7007	0	Boreal evergreen needleleaved (shade-intolerant)	-17.7007	0	0
Boreal evergreen needleleaved (shade-intolerant)-18.1993055555556	Boreal evergreen needleleaved (shade-intolerant)	-18.1993	0	Boreal evergreen needleleaved (shade-intolerant)	-18.1993	0	0
Boreal evergreen needleleaved (shade-intolerant)-18.6979166666667	Boreal evergreen needleleaved (shade-intolerant)	-18.6979	0	Boreal evergreen needleleaved (shade-intolerant)	-18.6979	0	0
Boreal evergreen needleleaved (shade-intolerant)-19.1965277777778	Boreal evergreen needleleaved (shade-intolerant)	-19.1965	0	Boreal evergreen needleleaved (shade-intolerant)	-19.1965	0	0
Boreal evergreen needleleaved (shade-intolerant)-19.6951388888889	Boreal evergreen needleleaved (shade-intolerant)	-19.6951	0	Boreal evergreen needleleaved (shade-intolerant)	-19.6951	0	0
Boreal evergreen needleleaved (shade-intolerant)-2.24375000000001	Boreal evergreen needleleaved (shade-intolerant)	-2.24375	0	Boreal evergreen needleleaved (shade-intolerant)	-2.24375	0	0
Boreal evergreen needleleaved (shade-intolerant)-2.74236111111111	Boreal evergreen needleleaved (shade-intolerant)	-2.74236	0	Boreal evergreen needleleaved (shade-intolerant)	-2.74236	0	0
Boreal evergreen needleleaved (shade-intolerant)-20.19375	Boreal evergreen needleleaved (shade-intolerant)	-20.1937	0	Boreal evergreen needleleaved (shade-intolerant)	-20.1937	0	0
Boreal evergreen needleleaved (shade-intolerant)-20.6923611111111	Boreal evergreen needleleaved (shade-intolerant)	-20.6924	0	Boreal evergreen needleleaved (shade-intolerant)	-20.6924	0	0
Boreal evergreen needleleaved (shade-intolerant)-21.1909722222222	Boreal evergreen needleleaved (shade-intolerant)	-21.191	0	Boreal evergreen needleleaved (shade-intolerant)	-21.191	0	0
Boreal evergreen needleleaved (shade-intolerant)-21.6895833333333	Boreal evergreen needleleaved (shade-intolerant)	-21.6896	2.59055e-06	Boreal evergreen needleleaved (shade-intolerant)	-21.6896	1.9558e-06	-6.34745e-07
Boreal evergreen needleleaved (shade-intolerant)-22.1881944444444	Boreal evergreen needleleaved (shade-intolerant)	-22.1882	4.50092e-06	Boreal evergreen needleleaved (shade-intolerant)	-22.1882	2.91344e-06	-1.58748e-06
Boreal evergreen needleleaved (shade-intolerant)-22.6868055555556	Boreal evergreen needleleaved (shade-intolerant)	-22.6868	4.28819e-05	Boreal evergreen needleleaved (shade-intolerant)	-22.6868	2.84432e-05	-1.44386e-05
Boreal evergreen needleleaved (shade-intolerant)-23.1854166666667	Boreal evergreen needleleaved (shade-intolerant)	-23.1854	9.93134e-07	Boreal evergreen needleleaved (shade-intolerant)	-23.1854	2.81835e-07	-7.11298e-07
Boreal evergreen needleleaved (shade-intolerant)-23.6840277777778	Boreal evergreen needleleaved (shade-intolerant)	-23.684	1.06815e-05	Boreal evergreen needleleaved (shade-intolerant)	-23.684	4.5483e-06	-6.13321e-06
Boreal evergreen needleleaved (shade-intolerant)-24.1826388888889	Boreal evergreen needleleaved (shade-intolerant)	-24.1826	0.00070826	Boreal evergreen needleleaved (shade-intolerant)	-24.1826	0.00047791	-0.00023035
Boreal evergreen needleleaved (shade-intolerant)-24.68125	Boreal evergreen needleleaved (shade-intolerant)	-24.6813	0.000258095	Boreal evergreen needleleaved (shade-intolerant)	-24.6813	0.000102783	-0.000155312
Boreal evergreen needleleaved (shade-intolerant)-25.1798611111111	Boreal evergreen needleleaved (shade-intolerant)	-25.1799	0.000285159	Boreal evergreen needleleaved (shade-intolerant)	-25.1799	0.000251178	-3.39813e-05
Boreal evergreen needleleaved (shade-intolerant)-25.6784722222222	Boreal evergreen needleleaved (shade-intolerant)	-25.6785	0.000471553	Boreal evergreen needleleaved (shade-intolerant)	-25.6785	0.000766176	0.000294624
Boreal evergreen needleleaved (shade-intolerant)-26.1770833333333	Boreal evergreen needleleaved (shade-intolerant)	-26.1771	0.00155113	Boreal evergreen needleleaved (shade-intolerant)	-26.1771	0.00102264	-0.000528493
Boreal evergreen needleleaved (shade-intolerant)-26.6756944444444	Boreal evergreen needleleaved (shade-intolerant)	-26.6757	0.000254982	Boreal evergreen needleleaved (shade-intolerant)	-26.6757	0.00011898	-0.000136002
Boreal evergreen needleleaved (shade-intolerant)-27.1743055555556	Boreal evergreen needleleaved (shade-intolerant)	-27.1743	1.12858e-07	Boreal evergreen needleleaved (shade-intolerant)	-27.1743	5.63941e-06	5.52655e-06
Boreal evergreen needleleaved (shade-intolerant)-27.6729166666667	Boreal evergreen needleleaved (shade-intolerant)	-27.6729	2.60376e-05	Boreal evergreen needleleaved (shade-intolerant)	-27.6729	0.000112954	8.6916e-05
Boreal evergreen needleleaved (shade-intolerant)-28.1715277777778	Boreal evergreen needleleaved (shade-intolerant)	-28.1715	5.82293e-05	Boreal evergreen needleleaved (shade-intolerant)	-28.1715	3.63671e-05	-2.18622e-05
Boreal evergreen needleleaved (shade-intolerant)-28.6701388888889	Boreal evergreen needleleaved (shade-intolerant)	-28.6701	1.43247e-05	Boreal evergreen needleleaved (shade-intolerant)	-28.6701	5.43712e-05	4.00465e-05
Boreal evergreen needleleaved (shade-intolerant)-29.16875	Boreal evergreen needleleaved (shade-intolerant)	-29.1687	6.8037e-06	Boreal evergreen needleleaved (shade-intolerant)	-29.1687	1.76956e-05	1.08919e-05
Boreal evergreen needleleaved (shade-intolerant)-29.6673611111111	Boreal evergreen needleleaved (shade-intolerant)	-29.6674	1.55589e-05	Boreal evergreen needleleaved (shade-intolerant)	-29.6674	3.07162e-05	1.51573e-05
Boreal evergreen needleleaved (shade-intolerant)-3.24097222222223	Boreal evergreen needleleaved (shade-intolerant)	-3.24097	0	Boreal evergreen needleleaved (shade-intolerant)	-3.24097	0	0
Boreal evergreen needleleaved (shade-intolerant)-3.73958333333333	Boreal evergreen needleleaved (shade-intolerant)	-3.73958	0	Boreal evergreen needleleaved (shade-intolerant)	-3.73958	0	0
Boreal evergreen needleleaved (shade-intolerant)-30.1659722222222	Boreal evergreen needleleaved (shade-intolerant)	-30.166	0	Boreal evergreen needleleaved (shade-intolerant)	-30.166	8.15193e-07	8.15193e-07
Boreal evergreen needleleaved (shade-intolerant)-30.6645833333333	Boreal evergreen needleleaved (shade-intolerant)	-30.6646	0.000142417	Boreal evergreen needleleaved (shade-intolerant)	-30.6646	0.000106963	-3.54545e-05
Boreal evergreen needleleaved (shade-intolerant)-31.1631944444444	Boreal evergreen needleleaved (shade-intolerant)	-31.1632	0.000265827	Boreal evergreen needleleaved (shade-intolerant)	-31.1632	0.00026406	-1.76714e-06
Boreal evergreen needleleaved (shade-intolerant)-31.6618055555556	Boreal evergreen needleleaved (shade-intolerant)	-31.6618	2.59857e-05	Boreal evergreen needleleaved (shade-intolerant)	-31.6618	8.40657e-06	-1.75791e-05
Boreal evergreen needleleaved (shade-intolerant)-32.1604166666667	Boreal evergreen needleleaved (shade-intolerant)	-32.1604	1.81888e-06	Boreal evergreen needleleaved (shade-intolerant)	-32.1604	1.36396e-05	1.18207e-05
Boreal evergreen needleleaved (shade-intolerant)-32.6590277777778	Boreal evergreen needleleaved (shade-intolerant)	-32.659	0.000215042	Boreal evergreen needleleaved (shade-intolerant)	-32.659	0.000240125	2.50836e-05
Boreal evergreen needleleaved (shade-intolerant)-33.1576388888889	Boreal evergreen needleleaved (shade-intolerant)	-33.1576	0.00020146	Boreal evergreen needleleaved (shade-intolerant)	-33.1576	0.000256239	5.47794e-05
Boreal evergreen needleleaved (shade-intolerant)-33.65625	Boreal evergreen needleleaved (shade-intolerant)	-33.6562	2.60683e-05	Boreal evergreen needleleaved (shade-intolerant)	-33.6562	1.61508e-05	-9.91746e-06
Boreal evergreen needleleaved (shade-intolerant)-34.1548611111111	Boreal evergreen needleleaved (shade-intolerant)	-34.1549	0.000273642	Boreal evergreen needleleaved (shade-intolerant)	-34.1549	0.000333267	5.96252e-05
Boreal evergreen needleleaved (shade-intolerant)-34.6534722222222	Boreal evergreen needleleaved (shade-intolerant)	-34.6535	0.00100251	Boreal evergreen needleleaved (shade-intolerant)	-34.6535	0.000914913	-8.75978e-05
Boreal evergreen needleleaved (shade-intolerant)-35.1520833333333	Boreal evergreen needleleaved (shade-intolerant)	-35.1521	0.00167098	Boreal evergreen needleleaved (shade-intolerant)	-35.1521	0.00151726	-0.000153722
Boreal evergreen needleleaved (shade-intolerant)-35.6506944444444	Boreal evergreen needleleaved (shade-intolerant)	-35.6507	0	Boreal evergreen needleleaved (shade-intolerant)	-35.6507	0	0
Boreal evergreen needleleaved (shade-intolerant)-36.1493055555556	Boreal evergreen needleleaved (shade-intolerant)	-36.1493	2.80828e-05	Boreal evergreen needleleaved (shade-intolerant)	-36.1493	3.02364e-05	2.15354e-06
Boreal evergreen needleleaved (shade-intolerant)-36.6479166666667	Boreal evergreen needleleaved (shade-intolerant)	-36.6479	1.59058e-05	Boreal evergreen needleleaved (shade-intolerant)	-36.6479	1.72679e-05	1.3621e-06
Boreal evergreen needleleaved (shade-intolerant)-37.1465277777778	Boreal evergreen needleleaved (shade-intolerant)	-37.1465	0	Boreal evergreen needleleaved (shade-intolerant)	-37.1465	0	0
Boreal evergreen needleleaved (shade-intolerant)-37.6451388888889	Boreal evergreen needleleaved (shade-intolerant)	-37.6451	0	Boreal evergreen needleleaved (shade-intolerant)	-37.6451	0	0
Boreal evergreen needleleaved (shade-intolerant)-38.14375	Boreal evergreen needleleaved (shade-intolerant)	-38.1437	0	Boreal evergreen needleleaved (shade-intolerant)	-38.1437	0	0
Boreal evergreen needleleaved (shade-intolerant)-38.6423611111111	Boreal evergreen needleleaved (shade-intolerant)	-38.6424	0	Boreal evergreen needleleaved (shade-intolerant)	-38.6424	0	0
Boreal evergreen needleleaved (shade-intolerant)-39.1409722222222	Boreal evergreen needleleaved (shade-intolerant)	-39.141	0	Boreal evergreen needleleaved (shade-intolerant)	-39.141	0	0
Boreal evergreen needleleaved (shade-intolerant)-39.6395833333333	Boreal evergreen needleleaved (shade-intolerant)	-39.6396	0	Boreal evergreen needleleaved (shade-intolerant)	-39.6396	0	0
Boreal evergreen needleleaved (shade-intolerant)-4.23819444444445	Boreal evergreen needleleaved (shade-intolerant)	-4.23819	0	Boreal evergreen needleleaved (shade-intolerant)	-4.23819	0	0
Boreal evergreen needleleaved (shade-intolerant)-4.73680555555556	Boreal evergreen needleleaved (shade-intolerant)	-4.73681	0	Boreal evergreen needleleaved (shade-intolerant)	-4.73681	0	0
Boreal evergreen needleleaved (shade-intolerant)-40.1381944444445	Boreal evergreen needleleaved (shade-intolerant)	-40.1382	0	Boreal evergreen needleleaved (shade-intolerant)	-40.1382	0	0
Boreal evergreen needleleaved (shade-intolerant)-40.6368055555556	Boreal evergreen needleleaved (shade-intolerant)	-40.6368	0	Boreal evergreen needleleaved (shade-intolerant)	-40.6368	0	0
Boreal evergreen needleleaved (shade-intolerant)-41.1354166666667	Boreal evergreen needleleaved (shade-intolerant)	-41.1354	0.000681134	Boreal evergreen needleleaved (shade-intolerant)	-41.1354	0.000315268	-0.000365866
Boreal evergreen needleleaved (shade-intolerant)-41.6340277777778	Boreal evergreen needleleaved (shade-intolerant)	-41.634	0.00129766	Boreal evergreen needleleaved (shade-intolerant)	-41.634	0.00106545	-0.000232213
Boreal evergreen needleleaved (shade-intolerant)-42.1326388888889	Boreal evergreen needleleaved (shade-intolerant)	-42.1326	0.00577786	Boreal evergreen needleleaved (shade-intolerant)	-42.1326	0.00566628	-0.000111575
Boreal evergreen needleleaved (shade-intolerant)-42.63125	Boreal evergreen needleleaved (shade-intolerant)	-42.6312	0.000511847	Boreal evergreen needleleaved (shade-intolerant)	-42.6312	0.000478552	-3.32947e-05
Boreal evergreen needleleaved (shade-intolerant)-43.1298611111111	Boreal evergreen needleleaved (shade-intolerant)	-43.1299	0.0132584	Boreal evergreen needleleaved (shade-intolerant)	-43.1299	0.0115262	-0.00173217
Boreal evergreen needleleaved (shade-intolerant)-43.6284722222222	Boreal evergreen needleleaved (shade-intolerant)	-43.6285	0.0214794	Boreal evergreen needleleaved (shade-intolerant)	-43.6285	0.0236075	0.00212806
Boreal evergreen needleleaved (shade-intolerant)-44.1270833333333	Boreal evergreen needleleaved (shade-intolerant)	-44.1271	0.0227285	Boreal evergreen needleleaved (shade-intolerant)	-44.1271	0.0215668	-0.00116175
Boreal evergreen needleleaved (shade-intolerant)-44.6256944444444	Boreal evergreen needleleaved (shade-intolerant)	-44.6257	0.0226105	Boreal evergreen needleleaved (shade-intolerant)	-44.6257	0.02149	-0.00112052
Boreal evergreen needleleaved (shade-intolerant)-45.1243055555556	Boreal evergreen needleleaved (shade-intolerant)	-45.1243	0.0321632	Boreal evergreen needleleaved (shade-intolerant)	-45.1243	0.0309259	-0.00123728
Boreal evergreen needleleaved (shade-intolerant)-45.6229166666667	Boreal evergreen needleleaved (shade-intolerant)	-45.6229	0.0189162	Boreal evergreen needleleaved (shade-intolerant)	-45.6229	0.0181839	-0.000732285
Boreal evergreen needleleaved (shade-intolerant)-46.1215277777778	Boreal evergreen needleleaved (shade-intolerant)	-46.1215	0.0244044	Boreal evergreen needleleaved (shade-intolerant)	-46.1215	0.0272148	0.00281042
Boreal evergreen needleleaved (shade-intolerant)-46.6201388888889	Boreal evergreen needleleaved (shade-intolerant)	-46.6201	0.0350357	Boreal evergreen needleleaved (shade-intolerant)	-46.6201	0.034035	-0.00100069
Boreal evergreen needleleaved (shade-intolerant)-47.11875	Boreal evergreen needleleaved (shade-intolerant)	-47.1188	0.0278607	Boreal evergreen needleleaved (shade-intolerant)	-47.1188	0.0257709	-0.0020898
Boreal evergreen needleleaved (shade-intolerant)-47.6173611111111	Boreal evergreen needleleaved (shade-intolerant)	-47.6174	0.0550595	Boreal evergreen needleleaved (shade-intolerant)	-47.6174	0.0587378	0.00367833
Boreal evergreen needleleaved (shade-intolerant)-48.1159722222222	Boreal evergreen needleleaved (shade-intolerant)	-48.116	0.0328899	Boreal evergreen needleleaved (shade-intolerant)	-48.116	0.0339315	0.00104164
Boreal evergreen needleleaved (shade-intolerant)-48.6145833333333	Boreal evergreen needleleaved (shade-intolerant)	-48.6146	0.0170804	Boreal evergreen needleleaved (shade-intolerant)	-48.6146	0.0278573	0.0107769
Boreal evergreen needleleaved (shade-intolerant)-49.1131944444444	Boreal evergreen needleleaved (shade-intolerant)	-49.1132	0.00509537	Boreal evergreen needleleaved (shade-intolerant)	-49.1132	0.00516095	6.55778e-05
Boreal evergreen needleleaved (shade-intolerant)-49.6118055555555	Boreal evergreen needleleaved (shade-intolerant)	-49.6118	0.00412742	Boreal evergreen needleleaved (shade-intolerant)	-49.6118	0.00313931	-0.000988107
Boreal evergreen needleleaved (shade-intolerant)-5.23541666666667	Boreal evergreen needleleaved (shade-intolerant)	-5.23542	0	Boreal evergreen needleleaved (shade-intolerant)	-5.23542	0	0
Boreal evergreen needleleaved (shade-intolerant)-5.73402777777778	Boreal evergreen needleleaved (shade-intolerant)	-5.73403	0	Boreal evergreen needleleaved (shade-intolerant)	-5.73403	0	0
Boreal evergreen needleleaved (shade-intolerant)-50.1104166666667	Boreal evergreen needleleaved (shade-intolerant)	-50.1104	0.00620544	Boreal evergreen needleleaved (shade-intolerant)	-50.1104	0.00623726	3.18287e-05
Boreal evergreen needleleaved (shade-intolerant)-50.6090277777778	Boreal evergreen needleleaved (shade-intolerant)	-50.609	0.0378746	Boreal evergreen needleleaved (shade-intolerant)	-50.609	0.0428938	0.00501915
Boreal evergreen needleleaved (shade-intolerant)-51.1076388888889	Boreal evergreen needleleaved (shade-intolerant)	-51.1076	0.013999	Boreal evergreen needleleaved (shade-intolerant)	-51.1076	0.0113991	-0.00259999
Boreal evergreen needleleaved (shade-intolerant)-51.60625	Boreal evergreen needleleaved (shade-intolerant)	-51.6062	0.00500681	Boreal evergreen needleleaved (shade-intolerant)	-51.6062	0.00417253	-0.000834281
Boreal evergreen needleleaved (shade-intolerant)-52.1048611111111	Boreal evergreen needleleaved (shade-intolerant)	-52.1049	0.00282138	Boreal evergreen needleleaved (shade-intolerant)	-52.1049	0.00190736	-0.000914018
Boreal evergreen needleleaved (shade-intolerant)-52.6034722222222	Boreal evergreen needleleaved (shade-intolerant)	-52.6035	0.00144099	Boreal evergreen needleleaved (shade-intolerant)	-52.6035	0.00122352	-0.00021748
Boreal evergreen needleleaved (shade-intolerant)-53.1020833333333	Boreal evergreen needleleaved (shade-intolerant)	-53.1021	0.0035559	Boreal evergreen needleleaved (shade-intolerant)	-53.1021	0.00271376	-0.000842134
Boreal evergreen needleleaved (shade-intolerant)-53.6006944444445	Boreal evergreen needleleaved (shade-intolerant)	-53.6007	0.00362246	Boreal evergreen needleleaved (shade-intolerant)	-53.6007	0.00231944	-0.00130302
Boreal evergreen needleleaved (shade-intolerant)-54.0993055555556	Boreal evergreen needleleaved (shade-intolerant)	-54.0993	0.00836444	Boreal evergreen needleleaved (shade-intolerant)	-54.0993	0.00512626	-0.00323818
Boreal evergreen needleleaved (shade-intolerant)-54.5979166666667	Boreal evergreen needleleaved (shade-intolerant)	-54.5979	0.0135495	Boreal evergreen needleleaved (shade-intolerant)	-54.5979	0.0130966	-0.000452929
Boreal evergreen needleleaved (shade-intolerant)-55.0965277777778	Boreal evergreen needleleaved (shade-intolerant)	-55.0965	0	Boreal evergreen needleleaved (shade-intolerant)	-55.0965	0	0
Boreal evergreen needleleaved (shade-intolerant)-55.5951388888889	Boreal evergreen needleleaved (shade-intolerant)	-55.5951	0	Boreal evergreen needleleaved (shade-intolerant)	-55.5951	0	0
Boreal evergreen needleleaved (shade-intolerant)-6.23263888888889	Boreal evergreen needleleaved (shade-intolerant)	-6.23264	0	Boreal evergreen needleleaved (shade-intolerant)	-6.23264	0	0
Boreal evergreen needleleaved (shade-intolerant)-6.73125	Boreal evergreen needleleaved (shade-intolerant)	-6.73125	0	Boreal evergreen needleleaved (shade-intolerant)	-6.73125	0	0
Boreal evergreen needleleaved (shade-intolerant)-7.22986111111111	Boreal evergreen needleleaved (shade-intolerant)	-7.22986	0	Boreal evergreen needleleaved (shade-intolerant)	-7.22986	0	0
Boreal evergreen needleleaved (shade-intolerant)-7.72847222222222	Boreal evergreen needleleaved (shade-intolerant)	-7.72847	0	Boreal evergreen needleleaved (shade-intolerant)	-7.72847	0	0
Boreal evergreen needleleaved (shade-intolerant)-8.22708333333334	Boreal evergreen needleleaved (shade-intolerant)	-8.22708	0	Boreal evergreen needleleaved (shade-intolerant)	-8.22708	0	0
Boreal evergreen needleleaved (shade-intolerant)-8.72569444444444	Boreal evergreen needleleaved (shade-intolerant)	-8.72569	0	Boreal evergreen needleleaved (shade-intolerant)	-8.72569	0	0
Boreal evergreen needleleaved (shade-intolerant)-9.22430555555556	Boreal evergreen needleleaved (shade-intolerant)	-9.22431	0	Boreal evergreen needleleaved (shade-intolerant)	-9.22431	0	0
Boreal evergreen needleleaved (shade-intolerant)-9.72291666666666	Boreal evergreen needleleaved (shade-intolerant)	-9.72292	0	Boreal evergreen needleleaved (shade-intolerant)	-9.72292	0	0
Boreal evergreen needleleaved (shade-intolerant)0.249305555555551	Boreal evergreen needleleaved (shade-intolerant)	0.249306	0	Boreal evergreen needleleaved (shade-intolerant)	0.249306	0	0
Boreal evergreen needleleaved (shade-intolerant)0.747916666666669	Boreal evergreen needleleaved (shade-intolerant)	0.747917	0	Boreal evergreen needleleaved (shade-intolerant)	0.747917	0	0
Boreal evergreen needleleaved (shade-intolerant)1.24652777777777	Boreal evergreen needleleaved (shade-intolerant)	1.24653	0	Boreal evergreen needleleaved (shade-intolerant)	1.24653	0	0
Boreal evergreen needleleaved (shade-intolerant)1.74513888888889	Boreal evergreen needleleaved (shade-intolerant)	1.74514	0	Boreal evergreen needleleaved (shade-intolerant)	1.74514	0	0
Boreal evergreen needleleaved (shade-intolerant)10.2215277777778	Boreal evergreen needleleaved (shade-intolerant)	10.2215	0	Boreal evergreen needleleaved (shade-intolerant)	10.2215	0	0
Boreal evergreen needleleaved (shade-intolerant)10.7201388888889	Boreal evergreen needleleaved (shade-intolerant)	10.7201	0	Boreal evergreen needleleaved (shade-intolerant)	10.7201	0	0
Boreal evergreen needleleaved (shade-intolerant)11.21875	Boreal evergreen needleleaved (shade-intolerant)	11.2188	0	Boreal evergreen needleleaved (shade-intolerant)	11.2188	0	0
Boreal evergreen needleleaved (shade-intolerant)11.7173611111111	Boreal evergreen needleleaved (shade-intolerant)	11.7174	0	Boreal evergreen needleleaved (shade-intolerant)	11.7174	0	0
Boreal evergreen needleleaved (shade-intolerant)12.2159722222222	Boreal evergreen needleleaved (shade-intolerant)	12.216	0	Boreal evergreen needleleaved (shade-intolerant)	12.216	0	0
Boreal evergreen needleleaved (shade-intolerant)12.7145833333333	Boreal evergreen needleleaved (shade-intolerant)	12.7146	0	Boreal evergreen needleleaved (shade-intolerant)	12.7146	0	0
Boreal evergreen needleleaved (shade-intolerant)13.2131944444444	Boreal evergreen needleleaved (shade-intolerant)	13.2132	0	Boreal evergreen needleleaved (shade-intolerant)	13.2132	0	0
Boreal evergreen needleleaved (shade-intolerant)13.7118055555556	Boreal evergreen needleleaved (shade-intolerant)	13.7118	0	Boreal evergreen needleleaved (shade-intolerant)	13.7118	0	0
Boreal evergreen needleleaved (shade-intolerant)14.2104166666667	Boreal evergreen needleleaved (shade-intolerant)	14.2104	0	Boreal evergreen needleleaved (shade-intolerant)	14.2104	0	0
Boreal evergreen needleleaved (shade-intolerant)14.7090277777778	Boreal evergreen needleleaved (shade-intolerant)	14.709	0	Boreal evergreen needleleaved (shade-intolerant)	14.709	0	0
Boreal evergreen needleleaved (shade-intolerant)15.2076388888889	Boreal evergreen needleleaved (shade-intolerant)	15.2076	0	Boreal evergreen needleleaved (shade-intolerant)	15.2076	0	0
Boreal evergreen needleleaved (shade-intolerant)15.70625	Boreal evergreen needleleaved (shade-intolerant)	15.7063	0	Boreal evergreen needleleaved (shade-intolerant)	15.7063	0	0
Boreal evergreen needleleaved (shade-intolerant)16.2048611111111	Boreal evergreen needleleaved (shade-intolerant)	16.2049	0	Boreal evergreen needleleaved (shade-intolerant)	16.2049	0	0
Boreal evergreen needleleaved (shade-intolerant)16.7034722222222	Boreal evergreen needleleaved (shade-intolerant)	16.7035	0	Boreal evergreen needleleaved (shade-intolerant)	16.7035	0	0
Boreal evergreen needleleaved (shade-intolerant)17.2020833333333	Boreal evergreen needleleaved (shade-intolerant)	17.2021	0	Boreal evergreen needleleaved (shade-intolerant)	17.2021	0	0
Boreal evergreen needleleaved (shade-intolerant)17.7006944444444	Boreal evergreen needleleaved (shade-intolerant)	17.7007	0	Boreal evergreen needleleaved (shade-intolerant)	17.7007	0	0
Boreal evergreen needleleaved (shade-intolerant)18.1993055555556	Boreal evergreen needleleaved (shade-intolerant)	18.1993	0	Boreal evergreen needleleaved (shade-intolerant)	18.1993	0	0
Boreal evergreen needleleaved (shade-intolerant)18.6979166666667	Boreal evergreen needleleaved (shade-intolerant)	18.6979	0	Boreal evergreen needleleaved (shade-intolerant)	18.6979	0	0
Boreal evergreen needleleaved (shade-intolerant)19.1965277777778	Boreal evergreen needleleaved (shade-intolerant)	19.1965	0	Boreal evergreen needleleaved (shade-intolerant)	19.1965	0	0
Boreal evergreen needleleaved (shade-intolerant)19.6951388888889	Boreal evergreen needleleaved (shade-intolerant)	19.6951	0	Boreal evergreen needleleaved (shade-intolerant)	19.6951	0	0
Boreal evergreen needleleaved (shade-intolerant)2.24375000000001	Boreal evergreen needleleaved (shade-intolerant)	2.24375	0	Boreal evergreen needleleaved (shade-intolerant)	2.24375	0	0
Boreal evergreen needleleaved (shade-intolerant)2.74236111111111	Boreal evergreen needleleaved (shade-intolerant)	2.74236	0	Boreal evergreen needleleaved (shade-intolerant)	2.74236	0	0
Boreal evergreen needleleaved (shade-intolerant)20.19375	Boreal evergreen needleleaved (shade-intolerant)	20.1937	0	Boreal evergreen needleleaved (shade-intolerant)	20.1937	0	0
Boreal evergreen needleleaved (shade-intolerant)20.6923611111111	Boreal evergreen needleleaved (shade-intolerant)	20.6924	0	Boreal evergreen needleleaved (shade-intolerant)	20.6924	0	0
Boreal evergreen needleleaved (shade-intolerant)21.1909722222222	Boreal evergreen needleleaved (shade-intolerant)	21.191	0	Boreal evergreen needleleaved (shade-intolerant)	21.191	0	0
Boreal evergreen needleleaved (shade-intolerant)21.6895833333333	Boreal evergreen needleleaved (shade-intolerant)	21.6896	0	Boreal evergreen needleleaved (shade-intolerant)	21.6896	0	0
Boreal evergreen needleleaved (shade-intolerant)22.1881944444444	Boreal evergreen needleleaved (shade-intolerant)	22.1882	0	Boreal evergreen needleleaved (shade-intolerant)	22.1882	0	0
Boreal evergreen needleleaved (shade-intolerant)22.6868055555556	Boreal evergreen needleleaved (shade-intolerant)	22.6868	0	Boreal evergreen needleleaved (shade-intolerant)	22.6868	0	0
Boreal evergreen needleleaved (shade-intolerant)23.1854166666667	Boreal evergreen needleleaved (shade-intolerant)	23.1854	0	Boreal evergreen needleleaved (shade-intolerant)	23.1854	0	0
Boreal evergreen needleleaved (shade-intolerant)23.6840277777778	Boreal evergreen needleleaved (shade-intolerant)	23.684	0	Boreal evergreen needleleaved (shade-intolerant)	23.684	0	0
Boreal evergreen needleleaved (shade-intolerant)24.1826388888889	Boreal evergreen needleleaved (shade-intolerant)	24.1826	0	Boreal evergreen needleleaved (shade-intolerant)	24.1826	0	0
Boreal evergreen needleleaved (shade-intolerant)24.68125	Boreal evergreen needleleaved (shade-intolerant)	24.6813	0	Boreal evergreen needleleaved (shade-intolerant)	24.6813	0	0
Boreal evergreen needleleaved (shade-intolerant)25.1798611111111	Boreal evergreen needleleaved (shade-intolerant)	25.1799	0	Boreal evergreen needleleaved (shade-intolerant)	25.1799	0	0
Boreal evergreen needleleaved (shade-intolerant)25.6784722222222	Boreal evergreen needleleaved (shade-intolerant)	25.6785	0	Boreal evergreen needleleaved (shade-intolerant)	25.6785	0	0
Boreal evergreen needleleaved (shade-intolerant)26.1770833333333	Boreal evergreen needleleaved (shade-intolerant)	26.1771	0	Boreal evergreen needleleaved (shade-intolerant)	26.1771	0	0
Boreal evergreen needleleaved (shade-intolerant)26.6756944444444	Boreal evergreen needleleaved (shade-intolerant)	26.6757	0.000276039	Boreal evergreen needleleaved (shade-intolerant)	26.6757	0.000279973	3.93458e-06
Boreal evergreen needleleaved (shade-intolerant)27.1743055555556	Boreal evergreen needleleaved (shade-intolerant)	27.1743	0.00174617	Boreal evergreen needleleaved (shade-intolerant)	27.1743	0.00145773	-0.000288434
Boreal evergreen needleleaved (shade-intolerant)27.6729166666667	Boreal evergreen needleleaved (shade-intolerant)	27.6729	0.00814966	Boreal evergreen needleleaved (shade-intolerant)	27.6729	0.00967893	0.00152927
Boreal evergreen needleleaved (shade-intolerant)28.1715277777778	Boreal evergreen needleleaved (shade-intolerant)	28.1715	0.00825314	Boreal evergreen needleleaved (shade-intolerant)	28.1715	0.00980524	0.00155211
Boreal evergreen needleleaved (shade-intolerant)28.6701388888889	Boreal evergreen needleleaved (shade-intolerant)	28.6701	0.00902922	Boreal evergreen needleleaved (shade-intolerant)	28.6701	0.00992506	0.000895845
Boreal evergreen needleleaved (shade-intolerant)29.16875	Boreal evergreen needleleaved (shade-intolerant)	29.1687	0.00650982	Boreal evergreen needleleaved (shade-intolerant)	29.1687	0.00820833	0.00169851
Boreal evergreen needleleaved (shade-intolerant)29.6673611111111	Boreal evergreen needleleaved (shade-intolerant)	29.6674	0.00591952	Boreal evergreen needleleaved (shade-intolerant)	29.6674	0.00714688	0.00122736
Boreal evergreen needleleaved (shade-intolerant)3.24097222222223	Boreal evergreen needleleaved (shade-intolerant)	3.24097	0	Boreal evergreen needleleaved (shade-intolerant)	3.24097	0	0
Boreal evergreen needleleaved (shade-intolerant)3.73958333333333	Boreal evergreen needleleaved (shade-intolerant)	3.73958	0	Boreal evergreen needleleaved (shade-intolerant)	3.73958	0	0
Boreal evergreen needleleaved (shade-intolerant)30.1659722222222	Boreal evergreen needleleaved (shade-intolerant)	30.166	0.0057263	Boreal evergreen needleleaved (shade-intolerant)	30.166	0.00730292	0.00157661
Boreal evergreen needleleaved (shade-intolerant)30.6645833333333	Boreal evergreen needleleaved (shade-intolerant)	30.6646	0.00522472	Boreal evergreen needleleaved (shade-intolerant)	30.6646	0.00591471	0.000689989
Boreal evergreen needleleaved (shade-intolerant)31.1631944444444	Boreal evergreen needleleaved (shade-intolerant)	31.1632	0.00496068	Boreal evergreen needleleaved (shade-intolerant)	31.1632	0.00604842	0.00108773
Boreal evergreen needleleaved (shade-intolerant)31.6618055555556	Boreal evergreen needleleaved (shade-intolerant)	31.6618	0.00544609	Boreal evergreen needleleaved (shade-intolerant)	31.6618	0.0063382	0.00089211
Boreal evergreen needleleaved (shade-intolerant)32.1604166666667	Boreal evergreen needleleaved (shade-intolerant)	32.1604	0.00495169	Boreal evergreen needleleaved (shade-intolerant)	32.1604	0.00566839	0.000716697
Boreal evergreen needleleaved (shade-intolerant)32.6590277777778	Boreal evergreen needleleaved (shade-intolerant)	32.659	0.00372033	Boreal evergreen needleleaved (shade-intolerant)	32.659	0.00455622	0.000835897
Boreal evergreen needleleaved (shade-intolerant)33.1576388888889	Boreal evergreen needleleaved (shade-intolerant)	33.1576	0.00371451	Boreal evergreen needleleaved (shade-intolerant)	33.1576	0.00374149	2.69897e-05
Boreal evergreen needleleaved (shade-intolerant)33.65625	Boreal evergreen needleleaved (shade-intolerant)	33.6562	0.00795148	Boreal evergreen needleleaved (shade-intolerant)	33.6562	0.00795741	5.93098e-06
Boreal evergreen needleleaved (shade-intolerant)34.1548611111111	Boreal evergreen needleleaved (shade-intolerant)	34.1549	0.00710185	Boreal evergreen needleleaved (shade-intolerant)	34.1549	0.00726059	0.000158741
Boreal evergreen needleleaved (shade-intolerant)34.6534722222222	Boreal evergreen needleleaved (shade-intolerant)	34.6535	0.00657215	Boreal evergreen needleleaved (shade-intolerant)	34.6535	0.00724255	0.000670406
Boreal evergreen needleleaved (shade-intolerant)35.1520833333333	Boreal evergreen needleleaved (shade-intolerant)	35.1521	0.00700473	Boreal evergreen needleleaved (shade-intolerant)	35.1521	0.00711178	0.000107053
Boreal evergreen needleleaved (shade-intolerant)35.6506944444444	Boreal evergreen needleleaved (shade-intolerant)	35.6507	0.00742075	Boreal evergreen needleleaved (shade-intolerant)	35.6507	0.00746844	4.76939e-05
Boreal evergreen needleleaved (shade-intolerant)36.1493055555556	Boreal evergreen needleleaved (shade-intolerant)	36.1493	0.00596557	Boreal evergreen needleleaved (shade-intolerant)	36.1493	0.00599351	2.79386e-05
Boreal evergreen needleleaved (shade-intolerant)36.6479166666667	Boreal evergreen needleleaved (shade-intolerant)	36.6479	0.00647822	Boreal evergreen needleleaved (shade-intolerant)	36.6479	0.00666001	0.000181791
Boreal evergreen needleleaved (shade-intolerant)37.1465277777778	Boreal evergreen needleleaved (shade-intolerant)	37.1465	0.0080975	Boreal evergreen needleleaved (shade-intolerant)	37.1465	0.00791402	-0.000183485
Boreal evergreen needleleaved (shade-intolerant)37.6451388888889	Boreal evergreen needleleaved (shade-intolerant)	37.6451	0.00874648	Boreal evergreen needleleaved (shade-intolerant)	37.6451	0.0083243	-0.000422182
Boreal evergreen needleleaved (shade-intolerant)38.14375	Boreal evergreen needleleaved (shade-intolerant)	38.1437	0.00963389	Boreal evergreen needleleaved (shade-intolerant)	38.1437	0.00910718	-0.000526715
Boreal evergreen needleleaved (shade-intolerant)38.6423611111111	Boreal evergreen needleleaved (shade-intolerant)	38.6424	0.0108659	Boreal evergreen needleleaved (shade-intolerant)	38.6424	0.0101722	-0.000693708
Boreal evergreen needleleaved (shade-intolerant)39.1409722222222	Boreal evergreen needleleaved (shade-intolerant)	39.141	0.0109052	Boreal evergreen needleleaved (shade-intolerant)	39.141	0.0105209	-0.000384285
Boreal evergreen needleleaved (shade-intolerant)39.6395833333333	Boreal evergreen needleleaved (shade-intolerant)	39.6396	0.0107821	Boreal evergreen needleleaved (shade-intolerant)	39.6396	0.0102804	-0.000501704
Boreal evergreen needleleaved (shade-intolerant)4.23819444444445	Boreal evergreen needleleaved (shade-intolerant)	4.23819	0	Boreal evergreen needleleaved (shade-intolerant)	4.23819	0	0
Boreal evergreen needleleaved (shade-intolerant)4.73680555555555	Boreal evergreen needleleaved (shade-intolerant)	4.73681	0	Boreal evergreen needleleaved (shade-intolerant)	4.73681	0	0
Boreal evergreen needleleaved (shade-intolerant)40.1381944444444	Boreal evergreen needleleaved (shade-intolerant)	40.1382	0.0122006	Boreal evergreen needleleaved (shade-intolerant)	40.1382	0.0111808	-0.0010198
Boreal evergreen needleleaved (shade-intolerant)40.6368055555556	Boreal evergreen needleleaved (shade-intolerant)	40.6368	0.0147272	Boreal evergreen needleleaved (shade-intolerant)	40.6368	0.0132893	-0.00143789
Boreal evergreen needleleaved (shade-intolerant)41.1354166666667	Boreal evergreen needleleaved (shade-intolerant)	41.1354	0.0135969	Boreal evergreen needleleaved (shade-intolerant)	41.1354	0.0123732	-0.00122367
Boreal evergreen needleleaved (shade-intolerant)41.6340277777778	Boreal evergreen needleleaved (shade-intolerant)	41.634	0.0149587	Boreal evergreen needleleaved (shade-intolerant)	41.634	0.0135006	-0.00145816
Boreal evergreen needleleaved (shade-intolerant)42.1326388888889	Boreal evergreen needleleaved (shade-intolerant)	42.1326	0.015412	Boreal evergreen needleleaved (shade-intolerant)	42.1326	0.0141869	-0.00122515
Boreal evergreen needleleaved (shade-intolerant)42.63125	Boreal evergreen needleleaved (shade-intolerant)	42.6313	0.0200438	Boreal evergreen needleleaved (shade-intolerant)	42.6313	0.018112	-0.0019318
Boreal evergreen needleleaved (shade-intolerant)43.1298611111111	Boreal evergreen needleleaved (shade-intolerant)	43.1299	0.0168326	Boreal evergreen needleleaved (shade-intolerant)	43.1299	0.014979	-0.00185359
Boreal evergreen needleleaved (shade-intolerant)43.6284722222222	Boreal evergreen needleleaved (shade-intolerant)	43.6285	0.0187684	Boreal evergreen needleleaved (shade-intolerant)	43.6285	0.0167266	-0.00204184
Boreal evergreen needleleaved (shade-intolerant)44.1270833333333	Boreal evergreen needleleaved (shade-intolerant)	44.1271	0.0181478	Boreal evergreen needleleaved (shade-intolerant)	44.1271	0.0154324	-0.00271546
Boreal evergreen needleleaved (shade-intolerant)44.6256944444444	Boreal evergreen needleleaved (shade-intolerant)	44.6257	0.0193444	Boreal evergreen needleleaved (shade-intolerant)	44.6257	0.0170588	-0.00228557
Boreal evergreen needleleaved (shade-intolerant)45.1243055555556	Boreal evergreen needleleaved (shade-intolerant)	45.1243	0.0220818	Boreal evergreen needleleaved (shade-intolerant)	45.1243	0.0190786	-0.00300315
Boreal evergreen needleleaved (shade-intolerant)45.6229166666667	Boreal evergreen needleleaved (shade-intolerant)	45.6229	0.021311	Boreal evergreen needleleaved (shade-intolerant)	45.6229	0.018097	-0.00321397
Boreal evergreen needleleaved (shade-intolerant)46.1215277777778	Boreal evergreen needleleaved (shade-intolerant)	46.1215	0.0275366	Boreal evergreen needleleaved (shade-intolerant)	46.1215	0.0238409	-0.00369573
Boreal evergreen needleleaved (shade-intolerant)46.6201388888889	Boreal evergreen needleleaved (shade-intolerant)	46.6201	0.0316549	Boreal evergreen needleleaved (shade-intolerant)	46.6201	0.0273589	-0.00429603
Boreal evergreen needleleaved (shade-intolerant)47.11875	Boreal evergreen needleleaved (shade-intolerant)	47.1187	0.0354845	Boreal evergreen needleleaved (shade-intolerant)	47.1187	0.0305327	-0.00495186
Boreal evergreen needleleaved (shade-intolerant)47.6173611111111	Boreal evergreen needleleaved (shade-intolerant)	47.6174	0.0394653	Boreal evergreen needleleaved (shade-intolerant)	47.6174	0.0332641	-0.00620114
Boreal evergreen needleleaved (shade-intolerant)48.1159722222222	Boreal evergreen needleleaved (shade-intolerant)	48.116	0.0431553	Boreal evergreen needleleaved (shade-intolerant)	48.116	0.0369622	-0.00619308
Boreal evergreen needleleaved (shade-intolerant)48.6145833333333	Boreal evergreen needleleaved (shade-intolerant)	48.6146	0.0460923	Boreal evergreen needleleaved (shade-intolerant)	48.6146	0.0410462	-0.00504616
Boreal evergreen needleleaved (shade-intolerant)49.1131944444444	Boreal evergreen needleleaved (shade-intolerant)	49.1132	0.052749	Boreal evergreen needleleaved (shade-intolerant)	49.1132	0.047643	-0.00510595
Boreal evergreen needleleaved (shade-intolerant)49.6118055555556	Boreal evergreen needleleaved (shade-intolerant)	49.6118	0.0531721	Boreal evergreen needleleaved (shade-intolerant)	49.6118	0.0497801	-0.00339207
Boreal evergreen needleleaved (shade-intolerant)5.23541666666667	Boreal evergreen needleleaved (shade-intolerant)	5.23542	0	Boreal evergreen needleleaved (shade-intolerant)	5.23542	0	0
Boreal evergreen needleleaved (shade-intolerant)5.73402777777778	Boreal evergreen needleleaved (shade-intolerant)	5.73403	0	Boreal evergreen needleleaved (shade-intolerant)	5.73403	0	0
Boreal evergreen needleleaved (shade-intolerant)50.1104166666667	Boreal evergreen needleleaved (shade-intolerant)	50.1104	0.0601926	Boreal evergreen needleleaved (shade-intolerant)	50.1104	0.0588039	-0.00138877
Boreal evergreen needleleaved (shade-intolerant)50.6090277777778	Boreal evergreen needleleaved (shade-intolerant)	50.609	0.063498	Boreal evergreen needleleaved (shade-intolerant)	50.609	0.0631084	-0.000389573
Boreal evergreen needleleaved (shade-intolerant)51.1076388888889	Boreal evergreen needleleaved (shade-intolerant)	51.1076	0.063368	Boreal evergreen needleleaved (shade-intolerant)	51.1076	0.0650394	0.00167141
Boreal evergreen needleleaved (shade-intolerant)51.60625	Boreal evergreen needleleaved (shade-intolerant)	51.6063	0.0611686	Boreal evergreen needleleaved (shade-intolerant)	51.6063	0.0627855	0.0016169
Boreal evergreen needleleaved (shade-intolerant)52.1048611111111	Boreal evergreen needleleaved (shade-intolerant)	52.1049	0.0598524	Boreal evergreen needleleaved (shade-intolerant)	52.1049	0.0620219	0.00216946
Boreal evergreen needleleaved (shade-intolerant)52.6034722222222	Boreal evergreen needleleaved (shade-intolerant)	52.6035	0.0624429	Boreal evergreen needleleaved (shade-intolerant)	52.6035	0.0654264	0.00298359
Boreal evergreen needleleaved (shade-intolerant)53.1020833333333	Boreal evergreen needleleaved (shade-intolerant)	53.1021	0.0656764	Boreal evergreen needleleaved (shade-intolerant)	53.1021	0.0686604	0.00298404
Boreal evergreen needleleaved (shade-intolerant)53.6006944444444	Boreal evergreen needleleaved (shade-intolerant)	53.6007	0.0659354	Boreal evergreen needleleaved (shade-intolerant)	53.6007	0.0692472	0.00331182
Boreal evergreen needleleaved (shade-intolerant)54.0993055555556	Boreal evergreen needleleaved (shade-intolerant)	54.0993	0.0656	Boreal evergreen needleleaved (shade-intolerant)	54.0993	0.069587	0.003987
Boreal evergreen needleleaved (shade-intolerant)54.5979166666667	Boreal evergreen needleleaved (shade-intolerant)	54.5979	0.0666186	Boreal evergreen needleleaved (shade-intolerant)	54.5979	0.0692779	0.00265923
Boreal evergreen needleleaved (shade-intolerant)55.0965277777778	Boreal evergreen needleleaved (shade-intolerant)	55.0965	0.0625961	Boreal evergreen needleleaved (shade-intolerant)	55.0965	0.0644293	0.00183318
Boreal evergreen needleleaved (shade-intolerant)55.5951388888889	Boreal evergreen needleleaved (shade-intolerant)	55.5951	0.0623043	Boreal evergreen needleleaved (shade-intolerant)	55.5951	0.062653	0.000348643
Boreal evergreen needleleaved (shade-intolerant)56.09375	Boreal evergreen needleleaved (shade-intolerant)	56.0938	0.0611026	Boreal evergreen needleleaved (shade-intolerant)	56.0938	0.0608871	-0.000215596
Boreal evergreen needleleaved (shade-intolerant)56.5923611111111	Boreal evergreen needleleaved (shade-intolerant)	56.5924	0.0658705	Boreal evergreen needleleaved (shade-intolerant)	56.5924	0.0648863	-0.000984163
Boreal evergreen needleleaved (shade-intolerant)57.0909722222222	Boreal evergreen needleleaved (shade-intolerant)	57.091	0.0656747	Boreal evergreen needleleaved (shade-intolerant)	57.091	0.0644889	-0.00118574
Boreal evergreen needleleaved (shade-intolerant)57.5895833333333	Boreal evergreen needleleaved (shade-intolerant)	57.5896	0.0678682	Boreal evergreen needleleaved (shade-intolerant)	57.5896	0.0673961	-0.00047207
Boreal evergreen needleleaved (shade-intolerant)58.0881944444444	Boreal evergreen needleleaved (shade-intolerant)	58.0882	0.0648828	Boreal evergreen needleleaved (shade-intolerant)	58.0882	0.0616708	-0.00321201
Boreal evergreen needleleaved (shade-intolerant)58.5868055555556	Boreal evergreen needleleaved (shade-intolerant)	58.5868	0.0735009	Boreal evergreen needleleaved (shade-intolerant)	58.5868	0.0704756	-0.00302525
Boreal evergreen needleleaved (shade-intolerant)59.0854166666667	Boreal evergreen needleleaved (shade-intolerant)	59.0854	0.0767847	Boreal evergreen needleleaved (shade-intolerant)	59.0854	0.0761826	-0.000602047
Boreal evergreen needleleaved (shade-intolerant)59.5840277777778	Boreal evergreen needleleaved (shade-intolerant)	59.584	0.0783303	Boreal evergreen needleleaved (shade-intolerant)	59.584	0.0802768	0.00194644
Boreal evergreen needleleaved (shade-intolerant)6.23263888888889	Boreal evergreen needleleaved (shade-intolerant)	6.23264	0	Boreal evergreen needleleaved (shade-intolerant)	6.23264	0	0
Boreal evergreen needleleaved (shade-intolerant)6.73125	Boreal evergreen needleleaved (shade-intolerant)	6.73125	0	Boreal evergreen needleleaved (shade-intolerant)	6.73125	0	0
Boreal evergreen needleleaved (shade-intolerant)60.0826388888889	Boreal evergreen needleleaved (shade-intolerant)	60.0826	0.075904	Boreal evergreen needleleaved (shade-intolerant)	60.0826	0.0797714	0.00386736
Boreal evergreen needleleaved (shade-intolerant)60.58125	Boreal evergreen needleleaved (shade-intolerant)	60.5812	0.0760281	Boreal evergreen needleleaved (shade-intolerant)	60.5812	0.0784612	0.00243309
Boreal evergreen needleleaved (shade-intolerant)61.0798611111111	Boreal evergreen needleleaved (shade-intolerant)	61.0799	0.0784017	Boreal evergreen needleleaved (shade-intolerant)	61.0799	0.0816672	0.0032655
Boreal evergreen needleleaved (shade-intolerant)61.5784722222222	Boreal evergreen needleleaved (shade-intolerant)	61.5785	0.0780318	Boreal evergreen needleleaved (shade-intolerant)	61.5785	0.0821613	0.0041295
Boreal evergreen needleleaved (shade-intolerant)62.0770833333333	Boreal evergreen needleleaved (shade-intolerant)	62.0771	0.0739826	Boreal evergreen needleleaved (shade-intolerant)	62.0771	0.0798315	0.00584894
Boreal evergreen needleleaved (shade-intolerant)62.5756944444444	Boreal evergreen needleleaved (shade-intolerant)	62.5757	0.0771029	Boreal evergreen needleleaved (shade-intolerant)	62.5757	0.0844654	0.00736255
Boreal evergreen needleleaved (shade-intolerant)63.0743055555556	Boreal evergreen needleleaved (shade-intolerant)	63.0743	0.0756968	Boreal evergreen needleleaved (shade-intolerant)	63.0743	0.083803	0.00810618
Boreal evergreen needleleaved (shade-intolerant)63.5729166666667	Boreal evergreen needleleaved (shade-intolerant)	63.5729	0.0779607	Boreal evergreen needleleaved (shade-intolerant)	63.5729	0.0880194	0.0100587
Boreal evergreen needleleaved (shade-intolerant)64.0715277777778	Boreal evergreen needleleaved (shade-intolerant)	64.0715	0.0710516	Boreal evergreen needleleaved (shade-intolerant)	64.0715	0.0822762	0.0112246
Boreal evergreen needleleaved (shade-intolerant)64.5701388888889	Boreal evergreen needleleaved (shade-intolerant)	64.5701	0.0612941	Boreal evergreen needleleaved (shade-intolerant)	64.5701	0.0726692	0.0113751
Boreal evergreen needleleaved (shade-intolerant)65.06875	Boreal evergreen needleleaved (shade-intolerant)	65.0687	0.0577317	Boreal evergreen needleleaved (shade-intolerant)	65.0687	0.0730048	0.0152731
Boreal evergreen needleleaved (shade-intolerant)65.5673611111111	Boreal evergreen needleleaved (shade-intolerant)	65.5674	0.0549301	Boreal evergreen needleleaved (shade-intolerant)	65.5674	0.0702547	0.0153246
Boreal evergreen needleleaved (shade-intolerant)66.0659722222222	Boreal evergreen needleleaved (shade-intolerant)	66.066	0.0560026	Boreal evergreen needleleaved (shade-intolerant)	66.066	0.0717653	0.0157628
Boreal evergreen needleleaved (shade-intolerant)66.5645833333333	Boreal evergreen needleleaved (shade-intolerant)	66.5646	0.0486667	Boreal evergreen needleleaved (shade-intolerant)	66.5646	0.0656634	0.0169967
Boreal evergreen needleleaved (shade-intolerant)67.0631944444444	Boreal evergreen needleleaved (shade-intolerant)	67.0632	0.0369667	Boreal evergreen needleleaved (shade-intolerant)	67.0632	0.0561275	0.0191608
Boreal evergreen needleleaved (shade-intolerant)67.5618055555556	Boreal evergreen needleleaved (shade-intolerant)	67.5618	0.0262171	Boreal evergreen needleleaved (shade-intolerant)	67.5618	0.0418107	0.0155936
Boreal evergreen needleleaved (shade-intolerant)68.0604166666667	Boreal evergreen needleleaved (shade-intolerant)	68.0604	0.0239811	Boreal evergreen needleleaved (shade-intolerant)	68.0604	0.0368159	0.0128348
Boreal evergreen needleleaved (shade-intolerant)68.5590277777778	Boreal evergreen needleleaved (shade-intolerant)	68.559	0.0181599	Boreal evergreen needleleaved (shade-intolerant)	68.559	0.0287275	0.0105676
Boreal evergreen needleleaved (shade-intolerant)69.0576388888889	Boreal evergreen needleleaved (shade-intolerant)	69.0576	0.0149636	Boreal evergreen needleleaved (shade-intolerant)	69.0576	0.0241055	0.00914192
Boreal evergreen needleleaved (shade-intolerant)69.55625	Boreal evergreen needleleaved (shade-intolerant)	69.5563	0.00959716	Boreal evergreen needleleaved (shade-intolerant)	69.5563	0.0180409	0.00844371
Boreal evergreen needleleaved (shade-intolerant)7.22986111111111	Boreal evergreen needleleaved (shade-intolerant)	7.22986	0	Boreal evergreen needleleaved (shade-intolerant)	7.22986	0	0
Boreal evergreen needleleaved (shade-intolerant)7.72847222222222	Boreal evergreen needleleaved (shade-intolerant)	7.72847	0	Boreal evergreen needleleaved (shade-intolerant)	7.72847	0	0
Boreal evergreen needleleaved (shade-intolerant)70.0548611111111	Boreal evergreen needleleaved (shade-intolerant)	70.0549	0.00756793	Boreal evergreen needleleaved (shade-intolerant)	70.0549	0.0151751	0.00760715
Boreal evergreen needleleaved (shade-intolerant)70.5534722222222	Boreal evergreen needleleaved (shade-intolerant)	70.5535	0.00614945	Boreal evergreen needleleaved (shade-intolerant)	70.5535	0.0107175	0.00456801
Boreal evergreen needleleaved (shade-intolerant)71.0520833333333	Boreal evergreen needleleaved (shade-intolerant)	71.0521	5.2673e-05	Boreal evergreen needleleaved (shade-intolerant)	71.0521	0.000597832	0.000545159
Boreal evergreen needleleaved (shade-intolerant)71.5506944444444	Boreal evergreen needleleaved (shade-intolerant)	71.5507	2.65165e-05	Boreal evergreen needleleaved (shade-intolerant)	71.5507	0.00036703	0.000340513
Boreal evergreen needleleaved (shade-intolerant)72.0493055555555	Boreal evergreen needleleaved (shade-intolerant)	72.0493	4.60984e-06	Boreal evergreen needleleaved (shade-intolerant)	72.0493	0.000105777	0.000101167
Boreal evergreen needleleaved (shade-intolerant)72.5479166666667	Boreal evergreen needleleaved (shade-intolerant)	72.5479	2.301e-06	Boreal evergreen needleleaved (shade-intolerant)	72.5479	6.33209e-05	6.10199e-05
Boreal evergreen needleleaved (shade-intolerant)73.0465277777778	Boreal evergreen needleleaved (shade-intolerant)	73.0465	1.66667e-07	Boreal evergreen needleleaved (shade-intolerant)	73.0465	1.40388e-05	1.38721e-05
Boreal evergreen needleleaved (shade-intolerant)73.5451388888889	Boreal evergreen needleleaved (shade-intolerant)	73.5451	4.06824e-07	Boreal evergreen needleleaved (shade-intolerant)	73.5451	1.02913e-05	9.88451e-06
Boreal evergreen needleleaved (shade-intolerant)74.04375	Boreal evergreen needleleaved (shade-intolerant)	74.0438	0	Boreal evergreen needleleaved (shade-intolerant)	74.0438	2.37333e-06	2.37333e-06
Boreal evergreen needleleaved (shade-intolerant)74.5423611111111	Boreal evergreen needleleaved (shade-intolerant)	74.5424	5.71132e-09	Boreal evergreen needleleaved (shade-intolerant)	74.5424	2.40343e-06	2.39772e-06
Boreal evergreen needleleaved (shade-intolerant)75.0409722222222	Boreal evergreen needleleaved (shade-intolerant)	75.041	2.67335e-08	Boreal evergreen needleleaved (shade-intolerant)	75.041	2.11028e-06	2.08354e-06
Boreal evergreen needleleaved (shade-intolerant)75.5395833333333	Boreal evergreen needleleaved (shade-intolerant)	75.5396	0	Boreal evergreen needleleaved (shade-intolerant)	75.5396	0	0
Boreal evergreen needleleaved (shade-intolerant)76.0381944444444	Boreal evergreen needleleaved (shade-intolerant)	76.0382	7.03235e-10	Boreal evergreen needleleaved (shade-intolerant)	76.0382	4.55696e-07	4.54993e-07
Boreal evergreen needleleaved (shade-intolerant)76.5368055555556	Boreal evergreen needleleaved (shade-intolerant)	76.5368	0	Boreal evergreen needleleaved (shade-intolerant)	76.5368	9.81735e-08	9.81735e-08
Boreal evergreen needleleaved (shade-intolerant)77.0354166666667	Boreal evergreen needleleaved (shade-intolerant)	77.0354	0	Boreal evergreen needleleaved (shade-intolerant)	77.0354	0	0
Boreal evergreen needleleaved (shade-intolerant)77.5340277777778	Boreal evergreen needleleaved (shade-intolerant)	77.534	0	Boreal evergreen needleleaved (shade-intolerant)	77.534	0	0
Boreal evergreen needleleaved (shade-intolerant)78.0326388888889	Boreal evergreen needleleaved (shade-intolerant)	78.0326	0	Boreal evergreen needleleaved (shade-intolerant)	78.0326	0	0
Boreal evergreen needleleaved (shade-intolerant)78.53125	Boreal evergreen needleleaved (shade-intolerant)	78.5312	0	Boreal evergreen needleleaved (shade-intolerant)	78.5312	0	0
Boreal evergreen needleleaved (shade-intolerant)79.0298611111111	Boreal evergreen needleleaved (shade-intolerant)	79.0299	0	Boreal evergreen needleleaved (shade-intolerant)	79.0299	0	0
Boreal evergreen needleleaved (shade-intolerant)79.5284722222222	Boreal evergreen needleleaved (shade-intolerant)	79.5285	0	Boreal evergreen needleleaved (shade-intolerant)	79.5285	0	0
Boreal evergreen needleleaved (shade-intolerant)8.22708333333333	Boreal evergreen needleleaved (shade-intolerant)	8.22708	0	Boreal evergreen needleleaved (shade-intolerant)	8.22708	0	0
Boreal evergreen needleleaved (shade-intolerant)8.72569444444444	Boreal evergreen needleleaved (shade-intolerant)	8.72569	0	Boreal evergreen needleleaved (shade-intolerant)	8.72569	0	0
Boreal evergreen needleleaved (shade-intolerant)80.0270833333333	Boreal evergreen needleleaved (shade-intolerant)	80.0271	0	Boreal evergreen needleleaved (shade-intolerant)	80.0271	0	0
Boreal evergreen needleleaved (shade-intolerant)80.5256944444444	Boreal evergreen needleleaved (shade-intolerant)	80.5257	0	Boreal evergreen needleleaved (shade-intolerant)	80.5257	0	0
Boreal evergreen needleleaved (shade-intolerant)81.0243055555556	Boreal evergreen needleleaved (shade-intolerant)	81.0243	0	Boreal evergreen needleleaved (shade-intolerant)	81.0243	0	0
Boreal evergreen needleleaved (shade-intolerant)81.5229166666667	Boreal evergreen needleleaved (shade-intolerant)	81.5229	0	Boreal evergreen needleleaved (shade-intolerant)	81.5229	0	0
Boreal evergreen needleleaved (shade-intolerant)82.0215277777778	Boreal evergreen needleleaved (shade-intolerant)	82.0215	0	Boreal evergreen needleleaved (shade-intolerant)	82.0215	0	0
Boreal evergreen needleleaved (shade-intolerant)82.5201388888889	Boreal evergreen needleleaved (shade-intolerant)	82.5201	0	Boreal evergreen needleleaved (shade-intolerant)	82.5201	0	0
Boreal evergreen needleleaved (shade-intolerant)83.01875	Boreal evergreen needleleaved (shade-intolerant)	83.0187	0	Boreal evergreen needleleaved (shade-intolerant)	83.0187	0	0
Boreal evergreen needleleaved (shade-intolerant)9.22430555555556	Boreal evergreen needleleaved (shade-intolerant)	9.22431	0	Boreal evergreen needleleaved (shade-intolerant)	9.22431	0	0
Boreal evergreen needleleaved (shade-intolerant)9.72291666666666	Boreal evergreen needleleaved (shade-intolerant)	9.72292	0	Boreal evergreen needleleaved (shade-intolerant)	9.72292	0	0
Boreal evergreen needleleaved0.249305555555551	Boreal evergreen needleleaved	0.249306	0	Boreal evergreen needleleaved	0.249306	0	0
Boreal evergreen needleleaved0.747916666666669	Boreal evergreen needleleaved	0.747917	0	Boreal evergreen needleleaved	0.747917	0	0
Boreal evergreen needleleaved1.24652777777777	Boreal evergreen needleleaved	1.24653	0	Boreal evergreen needleleaved	1.24653	0	0
Boreal evergreen needleleaved1.74513888888889	Boreal evergreen needleleaved	1.74514	0	Boreal evergreen needleleaved	1.74514	0	0
Boreal evergreen needleleaved10.2215277777778	Boreal evergreen needleleaved	10.2215	0	Boreal evergreen needleleaved	10.2215	0	0
Boreal evergreen needleleaved10.7201388888889	Boreal evergreen needleleaved	10.7201	0	Boreal evergreen needleleaved	10.7201	0	0
Boreal evergreen needleleaved11.21875	Boreal evergreen needleleaved	11.2188	0	Boreal evergreen needleleaved	11.2188	0	0
Boreal evergreen needleleaved11.7173611111111	Boreal evergreen needleleaved	11.7174	0	Boreal evergreen needleleaved	11.7174	0	0
Boreal evergreen needleleaved12.2159722222222	Boreal evergreen needleleaved	12.216	0	Boreal evergreen needleleaved	12.216	0	0
Boreal evergreen needleleaved12.7145833333333	Boreal evergreen needleleaved	12.7146	0	Boreal evergreen needleleaved	12.7146	0	0
Boreal evergreen needleleaved13.2131944444444	Boreal evergreen needleleaved	13.2132	0	Boreal evergreen needleleaved	13.2132	0	0
Boreal evergreen needleleaved13.7118055555556	Boreal evergreen needleleaved	13.7118	0	Boreal evergreen needleleaved	13.7118	0	0
Boreal evergreen needleleaved14.2104166666667	Boreal evergreen needleleaved	14.2104	0	Boreal evergreen needleleaved	14.2104	0	0
Boreal evergreen needleleaved14.7090277777778	Boreal evergreen needleleaved	14.709	0	Boreal evergreen needleleaved	14.709	0	0
Boreal evergreen needleleaved15.2076388888889	Boreal evergreen needleleaved	15.2076	0	Boreal evergreen needleleaved	15.2076	0	0
Boreal evergreen needleleaved15.70625	Boreal evergreen needleleaved	15.7063	0	Boreal evergreen needleleaved	15.7063	0	0
Boreal evergreen needleleaved16.2048611111111	Boreal evergreen needleleaved	16.2049	0	Boreal evergreen needleleaved	16.2049	0	0
Boreal evergreen needleleaved16.7034722222222	Boreal evergreen needleleaved	16.7035	0	Boreal evergreen needleleaved	16.7035	0	0
Boreal evergreen needleleaved17.2020833333333	Boreal evergreen needleleaved	17.2021	0	Boreal evergreen needleleaved	17.2021	0	0
Boreal evergreen needleleaved17.7006944444444	Boreal evergreen needleleaved	17.7007	0	Boreal evergreen needleleaved	17.7007	0	0
Boreal evergreen needleleaved18.1993055555556	Boreal evergreen needleleaved	18.1993	0	Boreal evergreen needleleaved	18.1993	0	0
Boreal evergreen needleleaved18.6979166666667	Boreal evergreen needleleaved	18.6979	0	Boreal evergreen needleleaved	18.6979	0	0
Boreal evergreen needleleaved19.1965277777778	Boreal evergreen needleleaved	19.1965	0	Boreal evergreen needleleaved	19.1965	0	0
Boreal evergreen needleleaved19.6951388888889	Boreal evergreen needleleaved	19.6951	0	Boreal evergreen needleleaved	19.6951	0	0
Boreal evergreen needleleaved2.24375000000001	Boreal evergreen needleleaved	2.24375	0	Boreal evergreen needleleaved	2.24375	0	0
Boreal evergreen needleleaved2.74236111111111	Boreal evergreen needleleaved	2.74236	0	Boreal evergreen needleleaved	2.74236	0	0
Boreal evergreen needleleaved20.19375	Boreal evergreen needleleaved	20.1937	0	Boreal evergreen needleleaved	20.1937	0	0
Boreal evergreen needleleaved20.6923611111111	Boreal evergreen needleleaved	20.6924	0	Boreal evergreen needleleaved	20.6924	0	0
Boreal evergreen needleleaved21.1909722222222	Boreal evergreen needleleaved	21.191	0	Boreal evergreen needleleaved	21.191	0	0
Boreal evergreen needleleaved21.6895833333333	Boreal evergreen needleleaved	21.6896	0	Boreal evergreen needleleaved	21.6896	0	0
Boreal evergreen needleleaved22.1881944444444	Boreal evergreen needleleaved	22.1882	0	Boreal evergreen needleleaved	22.1882	0	0
Boreal evergreen needleleaved22.6868055555556	Boreal evergreen needleleaved	22.6868	0	Boreal evergreen needleleaved	22.6868	0	0
Boreal evergreen needleleaved23.1854166666667	Boreal evergreen needleleaved	23.1854	0	Boreal evergreen needleleaved	23.1854	0	0
Boreal evergreen needleleaved23.6840277777778	Boreal evergreen needleleaved	23.684	0	Boreal evergreen needleleaved	23.684	0	0
Boreal evergreen needleleaved24.1826388888889	Boreal evergreen needleleaved	24.1826	0	Boreal evergreen needleleaved	24.1826	0	0
Boreal evergreen needleleaved24.68125	Boreal evergreen needleleaved	24.6813	0	Boreal evergreen needleleaved	24.6813	0	0
Boreal evergreen needleleaved25.1798611111111	Boreal evergreen needleleaved	25.1799	0	Boreal evergreen needleleaved	25.1799	0	0
Boreal evergreen needleleaved25.6784722222222	Boreal evergreen needleleaved	25.6785	0	Boreal evergreen needleleaved	25.6785	0	0
Boreal evergreen needleleaved26.1770833333333	Boreal evergreen needleleaved	26.1771	0	Boreal evergreen needleleaved	26.1771	0	0
Boreal evergreen needleleaved26.6756944444444	Boreal evergreen needleleaved	26.6757	0.000360568	Boreal evergreen needleleaved	26.6757	0.000209877	-0.000150691
Boreal evergreen needleleaved27.1743055555556	Boreal evergreen needleleaved	27.1743	0.00195162	Boreal evergreen needleleaved	27.1743	0.000880212	-0.00107141
Boreal evergreen needleleaved27.6729166666667	Boreal evergreen needleleaved	27.6729	0.00828514	Boreal evergreen needleleaved	27.6729	0.00677153	-0.00151361
Boreal evergreen needleleaved28.1715277777778	Boreal evergreen needleleaved	28.1715	0.0106388	Boreal evergreen needleleaved	28.1715	0.00721592	-0.00342284
Boreal evergreen needleleaved28.6701388888889	Boreal evergreen needleleaved	28.6701	0.01094	Boreal evergreen needleleaved	28.6701	0.00753112	-0.00340892
Boreal evergreen needleleaved29.16875	Boreal evergreen needleleaved	29.1687	0.00971792	Boreal evergreen needleleaved	29.1687	0.00752947	-0.00218845
Boreal evergreen needleleaved29.6673611111111	Boreal evergreen needleleaved	29.6674	0.0104726	Boreal evergreen needleleaved	29.6674	0.00756767	-0.00290491
Boreal evergreen needleleaved3.24097222222223	Boreal evergreen needleleaved	3.24097	0	Boreal evergreen needleleaved	3.24097	0	0
Boreal evergreen needleleaved3.73958333333333	Boreal evergreen needleleaved	3.73958	0	Boreal evergreen needleleaved	3.73958	0	0
Boreal evergreen needleleaved30.1659722222222	Boreal evergreen needleleaved	30.166	0.00880279	Boreal evergreen needleleaved	30.166	0.00786827	-0.000934521
Boreal evergreen needleleaved30.6645833333333	Boreal evergreen needleleaved	30.6646	0.00799629	Boreal evergreen needleleaved	30.6646	0.00619128	-0.00180501
Boreal evergreen needleleaved31.1631944444444	Boreal evergreen needleleaved	31.1632	0.00805959	Boreal evergreen needleleaved	31.1632	0.00593005	-0.00212954
Boreal evergreen needleleaved31.6618055555556	Boreal evergreen needleleaved	31.6618	0.00690586	Boreal evergreen needleleaved	31.6618	0.00521371	-0.00169215
Boreal evergreen needleleaved32.1604166666667	Boreal evergreen needleleaved	32.1604	0.00472972	Boreal evergreen needleleaved	32.1604	0.00405155	-0.000678168
Boreal evergreen needleleaved32.6590277777778	Boreal evergreen needleleaved	32.659	0.00404726	Boreal evergreen needleleaved	32.659	0.0045205	0.000473242
Boreal evergreen needleleaved33.1576388888889	Boreal evergreen needleleaved	33.1576	0.00433434	Boreal evergreen needleleaved	33.1576	0.00405114	-0.000283198
Boreal evergreen needleleaved33.65625	Boreal evergreen needleleaved	33.6562	0.0100017	Boreal evergreen needleleaved	33.6562	0.00892015	-0.00108155
Boreal evergreen needleleaved34.1548611111111	Boreal evergreen needleleaved	34.1549	0.0095244	Boreal evergreen needleleaved	34.1549	0.00861179	-0.000912609
Boreal evergreen needleleaved34.6534722222222	Boreal evergreen needleleaved	34.6535	0.0100241	Boreal evergreen needleleaved	34.6535	0.00858535	-0.00143878
Boreal evergreen needleleaved35.1520833333333	Boreal evergreen needleleaved	35.1521	0.00998809	Boreal evergreen needleleaved	35.1521	0.00920052	-0.00078757
Boreal evergreen needleleaved35.6506944444444	Boreal evergreen needleleaved	35.6507	0.00911851	Boreal evergreen needleleaved	35.6507	0.00944776	0.000329247
Boreal evergreen needleleaved36.1493055555556	Boreal evergreen needleleaved	36.1493	0.00738851	Boreal evergreen needleleaved	36.1493	0.00689805	-0.000490464
Boreal evergreen needleleaved36.6479166666667	Boreal evergreen needleleaved	36.6479	0.00778936	Boreal evergreen needleleaved	36.6479	0.00699144	-0.000797915
Boreal evergreen needleleaved37.1465277777778	Boreal evergreen needleleaved	37.1465	0.011261	Boreal evergreen needleleaved	37.1465	0.00969711	-0.00156392
Boreal evergreen needleleaved37.6451388888889	Boreal evergreen needleleaved	37.6451	0.0117781	Boreal evergreen needleleaved	37.6451	0.0114356	-0.000342479
Boreal evergreen needleleaved38.14375	Boreal evergreen needleleaved	38.1437	0.0115891	Boreal evergreen needleleaved	38.1437	0.0103648	-0.00122435
Boreal evergreen needleleaved38.6423611111111	Boreal evergreen needleleaved	38.6424	0.0134193	Boreal evergreen needleleaved	38.6424	0.0128215	-0.000597798
Boreal evergreen needleleaved39.1409722222222	Boreal evergreen needleleaved	39.141	0.0150357	Boreal evergreen needleleaved	39.141	0.0148898	-0.000145846
Boreal evergreen needleleaved39.6395833333333	Boreal evergreen needleleaved	39.6396	0.0148261	Boreal evergreen needleleaved	39.6396	0.0146264	-0.000199779
Boreal evergreen needleleaved4.23819444444445	Boreal evergreen needleleaved	4.23819	0	Boreal evergreen needleleaved	4.23819	0	0
Boreal evergreen needleleaved4.73680555555555	Boreal evergreen needleleaved	4.73681	0	Boreal evergreen needleleaved	4.73681	0	0
Boreal evergreen needleleaved40.1381944444444	Boreal evergreen needleleaved	40.1382	0.0164233	Boreal evergreen needleleaved	40.1382	0.0134755	-0.00294785
Boreal evergreen needleleaved40.6368055555556	Boreal evergreen needleleaved	40.6368	0.0213885	Boreal evergreen needleleaved	40.6368	0.0165016	-0.00488693
Boreal evergreen needleleaved41.1354166666667	Boreal evergreen needleleaved	41.1354	0.0196003	Boreal evergreen needleleaved	41.1354	0.0147384	-0.00486189
Boreal evergreen needleleaved41.6340277777778	Boreal evergreen needleleaved	41.634	0.0197996	Boreal evergreen needleleaved	41.634	0.0143083	-0.00549133
Boreal evergreen needleleaved42.1326388888889	Boreal evergreen needleleaved	42.1326	0.0217829	Boreal evergreen needleleaved	42.1326	0.0175	-0.00428285
Boreal evergreen needleleaved42.63125	Boreal evergreen needleleaved	42.6313	0.0268806	Boreal evergreen needleleaved	42.6313	0.0191757	-0.00770496
Boreal evergreen needleleaved43.1298611111111	Boreal evergreen needleleaved	43.1299	0.0243051	Boreal evergreen needleleaved	43.1299	0.0185523	-0.00575283
Boreal evergreen needleleaved43.6284722222222	Boreal evergreen needleleaved	43.6285	0.0304402	Boreal evergreen needleleaved	43.6285	0.0207961	-0.0096441
Boreal evergreen needleleaved44.1270833333333	Boreal evergreen needleleaved	44.1271	0.0276056	Boreal evergreen needleleaved	44.1271	0.0204437	-0.00716194
Boreal evergreen needleleaved44.6256944444444	Boreal evergreen needleleaved	44.6257	0.03013	Boreal evergreen needleleaved	44.6257	0.0210997	-0.00903031
Boreal evergreen needleleaved45.1243055555556	Boreal evergreen needleleaved	45.1243	0.0354347	Boreal evergreen needleleaved	45.1243	0.0223977	-0.013037
Boreal evergreen needleleaved45.6229166666667	Boreal evergreen needleleaved	45.6229	0.0353003	Boreal evergreen needleleaved	45.6229	0.0215696	-0.0137307
Boreal evergreen needleleaved46.1215277777778	Boreal evergreen needleleaved	46.1215	0.0459692	Boreal evergreen needleleaved	46.1215	0.0273848	-0.0185844
Boreal evergreen needleleaved46.6201388888889	Boreal evergreen needleleaved	46.6201	0.0581134	Boreal evergreen needleleaved	46.6201	0.0342613	-0.0238521
Boreal evergreen needleleaved47.11875	Boreal evergreen needleleaved	47.1187	0.0707274	Boreal evergreen needleleaved	47.1187	0.0405118	-0.0302156
Boreal evergreen needleleaved47.6173611111111	Boreal evergreen needleleaved	47.6174	0.0818059	Boreal evergreen needleleaved	47.6174	0.0434401	-0.0383658
Boreal evergreen needleleaved48.1159722222222	Boreal evergreen needleleaved	48.116	0.0984107	Boreal evergreen needleleaved	48.116	0.0553515	-0.0430592
Boreal evergreen needleleaved48.6145833333333	Boreal evergreen needleleaved	48.6146	0.112125	Boreal evergreen needleleaved	48.6146	0.0678063	-0.0443191
Boreal evergreen needleleaved49.1131944444444	Boreal evergreen needleleaved	49.1132	0.128784	Boreal evergreen needleleaved	49.1132	0.0748889	-0.0538949
Boreal evergreen needleleaved49.6118055555556	Boreal evergreen needleleaved	49.6118	0.140632	Boreal evergreen needleleaved	49.6118	0.0860244	-0.0546072
Boreal evergreen needleleaved5.23541666666667	Boreal evergreen needleleaved	5.23542	0	Boreal evergreen needleleaved	5.23542	0	0
Boreal evergreen needleleaved5.73402777777778	Boreal evergreen needleleaved	5.73403	0	Boreal evergreen needleleaved	5.73403	0	0
Boreal evergreen needleleaved50.1104166666667	Boreal evergreen needleleaved	50.1104	0.160689	Boreal evergreen needleleaved	50.1104	0.101964	-0.0587253
Boreal evergreen needleleaved50.6090277777778	Boreal evergreen needleleaved	50.609	0.181017	Boreal evergreen needleleaved	50.609	0.119841	-0.0611768
Boreal evergreen needleleaved51.1076388888889	Boreal evergreen needleleaved	51.1076	0.185452	Boreal evergreen needleleaved	51.1076	0.132066	-0.0533856
Boreal evergreen needleleaved51.60625	Boreal evergreen needleleaved	51.6063	0.189233	Boreal evergreen needleleaved	51.6063	0.139008	-0.0502253
Boreal evergreen needleleaved52.1048611111111	Boreal evergreen needleleaved	52.1049	0.191388	Boreal evergreen needleleaved	52.1049	0.144389	-0.0469995
Boreal evergreen needleleaved52.6034722222222	Boreal evergreen needleleaved	52.6035	0.205674	Boreal evergreen needleleaved	52.6035	0.157347	-0.0483274
Boreal evergreen needleleaved53.1020833333333	Boreal evergreen needleleaved	53.1021	0.210646	Boreal evergreen needleleaved	53.1021	0.159515	-0.0511314
Boreal evergreen needleleaved53.6006944444444	Boreal evergreen needleleaved	53.6007	0.212794	Boreal evergreen needleleaved	53.6007	0.167689	-0.0451048
Boreal evergreen needleleaved54.0993055555556	Boreal evergreen needleleaved	54.0993	0.209357	Boreal evergreen needleleaved	54.0993	0.172803	-0.0365537
Boreal evergreen needleleaved54.5979166666667	Boreal evergreen needleleaved	54.5979	0.203331	Boreal evergreen needleleaved	54.5979	0.175062	-0.0282692
Boreal evergreen needleleaved55.0965277777778	Boreal evergreen needleleaved	55.0965	0.184653	Boreal evergreen needleleaved	55.0965	0.15508	-0.0295734
Boreal evergreen needleleaved55.5951388888889	Boreal evergreen needleleaved	55.5951	0.182047	Boreal evergreen needleleaved	55.5951	0.147194	-0.0348529
Boreal evergreen needleleaved56.09375	Boreal evergreen needleleaved	56.0938	0.181622	Boreal evergreen needleleaved	56.0938	0.148514	-0.0331087
Boreal evergreen needleleaved56.5923611111111	Boreal evergreen needleleaved	56.5924	0.196347	Boreal evergreen needleleaved	56.5924	0.156641	-0.0397055
Boreal evergreen needleleaved57.0909722222222	Boreal evergreen needleleaved	57.091	0.195577	Boreal evergreen needleleaved	57.091	0.154525	-0.0410514
Boreal evergreen needleleaved57.5895833333333	Boreal evergreen needleleaved	57.5896	0.199442	Boreal evergreen needleleaved	57.5896	0.16625	-0.0331917
Boreal evergreen needleleaved58.0881944444444	Boreal evergreen needleleaved	58.0882	0.185413	Boreal evergreen needleleaved	58.0882	0.154142	-0.0312708
Boreal evergreen needleleaved58.5868055555556	Boreal evergreen needleleaved	58.5868	0.21356	Boreal evergreen needleleaved	58.5868	0.178545	-0.0350148
Boreal evergreen needleleaved59.0854166666667	Boreal evergreen needleleaved	59.0854	0.222005	Boreal evergreen needleleaved	59.0854	0.182897	-0.039108
Boreal evergreen needleleaved59.5840277777778	Boreal evergreen needleleaved	59.584	0.226734	Boreal evergreen needleleaved	59.584	0.196587	-0.0301469
Boreal evergreen needleleaved6.23263888888889	Boreal evergreen needleleaved	6.23264	0	Boreal evergreen needleleaved	6.23264	0	0
Boreal evergreen needleleaved6.73125	Boreal evergreen needleleaved	6.73125	0	Boreal evergreen needleleaved	6.73125	0	0
Boreal evergreen needleleaved60.0826388888889	Boreal evergreen needleleaved	60.0826	0.223376	Boreal evergreen needleleaved	60.0826	0.193795	-0.0295813
Boreal evergreen needleleaved60.58125	Boreal evergreen needleleaved	60.5812	0.222814	Boreal evergreen needleleaved	60.5812	0.190144	-0.0326695
Boreal evergreen needleleaved61.0798611111111	Boreal evergreen needleleaved	61.0799	0.214112	Boreal evergreen needleleaved	61.0799	0.169537	-0.0445752
Boreal evergreen needleleaved61.5784722222222	Boreal evergreen needleleaved	61.5785	0.216801	Boreal evergreen needleleaved	61.5785	0.174648	-0.0421524
Boreal evergreen needleleaved62.0770833333333	Boreal evergreen needleleaved	62.0771	0.221718	Boreal evergreen needleleaved	62.0771	0.186125	-0.0355927
Boreal evergreen needleleaved62.5756944444444	Boreal evergreen needleleaved	62.5757	0.223928	Boreal evergreen needleleaved	62.5757	0.191922	-0.0320059
Boreal evergreen needleleaved63.0743055555556	Boreal evergreen needleleaved	63.0743	0.207417	Boreal evergreen needleleaved	63.0743	0.172723	-0.0346936
Boreal evergreen needleleaved63.5729166666667	Boreal evergreen needleleaved	63.5729	0.203648	Boreal evergreen needleleaved	63.5729	0.169353	-0.034295
Boreal evergreen needleleaved64.0715277777778	Boreal evergreen needleleaved	64.0715	0.181508	Boreal evergreen needleleaved	64.0715	0.145422	-0.0360863
Boreal evergreen needleleaved64.5701388888889	Boreal evergreen needleleaved	64.5701	0.167011	Boreal evergreen needleleaved	64.5701	0.144863	-0.0221482
Boreal evergreen needleleaved65.06875	Boreal evergreen needleleaved	65.0687	0.159026	Boreal evergreen needleleaved	65.0687	0.14404	-0.014986
Boreal evergreen needleleaved65.5673611111111	Boreal evergreen needleleaved	65.5674	0.15697	Boreal evergreen needleleaved	65.5674	0.145941	-0.0110285
Boreal evergreen needleleaved66.0659722222222	Boreal evergreen needleleaved	66.066	0.159473	Boreal evergreen needleleaved	66.066	0.142059	-0.0174142
Boreal evergreen needleleaved66.5645833333333	Boreal evergreen needleleaved	66.5646	0.132409	Boreal evergreen needleleaved	66.5646	0.134195	0.00178584
Boreal evergreen needleleaved67.0631944444444	Boreal evergreen needleleaved	67.0632	0.10022	Boreal evergreen needleleaved	67.0632	0.111273	0.0110532
Boreal evergreen needleleaved67.5618055555556	Boreal evergreen needleleaved	67.5618	0.0763074	Boreal evergreen needleleaved	67.5618	0.0901104	0.0138029
Boreal evergreen needleleaved68.0604166666667	Boreal evergreen needleleaved	68.0604	0.0667742	Boreal evergreen needleleaved	68.0604	0.0761105	0.00933631
Boreal evergreen needleleaved68.5590277777778	Boreal evergreen needleleaved	68.559	0.047707	Boreal evergreen needleleaved	68.559	0.0549949	0.00728785
Boreal evergreen needleleaved69.0576388888889	Boreal evergreen needleleaved	69.0576	0.0389379	Boreal evergreen needleleaved	69.0576	0.0463463	0.00740836
Boreal evergreen needleleaved69.55625	Boreal evergreen needleleaved	69.5563	0.0241824	Boreal evergreen needleleaved	69.5563	0.0353148	0.0111324
Boreal evergreen needleleaved7.22986111111111	Boreal evergreen needleleaved	7.22986	0	Boreal evergreen needleleaved	7.22986	0	0
Boreal evergreen needleleaved7.72847222222222	Boreal evergreen needleleaved	7.72847	0	Boreal evergreen needleleaved	7.72847	0	0
Boreal evergreen needleleaved70.0548611111111	Boreal evergreen needleleaved	70.0549	0.020089	Boreal evergreen needleleaved	70.0549	0.0329219	0.0128329
Boreal evergreen needleleaved70.5534722222222	Boreal evergreen needleleaved	70.5535	0.0175681	Boreal evergreen needleleaved	70.5535	0.0235754	0.00600728
Boreal evergreen needleleaved71.0520833333333	Boreal evergreen needleleaved	71.0521	2.70046e-05	Boreal evergreen needleleaved	71.0521	0.00240747	0.00238047
Boreal evergreen needleleaved71.5506944444444	Boreal evergreen needleleaved	71.5507	1.31371e-05	Boreal evergreen needleleaved	71.5507	0.00141724	0.0014041
Boreal evergreen needleleaved72.0493055555555	Boreal evergreen needleleaved	72.0493	2.07002e-06	Boreal evergreen needleleaved	72.0493	0.000488746	0.000486676
Boreal evergreen needleleaved72.5479166666667	Boreal evergreen needleleaved	72.5479	1.00608e-06	Boreal evergreen needleleaved	72.5479	0.000310814	0.000309808
Boreal evergreen needleleaved73.0465277777778	Boreal evergreen needleleaved	73.0465	6.52455e-08	Boreal evergreen needleleaved	73.0465	0.000154953	0.000154888
Boreal evergreen needleleaved73.5451388888889	Boreal evergreen needleleaved	73.5451	1.77165e-07	Boreal evergreen needleleaved	73.5451	7.17782e-05	7.16011e-05
Boreal evergreen needleleaved74.04375	Boreal evergreen needleleaved	74.0438	0	Boreal evergreen needleleaved	74.0438	4.54889e-05	4.54889e-05
Boreal evergreen needleleaved74.5423611111111	Boreal evergreen needleleaved	74.5424	5.19211e-09	Boreal evergreen needleleaved	74.5424	2.53364e-05	2.53313e-05
Boreal evergreen needleleaved75.0409722222222	Boreal evergreen needleleaved	75.041	1.08605e-08	Boreal evergreen needleleaved	75.041	1.03008e-05	1.02899e-05
Boreal evergreen needleleaved75.5395833333333	Boreal evergreen needleleaved	75.5396	0	Boreal evergreen needleleaved	75.5396	1.12404e-05	1.12404e-05
Boreal evergreen needleleaved76.0381944444444	Boreal evergreen needleleaved	76.0382	1.75809e-08	Boreal evergreen needleleaved	76.0382	1.45253e-05	1.45077e-05
Boreal evergreen needleleaved76.5368055555556	Boreal evergreen needleleaved	76.5368	0	Boreal evergreen needleleaved	76.5368	7.30822e-06	7.30822e-06
Boreal evergreen needleleaved77.0354166666667	Boreal evergreen needleleaved	77.0354	0	Boreal evergreen needleleaved	77.0354	2.41235e-05	2.41235e-05
Boreal evergreen needleleaved77.5340277777778	Boreal evergreen needleleaved	77.534	0	Boreal evergreen needleleaved	77.534	9.3062e-06	9.3062e-06
Boreal evergreen needleleaved78.0326388888889	Boreal evergreen needleleaved	78.0326	0	Boreal evergreen needleleaved	78.0326	1.12994e-06	1.12994e-06
Boreal evergreen needleleaved78.53125	Boreal evergreen needleleaved	78.5312	0	Boreal evergreen needleleaved	78.5312	5.96726e-06	5.96726e-06
Boreal evergreen needleleaved79.0298611111111	Boreal evergreen needleleaved	79.0299	0	Boreal evergreen needleleaved	79.0299	6.9697e-07	6.9697e-07
Boreal evergreen needleleaved79.5284722222222	Boreal evergreen needleleaved	79.5285	0	Boreal evergreen needleleaved	79.5285	0	0
Boreal evergreen needleleaved8.22708333333333	Boreal evergreen needleleaved	8.22708	0	Boreal evergreen needleleaved	8.22708	0	0
Boreal evergreen needleleaved8.72569444444444	Boreal evergreen needleleaved	8.72569	0	Boreal evergreen needleleaved	8.72569	0	0
Boreal evergreen needleleaved80.0270833333333	Boreal evergreen needleleaved	80.0271	0	Boreal evergreen needleleaved	80.0271	0	0
Boreal evergreen needleleaved80.5256944444444	Boreal evergreen needleleaved	80.5257	0	Boreal evergreen needleleaved	80.5257	0	0
Boreal evergreen needleleaved81.0243055555556	Boreal evergreen needleleaved	81.0243	0	Boreal evergreen needleleaved	81.0243	0	0
Boreal evergreen needleleaved81.5229166666667	Boreal evergreen needleleaved	81.5229	0	Boreal evergreen needleleaved	81.5229	0	0
Boreal evergreen needleleaved82.0215277777778	Boreal evergreen needleleaved	82.0215	0	Boreal evergreen needleleaved	82.0215	0	0
Boreal evergreen needleleaved82.5201388888889	Boreal evergreen needleleaved	82.5201	0	Boreal evergreen needleleaved	82.5201	0	0
Boreal evergreen needleleaved83.01875	Boreal evergreen needleleaved	83.0187	0	Boreal evergreen needleleaved	83.0187	0	0
Boreal evergreen needleleaved9.22430555555556	Boreal evergreen needleleaved	9.22431	0	Boreal evergreen needleleaved	9.22431	0	0
Boreal evergreen needleleaved9.72291666666666	Boreal evergreen needleleaved	9.72292	0	Boreal evergreen needleleaved	9.72292	0	0
Boreal summergreen needleleaved-0.249305555555551	Boreal summergreen needleleaved	-0.249306	0	Boreal summergreen needleleaved	-0.249306	0	0
Boreal summergreen needleleaved-0.747916666666669	Boreal summergreen needleleaved	-0.747917	0	Boreal summergreen needleleaved	-0.747917	0	0
Boreal summergreen needleleaved-1.24652777777779	Boreal summergreen needleleaved	-1.24653	0	Boreal summergreen needleleaved	-1.24653	0	0
Boreal summergreen needleleaved-1.74513888888889	Boreal summergreen needleleaved	-1.74514	0	Boreal summergreen needleleaved	-1.74514	0	0
Boreal summergreen needleleaved-10.2215277777778	Boreal summergreen needleleaved	-10.2215	0	Boreal summergreen needleleaved	-10.2215	0	0
Boreal summergreen needleleaved-10.7201388888889	Boreal summergreen needleleaved	-10.7201	0	Boreal summergreen needleleaved	-10.7201	0	0
Boreal summergreen needleleaved-11.21875	Boreal summergreen needleleaved	-11.2188	0	Boreal summergreen needleleaved	-11.2188	0	0
Boreal summergreen needleleaved-11.7173611111111	Boreal summergreen needleleaved	-11.7174	0	Boreal summergreen needleleaved	-11.7174	0	0
Boreal summergreen needleleaved-12.2159722222222	Boreal summergreen needleleaved	-12.216	0	Boreal summergreen needleleaved	-12.216	0	0
Boreal summergreen needleleaved-12.7145833333333	Boreal summergreen needleleaved	-12.7146	0	Boreal summergreen needleleaved	-12.7146	0	0
Boreal summergreen needleleaved-13.2131944444444	Boreal summergreen needleleaved	-13.2132	0	Boreal summergreen needleleaved	-13.2132	0	0
Boreal summergreen needleleaved-13.7118055555556	Boreal summergreen needleleaved	-13.7118	0	Boreal summergreen needleleaved	-13.7118	0	0
Boreal summergreen needleleaved-14.2104166666667	Boreal summergreen needleleaved	-14.2104	0	Boreal summergreen needleleaved	-14.2104	0	0
Boreal summergreen needleleaved-14.7090277777778	Boreal summergreen needleleaved	-14.709	0	Boreal summergreen needleleaved	-14.709	0	0
Boreal summergreen needleleaved-15.2076388888889	Boreal summergreen needleleaved	-15.2076	0	Boreal summergreen needleleaved	-15.2076	0	0
Boreal summergreen needleleaved-15.70625	Boreal summergreen needleleaved	-15.7063	0	Boreal summergreen needleleaved	-15.7063	0	0
Boreal summergreen needleleaved-16.2048611111111	Boreal summergreen needleleaved	-16.2049	0	Boreal summergreen needleleaved	-16.2049	0	0
Boreal summergreen needleleaved-16.7034722222222	Boreal summergreen needleleaved	-16.7035	0	Boreal summergreen needleleaved	-16.7035	0	0
Boreal summergreen needleleaved-17.2020833333333	Boreal summergreen needleleaved	-17.2021	0	Boreal summergreen needleleaved	-17.2021	0	0
Boreal summergreen needleleaved-17.7006944444445	Boreal summergreen needleleaved	-17.7007	0	Boreal summergreen needleleaved	-17.7007	0	0
Boreal summergreen needleleaved-18.1993055555556	Boreal summergreen needleleaved	-18.1993	0	Boreal summergreen needleleaved	-18.1993	0	0
Boreal summergreen needleleaved-18.6979166666667	Boreal summergreen needleleaved	-18.6979	0	Boreal summergreen needleleaved	-18.6979	0	0
Boreal summergreen needleleaved-19.1965277777778	Boreal summergreen needleleaved	-19.1965	0	Boreal summergreen needleleaved	-19.1965	0	0
Boreal summergreen needleleaved-19.6951388888889	Boreal summergreen needleleaved	-19.6951	0	Boreal summergreen needleleaved	-19.6951	0	0
Boreal summergreen needleleaved-2.24375000000001	Boreal summergreen needleleaved	-2.24375	0	Boreal summergreen needleleaved	-2.24375	0	0
Boreal summergreen needleleaved-2.74236111111111	Boreal summergreen needleleaved	-2.74236	0	Boreal summergreen needleleaved	-2.74236	0	0
Boreal summergreen needleleaved-20.19375	Boreal summergreen needleleaved	-20.1937	0	Boreal summergreen needleleaved	-20.1937	0	0
Boreal summergreen needleleaved-20.6923611111111	Boreal summergreen needleleaved	-20.6924	0	Boreal summergreen needleleaved	-20.6924	0	0
Boreal summergreen needleleaved-21.1909722222222	Boreal summergreen needleleaved	-21.191	0	Boreal summergreen needleleaved	-21.191	0	0
Boreal summergreen needleleaved-21.6895833333333	Boreal summergreen needleleaved	-21.6896	0	Boreal summergreen needleleaved	-21.6896	0	0
Boreal summergreen needleleaved-22.1881944444444	Boreal summergreen needleleaved	-22.1882	0	Boreal summergreen needleleaved	-22.1882	0	0
Boreal summergreen needleleaved-22.6868055555556	Boreal summergreen needleleaved	-22.6868	0	Boreal summergreen needleleaved	-22.6868	0	0
Boreal summergreen needleleaved-23.1854166666667	Boreal summergreen needleleaved	-23.1854	0	Boreal summergreen needleleaved	-23.1854	0	0
Boreal summergreen needleleaved-23.6840277777778	Boreal summergreen needleleaved	-23.684	0	Boreal summergreen needleleaved	-23.684	0	0
Boreal summergreen needleleaved-24.1826388888889	Boreal summergreen needleleaved	-24.1826	0	Boreal summergreen needleleaved	-24.1826	0	0
Boreal summergreen needleleaved-24.68125	Boreal summergreen needleleaved	-24.6813	0	Boreal summergreen needleleaved	-24.6813	0	0
Boreal summergreen needleleaved-25.1798611111111	Boreal summergreen needleleaved	-25.1799	0	Boreal summergreen needleleaved	-25.1799	0	0
Boreal summergreen needleleaved-25.6784722222222	Boreal summergreen needleleaved	-25.6785	0	Boreal summergreen needleleaved	-25.6785	0	0
Boreal summergreen needleleaved-26.1770833333333	Boreal summergreen needleleaved	-26.1771	0	Boreal summergreen needleleaved	-26.1771	0	0
Boreal summergreen needleleaved-26.6756944444444	Boreal summergreen needleleaved	-26.6757	0	Boreal summergreen needleleaved	-26.6757	0	0
Boreal summergreen needleleaved-27.1743055555556	Boreal summergreen needleleaved	-27.1743	0	Boreal summergreen needleleaved	-27.1743	0	0
Boreal summergreen needleleaved-27.6729166666667	Boreal summergreen needleleaved	-27.6729	0	Boreal summergreen needleleaved	-27.6729	0	0
Boreal summergreen needleleaved-28.1715277777778	Boreal summergreen needleleaved	-28.1715	0	Boreal summergreen needleleaved	-28.1715	0	0
Boreal summergreen needleleaved-28.6701388888889	Boreal summergreen needleleaved	-28.6701	0	Boreal summergreen needleleaved	-28.6701	0	0
Boreal summergreen needleleaved-29.16875	Boreal summergreen needleleaved	-29.1687	0	Boreal summergreen needleleaved	-29.1687	0	0
Boreal summergreen needleleaved-29.6673611111111	Boreal summergreen needleleaved	-29.6674	0	Boreal summergreen needleleaved	-29.6674	0	0
Boreal summergreen needleleaved-3.24097222222223	Boreal summergreen needleleaved	-3.24097	0	Boreal summergreen needleleaved	-3.24097	0	0
Boreal summergreen needleleaved-3.73958333333333	Boreal summergreen needleleaved	-3.73958	0	Boreal summergreen needleleaved	-3.73958	0	0
Boreal summergreen needleleaved-30.1659722222222	Boreal summergreen needleleaved	-30.166	0	Boreal summergreen needleleaved	-30.166	0	0
Boreal summergreen needleleaved-30.6645833333333	Boreal summergreen needleleaved	-30.6646	0	Boreal summergreen needleleaved	-30.6646	0	0
Boreal summergreen needleleaved-31.1631944444444	Boreal summergreen needleleaved	-31.1632	0	Boreal summergreen needleleaved	-31.1632	0	0
Boreal summergreen needleleaved-31.6618055555556	Boreal summergreen needleleaved	-31.6618	0	Boreal summergreen needleleaved	-31.6618	0	0
Boreal summergreen needleleaved-32.1604166666667	Boreal summergreen needleleaved	-32.1604	0	Boreal summergreen needleleaved	-32.1604	0	0
Boreal summergreen needleleaved-32.6590277777778	Boreal summergreen needleleaved	-32.659	0	Boreal summergreen needleleaved	-32.659	0	0
Boreal summergreen needleleaved-33.1576388888889	Boreal summergreen needleleaved	-33.1576	0	Boreal summergreen needleleaved	-33.1576	0	0
Boreal summergreen needleleaved-33.65625	Boreal summergreen needleleaved	-33.6562	0	Boreal summergreen needleleaved	-33.6562	0	0
Boreal summergreen needleleaved-34.1548611111111	Boreal summergreen needleleaved	-34.1549	0	Boreal summergreen needleleaved	-34.1549	0	0
Boreal summergreen needleleaved-34.6534722222222	Boreal summergreen needleleaved	-34.6535	0	Boreal summergreen needleleaved	-34.6535	0	0
Boreal summergreen needleleaved-35.1520833333333	Boreal summergreen needleleaved	-35.1521	0	Boreal summergreen needleleaved	-35.1521	0	0
Boreal summergreen needleleaved-35.6506944444444	Boreal summergreen needleleaved	-35.6507	0	Boreal summergreen needleleaved	-35.6507	0	0
Boreal summergreen needleleaved-36.1493055555556	Boreal summergreen needleleaved	-36.1493	0	Boreal summergreen needleleaved	-36.1493	0	0
Boreal summergreen needleleaved-36.6479166666667	Boreal summergreen needleleaved	-36.6479	0	Boreal summergreen needleleaved	-36.6479	0	0
Boreal summergreen needleleaved-37.1465277777778	Boreal summergreen needleleaved	-37.1465	0	Boreal summergreen needleleaved	-37.1465	0	0
Boreal summergreen needleleaved-37.6451388888889	Boreal summergreen needleleaved	-37.6451	0	Boreal summergreen needleleaved	-37.6451	0	0
Boreal summergreen needleleaved-38.14375	Boreal summergreen needleleaved	-38.1437	0	Boreal summergreen needleleaved	-38.1437	0	0
Boreal summergreen needleleaved-38.6423611111111	Boreal summergreen needleleaved	-38.6424	0	Boreal summergreen needleleaved	-38.6424	0	0
Boreal summergreen needleleaved-39.1409722222222	Boreal summergreen needleleaved	-39.141	0	Boreal summergreen needleleaved	-39.141	0	0
Boreal summergreen needleleaved-39.6395833333333	Boreal summergreen needleleaved	-39.6396	0	Boreal summergreen needleleaved	-39.6396	0	0
Boreal summergreen needleleaved-4.23819444444445	Boreal summergreen needleleaved	-4.23819	0	Boreal summergreen needleleaved	-4.23819	0	0
Boreal summergreen needleleaved-4.73680555555556	Boreal summergreen needleleaved	-4.73681	0	Boreal summergreen needleleaved	-4.73681	0	0
Boreal summergreen needleleaved-40.1381944444445	Boreal summergreen needleleaved	-40.1382	0	Boreal summergreen needleleaved	-40.1382	0	0
Boreal summergreen needleleaved-40.6368055555556	Boreal summergreen needleleaved	-40.6368	0	Boreal summergreen needleleaved	-40.6368	0	0
Boreal summergreen needleleaved-41.1354166666667	Boreal summergreen needleleaved	-41.1354	0	Boreal summergreen needleleaved	-41.1354	0	0
Boreal summergreen needleleaved-41.6340277777778	Boreal summergreen needleleaved	-41.634	0	Boreal summergreen needleleaved	-41.634	0	0
Boreal summergreen needleleaved-42.1326388888889	Boreal summergreen needleleaved	-42.1326	0	Boreal summergreen needleleaved	-42.1326	0	0
Boreal summergreen needleleaved-42.63125	Boreal summergreen needleleaved	-42.6312	0	Boreal summergreen needleleaved	-42.6312	0	0
Boreal summergreen needleleaved-43.1298611111111	Boreal summergreen needleleaved	-43.1299	0	Boreal summergreen needleleaved	-43.1299	0	0
Boreal summergreen needleleaved-43.6284722222222	Boreal summergreen needleleaved	-43.6285	0	Boreal summergreen needleleaved	-43.6285	0	0
Boreal summergreen needleleaved-44.1270833333333	Boreal summergreen needleleaved	-44.1271	0	Boreal summergreen needleleaved	-44.1271	0	0
Boreal summergreen needleleaved-44.6256944444444	Boreal summergreen needleleaved	-44.6257	0	Boreal summergreen needleleaved	-44.6257	0	0
Boreal summergreen needleleaved-45.1243055555556	Boreal summergreen needleleaved	-45.1243	0	Boreal summergreen needleleaved	-45.1243	0	0
Boreal summergreen needleleaved-45.6229166666667	Boreal summergreen needleleaved	-45.6229	0	Boreal summergreen needleleaved	-45.6229	0	0
Boreal summergreen needleleaved-46.1215277777778	Boreal summergreen needleleaved	-46.1215	0	Boreal summergreen needleleaved	-46.1215	0	0
Boreal summergreen needleleaved-46.6201388888889	Boreal summergreen needleleaved	-46.6201	0	Boreal summergreen needleleaved	-46.6201	0	0
Boreal summergreen needleleaved-47.11875	Boreal summergreen needleleaved	-47.1188	0	Boreal summergreen needleleaved	-47.1188	0	0
Boreal summergreen needleleaved-47.6173611111111	Boreal summergreen needleleaved	-47.6174	0	Boreal summergreen needleleaved	-47.6174	0	0
Boreal summergreen needleleaved-48.1159722222222	Boreal summergreen needleleaved	-48.116	0	Boreal summergreen needleleaved	-48.116	0	0
Boreal summergreen needleleaved-48.6145833333333	Boreal summergreen needleleaved	-48.6146	0	Boreal summergreen needleleaved	-48.6146	0	0
Boreal summergreen needleleaved-49.1131944444444	Boreal summergreen needleleaved	-49.1132	0	Boreal summergreen needleleaved	-49.1132	0	0
Boreal summergreen needleleaved-49.6118055555555	Boreal summergreen needleleaved	-49.6118	0	Boreal summergreen needleleaved	-49.6118	0	0
Boreal summergreen needleleaved-5.23541666666667	Boreal summergreen needleleaved	-5.23542	0	Boreal summergreen needleleaved	-5.23542	0	0
Boreal summergreen needleleaved-5.73402777777778	Boreal summergreen needleleaved	-5.73403	0	Boreal summergreen needleleaved	-5.73403	0	0
Boreal summergreen needleleaved-50.1104166666667	Boreal summergreen needleleaved	-50.1104	0	Boreal summergreen needleleaved	-50.1104	0	0
Boreal summergreen needleleaved-50.6090277777778	Boreal summergreen needleleaved	-50.609	0	Boreal summergreen needleleaved	-50.609	0	0
Boreal summergreen needleleaved-51.1076388888889	Boreal summergreen needleleaved	-51.1076	0	Boreal summergreen needleleaved	-51.1076	0	0
Boreal summergreen needleleaved-51.60625	Boreal summergreen needleleaved	-51.6062	0	Boreal summergreen needleleaved	-51.6062	0	0
Boreal summergreen needleleaved-52.1048611111111	Boreal summergreen needleleaved	-52.1049	0	Boreal summergreen needleleaved	-52.1049	0	0
Boreal summergreen needleleaved-52.6034722222222	Boreal summergreen needleleaved	-52.6035	0	Boreal summergreen needleleaved	-52.6035	0	0
Boreal summergreen needleleaved-53.1020833333333	Boreal summergreen needleleaved	-53.1021	0	Boreal summergreen needleleaved	-53.1021	0	0
Boreal summergreen needleleaved-53.6006944444445	Boreal summergreen needleleaved	-53.6007	0	Boreal summergreen needleleaved	-53.6007	0	0
Boreal summergreen needleleaved-54.0993055555556	Boreal summergreen needleleaved	-54.0993	0	Boreal summergreen needleleaved	-54.0993	0	0
Boreal summergreen needleleaved-54.5979166666667	Boreal summergreen needleleaved	-54.5979	0	Boreal summergreen needleleaved	-54.5979	0	0
Boreal summergreen needleleaved-55.0965277777778	Boreal summergreen needleleaved	-55.0965	0	Boreal summergreen needleleaved	-55.0965	0	0
Boreal summergreen needleleaved-55.5951388888889	Boreal summergreen needleleaved	-55.5951	0	Boreal summergreen needleleaved	-55.5951	0	0
Boreal summergreen needleleaved-6.23263888888889	Boreal summergreen needleleaved	-6.23264	0	Boreal summergreen needleleaved	-6.23264	0	0
Boreal summergreen needleleaved-6.73125	Boreal summergreen needleleaved	-6.73125	0	Boreal summergreen needleleaved	-6.73125	0	0
Boreal summergreen needleleaved-7.22986111111111	Boreal summergreen needleleaved	-7.22986	0	Boreal summergreen needleleaved	-7.22986	0	0
Boreal summergreen needleleaved-7.72847222222222	Boreal summergreen needleleaved	-7.72847	0	Boreal summergreen needleleaved	-7.72847	0	0
Boreal summergreen needleleaved-8.22708333333334	Boreal summergreen needleleaved	-8.22708	0	Boreal summergreen needleleaved	-8.22708	0	0
Boreal summergreen needleleaved-8.72569444444444	Boreal summergreen needleleaved	-8.72569	0	Boreal summergreen needleleaved	-8.72569	0	0
Boreal summergreen needleleaved-9.22430555555556	Boreal summergreen needleleaved	-9.22431	0	Boreal summergreen needleleaved	-9.22431	0	0
Boreal summergreen needleleaved-9.72291666666666	Boreal summergreen needleleaved	-9.72292	0	Boreal summergreen needleleaved	-9.72292	0	0
Boreal summergreen needleleaved0.249305555555551	Boreal summergreen needleleaved	0.249306	0	Boreal summergreen needleleaved	0.249306	0	0
Boreal summergreen needleleaved0.747916666666669	Boreal summergreen needleleaved	0.747917	0	Boreal summergreen needleleaved	0.747917	0	0
Boreal summergreen needleleaved1.24652777777777	Boreal summergreen needleleaved	1.24653	0	Boreal summergreen needleleaved	1.24653	0	0
Boreal summergreen needleleaved1.74513888888889	Boreal summergreen needleleaved	1.74514	0	Boreal summergreen needleleaved	1.74514	0	0
Boreal summergreen needleleaved10.2215277777778	Boreal summergreen needleleaved	10.2215	0	Boreal summergreen needleleaved	10.2215	0	0
Boreal summergreen needleleaved10.7201388888889	Boreal summergreen needleleaved	10.7201	0	Boreal summergreen needleleaved	10.7201	0	0
Boreal summergreen needleleaved11.21875	Boreal summergreen needleleaved	11.2188	0	Boreal summergreen needleleaved	11.2188	0	0
Boreal summergreen needleleaved11.7173611111111	Boreal summergreen needleleaved	11.7174	0	Boreal summergreen needleleaved	11.7174	0	0
Boreal summergreen needleleaved12.2159722222222	Boreal summergreen needleleaved	12.216	0	Boreal summergreen needleleaved	12.216	0	0
Boreal summergreen needleleaved12.7145833333333	Boreal summergreen needleleaved	12.7146	0	Boreal summergreen needleleaved	12.7146	0	0
Boreal summergreen needleleaved13.2131944444444	Boreal summergreen needleleaved	13.2132	0	Boreal summergreen needleleaved	13.2132	0	0
Boreal summergreen needleleaved13.7118055555556	Boreal summergreen needleleaved	13.7118	0	Boreal summergreen needleleaved	13.7118	0	0
Boreal summergreen needleleaved14.2104166666667	Boreal summergreen needleleaved	14.2104	0	Boreal summergreen needleleaved	14.2104	0	0
Boreal summergreen needleleaved14.7090277777778	Boreal summergreen needleleaved	14.709	0	Boreal summergreen needleleaved	14.709	0	0
Boreal summergreen needleleaved15.2076388888889	Boreal summergreen needleleaved	15.2076	0	Boreal summergreen needleleaved	15.2076	0	0
Boreal summergreen needleleaved15.70625	Boreal summergreen needleleaved	15.7063	0	Boreal summergreen needleleaved	15.7063	0	0
Boreal summergreen needleleaved16.2048611111111	Boreal summergreen needleleaved	16.2049	0	Boreal summergreen needleleaved	16.2049	0	0
Boreal summergreen needleleaved16.7034722222222	Boreal summergreen needleleaved	16.7035	0	Boreal summergreen needleleaved	16.7035	0	0
Boreal summergreen needleleaved17.2020833333333	Boreal summergreen needleleaved	17.2021	0	Boreal summergreen needleleaved	17.2021	0	0
Boreal summergreen needleleaved17.7006944444444	Boreal summergreen needleleaved	17.7007	0	Boreal summergreen needleleaved	17.7007	0	0
Boreal summergreen needleleaved18.1993055555556	Boreal summergreen needleleaved	18.1993	0	Boreal summergreen needleleaved	18.1993	0	0
Boreal summergreen needleleaved18.6979166666667	Boreal summergreen needleleaved	18.6979	0	Boreal summergreen needleleaved	18.6979	0	0
Boreal summergreen needleleaved19.1965277777778	Boreal summergreen needleleaved	19.1965	0	Boreal summergreen needleleaved	19.1965	0	0
Boreal summergreen needleleaved19.6951388888889	Boreal summergreen needleleaved	19.6951	0	Boreal summergreen needleleaved	19.6951	0	0
Boreal summergreen needleleaved2.24375000000001	Boreal summergreen needleleaved	2.24375	0	Boreal summergreen needleleaved	2.24375	0	0
Boreal summergreen needleleaved2.74236111111111	Boreal summergreen needleleaved	2.74236	0	Boreal summergreen needleleaved	2.74236	0	0
Boreal summergreen needleleaved20.19375	Boreal summergreen needleleaved	20.1937	0	Boreal summergreen needleleaved	20.1937	0	0
Boreal summergreen needleleaved20.6923611111111	Boreal summergreen needleleaved	20.6924	0	Boreal summergreen needleleaved	20.6924	0	0
Boreal summergreen needleleaved21.1909722222222	Boreal summergreen needleleaved	21.191	0	Boreal summergreen needleleaved	21.191	0	0
Boreal summergreen needleleaved21.6895833333333	Boreal summergreen needleleaved	21.6896	0	Boreal summergreen needleleaved	21.6896	0	0
Boreal summergreen needleleaved22.1881944444444	Boreal summergreen needleleaved	22.1882	0	Boreal summergreen needleleaved	22.1882	0	0
Boreal summergreen needleleaved22.6868055555556	Boreal summergreen needleleaved	22.6868	0	Boreal summergreen needleleaved	22.6868	0	0
Boreal summergreen needleleaved23.1854166666667	Boreal summergreen needleleaved	23.1854	0	Boreal summergreen needleleaved	23.1854	0	0
Boreal summergreen needleleaved23.6840277777778	Boreal summergreen needleleaved	23.684	0	Boreal summergreen needleleaved	23.684	0	0
Boreal summergreen needleleaved24.1826388888889	Boreal summergreen needleleaved	24.1826	0	Boreal summergreen needleleaved	24.1826	0	0
Boreal summergreen needleleaved24.68125	Boreal summergreen needleleaved	24.6813	0	Boreal summergreen needleleaved	24.6813	0	0
Boreal summergreen needleleaved25.1798611111111	Boreal summergreen needleleaved	25.1799	0	Boreal summergreen needleleaved	25.1799	0	0
Boreal summergreen needleleaved25.6784722222222	Boreal summergreen needleleaved	25.6785	0	Boreal summergreen needleleaved	25.6785	0	0
Boreal summergreen needleleaved26.1770833333333	Boreal summergreen needleleaved	26.1771	0	Boreal summergreen needleleaved	26.1771	0	0
Boreal summergreen needleleaved26.6756944444444	Boreal summergreen needleleaved	26.6757	0	Boreal summergreen needleleaved	26.6757	0	0
Boreal summergreen needleleaved27.1743055555556	Boreal summergreen needleleaved	27.1743	0	Boreal summergreen needleleaved	27.1743	0	0
Boreal summergreen needleleaved27.6729166666667	Boreal summergreen needleleaved	27.6729	0	Boreal summergreen needleleaved	27.6729	0	0
Boreal summergreen needleleaved28.1715277777778	Boreal summergreen needleleaved	28.1715	0	Boreal summergreen needleleaved	28.1715	0	0
Boreal summergreen needleleaved28.6701388888889	Boreal summergreen needleleaved	28.6701	0	Boreal summergreen needleleaved	28.6701	0	0
Boreal summergreen needleleaved29.16875	Boreal summergreen needleleaved	29.1687	0	Boreal summergreen needleleaved	29.1687	0	0
Boreal summergreen needleleaved29.6673611111111	Boreal summergreen needleleaved	29.6674	0	Boreal summergreen needleleaved	29.6674	0	0
Boreal summergreen needleleaved3.24097222222223	Boreal summergreen needleleaved	3.24097	0	Boreal summergreen needleleaved	3.24097	0	0
Boreal summergreen needleleaved3.73958333333333	Boreal summergreen needleleaved	3.73958	0	Boreal summergreen needleleaved	3.73958	0	0
Boreal summergreen needleleaved30.1659722222222	Boreal summergreen needleleaved	30.166	0	Boreal summergreen needleleaved	30.166	0	0
Boreal summergreen needleleaved30.6645833333333	Boreal summergreen needleleaved	30.6646	0	Boreal summergreen needleleaved	30.6646	0	0
Boreal summergreen needleleaved31.1631944444444	Boreal summergreen needleleaved	31.1632	0	Boreal summergreen needleleaved	31.1632	0	0
Boreal summergreen needleleaved31.6618055555556	Boreal summergreen needleleaved	31.6618	0	Boreal summergreen needleleaved	31.6618	0	0
Boreal summergreen needleleaved32.1604166666667	Boreal summergreen needleleaved	32.1604	0	Boreal summergreen needleleaved	32.1604	0	0
Boreal summergreen needleleaved32.6590277777778	Boreal summergreen needleleaved	32.659	0	Boreal summergreen needleleaved	32.659	0	0
Boreal summergreen needleleaved33.1576388888889	Boreal summergreen needleleaved	33.1576	0	Boreal summergreen needleleaved	33.1576	0	0
Boreal summergreen needleleaved33.65625	Boreal summergreen needleleaved	33.6562	0	Boreal summergreen needleleaved	33.6562	0	0
Boreal summergreen needleleaved34.1548611111111	Boreal summergreen needleleaved	34.1549	0	Boreal summergreen needleleaved	34.1549	0	0
Boreal summergreen needleleaved34.6534722222222	Boreal summergreen needleleaved	34.6535	0	Boreal summergreen needleleaved	34.6535	0	0
Boreal summergreen needleleaved35.1520833333333	Boreal summergreen needleleaved	35.1521	0	Boreal summergreen needleleaved	35.1521	0	0
Boreal summergreen needleleaved35.6506944444444	Boreal summergreen needleleaved	35.6507	0	Boreal summergreen needleleaved	35.6507	0	0
Boreal summergreen needleleaved36.1493055555556	Boreal summergreen needleleaved	36.1493	0	Boreal summergreen needleleaved	36.1493	0	0
Boreal summergreen needleleaved36.6479166666667	Boreal summergreen needleleaved	36.6479	0	Boreal summergreen needleleaved	36.6479	0	0
Boreal summergreen needleleaved37.1465277777778	Boreal summergreen needleleaved	37.1465	0	Boreal summergreen needleleaved	37.1465	0	0
Boreal summergreen needleleaved37.6451388888889	Boreal summergreen needleleaved	37.6451	0	Boreal summergreen needleleaved	37.6451	0	0
Boreal summergreen needleleaved38.14375	Boreal summergreen needleleaved	38.1437	0	Boreal summergreen needleleaved	38.1437	0	0
Boreal summergreen needleleaved38.6423611111111	Boreal summergreen needleleaved	38.6424	0	Boreal summergreen needleleaved	38.6424	0	0
Boreal summergreen needleleaved39.1409722222222	Boreal summergreen needleleaved	39.141	0	Boreal summergreen needleleaved	39.141	0	0
Boreal summergreen needleleaved39.6395833333333	Boreal summergreen needleleaved	39.6396	0	Boreal summergreen needleleaved	39.6396	0	0
Boreal summergreen needleleaved4.23819444444445	Boreal summergreen needleleaved	4.23819	0	Boreal summergreen needleleaved	4.23819	0	0
Boreal summergreen needleleaved4.73680555555555	Boreal summergreen needleleaved	4.73681	0	Boreal summergreen needleleaved	4.73681	0	0
Boreal summergreen needleleaved40.1381944444444	Boreal summergreen needleleaved	40.1382	0	Boreal summergreen needleleaved	40.1382	0	0
Boreal summergreen needleleaved40.6368055555556	Boreal summergreen needleleaved	40.6368	0	Boreal summergreen needleleaved	40.6368	0	0
Boreal summergreen needleleaved41.1354166666667	Boreal summergreen needleleaved	41.1354	0	Boreal summergreen needleleaved	41.1354	0	0
Boreal summergreen needleleaved41.6340277777778	Boreal summergreen needleleaved	41.634	0	Boreal summergreen needleleaved	41.634	0	0
Boreal summergreen needleleaved42.1326388888889	Boreal summergreen needleleaved	42.1326	0	Boreal summergreen needleleaved	42.1326	0	0
Boreal summergreen needleleaved42.63125	Boreal summergreen needleleaved	42.6313	0	Boreal summergreen needleleaved	42.6313	0	0
Boreal summergreen needleleaved43.1298611111111	Boreal summergreen needleleaved	43.1299	0	Boreal summergreen needleleaved	43.1299	0	0
Boreal summergreen needleleaved43.6284722222222	Boreal summergreen needleleaved	43.6285	0	Boreal summergreen needleleaved	43.6285	7.19807e-08	7.19807e-08
Boreal summergreen needleleaved44.1270833333333	Boreal summergreen needleleaved	44.1271	2.54696e-08	Boreal summergreen needleleaved	44.1271	7.29226e-07	7.03757e-07
Boreal summergreen needleleaved44.6256944444444	Boreal summergreen needleleaved	44.6257	3.05087e-07	Boreal summergreen needleleaved	44.6257	1.72144e-06	1.41635e-06
Boreal summergreen needleleaved45.1243055555556	Boreal summergreen needleleaved	45.1243	2.12643e-06	Boreal summergreen needleleaved	45.1243	1.51171e-06	-6.14715e-07
Boreal summergreen needleleaved45.6229166666667	Boreal summergreen needleleaved	45.6229	4.51587e-06	Boreal summergreen needleleaved	45.6229	3.23585e-06	-1.28002e-06
Boreal summergreen needleleaved46.1215277777778	Boreal summergreen needleleaved	46.1215	7.69502e-06	Boreal summergreen needleleaved	46.1215	3.47656e-06	-4.21846e-06
Boreal summergreen needleleaved46.6201388888889	Boreal summergreen needleleaved	46.6201	7.09729e-06	Boreal summergreen needleleaved	46.6201	4.1489e-06	-2.94839e-06
Boreal summergreen needleleaved47.11875	Boreal summergreen needleleaved	47.1187	2.40821e-05	Boreal summergreen needleleaved	47.1187	3.35684e-05	9.48637e-06
Boreal summergreen needleleaved47.6173611111111	Boreal summergreen needleleaved	47.6174	0.000123292	Boreal summergreen needleleaved	47.6174	0.000123109	-1.83324e-07
Boreal summergreen needleleaved48.1159722222222	Boreal summergreen needleleaved	48.116	0.00052737	Boreal summergreen needleleaved	48.116	0.000286777	-0.000240593
Boreal summergreen needleleaved48.6145833333333	Boreal summergreen needleleaved	48.6146	0.000927418	Boreal summergreen needleleaved	48.6146	0.000636225	-0.000291193
Boreal summergreen needleleaved49.1131944444444	Boreal summergreen needleleaved	49.1132	0.00108135	Boreal summergreen needleleaved	49.1132	0.000833613	-0.000247732
Boreal summergreen needleleaved49.6118055555556	Boreal summergreen needleleaved	49.6118	0.00121756	Boreal summergreen needleleaved	49.6118	0.0010804	-0.000137162
Boreal summergreen needleleaved5.23541666666667	Boreal summergreen needleleaved	5.23542	0	Boreal summergreen needleleaved	5.23542	0	0
Boreal summergreen needleleaved5.73402777777778	Boreal summergreen needleleaved	5.73403	0	Boreal summergreen needleleaved	5.73403	0	0
Boreal summergreen needleleaved50.1104166666667	Boreal summergreen needleleaved	50.1104	0.00305424	Boreal summergreen needleleaved	50.1104	0.00280664	-0.000247594
Boreal summergreen needleleaved50.6090277777778	Boreal summergreen needleleaved	50.609	0.00827759	Boreal summergreen needleleaved	50.609	0.00795345	-0.000324138
Boreal summergreen needleleaved51.1076388888889	Boreal summergreen needleleaved	51.1076	0.0129785	Boreal summergreen needleleaved	51.1076	0.0145176	0.00153908
Boreal summergreen needleleaved51.60625	Boreal summergreen needleleaved	51.6063	0.019178	Boreal summergreen needleleaved	51.6063	0.0219932	0.00281519
Boreal summergreen needleleaved52.1048611111111	Boreal summergreen needleleaved	52.1049	0.0196517	Boreal summergreen needleleaved	52.1049	0.0240704	0.00441868
Boreal summergreen needleleaved52.6034722222222	Boreal summergreen needleleaved	52.6035	0.0249172	Boreal summergreen needleleaved	52.6035	0.0308018	0.00588461
Boreal summergreen needleleaved53.1020833333333	Boreal summergreen needleleaved	53.1021	0.0297233	Boreal summergreen needleleaved	53.1021	0.0359067	0.00618339
Boreal summergreen needleleaved53.6006944444444	Boreal summergreen needleleaved	53.6007	0.0324249	Boreal summergreen needleleaved	53.6007	0.0409288	0.00850385
Boreal summergreen needleleaved54.0993055555556	Boreal summergreen needleleaved	54.0993	0.0404303	Boreal summergreen needleleaved	54.0993	0.0527713	0.012341
Boreal summergreen needleleaved54.5979166666667	Boreal summergreen needleleaved	54.5979	0.0438332	Boreal summergreen needleleaved	54.5979	0.0615667	0.0177334
Boreal summergreen needleleaved55.0965277777778	Boreal summergreen needleleaved	55.0965	0.0426298	Boreal summergreen needleleaved	55.0965	0.0639494	0.0213196
Boreal summergreen needleleaved55.5951388888889	Boreal summergreen needleleaved	55.5951	0.0284196	Boreal summergreen needleleaved	55.5951	0.0488153	0.0203957
Boreal summergreen needleleaved56.09375	Boreal summergreen needleleaved	56.0938	0.0278745	Boreal summergreen needleleaved	56.0938	0.0503254	0.0224509
Boreal summergreen needleleaved56.5923611111111	Boreal summergreen needleleaved	56.5924	0.0303964	Boreal summergreen needleleaved	56.5924	0.0532878	0.0228914
Boreal summergreen needleleaved57.0909722222222	Boreal summergreen needleleaved	57.091	0.0412404	Boreal summergreen needleleaved	57.091	0.0718397	0.0305992
Boreal summergreen needleleaved57.5895833333333	Boreal summergreen needleleaved	57.5896	0.048427	Boreal summergreen needleleaved	57.5896	0.0818814	0.0334544
Boreal summergreen needleleaved58.0881944444444	Boreal summergreen needleleaved	58.0882	0.0611164	Boreal summergreen needleleaved	58.0882	0.0945758	0.0334594
Boreal summergreen needleleaved58.5868055555556	Boreal summergreen needleleaved	58.5868	0.0729422	Boreal summergreen needleleaved	58.5868	0.103757	0.0308146
Boreal summergreen needleleaved59.0854166666667	Boreal summergreen needleleaved	59.0854	0.0771289	Boreal summergreen needleleaved	59.0854	0.107693	0.0305645
Boreal summergreen needleleaved59.5840277777778	Boreal summergreen needleleaved	59.584	0.0808242	Boreal summergreen needleleaved	59.584	0.114	0.0331763
Boreal summergreen needleleaved6.23263888888889	Boreal summergreen needleleaved	6.23264	0	Boreal summergreen needleleaved	6.23264	0	0
Boreal summergreen needleleaved6.73125	Boreal summergreen needleleaved	6.73125	0	Boreal summergreen needleleaved	6.73125	0	0
Boreal summergreen needleleaved60.0826388888889	Boreal summergreen needleleaved	60.0826	0.0790275	Boreal summergreen needleleaved	60.0826	0.11475	0.0357222
Boreal summergreen needleleaved60.58125	Boreal summergreen needleleaved	60.5812	0.0768068	Boreal summergreen needleleaved	60.5812	0.11293	0.0361233
Boreal summergreen needleleaved61.0798611111111	Boreal summergreen needleleaved	61.0799	0.0729572	Boreal summergreen needleleaved	61.0799	0.110296	0.0373389
Boreal summergreen needleleaved61.5784722222222	Boreal summergreen needleleaved	61.5785	0.066989	Boreal summergreen needleleaved	61.5785	0.104784	0.0377953
Boreal summergreen needleleaved62.0770833333333	Boreal summergreen needleleaved	62.0771	0.062646	Boreal summergreen needleleaved	62.0771	0.099859	0.037213
Boreal summergreen needleleaved62.5756944444444	Boreal summergreen needleleaved	62.5757	0.0655366	Boreal summergreen needleleaved	62.5757	0.104221	0.0386846
Boreal summergreen needleleaved63.0743055555556	Boreal summergreen needleleaved	63.0743	0.0695698	Boreal summergreen needleleaved	63.0743	0.107491	0.0379215
Boreal summergreen needleleaved63.5729166666667	Boreal summergreen needleleaved	63.5729	0.0615259	Boreal summergreen needleleaved	63.5729	0.101479	0.0399533
Boreal summergreen needleleaved64.0715277777778	Boreal summergreen needleleaved	64.0715	0.0431876	Boreal summergreen needleleaved	64.0715	0.0785437	0.035356
Boreal summergreen needleleaved64.5701388888889	Boreal summergreen needleleaved	64.5701	0.0328175	Boreal summergreen needleleaved	64.5701	0.0609462	0.0281287
Boreal summergreen needleleaved65.06875	Boreal summergreen needleleaved	65.0687	0.028846	Boreal summergreen needleleaved	65.0687	0.0543623	0.0255162
Boreal summergreen needleleaved65.5673611111111	Boreal summergreen needleleaved	65.5674	0.0293039	Boreal summergreen needleleaved	65.5674	0.0517262	0.0224223
Boreal summergreen needleleaved66.0659722222222	Boreal summergreen needleleaved	66.066	0.0344885	Boreal summergreen needleleaved	66.066	0.0556012	0.0211127
Boreal summergreen needleleaved66.5645833333333	Boreal summergreen needleleaved	66.5646	0.0360543	Boreal summergreen needleleaved	66.5646	0.0574299	0.0213756
Boreal summergreen needleleaved67.0631944444444	Boreal summergreen needleleaved	67.0632	0.0334581	Boreal summergreen needleleaved	67.0632	0.0554166	0.0219585
Boreal summergreen needleleaved67.5618055555556	Boreal summergreen needleleaved	67.5618	0.0283924	Boreal summergreen needleleaved	67.5618	0.05721	0.0288176
Boreal summergreen needleleaved68.0604166666667	Boreal summergreen needleleaved	68.0604	0.0244771	Boreal summergreen needleleaved	68.0604	0.055274	0.0307969
Boreal summergreen needleleaved68.5590277777778	Boreal summergreen needleleaved	68.559	0.0203923	Boreal summergreen needleleaved	68.559	0.0486659	0.0282736
Boreal summergreen needleleaved69.0576388888889	Boreal summergreen needleleaved	69.0576	0.0151911	Boreal summergreen needleleaved	69.0576	0.0371754	0.0219843
Boreal summergreen needleleaved69.55625	Boreal summergreen needleleaved	69.5563	0.0137258	Boreal summergreen needleleaved	69.5563	0.0329608	0.019235
Boreal summergreen needleleaved7.22986111111111	Boreal summergreen needleleaved	7.22986	0	Boreal summergreen needleleaved	7.22986	0	0
Boreal summergreen needleleaved7.72847222222222	Boreal summergreen needleleaved	7.72847	0	Boreal summergreen needleleaved	7.72847	0	0
Boreal summergreen needleleaved70.0548611111111	Boreal summergreen needleleaved	70.0549	0.0161391	Boreal summergreen needleleaved	70.0549	0.0391881	0.023049
Boreal summergreen needleleaved70.5534722222222	Boreal summergreen needleleaved	70.5535	0.0163772	Boreal summergreen needleleaved	70.5535	0.0404733	0.0240962
Boreal summergreen needleleaved71.0520833333333	Boreal summergreen needleleaved	71.0521	0.0153891	Boreal summergreen needleleaved	71.0521	0.0388425	0.0234534
Boreal summergreen needleleaved71.5506944444444	Boreal summergreen needleleaved	71.5507	0.00756254	Boreal summergreen needleleaved	71.5507	0.0220636	0.014501
Boreal summergreen needleleaved72.0493055555555	Boreal summergreen needleleaved	72.0493	0.00483229	Boreal summergreen needleleaved	72.0493	0.0159095	0.0110772
Boreal summergreen needleleaved72.5479166666667	Boreal summergreen needleleaved	72.5479	0.00381449	Boreal summergreen needleleaved	72.5479	0.0135603	0.00974583
Boreal summergreen needleleaved73.0465277777778	Boreal summergreen needleleaved	73.0465	0.00291409	Boreal summergreen needleleaved	73.0465	0.00939161	0.00647751
Boreal summergreen needleleaved73.5451388888889	Boreal summergreen needleleaved	73.5451	0.000781203	Boreal summergreen needleleaved	73.5451	0.00223874	0.00145754
Boreal summergreen needleleaved74.04375	Boreal summergreen needleleaved	74.0438	0.000468428	Boreal summergreen needleleaved	74.0438	0.000883373	0.000414945
Boreal summergreen needleleaved74.5423611111111	Boreal summergreen needleleaved	74.5424	0.000262793	Boreal summergreen needleleaved	74.5424	0.000495883	0.00023309
Boreal summergreen needleleaved75.0409722222222	Boreal summergreen needleleaved	75.041	0.000126591	Boreal summergreen needleleaved	75.041	0.000204773	7.81825e-05
Boreal summergreen needleleaved75.5395833333333	Boreal summergreen needleleaved	75.5396	9.54674e-05	Boreal summergreen needleleaved	75.5396	0.000121223	2.57553e-05
Boreal summergreen needleleaved76.0381944444444	Boreal summergreen needleleaved	76.0382	4.99044e-05	Boreal summergreen needleleaved	76.0382	7.64473e-05	2.65429e-05
Boreal summergreen needleleaved76.5368055555556	Boreal summergreen needleleaved	76.5368	2.18531e-05	Boreal summergreen needleleaved	76.5368	3.05708e-05	8.71766e-06
Boreal summergreen needleleaved77.0354166666667	Boreal summergreen needleleaved	77.0354	8.81893e-06	Boreal summergreen needleleaved	77.0354	6.28395e-06	-2.53498e-06
Boreal summergreen needleleaved77.5340277777778	Boreal summergreen needleleaved	77.534	1.35659e-07	Boreal summergreen needleleaved	77.534	2.32558e-08	-1.12403e-07
Boreal summergreen needleleaved78.0326388888889	Boreal summergreen needleleaved	78.0326	2.63653e-07	Boreal summergreen needleleaved	78.0326	0	-2.63653e-07
Boreal summergreen needleleaved78.53125	Boreal summergreen needleleaved	78.5312	0	Boreal summergreen needleleaved	78.5312	0	0
Boreal summergreen needleleaved79.0298611111111	Boreal summergreen needleleaved	79.0299	3.53535e-08	Boreal summergreen needleleaved	79.0299	0	-3.53535e-08
Boreal summergreen needleleaved79.5284722222222	Boreal summergreen needleleaved	79.5285	1.25e-07	Boreal summergreen needleleaved	79.5285	0	-1.25e-07
Boreal summergreen needleleaved8.22708333333333	Boreal summergreen needleleaved	8.22708	0	Boreal summergreen needleleaved	8.22708	0	0
Boreal summergreen needleleaved8.72569444444444	Boreal summergreen needleleaved	8.72569	0	Boreal summergreen needleleaved	8.72569	0	0
Boreal summergreen needleleaved80.0270833333333	Boreal summergreen needleleaved	80.0271	8.06452e-08	Boreal summergreen needleleaved	80.0271	0	-8.06452e-08
Boreal summergreen needleleaved80.5256944444444	Boreal summergreen needleleaved	80.5257	0	Boreal summergreen needleleaved	80.5257	0	0
Boreal summergreen needleleaved81.0243055555556	Boreal summergreen needleleaved	81.0243	0	Boreal summergreen needleleaved	81.0243	0	0
Boreal summergreen needleleaved81.5229166666667	Boreal summergreen needleleaved	81.5229	0	Boreal summergreen needleleaved	81.5229	0	0
Boreal summergreen needleleaved82.0215277777778	Boreal summergreen needleleaved	82.0215	0	Boreal summergreen needleleaved	82.0215	0	0
Boreal summergreen needleleaved82.5201388888889	Boreal summergreen needleleaved	82.5201	0	Boreal summergreen needleleaved	82.5201	0	0
Boreal summergreen needleleaved83.01875	Boreal summergreen needleleaved	83.0187	0	Boreal summergreen needleleaved	83.0187	0	0
Boreal summergreen needleleaved9.22430555555556	Boreal summergreen needleleaved	9.22431	0	Boreal summergreen needleleaved	9.22431	0	0
Boreal summergreen needleleaved9.72291666666666	Boreal summergreen needleleaved	9.72292	0	Boreal summergreen needleleaved	9.72292	0	0
Boreal/Temperate broadleaved (shade-intolerant)-0.249305555555551	Boreal/Temperate broadleaved (shade-intolerant)	-0.249306	0	Boreal/Temperate broadleaved (shade-intolerant)	-0.249306	0	0
Boreal/Temperate broadleaved (shade-intolerant)-0.747916666666669	Boreal/Temperate broadleaved (shade-intolerant)	-0.747917	0	Boreal/Temperate broadleaved (shade-intolerant)	-0.747917	0	0
Boreal/Temperate broadleaved (shade-intolerant)-1.24652777777779	Boreal/Temperate broadleaved (shade-intolerant)	-1.24653	0	Boreal/Temperate broadleaved (shade-intolerant)	-1.24653	0	0
Boreal/Temperate broadleaved (shade-intolerant)-1.74513888888889	Boreal/Temperate broadleaved (shade-intolerant)	-1.74514	0	Boreal/Temperate broadleaved (shade-intolerant)	-1.74514	0	0
Boreal/Temperate broadleaved (shade-intolerant)-10.2215277777778	Boreal/Temperate broadleaved (shade-intolerant)	-10.2215	0.000117909	Boreal/Temperate broadleaved (shade-intolerant)	-10.2215	0.000426805	0.000308896
Boreal/Temperate broadleaved (shade-intolerant)-10.7201388888889	Boreal/Temperate broadleaved (shade-intolerant)	-10.7201	0.00123125	Boreal/Temperate broadleaved (shade-intolerant)	-10.7201	0.00137951	0.000148263
Boreal/Temperate broadleaved (shade-intolerant)-11.21875	Boreal/Temperate broadleaved (shade-intolerant)	-11.2188	0.00101601	Boreal/Temperate broadleaved (shade-intolerant)	-11.2188	0.000783019	-0.000232992
Boreal/Temperate broadleaved (shade-intolerant)-11.7173611111111	Boreal/Temperate broadleaved (shade-intolerant)	-11.7174	4.19964e-05	Boreal/Temperate broadleaved (shade-intolerant)	-11.7174	0.000150368	0.000108372
Boreal/Temperate broadleaved (shade-intolerant)-12.2159722222222	Boreal/Temperate broadleaved (shade-intolerant)	-12.216	0.000360293	Boreal/Temperate broadleaved (shade-intolerant)	-12.216	0.000401942	4.16485e-05
Boreal/Temperate broadleaved (shade-intolerant)-12.7145833333333	Boreal/Temperate broadleaved (shade-intolerant)	-12.7146	0.000366011	Boreal/Temperate broadleaved (shade-intolerant)	-12.7146	0.000332044	-3.39663e-05
Boreal/Temperate broadleaved (shade-intolerant)-13.2131944444444	Boreal/Temperate broadleaved (shade-intolerant)	-13.2132	0.00281905	Boreal/Temperate broadleaved (shade-intolerant)	-13.2132	0.00226149	-0.000557559
Boreal/Temperate broadleaved (shade-intolerant)-13.7118055555556	Boreal/Temperate broadleaved (shade-intolerant)	-13.7118	0.00358985	Boreal/Temperate broadleaved (shade-intolerant)	-13.7118	0.00381312	0.000223268
Boreal/Temperate broadleaved (shade-intolerant)-14.2104166666667	Boreal/Temperate broadleaved (shade-intolerant)	-14.2104	0.00446594	Boreal/Temperate broadleaved (shade-intolerant)	-14.2104	0.00495234	0.000486394
Boreal/Temperate broadleaved (shade-intolerant)-14.7090277777778	Boreal/Temperate broadleaved (shade-intolerant)	-14.709	0.00149662	Boreal/Temperate broadleaved (shade-intolerant)	-14.709	0.00216035	0.000663731
Boreal/Temperate broadleaved (shade-intolerant)-15.2076388888889	Boreal/Temperate broadleaved (shade-intolerant)	-15.2076	0.000855378	Boreal/Temperate broadleaved (shade-intolerant)	-15.2076	0.000745506	-0.000109873
Boreal/Temperate broadleaved (shade-intolerant)-15.70625	Boreal/Temperate broadleaved (shade-intolerant)	-15.7063	0.000486553	Boreal/Temperate broadleaved (shade-intolerant)	-15.7063	0.000516379	2.98262e-05
Boreal/Temperate broadleaved (shade-intolerant)-16.2048611111111	Boreal/Temperate broadleaved (shade-intolerant)	-16.2049	0.00130454	Boreal/Temperate broadleaved (shade-intolerant)	-16.2049	0.00208102	0.000776484
Boreal/Temperate broadleaved (shade-intolerant)-16.7034722222222	Boreal/Temperate broadleaved (shade-intolerant)	-16.7035	0.000495704	Boreal/Temperate broadleaved (shade-intolerant)	-16.7035	0.000637392	0.000141687
Boreal/Temperate broadleaved (shade-intolerant)-17.2020833333333	Boreal/Temperate broadleaved (shade-intolerant)	-17.2021	0.000292574	Boreal/Temperate broadleaved (shade-intolerant)	-17.2021	0.000492096	0.000199522
Boreal/Temperate broadleaved (shade-intolerant)-17.7006944444445	Boreal/Temperate broadleaved (shade-intolerant)	-17.7007	0.000523451	Boreal/Temperate broadleaved (shade-intolerant)	-17.7007	0.000574287	5.08361e-05
Boreal/Temperate broadleaved (shade-intolerant)-18.1993055555556	Boreal/Temperate broadleaved (shade-intolerant)	-18.1993	0.000212888	Boreal/Temperate broadleaved (shade-intolerant)	-18.1993	0.00028837	7.54817e-05
Boreal/Temperate broadleaved (shade-intolerant)-18.6979166666667	Boreal/Temperate broadleaved (shade-intolerant)	-18.6979	0.000363826	Boreal/Temperate broadleaved (shade-intolerant)	-18.6979	0.000376167	1.23405e-05
Boreal/Temperate broadleaved (shade-intolerant)-19.1965277777778	Boreal/Temperate broadleaved (shade-intolerant)	-19.1965	0.000465103	Boreal/Temperate broadleaved (shade-intolerant)	-19.1965	0.00044084	-2.42622e-05
Boreal/Temperate broadleaved (shade-intolerant)-19.6951388888889	Boreal/Temperate broadleaved (shade-intolerant)	-19.6951	0.000403221	Boreal/Temperate broadleaved (shade-intolerant)	-19.6951	0.000483443	8.02229e-05
Boreal/Temperate broadleaved (shade-intolerant)-2.24375000000001	Boreal/Temperate broadleaved (shade-intolerant)	-2.24375	0	Boreal/Temperate broadleaved (shade-intolerant)	-2.24375	0	0
Boreal/Temperate broadleaved (shade-intolerant)-2.74236111111111	Boreal/Temperate broadleaved (shade-intolerant)	-2.74236	0	Boreal/Temperate broadleaved (shade-intolerant)	-2.74236	0	0
Boreal/Temperate broadleaved (shade-intolerant)-20.19375	Boreal/Temperate broadleaved (shade-intolerant)	-20.1937	0.000257784	Boreal/Temperate broadleaved (shade-intolerant)	-20.1937	0.000245613	-1.21717e-05
Boreal/Temperate broadleaved (shade-intolerant)-20.6923611111111	Boreal/Temperate broadleaved (shade-intolerant)	-20.6924	0.000184698	Boreal/Temperate broadleaved (shade-intolerant)	-20.6924	0.000154551	-3.01472e-05
Boreal/Temperate broadleaved (shade-intolerant)-21.1909722222222	Boreal/Temperate broadleaved (shade-intolerant)	-21.191	0.000226752	Boreal/Temperate broadleaved (shade-intolerant)	-21.191	0.000213248	-1.35034e-05
Boreal/Temperate broadleaved (shade-intolerant)-21.6895833333333	Boreal/Temperate broadleaved (shade-intolerant)	-21.6896	0.000189993	Boreal/Temperate broadleaved (shade-intolerant)	-21.6896	0.00021032	2.03272e-05
Boreal/Temperate broadleaved (shade-intolerant)-22.1881944444444	Boreal/Temperate broadleaved (shade-intolerant)	-22.1882	0.00046755	Boreal/Temperate broadleaved (shade-intolerant)	-22.1882	0.000488017	2.04669e-05
Boreal/Temperate broadleaved (shade-intolerant)-22.6868055555556	Boreal/Temperate broadleaved (shade-intolerant)	-22.6868	0.000672277	Boreal/Temperate broadleaved (shade-intolerant)	-22.6868	0.000832543	0.000160266
Boreal/Temperate broadleaved (shade-intolerant)-23.1854166666667	Boreal/Temperate broadleaved (shade-intolerant)	-23.1854	0.00169937	Boreal/Temperate broadleaved (shade-intolerant)	-23.1854	0.00198247	0.000283104
Boreal/Temperate broadleaved (shade-intolerant)-23.6840277777778	Boreal/Temperate broadleaved (shade-intolerant)	-23.684	0.0029365	Boreal/Temperate broadleaved (shade-intolerant)	-23.684	0.00299081	5.43193e-05
Boreal/Temperate broadleaved (shade-intolerant)-24.1826388888889	Boreal/Temperate broadleaved (shade-intolerant)	-24.1826	0.00383215	Boreal/Temperate broadleaved (shade-intolerant)	-24.1826	0.00505421	0.00122207
Boreal/Temperate broadleaved (shade-intolerant)-24.68125	Boreal/Temperate broadleaved (shade-intolerant)	-24.6813	0.00243642	Boreal/Temperate broadleaved (shade-intolerant)	-24.6813	0.00351917	0.00108275
Boreal/Temperate broadleaved (shade-intolerant)-25.1798611111111	Boreal/Temperate broadleaved (shade-intolerant)	-25.1799	0.000856412	Boreal/Temperate broadleaved (shade-intolerant)	-25.1799	0.00152683	0.000670417
Boreal/Temperate broadleaved (shade-intolerant)-25.6784722222222	Boreal/Temperate broadleaved (shade-intolerant)	-25.6785	0.000618241	Boreal/Temperate broadleaved (shade-intolerant)	-25.6785	0.00100733	0.000389085
Boreal/Temperate broadleaved (shade-intolerant)-26.1770833333333	Boreal/Temperate broadleaved (shade-intolerant)	-26.1771	0.00408325	Boreal/Temperate broadleaved (shade-intolerant)	-26.1771	0.00471279	0.000629543
Boreal/Temperate broadleaved (shade-intolerant)-26.6756944444444	Boreal/Temperate broadleaved (shade-intolerant)	-26.6757	0.00169152	Boreal/Temperate broadleaved (shade-intolerant)	-26.6757	0.00150606	-0.000185459
Boreal/Temperate broadleaved (shade-intolerant)-27.1743055555556	Boreal/Temperate broadleaved (shade-intolerant)	-27.1743	0.000314542	Boreal/Temperate broadleaved (shade-intolerant)	-27.1743	0.000310437	-4.10486e-06
Boreal/Temperate broadleaved (shade-intolerant)-27.6729166666667	Boreal/Temperate broadleaved (shade-intolerant)	-27.6729	0.000223268	Boreal/Temperate broadleaved (shade-intolerant)	-27.6729	0.000204175	-1.90925e-05
Boreal/Temperate broadleaved (shade-intolerant)-28.1715277777778	Boreal/Temperate broadleaved (shade-intolerant)	-28.1715	0.000345794	Boreal/Temperate broadleaved (shade-intolerant)	-28.1715	0.000401061	5.52672e-05
Boreal/Temperate broadleaved (shade-intolerant)-28.6701388888889	Boreal/Temperate broadleaved (shade-intolerant)	-28.6701	0.00111324	Boreal/Temperate broadleaved (shade-intolerant)	-28.6701	0.00100032	-0.000112912
Boreal/Temperate broadleaved (shade-intolerant)-29.16875	Boreal/Temperate broadleaved (shade-intolerant)	-29.1687	0.00100609	Boreal/Temperate broadleaved (shade-intolerant)	-29.1687	0.00101984	1.37506e-05
Boreal/Temperate broadleaved (shade-intolerant)-29.6673611111111	Boreal/Temperate broadleaved (shade-intolerant)	-29.6674	0.00059781	Boreal/Temperate broadleaved (shade-intolerant)	-29.6674	0.000567918	-2.98928e-05
Boreal/Temperate broadleaved (shade-intolerant)-3.24097222222223	Boreal/Temperate broadleaved (shade-intolerant)	-3.24097	0	Boreal/Temperate broadleaved (shade-intolerant)	-3.24097	0	0
Boreal/Temperate broadleaved (shade-intolerant)-3.73958333333333	Boreal/Temperate broadleaved (shade-intolerant)	-3.73958	0	Boreal/Temperate broadleaved (shade-intolerant)	-3.73958	0	0
Boreal/Temperate broadleaved (shade-intolerant)-30.1659722222222	Boreal/Temperate broadleaved (shade-intolerant)	-30.166	0.000332032	Boreal/Temperate broadleaved (shade-intolerant)	-30.166	0.000194876	-0.000137156
Boreal/Temperate broadleaved (shade-intolerant)-30.6645833333333	Boreal/Temperate broadleaved (shade-intolerant)	-30.6646	0.000355322	Boreal/Temperate broadleaved (shade-intolerant)	-30.6646	0.000314716	-4.06059e-05
Boreal/Temperate broadleaved (shade-intolerant)-31.1631944444444	Boreal/Temperate broadleaved (shade-intolerant)	-31.1632	0.000842041	Boreal/Temperate broadleaved (shade-intolerant)	-31.1632	0.00053233	-0.000309711
Boreal/Temperate broadleaved (shade-intolerant)-31.6618055555556	Boreal/Temperate broadleaved (shade-intolerant)	-31.6618	0.000745993	Boreal/Temperate broadleaved (shade-intolerant)	-31.6618	0.000707053	-3.89404e-05
Boreal/Temperate broadleaved (shade-intolerant)-32.1604166666667	Boreal/Temperate broadleaved (shade-intolerant)	-32.1604	0.000238183	Boreal/Temperate broadleaved (shade-intolerant)	-32.1604	0.000233845	-4.33761e-06
Boreal/Temperate broadleaved (shade-intolerant)-32.6590277777778	Boreal/Temperate broadleaved (shade-intolerant)	-32.659	0.000391595	Boreal/Temperate broadleaved (shade-intolerant)	-32.659	0.000233202	-0.000158393
Boreal/Temperate broadleaved (shade-intolerant)-33.1576388888889	Boreal/Temperate broadleaved (shade-intolerant)	-33.1576	0.00109425	Boreal/Temperate broadleaved (shade-intolerant)	-33.1576	0.000505752	-0.000588497
Boreal/Temperate broadleaved (shade-intolerant)-33.65625	Boreal/Temperate broadleaved (shade-intolerant)	-33.6562	0.00161797	Boreal/Temperate broadleaved (shade-intolerant)	-33.6562	0.00139422	-0.000223759
Boreal/Temperate broadleaved (shade-intolerant)-34.1548611111111	Boreal/Temperate broadleaved (shade-intolerant)	-34.1549	0.00122927	Boreal/Temperate broadleaved (shade-intolerant)	-34.1549	0.00095714	-0.000272129
Boreal/Temperate broadleaved (shade-intolerant)-34.6534722222222	Boreal/Temperate broadleaved (shade-intolerant)	-34.6535	0.00226804	Boreal/Temperate broadleaved (shade-intolerant)	-34.6535	0.00215582	-0.000112228
Boreal/Temperate broadleaved (shade-intolerant)-35.1520833333333	Boreal/Temperate broadleaved (shade-intolerant)	-35.1521	0.00673739	Boreal/Temperate broadleaved (shade-intolerant)	-35.1521	0.0063726	-0.000364796
Boreal/Temperate broadleaved (shade-intolerant)-35.6506944444444	Boreal/Temperate broadleaved (shade-intolerant)	-35.6507	0.0166428	Boreal/Temperate broadleaved (shade-intolerant)	-35.6507	0.0147623	-0.00188047
Boreal/Temperate broadleaved (shade-intolerant)-36.1493055555556	Boreal/Temperate broadleaved (shade-intolerant)	-36.1493	0.0217177	Boreal/Temperate broadleaved (shade-intolerant)	-36.1493	0.0203711	-0.00134669
Boreal/Temperate broadleaved (shade-intolerant)-36.6479166666667	Boreal/Temperate broadleaved (shade-intolerant)	-36.6479	0.0300893	Boreal/Temperate broadleaved (shade-intolerant)	-36.6479	0.0242249	-0.00586442
Boreal/Temperate broadleaved (shade-intolerant)-37.1465277777778	Boreal/Temperate broadleaved (shade-intolerant)	-37.1465	0.0453245	Boreal/Temperate broadleaved (shade-intolerant)	-37.1465	0.033624	-0.0117004
Boreal/Temperate broadleaved (shade-intolerant)-37.6451388888889	Boreal/Temperate broadleaved (shade-intolerant)	-37.6451	0.0432287	Boreal/Temperate broadleaved (shade-intolerant)	-37.6451	0.0320359	-0.0111929
Boreal/Temperate broadleaved (shade-intolerant)-38.14375	Boreal/Temperate broadleaved (shade-intolerant)	-38.1437	0.0436346	Boreal/Temperate broadleaved (shade-intolerant)	-38.1437	0.0253767	-0.018258
Boreal/Temperate broadleaved (shade-intolerant)-38.6423611111111	Boreal/Temperate broadleaved (shade-intolerant)	-38.6424	0.0518737	Boreal/Temperate broadleaved (shade-intolerant)	-38.6424	0.0346469	-0.0172269
Boreal/Temperate broadleaved (shade-intolerant)-39.1409722222222	Boreal/Temperate broadleaved (shade-intolerant)	-39.141	0.080538	Boreal/Temperate broadleaved (shade-intolerant)	-39.141	0.075601	-0.00493704
Boreal/Temperate broadleaved (shade-intolerant)-39.6395833333333	Boreal/Temperate broadleaved (shade-intolerant)	-39.6396	0.0724727	Boreal/Temperate broadleaved (shade-intolerant)	-39.6396	0.0681345	-0.00433828
Boreal/Temperate broadleaved (shade-intolerant)-4.23819444444445	Boreal/Temperate broadleaved (shade-intolerant)	-4.23819	0	Boreal/Temperate broadleaved (shade-intolerant)	-4.23819	0	0
Boreal/Temperate broadleaved (shade-intolerant)-4.73680555555556	Boreal/Temperate broadleaved (shade-intolerant)	-4.73681	0	Boreal/Temperate broadleaved (shade-intolerant)	-4.73681	0	0
Boreal/Temperate broadleaved (shade-intolerant)-40.1381944444445	Boreal/Temperate broadleaved (shade-intolerant)	-40.1382	0.0930051	Boreal/Temperate broadleaved (shade-intolerant)	-40.1382	0.0900288	-0.00297621
Boreal/Temperate broadleaved (shade-intolerant)-40.6368055555556	Boreal/Temperate broadleaved (shade-intolerant)	-40.6368	0.122594	Boreal/Temperate broadleaved (shade-intolerant)	-40.6368	0.109718	-0.012876
Boreal/Temperate broadleaved (shade-intolerant)-41.1354166666667	Boreal/Temperate broadleaved (shade-intolerant)	-41.1354	0.177202	Boreal/Temperate broadleaved (shade-intolerant)	-41.1354	0.172735	-0.00446705
Boreal/Temperate broadleaved (shade-intolerant)-41.6340277777778	Boreal/Temperate broadleaved (shade-intolerant)	-41.634	0.255056	Boreal/Temperate broadleaved (shade-intolerant)	-41.634	0.255214	0.00015772
Boreal/Temperate broadleaved (shade-intolerant)-42.1326388888889	Boreal/Temperate broadleaved (shade-intolerant)	-42.1326	0.210943	Boreal/Temperate broadleaved (shade-intolerant)	-42.1326	0.214956	0.0040132
Boreal/Temperate broadleaved (shade-intolerant)-42.63125	Boreal/Temperate broadleaved (shade-intolerant)	-42.6312	0.228671	Boreal/Temperate broadleaved (shade-intolerant)	-42.6312	0.224819	-0.00385252
Boreal/Temperate broadleaved (shade-intolerant)-43.1298611111111	Boreal/Temperate broadleaved (shade-intolerant)	-43.1299	0.224028	Boreal/Temperate broadleaved (shade-intolerant)	-43.1299	0.23028	0.00625257
Boreal/Temperate broadleaved (shade-intolerant)-43.6284722222222	Boreal/Temperate broadleaved (shade-intolerant)	-43.6285	0.227045	Boreal/Temperate broadleaved (shade-intolerant)	-43.6285	0.225553	-0.001492
Boreal/Temperate broadleaved (shade-intolerant)-44.1270833333333	Boreal/Temperate broadleaved (shade-intolerant)	-44.1271	0.255468	Boreal/Temperate broadleaved (shade-intolerant)	-44.1271	0.274764	0.0192957
Boreal/Temperate broadleaved (shade-intolerant)-44.6256944444444	Boreal/Temperate broadleaved (shade-intolerant)	-44.6257	0.223491	Boreal/Temperate broadleaved (shade-intolerant)	-44.6257	0.2434	0.0199081
Boreal/Temperate broadleaved (shade-intolerant)-45.1243055555556	Boreal/Temperate broadleaved (shade-intolerant)	-45.1243	0.262861	Boreal/Temperate broadleaved (shade-intolerant)	-45.1243	0.294316	0.0314547
Boreal/Temperate broadleaved (shade-intolerant)-45.6229166666667	Boreal/Temperate broadleaved (shade-intolerant)	-45.6229	0.301806	Boreal/Temperate broadleaved (shade-intolerant)	-45.6229	0.331522	0.0297169
Boreal/Temperate broadleaved (shade-intolerant)-46.1215277777778	Boreal/Temperate broadleaved (shade-intolerant)	-46.1215	0.25734	Boreal/Temperate broadleaved (shade-intolerant)	-46.1215	0.25007	-0.00726959
Boreal/Temperate broadleaved (shade-intolerant)-46.6201388888889	Boreal/Temperate broadleaved (shade-intolerant)	-46.6201	0.244498	Boreal/Temperate broadleaved (shade-intolerant)	-46.6201	0.239	-0.00549824
Boreal/Temperate broadleaved (shade-intolerant)-47.11875	Boreal/Temperate broadleaved (shade-intolerant)	-47.1188	0.180639	Boreal/Temperate broadleaved (shade-intolerant)	-47.1188	0.187715	0.00707602
Boreal/Temperate broadleaved (shade-intolerant)-47.6173611111111	Boreal/Temperate broadleaved (shade-intolerant)	-47.6174	0.191351	Boreal/Temperate broadleaved (shade-intolerant)	-47.6174	0.204898	0.0135473
Boreal/Temperate broadleaved (shade-intolerant)-48.1159722222222	Boreal/Temperate broadleaved (shade-intolerant)	-48.116	0.234183	Boreal/Temperate broadleaved (shade-intolerant)	-48.116	0.252109	0.0179268
Boreal/Temperate broadleaved (shade-intolerant)-48.6145833333333	Boreal/Temperate broadleaved (shade-intolerant)	-48.6146	0.248786	Boreal/Temperate broadleaved (shade-intolerant)	-48.6146	0.276014	0.0272284
Boreal/Temperate broadleaved (shade-intolerant)-49.1131944444444	Boreal/Temperate broadleaved (shade-intolerant)	-49.1132	0.223152	Boreal/Temperate broadleaved (shade-intolerant)	-49.1132	0.258216	0.0350639
Boreal/Temperate broadleaved (shade-intolerant)-49.6118055555555	Boreal/Temperate broadleaved (shade-intolerant)	-49.6118	0.274251	Boreal/Temperate broadleaved (shade-intolerant)	-49.6118	0.317	0.0427494
Boreal/Temperate broadleaved (shade-intolerant)-5.23541666666667	Boreal/Temperate broadleaved (shade-intolerant)	-5.23542	0	Boreal/Temperate broadleaved (shade-intolerant)	-5.23542	0	0
Boreal/Temperate broadleaved (shade-intolerant)-5.73402777777778	Boreal/Temperate broadleaved (shade-intolerant)	-5.73403	0	Boreal/Temperate broadleaved (shade-intolerant)	-5.73403	0	0
Boreal/Temperate broadleaved (shade-intolerant)-50.1104166666667	Boreal/Temperate broadleaved (shade-intolerant)	-50.1104	0.355255	Boreal/Temperate broadleaved (shade-intolerant)	-50.1104	0.381609	0.0263537
Boreal/Temperate broadleaved (shade-intolerant)-50.6090277777778	Boreal/Temperate broadleaved (shade-intolerant)	-50.609	0.298583	Boreal/Temperate broadleaved (shade-intolerant)	-50.609	0.324511	0.0259274
Boreal/Temperate broadleaved (shade-intolerant)-51.1076388888889	Boreal/Temperate broadleaved (shade-intolerant)	-51.1076	0.392471	Boreal/Temperate broadleaved (shade-intolerant)	-51.1076	0.45387	0.0613996
Boreal/Temperate broadleaved (shade-intolerant)-51.60625	Boreal/Temperate broadleaved (shade-intolerant)	-51.6062	0.455975	Boreal/Temperate broadleaved (shade-intolerant)	-51.6062	0.560749	0.104774
Boreal/Temperate broadleaved (shade-intolerant)-52.1048611111111	Boreal/Temperate broadleaved (shade-intolerant)	-52.1049	0.454241	Boreal/Temperate broadleaved (shade-intolerant)	-52.1049	0.518606	0.0643648
Boreal/Temperate broadleaved (shade-intolerant)-52.6034722222222	Boreal/Temperate broadleaved (shade-intolerant)	-52.6035	0.43738	Boreal/Temperate broadleaved (shade-intolerant)	-52.6035	0.493796	0.056416
Boreal/Temperate broadleaved (shade-intolerant)-53.1020833333333	Boreal/Temperate broadleaved (shade-intolerant)	-53.1021	0.395128	Boreal/Temperate broadleaved (shade-intolerant)	-53.1021	0.441831	0.0467032
Boreal/Temperate broadleaved (shade-intolerant)-53.6006944444445	Boreal/Temperate broadleaved (shade-intolerant)	-53.6007	0.325728	Boreal/Temperate broadleaved (shade-intolerant)	-53.6007	0.405223	0.0794948
Boreal/Temperate broadleaved (shade-intolerant)-54.0993055555556	Boreal/Temperate broadleaved (shade-intolerant)	-54.0993	0.14643	Boreal/Temperate broadleaved (shade-intolerant)	-54.0993	0.249769	0.103339
Boreal/Temperate broadleaved (shade-intolerant)-54.5979166666667	Boreal/Temperate broadleaved (shade-intolerant)	-54.5979	0.0523231	Boreal/Temperate broadleaved (shade-intolerant)	-54.5979	0.0977274	0.0454044
Boreal/Temperate broadleaved (shade-intolerant)-55.0965277777778	Boreal/Temperate broadleaved (shade-intolerant)	-55.0965	0.129382	Boreal/Temperate broadleaved (shade-intolerant)	-55.0965	0.226872	0.0974898
Boreal/Temperate broadleaved (shade-intolerant)-55.5951388888889	Boreal/Temperate broadleaved (shade-intolerant)	-55.5951	0.182375	Boreal/Temperate broadleaved (shade-intolerant)	-55.5951	0.3448	0.162425
Boreal/Temperate broadleaved (shade-intolerant)-6.23263888888889	Boreal/Temperate broadleaved (shade-intolerant)	-6.23264	0	Boreal/Temperate broadleaved (shade-intolerant)	-6.23264	0	0
Boreal/Temperate broadleaved (shade-intolerant)-6.73125	Boreal/Temperate broadleaved (shade-intolerant)	-6.73125	0	Boreal/Temperate broadleaved (shade-intolerant)	-6.73125	0	0
Boreal/Temperate broadleaved (shade-intolerant)-7.22986111111111	Boreal/Temperate broadleaved (shade-intolerant)	-7.22986	0	Boreal/Temperate broadleaved (shade-intolerant)	-7.22986	0	0
Boreal/Temperate broadleaved (shade-intolerant)-7.72847222222222	Boreal/Temperate broadleaved (shade-intolerant)	-7.72847	0	Boreal/Temperate broadleaved (shade-intolerant)	-7.72847	0	0
Boreal/Temperate broadleaved (shade-intolerant)-8.22708333333334	Boreal/Temperate broadleaved (shade-intolerant)	-8.22708	0	Boreal/Temperate broadleaved (shade-intolerant)	-8.22708	0	0
Boreal/Temperate broadleaved (shade-intolerant)-8.72569444444444	Boreal/Temperate broadleaved (shade-intolerant)	-8.72569	0	Boreal/Temperate broadleaved (shade-intolerant)	-8.72569	0	0
Boreal/Temperate broadleaved (shade-intolerant)-9.22430555555556	Boreal/Temperate broadleaved (shade-intolerant)	-9.22431	0.000106799	Boreal/Temperate broadleaved (shade-intolerant)	-9.22431	2.17395e-05	-8.50594e-05
Boreal/Temperate broadleaved (shade-intolerant)-9.72291666666666	Boreal/Temperate broadleaved (shade-intolerant)	-9.72292	0.000431592	Boreal/Temperate broadleaved (shade-intolerant)	-9.72292	0.000501605	7.00137e-05
Boreal/Temperate broadleaved (shade-intolerant)0.249305555555551	Boreal/Temperate broadleaved (shade-intolerant)	0.249306	0	Boreal/Temperate broadleaved (shade-intolerant)	0.249306	0	0
Boreal/Temperate broadleaved (shade-intolerant)0.747916666666669	Boreal/Temperate broadleaved (shade-intolerant)	0.747917	0	Boreal/Temperate broadleaved (shade-intolerant)	0.747917	0	0
Boreal/Temperate broadleaved (shade-intolerant)1.24652777777777	Boreal/Temperate broadleaved (shade-intolerant)	1.24653	0	Boreal/Temperate broadleaved (shade-intolerant)	1.24653	0	0
Boreal/Temperate broadleaved (shade-intolerant)1.74513888888889	Boreal/Temperate broadleaved (shade-intolerant)	1.74514	0	Boreal/Temperate broadleaved (shade-intolerant)	1.74514	0	0
Boreal/Temperate broadleaved (shade-intolerant)10.2215277777778	Boreal/Temperate broadleaved (shade-intolerant)	10.2215	0	Boreal/Temperate broadleaved (shade-intolerant)	10.2215	0	0
Boreal/Temperate broadleaved (shade-intolerant)10.7201388888889	Boreal/Temperate broadleaved (shade-intolerant)	10.7201	0	Boreal/Temperate broadleaved (shade-intolerant)	10.7201	0	0
Boreal/Temperate broadleaved (shade-intolerant)11.21875	Boreal/Temperate broadleaved (shade-intolerant)	11.2188	0	Boreal/Temperate broadleaved (shade-intolerant)	11.2188	0	0
Boreal/Temperate broadleaved (shade-intolerant)11.7173611111111	Boreal/Temperate broadleaved (shade-intolerant)	11.7174	0	Boreal/Temperate broadleaved (shade-intolerant)	11.7174	0	0
Boreal/Temperate broadleaved (shade-intolerant)12.2159722222222	Boreal/Temperate broadleaved (shade-intolerant)	12.216	0	Boreal/Temperate broadleaved (shade-intolerant)	12.216	0	0
Boreal/Temperate broadleaved (shade-intolerant)12.7145833333333	Boreal/Temperate broadleaved (shade-intolerant)	12.7146	0	Boreal/Temperate broadleaved (shade-intolerant)	12.7146	0	0
Boreal/Temperate broadleaved (shade-intolerant)13.2131944444444	Boreal/Temperate broadleaved (shade-intolerant)	13.2132	0	Boreal/Temperate broadleaved (shade-intolerant)	13.2132	0	0
Boreal/Temperate broadleaved (shade-intolerant)13.7118055555556	Boreal/Temperate broadleaved (shade-intolerant)	13.7118	0	Boreal/Temperate broadleaved (shade-intolerant)	13.7118	0	0
Boreal/Temperate broadleaved (shade-intolerant)14.2104166666667	Boreal/Temperate broadleaved (shade-intolerant)	14.2104	0	Boreal/Temperate broadleaved (shade-intolerant)	14.2104	0	0
Boreal/Temperate broadleaved (shade-intolerant)14.7090277777778	Boreal/Temperate broadleaved (shade-intolerant)	14.709	0	Boreal/Temperate broadleaved (shade-intolerant)	14.709	0	0
Boreal/Temperate broadleaved (shade-intolerant)15.2076388888889	Boreal/Temperate broadleaved (shade-intolerant)	15.2076	0	Boreal/Temperate broadleaved (shade-intolerant)	15.2076	0	0
Boreal/Temperate broadleaved (shade-intolerant)15.70625	Boreal/Temperate broadleaved (shade-intolerant)	15.7063	0	Boreal/Temperate broadleaved (shade-intolerant)	15.7063	0	0
Boreal/Temperate broadleaved (shade-intolerant)16.2048611111111	Boreal/Temperate broadleaved (shade-intolerant)	16.2049	0	Boreal/Temperate broadleaved (shade-intolerant)	16.2049	0	0
Boreal/Temperate broadleaved (shade-intolerant)16.7034722222222	Boreal/Temperate broadleaved (shade-intolerant)	16.7035	0	Boreal/Temperate broadleaved (shade-intolerant)	16.7035	0	0
Boreal/Temperate broadleaved (shade-intolerant)17.2020833333333	Boreal/Temperate broadleaved (shade-intolerant)	17.2021	0	Boreal/Temperate broadleaved (shade-intolerant)	17.2021	0	0
Boreal/Temperate broadleaved (shade-intolerant)17.7006944444444	Boreal/Temperate broadleaved (shade-intolerant)	17.7007	0	Boreal/Temperate broadleaved (shade-intolerant)	17.7007	0	0
Boreal/Temperate broadleaved (shade-intolerant)18.1993055555556	Boreal/Temperate broadleaved (shade-intolerant)	18.1993	0	Boreal/Temperate broadleaved (shade-intolerant)	18.1993	0	0
Boreal/Temperate broadleaved (shade-intolerant)18.6979166666667	Boreal/Temperate broadleaved (shade-intolerant)	18.6979	0	Boreal/Temperate broadleaved (shade-intolerant)	18.6979	0	0
Boreal/Temperate broadleaved (shade-intolerant)19.1965277777778	Boreal/Temperate broadleaved (shade-intolerant)	19.1965	0	Boreal/Temperate broadleaved (shade-intolerant)	19.1965	0	0
Boreal/Temperate broadleaved (shade-intolerant)19.6951388888889	Boreal/Temperate broadleaved (shade-intolerant)	19.6951	0	Boreal/Temperate broadleaved (shade-intolerant)	19.6951	0	0
Boreal/Temperate broadleaved (shade-intolerant)2.24375000000001	Boreal/Temperate broadleaved (shade-intolerant)	2.24375	0	Boreal/Temperate broadleaved (shade-intolerant)	2.24375	0	0
Boreal/Temperate broadleaved (shade-intolerant)2.74236111111111	Boreal/Temperate broadleaved (shade-intolerant)	2.74236	0	Boreal/Temperate broadleaved (shade-intolerant)	2.74236	0	0
Boreal/Temperate broadleaved (shade-intolerant)20.19375	Boreal/Temperate broadleaved (shade-intolerant)	20.1937	0	Boreal/Temperate broadleaved (shade-intolerant)	20.1937	0	0
Boreal/Temperate broadleaved (shade-intolerant)20.6923611111111	Boreal/Temperate broadleaved (shade-intolerant)	20.6924	0	Boreal/Temperate broadleaved (shade-intolerant)	20.6924	0	0
Boreal/Temperate broadleaved (shade-intolerant)21.1909722222222	Boreal/Temperate broadleaved (shade-intolerant)	21.191	0	Boreal/Temperate broadleaved (shade-intolerant)	21.191	0	0
Boreal/Temperate broadleaved (shade-intolerant)21.6895833333333	Boreal/Temperate broadleaved (shade-intolerant)	21.6896	0	Boreal/Temperate broadleaved (shade-intolerant)	21.6896	0	0
Boreal/Temperate broadleaved (shade-intolerant)22.1881944444444	Boreal/Temperate broadleaved (shade-intolerant)	22.1882	0	Boreal/Temperate broadleaved (shade-intolerant)	22.1882	0	0
Boreal/Temperate broadleaved (shade-intolerant)22.6868055555556	Boreal/Temperate broadleaved (shade-intolerant)	22.6868	0	Boreal/Temperate broadleaved (shade-intolerant)	22.6868	0	0
Boreal/Temperate broadleaved (shade-intolerant)23.1854166666667	Boreal/Temperate broadleaved (shade-intolerant)	23.1854	0	Boreal/Temperate broadleaved (shade-intolerant)	23.1854	0	0
Boreal/Temperate broadleaved (shade-intolerant)23.6840277777778	Boreal/Temperate broadleaved (shade-intolerant)	23.684	0	Boreal/Temperate broadleaved (shade-intolerant)	23.684	0	0
Boreal/Temperate broadleaved (shade-intolerant)24.1826388888889	Boreal/Temperate broadleaved (shade-intolerant)	24.1826	0.000205872	Boreal/Temperate broadleaved (shade-intolerant)	24.1826	0.00016683	-3.90422e-05
Boreal/Temperate broadleaved (shade-intolerant)24.68125	Boreal/Temperate broadleaved (shade-intolerant)	24.6813	7.25785e-05	Boreal/Temperate broadleaved (shade-intolerant)	24.6813	6.82323e-06	-6.57553e-05
Boreal/Temperate broadleaved (shade-intolerant)25.1798611111111	Boreal/Temperate broadleaved (shade-intolerant)	25.1799	0.000768751	Boreal/Temperate broadleaved (shade-intolerant)	25.1799	0.000314404	-0.000454347
Boreal/Temperate broadleaved (shade-intolerant)25.6784722222222	Boreal/Temperate broadleaved (shade-intolerant)	25.6785	0.00185896	Boreal/Temperate broadleaved (shade-intolerant)	25.6785	0.00165049	-0.000208467
Boreal/Temperate broadleaved (shade-intolerant)26.1770833333333	Boreal/Temperate broadleaved (shade-intolerant)	26.1771	0.0044513	Boreal/Temperate broadleaved (shade-intolerant)	26.1771	0.00367513	-0.000776168
Boreal/Temperate broadleaved (shade-intolerant)26.6756944444444	Boreal/Temperate broadleaved (shade-intolerant)	26.6757	0.00789539	Boreal/Temperate broadleaved (shade-intolerant)	26.6757	0.00786703	-2.83612e-05
Boreal/Temperate broadleaved (shade-intolerant)27.1743055555556	Boreal/Temperate broadleaved (shade-intolerant)	27.1743	0.00955661	Boreal/Temperate broadleaved (shade-intolerant)	27.1743	0.00900396	-0.000552654
Boreal/Temperate broadleaved (shade-intolerant)27.6729166666667	Boreal/Temperate broadleaved (shade-intolerant)	27.6729	0.011575	Boreal/Temperate broadleaved (shade-intolerant)	27.6729	0.0115284	-4.65388e-05
Boreal/Temperate broadleaved (shade-intolerant)28.1715277777778	Boreal/Temperate broadleaved (shade-intolerant)	28.1715	0.00751803	Boreal/Temperate broadleaved (shade-intolerant)	28.1715	0.007496	-2.20256e-05
Boreal/Temperate broadleaved (shade-intolerant)28.6701388888889	Boreal/Temperate broadleaved (shade-intolerant)	28.6701	0.0102323	Boreal/Temperate broadleaved (shade-intolerant)	28.6701	0.0109627	0.000730425
Boreal/Temperate broadleaved (shade-intolerant)29.16875	Boreal/Temperate broadleaved (shade-intolerant)	29.1687	0.00778162	Boreal/Temperate broadleaved (shade-intolerant)	29.1687	0.00785332	7.16959e-05
Boreal/Temperate broadleaved (shade-intolerant)29.6673611111111	Boreal/Temperate broadleaved (shade-intolerant)	29.6674	0.00569053	Boreal/Temperate broadleaved (shade-intolerant)	29.6674	0.00573003	3.95048e-05
Boreal/Temperate broadleaved (shade-intolerant)3.24097222222223	Boreal/Temperate broadleaved (shade-intolerant)	3.24097	0	Boreal/Temperate broadleaved (shade-intolerant)	3.24097	0	0
Boreal/Temperate broadleaved (shade-intolerant)3.73958333333333	Boreal/Temperate broadleaved (shade-intolerant)	3.73958	0	Boreal/Temperate broadleaved (shade-intolerant)	3.73958	0	0
Boreal/Temperate broadleaved (shade-intolerant)30.1659722222222	Boreal/Temperate broadleaved (shade-intolerant)	30.166	0.00705564	Boreal/Temperate broadleaved (shade-intolerant)	30.166	0.00645473	-0.000600905
Boreal/Temperate broadleaved (shade-intolerant)30.6645833333333	Boreal/Temperate broadleaved (shade-intolerant)	30.6646	0.00515192	Boreal/Temperate broadleaved (shade-intolerant)	30.6646	0.0053331	0.00018118
Boreal/Temperate broadleaved (shade-intolerant)31.1631944444444	Boreal/Temperate broadleaved (shade-intolerant)	31.1632	0.00557673	Boreal/Temperate broadleaved (shade-intolerant)	31.1632	0.00565582	7.90913e-05
Boreal/Temperate broadleaved (shade-intolerant)31.6618055555556	Boreal/Temperate broadleaved (shade-intolerant)	31.6618	0.00806951	Boreal/Temperate broadleaved (shade-intolerant)	31.6618	0.007765	-0.000304507
Boreal/Temperate broadleaved (shade-intolerant)32.1604166666667	Boreal/Temperate broadleaved (shade-intolerant)	32.1604	0.0110574	Boreal/Temperate broadleaved (shade-intolerant)	32.1604	0.00971155	-0.00134589
Boreal/Temperate broadleaved (shade-intolerant)32.6590277777778	Boreal/Temperate broadleaved (shade-intolerant)	32.659	0.0131481	Boreal/Temperate broadleaved (shade-intolerant)	32.659	0.0117941	-0.00135394
Boreal/Temperate broadleaved (shade-intolerant)33.1576388888889	Boreal/Temperate broadleaved (shade-intolerant)	33.1576	0.0161962	Boreal/Temperate broadleaved (shade-intolerant)	33.1576	0.0149122	-0.00128404
Boreal/Temperate broadleaved (shade-intolerant)33.65625	Boreal/Temperate broadleaved (shade-intolerant)	33.6562	0.023228	Boreal/Temperate broadleaved (shade-intolerant)	33.6562	0.0242016	0.000973636
Boreal/Temperate broadleaved (shade-intolerant)34.1548611111111	Boreal/Temperate broadleaved (shade-intolerant)	34.1549	0.0191891	Boreal/Temperate broadleaved (shade-intolerant)	34.1549	0.0202778	0.00108866
Boreal/Temperate broadleaved (shade-intolerant)34.6534722222222	Boreal/Temperate broadleaved (shade-intolerant)	34.6535	0.0186078	Boreal/Temperate broadleaved (shade-intolerant)	34.6535	0.0189601	0.000352321
Boreal/Temperate broadleaved (shade-intolerant)35.1520833333333	Boreal/Temperate broadleaved (shade-intolerant)	35.1521	0.0293834	Boreal/Temperate broadleaved (shade-intolerant)	35.1521	0.0288045	-0.00057884
Boreal/Temperate broadleaved (shade-intolerant)35.6506944444444	Boreal/Temperate broadleaved (shade-intolerant)	35.6507	0.0319356	Boreal/Temperate broadleaved (shade-intolerant)	35.6507	0.0336214	0.00168583
Boreal/Temperate broadleaved (shade-intolerant)36.1493055555556	Boreal/Temperate broadleaved (shade-intolerant)	36.1493	0.0315764	Boreal/Temperate broadleaved (shade-intolerant)	36.1493	0.0334894	0.00191299
Boreal/Temperate broadleaved (shade-intolerant)36.6479166666667	Boreal/Temperate broadleaved (shade-intolerant)	36.6479	0.0393438	Boreal/Temperate broadleaved (shade-intolerant)	36.6479	0.0392695	-7.43102e-05
Boreal/Temperate broadleaved (shade-intolerant)37.1465277777778	Boreal/Temperate broadleaved (shade-intolerant)	37.1465	0.0476789	Boreal/Temperate broadleaved (shade-intolerant)	37.1465	0.0465445	-0.00113438
Boreal/Temperate broadleaved (shade-intolerant)37.6451388888889	Boreal/Temperate broadleaved (shade-intolerant)	37.6451	0.0483783	Boreal/Temperate broadleaved (shade-intolerant)	37.6451	0.0484105	3.22436e-05
Boreal/Temperate broadleaved (shade-intolerant)38.14375	Boreal/Temperate broadleaved (shade-intolerant)	38.1437	0.0475157	Boreal/Temperate broadleaved (shade-intolerant)	38.1437	0.0483958	0.000880139
Boreal/Temperate broadleaved (shade-intolerant)38.6423611111111	Boreal/Temperate broadleaved (shade-intolerant)	38.6424	0.0506175	Boreal/Temperate broadleaved (shade-intolerant)	38.6424	0.0526605	0.00204296
Boreal/Temperate broadleaved (shade-intolerant)39.1409722222222	Boreal/Temperate broadleaved (shade-intolerant)	39.141	0.0490913	Boreal/Temperate broadleaved (shade-intolerant)	39.141	0.0516622	0.00257095
Boreal/Temperate broadleaved (shade-intolerant)39.6395833333333	Boreal/Temperate broadleaved (shade-intolerant)	39.6396	0.0492662	Boreal/Temperate broadleaved (shade-intolerant)	39.6396	0.0534122	0.00414606
Boreal/Temperate broadleaved (shade-intolerant)4.23819444444445	Boreal/Temperate broadleaved (shade-intolerant)	4.23819	0	Boreal/Temperate broadleaved (shade-intolerant)	4.23819	0	0
Boreal/Temperate broadleaved (shade-intolerant)4.73680555555555	Boreal/Temperate broadleaved (shade-intolerant)	4.73681	0	Boreal/Temperate broadleaved (shade-intolerant)	4.73681	0	0
Boreal/Temperate broadleaved (shade-intolerant)40.1381944444444	Boreal/Temperate broadleaved (shade-intolerant)	40.1382	0.0604453	Boreal/Temperate broadleaved (shade-intolerant)	40.1382	0.0666603	0.00621502
Boreal/Temperate broadleaved (shade-intolerant)40.6368055555556	Boreal/Temperate broadleaved (shade-intolerant)	40.6368	0.0681125	Boreal/Temperate broadleaved (shade-intolerant)	40.6368	0.074454	0.00634145
Boreal/Temperate broadleaved (shade-intolerant)41.1354166666667	Boreal/Temperate broadleaved (shade-intolerant)	41.1354	0.0771431	Boreal/Temperate broadleaved (shade-intolerant)	41.1354	0.0841494	0.00700634
Boreal/Temperate broadleaved (shade-intolerant)41.6340277777778	Boreal/Temperate broadleaved (shade-intolerant)	41.634	0.0860334	Boreal/Temperate broadleaved (shade-intolerant)	41.634	0.0927146	0.00668117
Boreal/Temperate broadleaved (shade-intolerant)42.1326388888889	Boreal/Temperate broadleaved (shade-intolerant)	42.1326	0.0920502	Boreal/Temperate broadleaved (shade-intolerant)	42.1326	0.0994886	0.0074384
Boreal/Temperate broadleaved (shade-intolerant)42.63125	Boreal/Temperate broadleaved (shade-intolerant)	42.6313	0.0950482	Boreal/Temperate broadleaved (shade-intolerant)	42.6313	0.103863	0.00881461
Boreal/Temperate broadleaved (shade-intolerant)43.1298611111111	Boreal/Temperate broadleaved (shade-intolerant)	43.1299	0.0913162	Boreal/Temperate broadleaved (shade-intolerant)	43.1299	0.100967	0.00965036
Boreal/Temperate broadleaved (shade-intolerant)43.6284722222222	Boreal/Temperate broadleaved (shade-intolerant)	43.6285	0.0873809	Boreal/Temperate broadleaved (shade-intolerant)	43.6285	0.1002	0.0128187
Boreal/Temperate broadleaved (shade-intolerant)44.1270833333333	Boreal/Temperate broadleaved (shade-intolerant)	44.1271	0.0978904	Boreal/Temperate broadleaved (shade-intolerant)	44.1271	0.111329	0.0134386
Boreal/Temperate broadleaved (shade-intolerant)44.6256944444444	Boreal/Temperate broadleaved (shade-intolerant)	44.6257	0.101656	Boreal/Temperate broadleaved (shade-intolerant)	44.6257	0.114754	0.0130977
Boreal/Temperate broadleaved (shade-intolerant)45.1243055555556	Boreal/Temperate broadleaved (shade-intolerant)	45.1243	0.105414	Boreal/Temperate broadleaved (shade-intolerant)	45.1243	0.11931	0.0138963
Boreal/Temperate broadleaved (shade-intolerant)45.6229166666667	Boreal/Temperate broadleaved (shade-intolerant)	45.6229	0.12071	Boreal/Temperate broadleaved (shade-intolerant)	45.6229	0.135453	0.0147427
Boreal/Temperate broadleaved (shade-intolerant)46.1215277777778	Boreal/Temperate broadleaved (shade-intolerant)	46.1215	0.127269	Boreal/Temperate broadleaved (shade-intolerant)	46.1215	0.147444	0.0201746
Boreal/Temperate broadleaved (shade-intolerant)46.6201388888889	Boreal/Temperate broadleaved (shade-intolerant)	46.6201	0.124582	Boreal/Temperate broadleaved (shade-intolerant)	46.6201	0.145409	0.0208274
Boreal/Temperate broadleaved (shade-intolerant)47.11875	Boreal/Temperate broadleaved (shade-intolerant)	47.1187	0.120958	Boreal/Temperate broadleaved (shade-intolerant)	47.1187	0.14275	0.0217914
Boreal/Temperate broadleaved (shade-intolerant)47.6173611111111	Boreal/Temperate broadleaved (shade-intolerant)	47.6174	0.122855	Boreal/Temperate broadleaved (shade-intolerant)	47.6174	0.148489	0.0256337
Boreal/Temperate broadleaved (shade-intolerant)48.1159722222222	Boreal/Temperate broadleaved (shade-intolerant)	48.116	0.115083	Boreal/Temperate broadleaved (shade-intolerant)	48.116	0.143344	0.0282614
Boreal/Temperate broadleaved (shade-intolerant)48.6145833333333	Boreal/Temperate broadleaved (shade-intolerant)	48.6146	0.113397	Boreal/Temperate broadleaved (shade-intolerant)	48.6146	0.144864	0.0314668
Boreal/Temperate broadleaved (shade-intolerant)49.1131944444444	Boreal/Temperate broadleaved (shade-intolerant)	49.1132	0.117237	Boreal/Temperate broadleaved (shade-intolerant)	49.1132	0.151588	0.0343519
Boreal/Temperate broadleaved (shade-intolerant)49.6118055555556	Boreal/Temperate broadleaved (shade-intolerant)	49.6118	0.112188	Boreal/Temperate broadleaved (shade-intolerant)	49.6118	0.145514	0.0333261
Boreal/Temperate broadleaved (shade-intolerant)5.23541666666667	Boreal/Temperate broadleaved (shade-intolerant)	5.23542	0	Boreal/Temperate broadleaved (shade-intolerant)	5.23542	0	0
Boreal/Temperate broadleaved (shade-intolerant)5.73402777777778	Boreal/Temperate broadleaved (shade-intolerant)	5.73403	0	Boreal/Temperate broadleaved (shade-intolerant)	5.73403	0	0
Boreal/Temperate broadleaved (shade-intolerant)50.1104166666667	Boreal/Temperate broadleaved (shade-intolerant)	50.1104	0.110612	Boreal/Temperate broadleaved (shade-intolerant)	50.1104	0.147186	0.0365744
Boreal/Temperate broadleaved (shade-intolerant)50.6090277777778	Boreal/Temperate broadleaved (shade-intolerant)	50.609	0.109803	Boreal/Temperate broadleaved (shade-intolerant)	50.609	0.146859	0.0370561
Boreal/Temperate broadleaved (shade-intolerant)51.1076388888889	Boreal/Temperate broadleaved (shade-intolerant)	51.1076	0.10579	Boreal/Temperate broadleaved (shade-intolerant)	51.1076	0.143361	0.0375717
Boreal/Temperate broadleaved (shade-intolerant)51.60625	Boreal/Temperate broadleaved (shade-intolerant)	51.6063	0.10821	Boreal/Temperate broadleaved (shade-intolerant)	51.6063	0.146644	0.0384338
Boreal/Temperate broadleaved (shade-intolerant)52.1048611111111	Boreal/Temperate broadleaved (shade-intolerant)	52.1049	0.10485	Boreal/Temperate broadleaved (shade-intolerant)	52.1049	0.141156	0.0363062
Boreal/Temperate broadleaved (shade-intolerant)52.6034722222222	Boreal/Temperate broadleaved (shade-intolerant)	52.6035	0.107277	Boreal/Temperate broadleaved (shade-intolerant)	52.6035	0.146941	0.0396638
Boreal/Temperate broadleaved (shade-intolerant)53.1020833333333	Boreal/Temperate broadleaved (shade-intolerant)	53.1021	0.118221	Boreal/Temperate broadleaved (shade-intolerant)	53.1021	0.160436	0.0422146
Boreal/Temperate broadleaved (shade-intolerant)53.6006944444444	Boreal/Temperate broadleaved (shade-intolerant)	53.6007	0.117637	Boreal/Temperate broadleaved (shade-intolerant)	53.6007	0.162471	0.0448343
Boreal/Temperate broadleaved (shade-intolerant)54.0993055555556	Boreal/Temperate broadleaved (shade-intolerant)	54.0993	0.111481	Boreal/Temperate broadleaved (shade-intolerant)	54.0993	0.159151	0.0476702
Boreal/Temperate broadleaved (shade-intolerant)54.5979166666667	Boreal/Temperate broadleaved (shade-intolerant)	54.5979	0.121492	Boreal/Temperate broadleaved (shade-intolerant)	54.5979	0.171404	0.0499119
Boreal/Temperate broadleaved (shade-intolerant)55.0965277777778	Boreal/Temperate broadleaved (shade-intolerant)	55.0965	0.120393	Boreal/Temperate broadleaved (shade-intolerant)	55.0965	0.166934	0.046541
Boreal/Temperate broadleaved (shade-intolerant)55.5951388888889	Boreal/Temperate broadleaved (shade-intolerant)	55.5951	0.125881	Boreal/Temperate broadleaved (shade-intolerant)	55.5951	0.172965	0.0470846
Boreal/Temperate broadleaved (shade-intolerant)56.09375	Boreal/Temperate broadleaved (shade-intolerant)	56.0938	0.133689	Boreal/Temperate broadleaved (shade-intolerant)	56.0938	0.183126	0.0494374
Boreal/Temperate broadleaved (shade-intolerant)56.5923611111111	Boreal/Temperate broadleaved (shade-intolerant)	56.5924	0.144526	Boreal/Temperate broadleaved (shade-intolerant)	56.5924	0.20155	0.0570243
Boreal/Temperate broadleaved (shade-intolerant)57.0909722222222	Boreal/Temperate broadleaved (shade-intolerant)	57.091	0.153048	Boreal/Temperate broadleaved (shade-intolerant)	57.091	0.20574	0.0526917
Boreal/Temperate broadleaved (shade-intolerant)57.5895833333333	Boreal/Temperate broadleaved (shade-intolerant)	57.5896	0.156889	Boreal/Temperate broadleaved (shade-intolerant)	57.5896	0.210522	0.0536325
Boreal/Temperate broadleaved (shade-intolerant)58.0881944444444	Boreal/Temperate broadleaved (shade-intolerant)	58.0882	0.16605	Boreal/Temperate broadleaved (shade-intolerant)	58.0882	0.223294	0.0572432
Boreal/Temperate broadleaved (shade-intolerant)58.5868055555556	Boreal/Temperate broadleaved (shade-intolerant)	58.5868	0.162974	Boreal/Temperate broadleaved (shade-intolerant)	58.5868	0.222444	0.0594704
Boreal/Temperate broadleaved (shade-intolerant)59.0854166666667	Boreal/Temperate broadleaved (shade-intolerant)	59.0854	0.147213	Boreal/Temperate broadleaved (shade-intolerant)	59.0854	0.206841	0.0596277
Boreal/Temperate broadleaved (shade-intolerant)59.5840277777778	Boreal/Temperate broadleaved (shade-intolerant)	59.584	0.12887	Boreal/Temperate broadleaved (shade-intolerant)	59.584	0.186034	0.0571645
Boreal/Temperate broadleaved (shade-intolerant)6.23263888888889	Boreal/Temperate broadleaved (shade-intolerant)	6.23264	0	Boreal/Temperate broadleaved (shade-intolerant)	6.23264	0	0
Boreal/Temperate broadleaved (shade-intolerant)6.73125	Boreal/Temperate broadleaved (shade-intolerant)	6.73125	0	Boreal/Temperate broadleaved (shade-intolerant)	6.73125	0	0
Boreal/Temperate broadleaved (shade-intolerant)60.0826388888889	Boreal/Temperate broadleaved (shade-intolerant)	60.0826	0.113164	Boreal/Temperate broadleaved (shade-intolerant)	60.0826	0.167722	0.0545579
Boreal/Temperate broadleaved (shade-intolerant)60.58125	Boreal/Temperate broadleaved (shade-intolerant)	60.5812	0.102296	Boreal/Temperate broadleaved (shade-intolerant)	60.5812	0.155081	0.0527852
Boreal/Temperate broadleaved (shade-intolerant)61.0798611111111	Boreal/Temperate broadleaved (shade-intolerant)	61.0799	0.0852526	Boreal/Temperate broadleaved (shade-intolerant)	61.0799	0.137816	0.0525633
Boreal/Temperate broadleaved (shade-intolerant)61.5784722222222	Boreal/Temperate broadleaved (shade-intolerant)	61.5785	0.0785299	Boreal/Temperate broadleaved (shade-intolerant)	61.5785	0.127791	0.0492611
Boreal/Temperate broadleaved (shade-intolerant)62.0770833333333	Boreal/Temperate broadleaved (shade-intolerant)	62.0771	0.0639891	Boreal/Temperate broadleaved (shade-intolerant)	62.0771	0.106534	0.0425451
Boreal/Temperate broadleaved (shade-intolerant)62.5756944444444	Boreal/Temperate broadleaved (shade-intolerant)	62.5757	0.0580998	Boreal/Temperate broadleaved (shade-intolerant)	62.5757	0.0999413	0.0418416
Boreal/Temperate broadleaved (shade-intolerant)63.0743055555556	Boreal/Temperate broadleaved (shade-intolerant)	63.0743	0.0524483	Boreal/Temperate broadleaved (shade-intolerant)	63.0743	0.0921637	0.0397154
Boreal/Temperate broadleaved (shade-intolerant)63.5729166666667	Boreal/Temperate broadleaved (shade-intolerant)	63.5729	0.0471888	Boreal/Temperate broadleaved (shade-intolerant)	63.5729	0.0862586	0.0390698
Boreal/Temperate broadleaved (shade-intolerant)64.0715277777778	Boreal/Temperate broadleaved (shade-intolerant)	64.0715	0.0393084	Boreal/Temperate broadleaved (shade-intolerant)	64.0715	0.0766844	0.037376
Boreal/Temperate broadleaved (shade-intolerant)64.5701388888889	Boreal/Temperate broadleaved (shade-intolerant)	64.5701	0.029698	Boreal/Temperate broadleaved (shade-intolerant)	64.5701	0.0604387	0.0307407
Boreal/Temperate broadleaved (shade-intolerant)65.06875	Boreal/Temperate broadleaved (shade-intolerant)	65.0687	0.0219151	Boreal/Temperate broadleaved (shade-intolerant)	65.0687	0.0489015	0.0269865
Boreal/Temperate broadleaved (shade-intolerant)65.5673611111111	Boreal/Temperate broadleaved (shade-intolerant)	65.5674	0.0193965	Boreal/Temperate broadleaved (shade-intolerant)	65.5674	0.04464	0.0252435
Boreal/Temperate broadleaved (shade-intolerant)66.0659722222222	Boreal/Temperate broadleaved (shade-intolerant)	66.066	0.0183655	Boreal/Temperate broadleaved (shade-intolerant)	66.066	0.044238	0.0258725
Boreal/Temperate broadleaved (shade-intolerant)66.5645833333333	Boreal/Temperate broadleaved (shade-intolerant)	66.5646	0.0146786	Boreal/Temperate broadleaved (shade-intolerant)	66.5646	0.035461	0.0207824
Boreal/Temperate broadleaved (shade-intolerant)67.0631944444444	Boreal/Temperate broadleaved (shade-intolerant)	67.0632	0.00948321	Boreal/Temperate broadleaved (shade-intolerant)	67.0632	0.0267955	0.0173123
Boreal/Temperate broadleaved (shade-intolerant)67.5618055555556	Boreal/Temperate broadleaved (shade-intolerant)	67.5618	0.00655331	Boreal/Temperate broadleaved (shade-intolerant)	67.5618	0.0194967	0.0129434
Boreal/Temperate broadleaved (shade-intolerant)68.0604166666667	Boreal/Temperate broadleaved (shade-intolerant)	68.0604	0.00515723	Boreal/Temperate broadleaved (shade-intolerant)	68.0604	0.0147651	0.00960787
Boreal/Temperate broadleaved (shade-intolerant)68.5590277777778	Boreal/Temperate broadleaved (shade-intolerant)	68.559	0.00388397	Boreal/Temperate broadleaved (shade-intolerant)	68.559	0.0109104	0.00702648
Boreal/Temperate broadleaved (shade-intolerant)69.0576388888889	Boreal/Temperate broadleaved (shade-intolerant)	69.0576	0.00313229	Boreal/Temperate broadleaved (shade-intolerant)	69.0576	0.00897512	0.00584283
Boreal/Temperate broadleaved (shade-intolerant)69.55625	Boreal/Temperate broadleaved (shade-intolerant)	69.5563	0.00188396	Boreal/Temperate broadleaved (shade-intolerant)	69.5563	0.00641499	0.00453103
Boreal/Temperate broadleaved (shade-intolerant)7.22986111111111	Boreal/Temperate broadleaved (shade-intolerant)	7.22986	0	Boreal/Temperate broadleaved (shade-intolerant)	7.22986	0	0
Boreal/Temperate broadleaved (shade-intolerant)7.72847222222222	Boreal/Temperate broadleaved (shade-intolerant)	7.72847	0	Boreal/Temperate broadleaved (shade-intolerant)	7.72847	0	0
Boreal/Temperate broadleaved (shade-intolerant)70.0548611111111	Boreal/Temperate broadleaved (shade-intolerant)	70.0549	0.00132755	Boreal/Temperate broadleaved (shade-intolerant)	70.0549	0.00461081	0.00328326
Boreal/Temperate broadleaved (shade-intolerant)70.5534722222222	Boreal/Temperate broadleaved (shade-intolerant)	70.5535	0.000996564	Boreal/Temperate broadleaved (shade-intolerant)	70.5535	0.00323529	0.00223872
Boreal/Temperate broadleaved (shade-intolerant)71.0520833333333	Boreal/Temperate broadleaved (shade-intolerant)	71.0521	7.04268e-05	Boreal/Temperate broadleaved (shade-intolerant)	71.0521	0.000373338	0.000302911
Boreal/Temperate broadleaved (shade-intolerant)71.5506944444444	Boreal/Temperate broadleaved (shade-intolerant)	71.5507	3.89993e-05	Boreal/Temperate broadleaved (shade-intolerant)	71.5507	0.000238722	0.000199722
Boreal/Temperate broadleaved (shade-intolerant)72.0493055555555	Boreal/Temperate broadleaved (shade-intolerant)	72.0493	1.17894e-05	Boreal/Temperate broadleaved (shade-intolerant)	72.0493	7.21088e-05	6.03194e-05
Boreal/Temperate broadleaved (shade-intolerant)72.5479166666667	Boreal/Temperate broadleaved (shade-intolerant)	72.5479	7.56219e-06	Boreal/Temperate broadleaved (shade-intolerant)	72.5479	5.40514e-05	4.64892e-05
Boreal/Temperate broadleaved (shade-intolerant)73.0465277777778	Boreal/Temperate broadleaved (shade-intolerant)	73.0465	1.52099e-06	Boreal/Temperate broadleaved (shade-intolerant)	73.0465	1.47258e-05	1.32048e-05
Boreal/Temperate broadleaved (shade-intolerant)73.5451388888889	Boreal/Temperate broadleaved (shade-intolerant)	73.5451	1.34033e-06	Boreal/Temperate broadleaved (shade-intolerant)	73.5451	1.03045e-05	8.96413e-06
Boreal/Temperate broadleaved (shade-intolerant)74.04375	Boreal/Temperate broadleaved (shade-intolerant)	74.0438	5.55556e-08	Boreal/Temperate broadleaved (shade-intolerant)	74.0438	4.81111e-06	4.75556e-06
Boreal/Temperate broadleaved (shade-intolerant)74.5423611111111	Boreal/Temperate broadleaved (shade-intolerant)	74.5424	1.66147e-07	Boreal/Temperate broadleaved (shade-intolerant)	74.5424	5.55919e-06	5.39304e-06
Boreal/Temperate broadleaved (shade-intolerant)75.0409722222222	Boreal/Temperate broadleaved (shade-intolerant)	75.041	1.76274e-07	Boreal/Temperate broadleaved (shade-intolerant)	75.041	1.65664e-06	1.48037e-06
Boreal/Temperate broadleaved (shade-intolerant)75.5395833333333	Boreal/Temperate broadleaved (shade-intolerant)	75.5396	0	Boreal/Temperate broadleaved (shade-intolerant)	75.5396	2.24359e-08	2.24359e-08
Boreal/Temperate broadleaved (shade-intolerant)76.0381944444444	Boreal/Temperate broadleaved (shade-intolerant)	76.0382	2.25035e-08	Boreal/Temperate broadleaved (shade-intolerant)	76.0382	3.00633e-06	2.98383e-06
Boreal/Temperate broadleaved (shade-intolerant)76.5368055555556	Boreal/Temperate broadleaved (shade-intolerant)	76.5368	3.50076e-08	Boreal/Temperate broadleaved (shade-intolerant)	76.5368	3.76712e-06	3.73212e-06
Boreal/Temperate broadleaved (shade-intolerant)77.0354166666667	Boreal/Temperate broadleaved (shade-intolerant)	77.0354	1.13169e-08	Boreal/Temperate broadleaved (shade-intolerant)	77.0354	2.87037e-07	2.7572e-07
Boreal/Temperate broadleaved (shade-intolerant)77.5340277777778	Boreal/Temperate broadleaved (shade-intolerant)	77.534	0	Boreal/Temperate broadleaved (shade-intolerant)	77.534	6.58915e-08	6.58915e-08
Boreal/Temperate broadleaved (shade-intolerant)78.0326388888889	Boreal/Temperate broadleaved (shade-intolerant)	78.0326	0	Boreal/Temperate broadleaved (shade-intolerant)	78.0326	0	0
Boreal/Temperate broadleaved (shade-intolerant)78.53125	Boreal/Temperate broadleaved (shade-intolerant)	78.5312	0	Boreal/Temperate broadleaved (shade-intolerant)	78.5312	1.19048e-07	1.19048e-07
Boreal/Temperate broadleaved (shade-intolerant)79.0298611111111	Boreal/Temperate broadleaved (shade-intolerant)	79.0299	0	Boreal/Temperate broadleaved (shade-intolerant)	79.0299	0	0
Boreal/Temperate broadleaved (shade-intolerant)79.5284722222222	Boreal/Temperate broadleaved (shade-intolerant)	79.5285	0	Boreal/Temperate broadleaved (shade-intolerant)	79.5285	0	0
Boreal/Temperate broadleaved (shade-intolerant)8.22708333333333	Boreal/Temperate broadleaved (shade-intolerant)	8.22708	0	Boreal/Temperate broadleaved (shade-intolerant)	8.22708	0	0
Boreal/Temperate broadleaved (shade-intolerant)8.72569444444444	Boreal/Temperate broadleaved (shade-intolerant)	8.72569	0	Boreal/Temperate broadleaved (shade-intolerant)	8.72569	0	0
Boreal/Temperate broadleaved (shade-intolerant)80.0270833333333	Boreal/Temperate broadleaved (shade-intolerant)	80.0271	0	Boreal/Temperate broadleaved (shade-intolerant)	80.0271	0	0
Boreal/Temperate broadleaved (shade-intolerant)80.5256944444444	Boreal/Temperate broadleaved (shade-intolerant)	80.5257	0	Boreal/Temperate broadleaved (shade-intolerant)	80.5257	0	0
Boreal/Temperate broadleaved (shade-intolerant)81.0243055555556	Boreal/Temperate broadleaved (shade-intolerant)	81.0243	0	Boreal/Temperate broadleaved (shade-intolerant)	81.0243	0	0
Boreal/Temperate broadleaved (shade-intolerant)81.5229166666667	Boreal/Temperate broadleaved (shade-intolerant)	81.5229	0	Boreal/Temperate broadleaved (shade-intolerant)	81.5229	0	0
Boreal/Temperate broadleaved (shade-intolerant)82.0215277777778	Boreal/Temperate broadleaved (shade-intolerant)	82.0215	0	Boreal/Temperate broadleaved (shade-intolerant)	82.0215	0	0
Boreal/Temperate broadleaved (shade-intolerant)82.5201388888889	Boreal/Temperate broadleaved (shade-intolerant)	82.5201	0	Boreal/Temperate broadleaved (shade-intolerant)	82.5201	0	0
Boreal/Temperate broadleaved (shade-intolerant)83.01875	Boreal/Temperate broadleaved (shade-intolerant)	83.0187	0	Boreal/Temperate broadleaved (shade-intolerant)	83.0187	0	0
Boreal/Temperate broadleaved (shade-intolerant)9.22430555555556	Boreal/Temperate broadleaved (shade-intolerant)	9.22431	0	Boreal/Temperate broadleaved (shade-intolerant)	9.22431	0	0
Boreal/Temperate broadleaved (shade-intolerant)9.72291666666666	Boreal/Temperate broadleaved (shade-intolerant)	9.72292	0	Boreal/Temperate broadleaved (shade-intolerant)	9.72292	0	0
Boreal/Temperate grass-0.249305555555551	Boreal/Temperate grass	-0.249306	0.00806753	Boreal/Temperate grass	-0.249306	0.0076241	-0.000443431
Boreal/Temperate grass-0.747916666666669	Boreal/Temperate grass	-0.747917	0.00797083	Boreal/Temperate grass	-0.747917	0.00792604	-4.47839e-05
Boreal/Temperate grass-1.24652777777779	Boreal/Temperate grass	-1.24653	0.00463446	Boreal/Temperate grass	-1.24653	0.00522045	0.000585993
Boreal/Temperate grass-1.74513888888889	Boreal/Temperate grass	-1.74514	0.00570364	Boreal/Temperate grass	-1.74514	0.00567953	-2.41072e-05
Boreal/Temperate grass-10.2215277777778	Boreal/Temperate grass	-10.2215	0.0115197	Boreal/Temperate grass	-10.2215	0.0122945	0.000774867
Boreal/Temperate grass-10.7201388888889	Boreal/Temperate grass	-10.7201	0.0127998	Boreal/Temperate grass	-10.7201	0.0136262	0.000826341
Boreal/Temperate grass-11.21875	Boreal/Temperate grass	-11.2188	0.01211	Boreal/Temperate grass	-11.2188	0.0127339	0.000623881
Boreal/Temperate grass-11.7173611111111	Boreal/Temperate grass	-11.7174	0.0099369	Boreal/Temperate grass	-11.7174	0.0108002	0.000863286
Boreal/Temperate grass-12.2159722222222	Boreal/Temperate grass	-12.216	0.0126596	Boreal/Temperate grass	-12.216	0.0134536	0.00079393
Boreal/Temperate grass-12.7145833333333	Boreal/Temperate grass	-12.7146	0.0129445	Boreal/Temperate grass	-12.7146	0.0140021	0.00105765
Boreal/Temperate grass-13.2131944444444	Boreal/Temperate grass	-13.2132	0.0214913	Boreal/Temperate grass	-13.2132	0.0204204	-0.00107086
Boreal/Temperate grass-13.7118055555556	Boreal/Temperate grass	-13.7118	0.024088	Boreal/Temperate grass	-13.7118	0.023282	-0.00080595
Boreal/Temperate grass-14.2104166666667	Boreal/Temperate grass	-14.2104	0.0200511	Boreal/Temperate grass	-14.2104	0.0199128	-0.000138349
Boreal/Temperate grass-14.7090277777778	Boreal/Temperate grass	-14.709	0.0172078	Boreal/Temperate grass	-14.709	0.0169935	-0.000214276
Boreal/Temperate grass-15.2076388888889	Boreal/Temperate grass	-15.2076	0.0159848	Boreal/Temperate grass	-15.2076	0.016728	0.00074319
Boreal/Temperate grass-15.70625	Boreal/Temperate grass	-15.7063	0.0151658	Boreal/Temperate grass	-15.7063	0.015611	0.000445196
Boreal/Temperate grass-16.2048611111111	Boreal/Temperate grass	-16.2049	0.0204036	Boreal/Temperate grass	-16.2049	0.0187889	-0.00161471
Boreal/Temperate grass-16.7034722222222	Boreal/Temperate grass	-16.7035	0.0179619	Boreal/Temperate grass	-16.7035	0.0162099	-0.001752
Boreal/Temperate grass-17.2020833333333	Boreal/Temperate grass	-17.2021	0.0189765	Boreal/Temperate grass	-17.2021	0.0174274	-0.00154911
Boreal/Temperate grass-17.7006944444445	Boreal/Temperate grass	-17.7007	0.0197878	Boreal/Temperate grass	-17.7007	0.0181638	-0.00162401
Boreal/Temperate grass-18.1993055555556	Boreal/Temperate grass	-18.1993	0.0227646	Boreal/Temperate grass	-18.1993	0.0221037	-0.00066092
Boreal/Temperate grass-18.6979166666667	Boreal/Temperate grass	-18.6979	0.0251876	Boreal/Temperate grass	-18.6979	0.0226838	-0.00250375
Boreal/Temperate grass-19.1965277777778	Boreal/Temperate grass	-19.1965	0.0294628	Boreal/Temperate grass	-19.1965	0.0243954	-0.0050674
Boreal/Temperate grass-19.6951388888889	Boreal/Temperate grass	-19.6951	0.0327423	Boreal/Temperate grass	-19.6951	0.0279263	-0.00481601
Boreal/Temperate grass-2.24375000000001	Boreal/Temperate grass	-2.24375	0.00473875	Boreal/Temperate grass	-2.24375	0.00529973	0.000560984
Boreal/Temperate grass-2.74236111111111	Boreal/Temperate grass	-2.74236	0.00497767	Boreal/Temperate grass	-2.74236	0.00545172	0.000474053
Boreal/Temperate grass-20.19375	Boreal/Temperate grass	-20.1937	0.0304281	Boreal/Temperate grass	-20.1937	0.0239499	-0.00647818
Boreal/Temperate grass-20.6923611111111	Boreal/Temperate grass	-20.6924	0.0286724	Boreal/Temperate grass	-20.6924	0.0196974	-0.00897495
Boreal/Temperate grass-21.1909722222222	Boreal/Temperate grass	-21.191	0.0310875	Boreal/Temperate grass	-21.191	0.017609	-0.0134786
Boreal/Temperate grass-21.6895833333333	Boreal/Temperate grass	-21.6896	0.0289797	Boreal/Temperate grass	-21.6896	0.0183872	-0.0105925
Boreal/Temperate grass-22.1881944444444	Boreal/Temperate grass	-22.1882	0.0373233	Boreal/Temperate grass	-22.1882	0.0276544	-0.00966894
Boreal/Temperate grass-22.6868055555556	Boreal/Temperate grass	-22.6868	0.0505481	Boreal/Temperate grass	-22.6868	0.0368261	-0.013722
Boreal/Temperate grass-23.1854166666667	Boreal/Temperate grass	-23.1854	0.0625795	Boreal/Temperate grass	-23.1854	0.053194	-0.00938545
Boreal/Temperate grass-23.6840277777778	Boreal/Temperate grass	-23.684	0.0746613	Boreal/Temperate grass	-23.684	0.060632	-0.0140293
Boreal/Temperate grass-24.1826388888889	Boreal/Temperate grass	-24.1826	0.0936137	Boreal/Temperate grass	-24.1826	0.0805016	-0.0131121
Boreal/Temperate grass-24.68125	Boreal/Temperate grass	-24.6813	0.116375	Boreal/Temperate grass	-24.6813	0.106701	-0.00967395
Boreal/Temperate grass-25.1798611111111	Boreal/Temperate grass	-25.1799	0.133896	Boreal/Temperate grass	-25.1799	0.125442	-0.00845348
Boreal/Temperate grass-25.6784722222222	Boreal/Temperate grass	-25.6785	0.128896	Boreal/Temperate grass	-25.6785	0.119277	-0.00961947
Boreal/Temperate grass-26.1770833333333	Boreal/Temperate grass	-26.1771	0.124388	Boreal/Temperate grass	-26.1771	0.116465	-0.00792321
Boreal/Temperate grass-26.6756944444444	Boreal/Temperate grass	-26.6757	0.122636	Boreal/Temperate grass	-26.6757	0.118098	-0.00453748
Boreal/Temperate grass-27.1743055555556	Boreal/Temperate grass	-27.1743	0.116601	Boreal/Temperate grass	-27.1743	0.112611	-0.00399042
Boreal/Temperate grass-27.6729166666667	Boreal/Temperate grass	-27.6729	0.119344	Boreal/Temperate grass	-27.6729	0.115745	-0.00359946
Boreal/Temperate grass-28.1715277777778	Boreal/Temperate grass	-28.1715	0.121002	Boreal/Temperate grass	-28.1715	0.117136	-0.00386543
Boreal/Temperate grass-28.6701388888889	Boreal/Temperate grass	-28.6701	0.118772	Boreal/Temperate grass	-28.6701	0.118383	-0.000389371
Boreal/Temperate grass-29.16875	Boreal/Temperate grass	-29.1687	0.121364	Boreal/Temperate grass	-29.1687	0.121673	0.000308657
Boreal/Temperate grass-29.6673611111111	Boreal/Temperate grass	-29.6674	0.128512	Boreal/Temperate grass	-29.6674	0.131125	0.00261324
Boreal/Temperate grass-3.24097222222223	Boreal/Temperate grass	-3.24097	0.00566861	Boreal/Temperate grass	-3.24097	0.00617911	0.000510501
Boreal/Temperate grass-3.73958333333333	Boreal/Temperate grass	-3.73958	0.00543292	Boreal/Temperate grass	-3.73958	0.00604216	0.000609239
Boreal/Temperate grass-30.1659722222222	Boreal/Temperate grass	-30.166	0.13692	Boreal/Temperate grass	-30.166	0.139706	0.00278654
Boreal/Temperate grass-30.6645833333333	Boreal/Temperate grass	-30.6646	0.148126	Boreal/Temperate grass	-30.6646	0.152649	0.00452336
Boreal/Temperate grass-31.1631944444444	Boreal/Temperate grass	-31.1632	0.146079	Boreal/Temperate grass	-31.1632	0.150015	0.00393609
Boreal/Temperate grass-31.6618055555556	Boreal/Temperate grass	-31.6618	0.135481	Boreal/Temperate grass	-31.6618	0.140394	0.00491284
Boreal/Temperate grass-32.1604166666667	Boreal/Temperate grass	-32.1604	0.119624	Boreal/Temperate grass	-32.1604	0.120912	0.00128831
Boreal/Temperate grass-32.6590277777778	Boreal/Temperate grass	-32.659	0.0944262	Boreal/Temperate grass	-32.659	0.0955381	0.00111188
Boreal/Temperate grass-33.1576388888889	Boreal/Temperate grass	-33.1576	0.0837272	Boreal/Temperate grass	-33.1576	0.0834753	-0.000251829
Boreal/Temperate grass-33.65625	Boreal/Temperate grass	-33.6562	0.0805586	Boreal/Temperate grass	-33.6562	0.0820174	0.00145883
Boreal/Temperate grass-34.1548611111111	Boreal/Temperate grass	-34.1549	0.0683288	Boreal/Temperate grass	-34.1549	0.0705691	0.00224027
Boreal/Temperate grass-34.6534722222222	Boreal/Temperate grass	-34.6535	0.0827262	Boreal/Temperate grass	-34.6535	0.0840753	0.00134913
Boreal/Temperate grass-35.1520833333333	Boreal/Temperate grass	-35.1521	0.0753621	Boreal/Temperate grass	-35.1521	0.076668	0.0013059
Boreal/Temperate grass-35.6506944444444	Boreal/Temperate grass	-35.6507	0.092301	Boreal/Temperate grass	-35.6507	0.0945828	0.00228178
Boreal/Temperate grass-36.1493055555556	Boreal/Temperate grass	-36.1493	0.0746203	Boreal/Temperate grass	-36.1493	0.0754306	0.00081032
Boreal/Temperate grass-36.6479166666667	Boreal/Temperate grass	-36.6479	0.0676358	Boreal/Temperate grass	-36.6479	0.0683141	0.00067834
Boreal/Temperate grass-37.1465277777778	Boreal/Temperate grass	-37.1465	0.0669919	Boreal/Temperate grass	-37.1465	0.0627986	-0.00419335
Boreal/Temperate grass-37.6451388888889	Boreal/Temperate grass	-37.6451	0.0682359	Boreal/Temperate grass	-37.6451	0.0647416	-0.0034943
Boreal/Temperate grass-38.14375	Boreal/Temperate grass	-38.1437	0.0726324	Boreal/Temperate grass	-38.1437	0.0645882	-0.00804419
Boreal/Temperate grass-38.6423611111111	Boreal/Temperate grass	-38.6424	0.0837215	Boreal/Temperate grass	-38.6424	0.0780089	-0.00571261
Boreal/Temperate grass-39.1409722222222	Boreal/Temperate grass	-39.141	0.105984	Boreal/Temperate grass	-39.141	0.0953536	-0.0106299
Boreal/Temperate grass-39.6395833333333	Boreal/Temperate grass	-39.6396	0.103011	Boreal/Temperate grass	-39.6396	0.0917357	-0.0112753
Boreal/Temperate grass-4.23819444444445	Boreal/Temperate grass	-4.23819	0.00504275	Boreal/Temperate grass	-4.23819	0.00550877	0.000466019
Boreal/Temperate grass-4.73680555555556	Boreal/Temperate grass	-4.73681	0.00551686	Boreal/Temperate grass	-4.73681	0.00589136	0.000374497
Boreal/Temperate grass-40.1381944444445	Boreal/Temperate grass	-40.1382	0.118139	Boreal/Temperate grass	-40.1382	0.112553	-0.00558564
Boreal/Temperate grass-40.6368055555556	Boreal/Temperate grass	-40.6368	0.161369	Boreal/Temperate grass	-40.6368	0.157006	-0.00436225
Boreal/Temperate grass-41.1354166666667	Boreal/Temperate grass	-41.1354	0.161659	Boreal/Temperate grass	-41.1354	0.150816	-0.0108427
Boreal/Temperate grass-41.6340277777778	Boreal/Temperate grass	-41.634	0.165386	Boreal/Temperate grass	-41.634	0.15199	-0.0133961
Boreal/Temperate grass-42.1326388888889	Boreal/Temperate grass	-42.1326	0.190911	Boreal/Temperate grass	-42.1326	0.177744	-0.0131673
Boreal/Temperate grass-42.63125	Boreal/Temperate grass	-42.6312	0.205188	Boreal/Temperate grass	-42.6312	0.188631	-0.0165568
Boreal/Temperate grass-43.1298611111111	Boreal/Temperate grass	-43.1299	0.180942	Boreal/Temperate grass	-43.1299	0.156503	-0.0244395
Boreal/Temperate grass-43.6284722222222	Boreal/Temperate grass	-43.6285	0.162135	Boreal/Temperate grass	-43.6285	0.140919	-0.0212162
Boreal/Temperate grass-44.1270833333333	Boreal/Temperate grass	-44.1271	0.191048	Boreal/Temperate grass	-44.1271	0.1666	-0.0244481
Boreal/Temperate grass-44.6256944444444	Boreal/Temperate grass	-44.6257	0.206346	Boreal/Temperate grass	-44.6257	0.176705	-0.0296414
Boreal/Temperate grass-45.1243055555556	Boreal/Temperate grass	-45.1243	0.191061	Boreal/Temperate grass	-45.1243	0.158069	-0.0329921
Boreal/Temperate grass-45.6229166666667	Boreal/Temperate grass	-45.6229	0.182395	Boreal/Temperate grass	-45.6229	0.151007	-0.031388
Boreal/Temperate grass-46.1215277777778	Boreal/Temperate grass	-46.1215	0.144953	Boreal/Temperate grass	-46.1215	0.140058	-0.00489502
Boreal/Temperate grass-46.6201388888889	Boreal/Temperate grass	-46.6201	0.162641	Boreal/Temperate grass	-46.6201	0.156981	-0.00565937
Boreal/Temperate grass-47.11875	Boreal/Temperate grass	-47.1188	0.201052	Boreal/Temperate grass	-47.1188	0.195256	-0.00579567
Boreal/Temperate grass-47.6173611111111	Boreal/Temperate grass	-47.6174	0.201409	Boreal/Temperate grass	-47.6174	0.190688	-0.0107209
Boreal/Temperate grass-48.1159722222222	Boreal/Temperate grass	-48.116	0.198828	Boreal/Temperate grass	-48.116	0.183403	-0.015425
Boreal/Temperate grass-48.6145833333333	Boreal/Temperate grass	-48.6146	0.28181	Boreal/Temperate grass	-48.6146	0.235294	-0.0465167
Boreal/Temperate grass-49.1131944444444	Boreal/Temperate grass	-49.1132	0.318129	Boreal/Temperate grass	-49.1132	0.301082	-0.0170464
Boreal/Temperate grass-49.6118055555555	Boreal/Temperate grass	-49.6118	0.258986	Boreal/Temperate grass	-49.6118	0.212441	-0.0465456
Boreal/Temperate grass-5.23541666666667	Boreal/Temperate grass	-5.23542	0.00581132	Boreal/Temperate grass	-5.23542	0.00636279	0.000551469
Boreal/Temperate grass-5.73402777777778	Boreal/Temperate grass	-5.73403	0.00760739	Boreal/Temperate grass	-5.73403	0.00732595	-0.000281434
Boreal/Temperate grass-50.1104166666667	Boreal/Temperate grass	-50.1104	0.221522	Boreal/Temperate grass	-50.1104	0.186974	-0.0345476
Boreal/Temperate grass-50.6090277777778	Boreal/Temperate grass	-50.609	0.21429	Boreal/Temperate grass	-50.609	0.167713	-0.0465774
Boreal/Temperate grass-51.1076388888889	Boreal/Temperate grass	-51.1076	0.284873	Boreal/Temperate grass	-51.1076	0.228645	-0.0562288
Boreal/Temperate grass-51.60625	Boreal/Temperate grass	-51.6062	0.325494	Boreal/Temperate grass	-51.6062	0.224788	-0.100706
Boreal/Temperate grass-52.1048611111111	Boreal/Temperate grass	-52.1049	0.336055	Boreal/Temperate grass	-52.1049	0.282054	-0.0540013
Boreal/Temperate grass-52.6034722222222	Boreal/Temperate grass	-52.6035	0.292828	Boreal/Temperate grass	-52.6035	0.252713	-0.0401151
Boreal/Temperate grass-53.1020833333333	Boreal/Temperate grass	-53.1021	0.290656	Boreal/Temperate grass	-53.1021	0.268562	-0.0220944
Boreal/Temperate grass-53.6006944444445	Boreal/Temperate grass	-53.6007	0.294876	Boreal/Temperate grass	-53.6007	0.239675	-0.0552012
Boreal/Temperate grass-54.0993055555556	Boreal/Temperate grass	-54.0993	0.454694	Boreal/Temperate grass	-54.0993	0.399807	-0.0548871
Boreal/Temperate grass-54.5979166666667	Boreal/Temperate grass	-54.5979	0.489746	Boreal/Temperate grass	-54.5979	0.500325	0.0105797
Boreal/Temperate grass-55.0965277777778	Boreal/Temperate grass	-55.0965	0.690242	Boreal/Temperate grass	-55.0965	0.647798	-0.0424445
Boreal/Temperate grass-55.5951388888889	Boreal/Temperate grass	-55.5951	0.780416	Boreal/Temperate grass	-55.5951	0.652143	-0.128273
Boreal/Temperate grass-6.23263888888889	Boreal/Temperate grass	-6.23264	0.00819667	Boreal/Temperate grass	-6.23264	0.00827555	7.8875e-05
Boreal/Temperate grass-6.73125	Boreal/Temperate grass	-6.73125	0.00607062	Boreal/Temperate grass	-6.73125	0.00648887	0.000418244
Boreal/Temperate grass-7.22986111111111	Boreal/Temperate grass	-7.22986	0.0091447	Boreal/Temperate grass	-7.22986	0.00934222	0.000197527
Boreal/Temperate grass-7.72847222222222	Boreal/Temperate grass	-7.72847	0.00878995	Boreal/Temperate grass	-7.72847	0.00852884	-0.000261108
Boreal/Temperate grass-8.22708333333334	Boreal/Temperate grass	-8.22708	0.0111579	Boreal/Temperate grass	-8.22708	0.0110328	-0.000125096
Boreal/Temperate grass-8.72569444444444	Boreal/Temperate grass	-8.72569	0.0111084	Boreal/Temperate grass	-8.72569	0.011335	0.000226566
Boreal/Temperate grass-9.22430555555556	Boreal/Temperate grass	-9.22431	0.0135871	Boreal/Temperate grass	-9.22431	0.0143678	0.000780758
Boreal/Temperate grass-9.72291666666666	Boreal/Temperate grass	-9.72292	0.0120814	Boreal/Temperate grass	-9.72292	0.0128098	0.000728396
Boreal/Temperate grass0.249305555555551	Boreal/Temperate grass	0.249306	0.00552121	Boreal/Temperate grass	0.249306	0.00614754	0.000626324
Boreal/Temperate grass0.747916666666669	Boreal/Temperate grass	0.747917	0.00495532	Boreal/Temperate grass	0.747917	0.00547415	0.000518832
Boreal/Temperate grass1.24652777777777	Boreal/Temperate grass	1.24653	0.00522936	Boreal/Temperate grass	1.24653	0.00564185	0.000412493
Boreal/Temperate grass1.74513888888889	Boreal/Temperate grass	1.74514	0.00527337	Boreal/Temperate grass	1.74514	0.00587928	0.000605905
Boreal/Temperate grass10.2215277777778	Boreal/Temperate grass	10.2215	0.00485145	Boreal/Temperate grass	10.2215	0.00569622	0.00084477
Boreal/Temperate grass10.7201388888889	Boreal/Temperate grass	10.7201	0.00528618	Boreal/Temperate grass	10.7201	0.00567625	0.000390068
Boreal/Temperate grass11.21875	Boreal/Temperate grass	11.2188	0.00345563	Boreal/Temperate grass	11.2188	0.00397923	0.000523601
Boreal/Temperate grass11.7173611111111	Boreal/Temperate grass	11.7174	0.00355913	Boreal/Temperate grass	11.7174	0.00423498	0.000675848
Boreal/Temperate grass12.2159722222222	Boreal/Temperate grass	12.216	0.00278721	Boreal/Temperate grass	12.216	0.00350433	0.000717124
Boreal/Temperate grass12.7145833333333	Boreal/Temperate grass	12.7146	0.00214298	Boreal/Temperate grass	12.7146	0.00262701	0.00048403
Boreal/Temperate grass13.2131944444444	Boreal/Temperate grass	13.2132	0.00215853	Boreal/Temperate grass	13.2132	0.0026842	0.000525672
Boreal/Temperate grass13.7118055555556	Boreal/Temperate grass	13.7118	0.0020815	Boreal/Temperate grass	13.7118	0.00232963	0.000248125
Boreal/Temperate grass14.2104166666667	Boreal/Temperate grass	14.2104	0.00298895	Boreal/Temperate grass	14.2104	0.00316127	0.000172322
Boreal/Temperate grass14.7090277777778	Boreal/Temperate grass	14.709	0.00281567	Boreal/Temperate grass	14.709	0.00293232	0.000116654
Boreal/Temperate grass15.2076388888889	Boreal/Temperate grass	15.2076	0.00367269	Boreal/Temperate grass	15.2076	0.003965	0.000292306
Boreal/Temperate grass15.70625	Boreal/Temperate grass	15.7063	0.00304645	Boreal/Temperate grass	15.7063	0.00350824	0.000461795
Boreal/Temperate grass16.2048611111111	Boreal/Temperate grass	16.2049	0.00396045	Boreal/Temperate grass	16.2049	0.00452273	0.000562275
Boreal/Temperate grass16.7034722222222	Boreal/Temperate grass	16.7035	0.00427283	Boreal/Temperate grass	16.7035	0.0050274	0.000754567
Boreal/Temperate grass17.2020833333333	Boreal/Temperate grass	17.2021	0.00526787	Boreal/Temperate grass	17.2021	0.00587521	0.000607336
Boreal/Temperate grass17.7006944444444	Boreal/Temperate grass	17.7007	0.00517313	Boreal/Temperate grass	17.7007	0.00561199	0.000438862
Boreal/Temperate grass18.1993055555556	Boreal/Temperate grass	18.1993	0.00443221	Boreal/Temperate grass	18.1993	0.00532969	0.000897478
Boreal/Temperate grass18.6979166666667	Boreal/Temperate grass	18.6979	0.00588913	Boreal/Temperate grass	18.6979	0.00667338	0.000784245
Boreal/Temperate grass19.1965277777778	Boreal/Temperate grass	19.1965	0.00829674	Boreal/Temperate grass	19.1965	0.00849419	0.000197453
Boreal/Temperate grass19.6951388888889	Boreal/Temperate grass	19.6951	0.0107478	Boreal/Temperate grass	19.6951	0.01032	-0.000427833
Boreal/Temperate grass2.24375000000001	Boreal/Temperate grass	2.24375	0.00520083	Boreal/Temperate grass	2.24375	0.00565852	0.000457687
Boreal/Temperate grass2.74236111111111	Boreal/Temperate grass	2.74236	0.00461002	Boreal/Temperate grass	2.74236	0.00529128	0.000681265
Boreal/Temperate grass20.19375	Boreal/Temperate grass	20.1937	0.0101073	Boreal/Temperate grass	20.1937	0.0103656	0.000258254
Boreal/Temperate grass20.6923611111111	Boreal/Temperate grass	20.6924	0.0103867	Boreal/Temperate grass	20.6924	0.010472	8.52948e-05
Boreal/Temperate grass21.1909722222222	Boreal/Temperate grass	21.191	0.0100038	Boreal/Temperate grass	21.191	0.0108056	0.000801821
Boreal/Temperate grass21.6895833333333	Boreal/Temperate grass	21.6896	0.0131312	Boreal/Temperate grass	21.6896	0.0143994	0.00126823
Boreal/Temperate grass22.1881944444444	Boreal/Temperate grass	22.1882	0.0134879	Boreal/Temperate grass	22.1882	0.0142457	0.000757801
Boreal/Temperate grass22.6868055555556	Boreal/Temperate grass	22.6868	0.0165497	Boreal/Temperate grass	22.6868	0.0172903	0.00074056
Boreal/Temperate grass23.1854166666667	Boreal/Temperate grass	23.1854	0.0204209	Boreal/Temperate grass	23.1854	0.0211743	0.000753387
Boreal/Temperate grass23.6840277777778	Boreal/Temperate grass	23.684	0.0219328	Boreal/Temperate grass	23.684	0.023146	0.00121315
Boreal/Temperate grass24.1826388888889	Boreal/Temperate grass	24.1826	0.0204825	Boreal/Temperate grass	24.1826	0.0213838	0.000901304
Boreal/Temperate grass24.68125	Boreal/Temperate grass	24.6813	0.0214181	Boreal/Temperate grass	24.6813	0.0221132	0.000695097
Boreal/Temperate grass25.1798611111111	Boreal/Temperate grass	25.1799	0.0232926	Boreal/Temperate grass	25.1799	0.0236331	0.000340463
Boreal/Temperate grass25.6784722222222	Boreal/Temperate grass	25.6785	0.0248537	Boreal/Temperate grass	25.6785	0.0237367	-0.00111695
Boreal/Temperate grass26.1770833333333	Boreal/Temperate grass	26.1771	0.0288095	Boreal/Temperate grass	26.1771	0.0239691	-0.00484042
Boreal/Temperate grass26.6756944444444	Boreal/Temperate grass	26.6757	0.0344931	Boreal/Temperate grass	26.6757	0.0315925	-0.00290058
Boreal/Temperate grass27.1743055555556	Boreal/Temperate grass	27.1743	0.0421358	Boreal/Temperate grass	27.1743	0.0369092	-0.00522652
Boreal/Temperate grass27.6729166666667	Boreal/Temperate grass	27.6729	0.0579651	Boreal/Temperate grass	27.6729	0.0503486	-0.00761646
Boreal/Temperate grass28.1715277777778	Boreal/Temperate grass	28.1715	0.0710575	Boreal/Temperate grass	28.1715	0.0637667	-0.00729081
Boreal/Temperate grass28.6701388888889	Boreal/Temperate grass	28.6701	0.078946	Boreal/Temperate grass	28.6701	0.0737415	-0.00520448
Boreal/Temperate grass29.16875	Boreal/Temperate grass	29.1687	0.0910146	Boreal/Temperate grass	29.1687	0.0855697	-0.00544481
Boreal/Temperate grass29.6673611111111	Boreal/Temperate grass	29.6674	0.0964062	Boreal/Temperate grass	29.6674	0.0923998	-0.00400631
Boreal/Temperate grass3.24097222222223	Boreal/Temperate grass	3.24097	0.00479629	Boreal/Temperate grass	3.24097	0.00537522	0.000578935
Boreal/Temperate grass3.73958333333333	Boreal/Temperate grass	3.73958	0.00536031	Boreal/Temperate grass	3.73958	0.00640405	0.00104374
Boreal/Temperate grass30.1659722222222	Boreal/Temperate grass	30.166	0.106687	Boreal/Temperate grass	30.166	0.101135	-0.00555192
Boreal/Temperate grass30.6645833333333	Boreal/Temperate grass	30.6646	0.113878	Boreal/Temperate grass	30.6646	0.111796	-0.00208161
Boreal/Temperate grass31.1631944444444	Boreal/Temperate grass	31.1632	0.118247	Boreal/Temperate grass	31.1632	0.114976	-0.00327186
Boreal/Temperate grass31.6618055555556	Boreal/Temperate grass	31.6618	0.109537	Boreal/Temperate grass	31.6618	0.108421	-0.00111666
Boreal/Temperate grass32.1604166666667	Boreal/Temperate grass	32.1604	0.115006	Boreal/Temperate grass	32.1604	0.114981	-2.47517e-05
Boreal/Temperate grass32.6590277777778	Boreal/Temperate grass	32.659	0.114336	Boreal/Temperate grass	32.659	0.11467	0.000334626
Boreal/Temperate grass33.1576388888889	Boreal/Temperate grass	33.1576	0.106897	Boreal/Temperate grass	33.1576	0.108638	0.00174037
Boreal/Temperate grass33.65625	Boreal/Temperate grass	33.6562	0.11129	Boreal/Temperate grass	33.6562	0.111549	0.000259429
Boreal/Temperate grass34.1548611111111	Boreal/Temperate grass	34.1549	0.112337	Boreal/Temperate grass	34.1549	0.114645	0.00230741
Boreal/Temperate grass34.6534722222222	Boreal/Temperate grass	34.6535	0.113732	Boreal/Temperate grass	34.6535	0.115161	0.00142919
Boreal/Temperate grass35.1520833333333	Boreal/Temperate grass	35.1521	0.116071	Boreal/Temperate grass	35.1521	0.117873	0.00180213
Boreal/Temperate grass35.6506944444444	Boreal/Temperate grass	35.6507	0.116342	Boreal/Temperate grass	35.6507	0.120001	0.00365958
Boreal/Temperate grass36.1493055555556	Boreal/Temperate grass	36.1493	0.114072	Boreal/Temperate grass	36.1493	0.119946	0.00587383
Boreal/Temperate grass36.6479166666667	Boreal/Temperate grass	36.6479	0.11692	Boreal/Temperate grass	36.6479	0.121779	0.00485902
Boreal/Temperate grass37.1465277777778	Boreal/Temperate grass	37.1465	0.116057	Boreal/Temperate grass	37.1465	0.123076	0.00701815
Boreal/Temperate grass37.6451388888889	Boreal/Temperate grass	37.6451	0.118355	Boreal/Temperate grass	37.6451	0.125203	0.00684879
Boreal/Temperate grass38.14375	Boreal/Temperate grass	38.1437	0.115453	Boreal/Temperate grass	38.1437	0.120237	0.00478463
Boreal/Temperate grass38.6423611111111	Boreal/Temperate grass	38.6424	0.108056	Boreal/Temperate grass	38.6424	0.113373	0.00531724
Boreal/Temperate grass39.1409722222222	Boreal/Temperate grass	39.141	0.103102	Boreal/Temperate grass	39.141	0.106078	0.00297618
Boreal/Temperate grass39.6395833333333	Boreal/Temperate grass	39.6396	0.11856	Boreal/Temperate grass	39.6396	0.120884	0.00232466
Boreal/Temperate grass4.23819444444445	Boreal/Temperate grass	4.23819	0.00511209	Boreal/Temperate grass	4.23819	0.00574487	0.000632781
Boreal/Temperate grass4.73680555555555	Boreal/Temperate grass	4.73681	0.00511044	Boreal/Temperate grass	4.73681	0.00569353	0.000583089
Boreal/Temperate grass40.1381944444444	Boreal/Temperate grass	40.1382	0.119306	Boreal/Temperate grass	40.1382	0.120173	0.000866822
Boreal/Temperate grass40.6368055555556	Boreal/Temperate grass	40.6368	0.113791	Boreal/Temperate grass	40.6368	0.113535	-0.000256026
Boreal/Temperate grass41.1354166666667	Boreal/Temperate grass	41.1354	0.117997	Boreal/Temperate grass	41.1354	0.117637	-0.000360629
Boreal/Temperate grass41.6340277777778	Boreal/Temperate grass	41.634	0.119898	Boreal/Temperate grass	41.634	0.12267	0.00277151
Boreal/Temperate grass42.1326388888889	Boreal/Temperate grass	42.1326	0.128019	Boreal/Temperate grass	42.1326	0.130212	0.00219347
Boreal/Temperate grass42.63125	Boreal/Temperate grass	42.6313	0.113801	Boreal/Temperate grass	42.6313	0.115352	0.00155034
Boreal/Temperate grass43.1298611111111	Boreal/Temperate grass	43.1299	0.114649	Boreal/Temperate grass	43.1299	0.117204	0.00255541
Boreal/Temperate grass43.6284722222222	Boreal/Temperate grass	43.6285	0.113419	Boreal/Temperate grass	43.6285	0.1169	0.00348042
Boreal/Temperate grass44.1270833333333	Boreal/Temperate grass	44.1271	0.10538	Boreal/Temperate grass	44.1271	0.107601	0.00222064
Boreal/Temperate grass44.6256944444444	Boreal/Temperate grass	44.6257	0.10114	Boreal/Temperate grass	44.6257	0.100933	-0.000206753
Boreal/Temperate grass45.1243055555556	Boreal/Temperate grass	45.1243	0.0953716	Boreal/Temperate grass	45.1243	0.0937448	-0.00162679
Boreal/Temperate grass45.6229166666667	Boreal/Temperate grass	45.6229	0.0988262	Boreal/Temperate grass	45.6229	0.096852	-0.00197422
Boreal/Temperate grass46.1215277777778	Boreal/Temperate grass	46.1215	0.107759	Boreal/Temperate grass	46.1215	0.105507	-0.00225223
Boreal/Temperate grass46.6201388888889	Boreal/Temperate grass	46.6201	0.0977621	Boreal/Temperate grass	46.6201	0.0922932	-0.00546886
Boreal/Temperate grass47.11875	Boreal/Temperate grass	47.1187	0.0770839	Boreal/Temperate grass	47.1187	0.071751	-0.00533288
Boreal/Temperate grass47.6173611111111	Boreal/Temperate grass	47.6174	0.082491	Boreal/Temperate grass	47.6174	0.0772233	-0.00526764
Boreal/Temperate grass48.1159722222222	Boreal/Temperate grass	48.116	0.0923406	Boreal/Temperate grass	48.116	0.0859779	-0.00636265
Boreal/Temperate grass48.6145833333333	Boreal/Temperate grass	48.6146	0.0991026	Boreal/Temperate grass	48.6146	0.0887184	-0.0103842
Boreal/Temperate grass49.1131944444444	Boreal/Temperate grass	49.1132	0.100791	Boreal/Temperate grass	49.1132	0.0920764	-0.00871416
Boreal/Temperate grass49.6118055555556	Boreal/Temperate grass	49.6118	0.103144	Boreal/Temperate grass	49.6118	0.0938712	-0.00927303
Boreal/Temperate grass5.23541666666667	Boreal/Temperate grass	5.23542	0.00506242	Boreal/Temperate grass	5.23542	0.0054306	0.000368175
Boreal/Temperate grass5.73402777777778	Boreal/Temperate grass	5.73403	0.00517989	Boreal/Temperate grass	5.73403	0.00547012	0.000290235
Boreal/Temperate grass50.1104166666667	Boreal/Temperate grass	50.1104	0.123669	Boreal/Temperate grass	50.1104	0.109041	-0.0146275
Boreal/Temperate grass50.6090277777778	Boreal/Temperate grass	50.609	0.133121	Boreal/Temperate grass	50.609	0.116037	-0.0170842
Boreal/Temperate grass51.1076388888889	Boreal/Temperate grass	51.1076	0.144099	Boreal/Temperate grass	51.1076	0.120672	-0.0234275
Boreal/Temperate grass51.60625	Boreal/Temperate grass	51.6063	0.144477	Boreal/Temperate grass	51.6063	0.119242	-0.0252349
Boreal/Temperate grass52.1048611111111	Boreal/Temperate grass	52.1049	0.149108	Boreal/Temperate grass	52.1049	0.123294	-0.0258146
Boreal/Temperate grass52.6034722222222	Boreal/Temperate grass	52.6035	0.149664	Boreal/Temperate grass	52.6035	0.116434	-0.0332301
Boreal/Temperate grass53.1020833333333	Boreal/Temperate grass	53.1021	0.148493	Boreal/Temperate grass	53.1021	0.11469	-0.0338028
Boreal/Temperate grass53.6006944444444	Boreal/Temperate grass	53.6007	0.161388	Boreal/Temperate grass	53.6007	0.12072	-0.0406679
Boreal/Temperate grass54.0993055555556	Boreal/Temperate grass	54.0993	0.182731	Boreal/Temperate grass	54.0993	0.133525	-0.0492054
Boreal/Temperate grass54.5979166666667	Boreal/Temperate grass	54.5979	0.20911	Boreal/Temperate grass	54.5979	0.153026	-0.056084
Boreal/Temperate grass55.0965277777778	Boreal/Temperate grass	55.0965	0.223962	Boreal/Temperate grass	55.0965	0.171583	-0.0523788
Boreal/Temperate grass55.5951388888889	Boreal/Temperate grass	55.5951	0.230865	Boreal/Temperate grass	55.5951	0.188257	-0.0426078
Boreal/Temperate grass56.09375	Boreal/Temperate grass	56.0938	0.245047	Boreal/Temperate grass	56.0938	0.202656	-0.0423904
Boreal/Temperate grass56.5923611111111	Boreal/Temperate grass	56.5924	0.247177	Boreal/Temperate grass	56.5924	0.204011	-0.0431656
Boreal/Temperate grass57.0909722222222	Boreal/Temperate grass	57.091	0.252654	Boreal/Temperate grass	57.091	0.203596	-0.0490574
Boreal/Temperate grass57.5895833333333	Boreal/Temperate grass	57.5896	0.262128	Boreal/Temperate grass	57.5896	0.205337	-0.0567909
Boreal/Temperate grass58.0881944444444	Boreal/Temperate grass	58.0882	0.254277	Boreal/Temperate grass	58.0882	0.199161	-0.0551162
Boreal/Temperate grass58.5868055555556	Boreal/Temperate grass	58.5868	0.24091	Boreal/Temperate grass	58.5868	0.189104	-0.0518062
Boreal/Temperate grass59.0854166666667	Boreal/Temperate grass	59.0854	0.245191	Boreal/Temperate grass	59.0854	0.193186	-0.0520049
Boreal/Temperate grass59.5840277777778	Boreal/Temperate grass	59.584	0.263323	Boreal/Temperate grass	59.584	0.207197	-0.0561256
Boreal/Temperate grass6.23263888888889	Boreal/Temperate grass	6.23264	0.00521481	Boreal/Temperate grass	6.23264	0.00575301	0.000538205
Boreal/Temperate grass6.73125	Boreal/Temperate grass	6.73125	0.00788544	Boreal/Temperate grass	6.73125	0.00742482	-0.000460613
Boreal/Temperate grass60.0826388888889	Boreal/Temperate grass	60.0826	0.271227	Boreal/Temperate grass	60.0826	0.210999	-0.0602275
Boreal/Temperate grass60.58125	Boreal/Temperate grass	60.5812	0.252695	Boreal/Temperate grass	60.5812	0.196345	-0.0563494
Boreal/Temperate grass61.0798611111111	Boreal/Temperate grass	61.0799	0.266071	Boreal/Temperate grass	61.0799	0.210779	-0.0552918
Boreal/Temperate grass61.5784722222222	Boreal/Temperate grass	61.5785	0.267174	Boreal/Temperate grass	61.5785	0.213398	-0.0537761
Boreal/Temperate grass62.0770833333333	Boreal/Temperate grass	62.0771	0.270256	Boreal/Temperate grass	62.0771	0.2192	-0.0510554
Boreal/Temperate grass62.5756944444444	Boreal/Temperate grass	62.5757	0.281284	Boreal/Temperate grass	62.5757	0.226167	-0.0551165
Boreal/Temperate grass63.0743055555556	Boreal/Temperate grass	63.0743	0.280179	Boreal/Temperate grass	63.0743	0.229004	-0.0511754
Boreal/Temperate grass63.5729166666667	Boreal/Temperate grass	63.5729	0.287971	Boreal/Temperate grass	63.5729	0.234512	-0.053459
Boreal/Temperate grass64.0715277777778	Boreal/Temperate grass	64.0715	0.310271	Boreal/Temperate grass	64.0715	0.270228	-0.0400425
Boreal/Temperate grass64.5701388888889	Boreal/Temperate grass	64.5701	0.297183	Boreal/Temperate grass	64.5701	0.268522	-0.0286614
Boreal/Temperate grass65.06875	Boreal/Temperate grass	65.0687	0.316823	Boreal/Temperate grass	65.0687	0.291258	-0.0255657
Boreal/Temperate grass65.5673611111111	Boreal/Temperate grass	65.5674	0.299596	Boreal/Temperate grass	65.5674	0.275427	-0.0241697
Boreal/Temperate grass66.0659722222222	Boreal/Temperate grass	66.066	0.285289	Boreal/Temperate grass	66.066	0.260235	-0.0250542
Boreal/Temperate grass66.5645833333333	Boreal/Temperate grass	66.5646	0.324412	Boreal/Temperate grass	66.5646	0.296723	-0.0276896
Boreal/Temperate grass67.0631944444444	Boreal/Temperate grass	67.0632	0.353965	Boreal/Temperate grass	67.0632	0.324762	-0.0292031
Boreal/Temperate grass67.5618055555556	Boreal/Temperate grass	67.5618	0.347361	Boreal/Temperate grass	67.5618	0.324843	-0.0225181
Boreal/Temperate grass68.0604166666667	Boreal/Temperate grass	68.0604	0.320727	Boreal/Temperate grass	68.0604	0.308166	-0.0125614
Boreal/Temperate grass68.5590277777778	Boreal/Temperate grass	68.559	0.322254	Boreal/Temperate grass	68.559	0.321287	-0.000967241
Boreal/Temperate grass69.0576388888889	Boreal/Temperate grass	69.0576	0.302731	Boreal/Temperate grass	69.0576	0.306488	0.00375737
Boreal/Temperate grass69.55625	Boreal/Temperate grass	69.5563	0.304168	Boreal/Temperate grass	69.5563	0.316868	0.0127004
Boreal/Temperate grass7.22986111111111	Boreal/Temperate grass	7.22986	0.0083616	Boreal/Temperate grass	7.22986	0.00797608	-0.000385524
Boreal/Temperate grass7.72847222222222	Boreal/Temperate grass	7.72847	0.00647101	Boreal/Temperate grass	7.72847	0.00614824	-0.000322766
Boreal/Temperate grass70.0548611111111	Boreal/Temperate grass	70.0549	0.307736	Boreal/Temperate grass	70.0549	0.324158	0.0164218
Boreal/Temperate grass70.5534722222222	Boreal/Temperate grass	70.5535	0.302221	Boreal/Temperate grass	70.5535	0.323445	0.0212245
Boreal/Temperate grass71.0520833333333	Boreal/Temperate grass	71.0521	0.261254	Boreal/Temperate grass	71.0521	0.285686	0.0244311
Boreal/Temperate grass71.5506944444444	Boreal/Temperate grass	71.5507	0.218284	Boreal/Temperate grass	71.5507	0.248027	0.0297426
Boreal/Temperate grass72.0493055555555	Boreal/Temperate grass	72.0493	0.223697	Boreal/Temperate grass	72.0493	0.257793	0.0340959
Boreal/Temperate grass72.5479166666667	Boreal/Temperate grass	72.5479	0.196115	Boreal/Temperate grass	72.5479	0.225374	0.0292582
Boreal/Temperate grass73.0465277777778	Boreal/Temperate grass	73.0465	0.178708	Boreal/Temperate grass	73.0465	0.206431	0.0277236
Boreal/Temperate grass73.5451388888889	Boreal/Temperate grass	73.5451	0.110183	Boreal/Temperate grass	73.5451	0.134161	0.0239776
Boreal/Temperate grass74.04375	Boreal/Temperate grass	74.0438	0.0863506	Boreal/Temperate grass	74.0438	0.109828	0.0234778
Boreal/Temperate grass74.5423611111111	Boreal/Temperate grass	74.5424	0.0545808	Boreal/Temperate grass	74.5424	0.0694386	0.0148578
Boreal/Temperate grass75.0409722222222	Boreal/Temperate grass	75.041	0.0417298	Boreal/Temperate grass	75.041	0.0522896	0.0105598
Boreal/Temperate grass75.5395833333333	Boreal/Temperate grass	75.5396	0.0471394	Boreal/Temperate grass	75.5396	0.0575817	0.0104424
Boreal/Temperate grass76.0381944444444	Boreal/Temperate grass	76.0382	0.0222287	Boreal/Temperate grass	76.0382	0.0280513	0.00582263
Boreal/Temperate grass76.5368055555556	Boreal/Temperate grass	76.5368	0.0111921	Boreal/Temperate grass	76.5368	0.0157903	0.00459815
Boreal/Temperate grass77.0354166666667	Boreal/Temperate grass	77.0354	0.00893706	Boreal/Temperate grass	77.0354	0.0125842	0.00364718
Boreal/Temperate grass77.5340277777778	Boreal/Temperate grass	77.534	0.00136278	Boreal/Temperate grass	77.534	0.00196131	0.00059853
Boreal/Temperate grass78.0326388888889	Boreal/Temperate grass	78.0326	0.000608122	Boreal/Temperate grass	78.0326	0.000705147	9.70245e-05
Boreal/Temperate grass78.53125	Boreal/Temperate grass	78.5312	0.000615732	Boreal/Temperate grass	78.5312	0.000831458	0.000215726
Boreal/Temperate grass79.0298611111111	Boreal/Temperate grass	79.0299	0.000460407	Boreal/Temperate grass	79.0299	0.000614879	0.000154472
Boreal/Temperate grass79.5284722222222	Boreal/Temperate grass	79.5285	0.000201278	Boreal/Temperate grass	79.5285	0.000306757	0.000105479
Boreal/Temperate grass8.22708333333333	Boreal/Temperate grass	8.22708	0.00526508	Boreal/Temperate grass	8.22708	0.00586028	0.000595197
Boreal/Temperate grass8.72569444444444	Boreal/Temperate grass	8.72569	0.00483165	Boreal/Temperate grass	8.72569	0.00543279	0.000601138
Boreal/Temperate grass80.0270833333333	Boreal/Temperate grass	80.0271	0.000642054	Boreal/Temperate grass	80.0271	0.000818366	0.000176312
Boreal/Temperate grass80.5256944444444	Boreal/Temperate grass	80.5257	0.000334171	Boreal/Temperate grass	80.5257	0.000616435	0.000282264
Boreal/Temperate grass81.0243055555556	Boreal/Temperate grass	81.0243	0.000184013	Boreal/Temperate grass	81.0243	0.000336808	0.000152795
Boreal/Temperate grass81.5229166666667	Boreal/Temperate grass	81.5229	0.000179556	Boreal/Temperate grass	81.5229	0.000292542	0.000112986
Boreal/Temperate grass82.0215277777778	Boreal/Temperate grass	82.0215	0.000167637	Boreal/Temperate grass	82.0215	0.000252271	8.46337e-05
Boreal/Temperate grass82.5201388888889	Boreal/Temperate grass	82.5201	0.000212185	Boreal/Temperate grass	82.5201	0.000225333	1.31482e-05
Boreal/Temperate grass83.01875	Boreal/Temperate grass	83.0187	6.77778e-06	Boreal/Temperate grass	83.0187	3.5e-05	2.82222e-05
Boreal/Temperate grass9.22430555555556	Boreal/Temperate grass	9.22431	0.0051127	Boreal/Temperate grass	9.22431	0.00554212	0.000429413
Boreal/Temperate grass9.72291666666666	Boreal/Temperate grass	9.72292	0.00463254	Boreal/Temperate grass	9.72292	0.00549315	0.000860606
Temperate broadleaved evergreen-0.249305555555551	Temperate broadleaved evergreen	-0.249306	0.0159308	Temperate broadleaved evergreen	-0.249306	0.0154684	-0.000462346
Temperate broadleaved evergreen-0.747916666666669	Temperate broadleaved evergreen	-0.747917	0.00905386	Temperate broadleaved evergreen	-0.747917	0.00987286	0.000818993
Temperate broadleaved evergreen-1.24652777777779	Temperate broadleaved evergreen	-1.24653	0.00650614	Temperate broadleaved evergreen	-1.24653	0.00599657	-0.000509574
Temperate broadleaved evergreen-1.74513888888889	Temperate broadleaved evergreen	-1.74514	0.00536168	Temperate broadleaved evergreen	-1.74514	0.00521107	-0.000150609
Temperate broadleaved evergreen-10.2215277777778	Temperate broadleaved evergreen	-10.2215	0.00891466	Temperate broadleaved evergreen	-10.2215	0.00832485	-0.000589805
Temperate broadleaved evergreen-10.7201388888889	Temperate broadleaved evergreen	-10.7201	0.010506	Temperate broadleaved evergreen	-10.7201	0.0093979	-0.00110807
Temperate broadleaved evergreen-11.21875	Temperate broadleaved evergreen	-11.2188	0.00873556	Temperate broadleaved evergreen	-11.2188	0.00640652	-0.00232904
Temperate broadleaved evergreen-11.7173611111111	Temperate broadleaved evergreen	-11.7174	0.0152995	Temperate broadleaved evergreen	-11.7174	0.0113805	-0.00391902
Temperate broadleaved evergreen-12.2159722222222	Temperate broadleaved evergreen	-12.216	0.0153293	Temperate broadleaved evergreen	-12.216	0.0113908	-0.00393848
Temperate broadleaved evergreen-12.7145833333333	Temperate broadleaved evergreen	-12.7146	0.0303356	Temperate broadleaved evergreen	-12.7146	0.0240436	-0.00629197
Temperate broadleaved evergreen-13.2131944444444	Temperate broadleaved evergreen	-13.2132	0.0241382	Temperate broadleaved evergreen	-13.2132	0.0214576	-0.00268055
Temperate broadleaved evergreen-13.7118055555556	Temperate broadleaved evergreen	-13.7118	0.0149897	Temperate broadleaved evergreen	-13.7118	0.0134505	-0.00153925
Temperate broadleaved evergreen-14.2104166666667	Temperate broadleaved evergreen	-14.2104	0.0151519	Temperate broadleaved evergreen	-14.2104	0.0112747	-0.00387717
Temperate broadleaved evergreen-14.7090277777778	Temperate broadleaved evergreen	-14.709	0.0137754	Temperate broadleaved evergreen	-14.709	0.00966314	-0.00411224
Temperate broadleaved evergreen-15.2076388888889	Temperate broadleaved evergreen	-15.2076	0.00947279	Temperate broadleaved evergreen	-15.2076	0.00774403	-0.00172876
Temperate broadleaved evergreen-15.70625	Temperate broadleaved evergreen	-15.7063	0.00511835	Temperate broadleaved evergreen	-15.7063	0.00470154	-0.00041681
Temperate broadleaved evergreen-16.2048611111111	Temperate broadleaved evergreen	-16.2049	0.00602451	Temperate broadleaved evergreen	-16.2049	0.00539494	-0.000629576
Temperate broadleaved evergreen-16.7034722222222	Temperate broadleaved evergreen	-16.7035	0.0131871	Temperate broadleaved evergreen	-16.7035	0.0111873	-0.00199979
Temperate broadleaved evergreen-17.2020833333333	Temperate broadleaved evergreen	-17.2021	0.017652	Temperate broadleaved evergreen	-17.2021	0.0166305	-0.00102145
Temperate broadleaved evergreen-17.7006944444445	Temperate broadleaved evergreen	-17.7007	0.011711	Temperate broadleaved evergreen	-17.7007	0.0101638	-0.00154726
Temperate broadleaved evergreen-18.1993055555556	Temperate broadleaved evergreen	-18.1993	0.0135393	Temperate broadleaved evergreen	-18.1993	0.0122373	-0.00130195
Temperate broadleaved evergreen-18.6979166666667	Temperate broadleaved evergreen	-18.6979	0.014589	Temperate broadleaved evergreen	-18.6979	0.01301	-0.00157907
Temperate broadleaved evergreen-19.1965277777778	Temperate broadleaved evergreen	-19.1965	0.015982	Temperate broadleaved evergreen	-19.1965	0.013599	-0.00238292
Temperate broadleaved evergreen-19.6951388888889	Temperate broadleaved evergreen	-19.6951	0.0164461	Temperate broadleaved evergreen	-19.6951	0.014554	-0.00189211
Temperate broadleaved evergreen-2.24375000000001	Temperate broadleaved evergreen	-2.24375	0.00562967	Temperate broadleaved evergreen	-2.24375	0.0051471	-0.000482576
Temperate broadleaved evergreen-2.74236111111111	Temperate broadleaved evergreen	-2.74236	0.00318278	Temperate broadleaved evergreen	-2.74236	0.00342808	0.000245295
Temperate broadleaved evergreen-20.19375	Temperate broadleaved evergreen	-20.1937	0.0157883	Temperate broadleaved evergreen	-20.1937	0.0123084	-0.00347987
Temperate broadleaved evergreen-20.6923611111111	Temperate broadleaved evergreen	-20.6924	0.0145941	Temperate broadleaved evergreen	-20.6924	0.0103631	-0.00423095
Temperate broadleaved evergreen-21.1909722222222	Temperate broadleaved evergreen	-21.191	0.0154407	Temperate broadleaved evergreen	-21.191	0.00881109	-0.0066296
Temperate broadleaved evergreen-21.6895833333333	Temperate broadleaved evergreen	-21.6896	0.0177514	Temperate broadleaved evergreen	-21.6896	0.0117794	-0.00597191
Temperate broadleaved evergreen-22.1881944444444	Temperate broadleaved evergreen	-22.1882	0.0238361	Temperate broadleaved evergreen	-22.1882	0.0172469	-0.00658916
Temperate broadleaved evergreen-22.6868055555556	Temperate broadleaved evergreen	-22.6868	0.0250402	Temperate broadleaved evergreen	-22.6868	0.0186201	-0.00642
Temperate broadleaved evergreen-23.1854166666667	Temperate broadleaved evergreen	-23.1854	0.0245768	Temperate broadleaved evergreen	-23.1854	0.0170444	-0.00753243
Temperate broadleaved evergreen-23.6840277777778	Temperate broadleaved evergreen	-23.684	0.030764	Temperate broadleaved evergreen	-23.684	0.0215563	-0.00920773
Temperate broadleaved evergreen-24.1826388888889	Temperate broadleaved evergreen	-24.1826	0.0413994	Temperate broadleaved evergreen	-24.1826	0.033041	-0.00835835
Temperate broadleaved evergreen-24.68125	Temperate broadleaved evergreen	-24.6813	0.0521762	Temperate broadleaved evergreen	-24.6813	0.0412257	-0.0109505
Temperate broadleaved evergreen-25.1798611111111	Temperate broadleaved evergreen	-25.1799	0.072998	Temperate broadleaved evergreen	-25.1799	0.0605196	-0.0124784
Temperate broadleaved evergreen-25.6784722222222	Temperate broadleaved evergreen	-25.6785	0.0905482	Temperate broadleaved evergreen	-25.6785	0.0770134	-0.0135348
Temperate broadleaved evergreen-26.1770833333333	Temperate broadleaved evergreen	-26.1771	0.100605	Temperate broadleaved evergreen	-26.1771	0.0933449	-0.00726041
Temperate broadleaved evergreen-26.6756944444444	Temperate broadleaved evergreen	-26.6757	0.0923572	Temperate broadleaved evergreen	-26.6757	0.0897395	-0.00261774
Temperate broadleaved evergreen-27.1743055555556	Temperate broadleaved evergreen	-27.1743	0.0877339	Temperate broadleaved evergreen	-27.1743	0.0866002	-0.00113371
Temperate broadleaved evergreen-27.6729166666667	Temperate broadleaved evergreen	-27.6729	0.0939339	Temperate broadleaved evergreen	-27.6729	0.0919523	-0.00198157
Temperate broadleaved evergreen-28.1715277777778	Temperate broadleaved evergreen	-28.1715	0.0828916	Temperate broadleaved evergreen	-28.1715	0.0840191	0.0011275
Temperate broadleaved evergreen-28.6701388888889	Temperate broadleaved evergreen	-28.6701	0.0798383	Temperate broadleaved evergreen	-28.6701	0.0813605	0.00152218
Temperate broadleaved evergreen-29.16875	Temperate broadleaved evergreen	-29.1687	0.0839539	Temperate broadleaved evergreen	-29.1687	0.0850833	0.00112933
Temperate broadleaved evergreen-29.6673611111111	Temperate broadleaved evergreen	-29.6674	0.0794421	Temperate broadleaved evergreen	-29.6674	0.0788782	-0.000563845
Temperate broadleaved evergreen-3.24097222222223	Temperate broadleaved evergreen	-3.24097	0.00781043	Temperate broadleaved evergreen	-3.24097	0.00761298	-0.000197452
Temperate broadleaved evergreen-3.73958333333333	Temperate broadleaved evergreen	-3.73958	0.00603418	Temperate broadleaved evergreen	-3.73958	0.00552797	-0.000506203
Temperate broadleaved evergreen-30.1659722222222	Temperate broadleaved evergreen	-30.166	0.0749297	Temperate broadleaved evergreen	-30.166	0.0748363	-9.34123e-05
Temperate broadleaved evergreen-30.6645833333333	Temperate broadleaved evergreen	-30.6646	0.070865	Temperate broadleaved evergreen	-30.6646	0.0695447	-0.00132031
Temperate broadleaved evergreen-31.1631944444444	Temperate broadleaved evergreen	-31.1632	0.0793423	Temperate broadleaved evergreen	-31.1632	0.0779507	-0.00139166
Temperate broadleaved evergreen-31.6618055555556	Temperate broadleaved evergreen	-31.6618	0.0812518	Temperate broadleaved evergreen	-31.6618	0.0777956	-0.00345617
Temperate broadleaved evergreen-32.1604166666667	Temperate broadleaved evergreen	-32.1604	0.0822742	Temperate broadleaved evergreen	-32.1604	0.0815187	-0.000755502
Temperate broadleaved evergreen-32.6590277777778	Temperate broadleaved evergreen	-32.659	0.0895824	Temperate broadleaved evergreen	-32.659	0.0888322	-0.000750146
Temperate broadleaved evergreen-33.1576388888889	Temperate broadleaved evergreen	-33.1576	0.098152	Temperate broadleaved evergreen	-33.1576	0.0974946	-0.000657394
Temperate broadleaved evergreen-33.65625	Temperate broadleaved evergreen	-33.6562	0.124307	Temperate broadleaved evergreen	-33.6562	0.121751	-0.00255677
Temperate broadleaved evergreen-34.1548611111111	Temperate broadleaved evergreen	-34.1549	0.127728	Temperate broadleaved evergreen	-34.1549	0.125703	-0.00202507
Temperate broadleaved evergreen-34.6534722222222	Temperate broadleaved evergreen	-34.6535	0.16392	Temperate broadleaved evergreen	-34.6535	0.162013	-0.00190641
Temperate broadleaved evergreen-35.1520833333333	Temperate broadleaved evergreen	-35.1521	0.142127	Temperate broadleaved evergreen	-35.1521	0.141064	-0.00106223
Temperate broadleaved evergreen-35.6506944444444	Temperate broadleaved evergreen	-35.6507	0.171651	Temperate broadleaved evergreen	-35.6507	0.170771	-0.000879862
Temperate broadleaved evergreen-36.1493055555556	Temperate broadleaved evergreen	-36.1493	0.148671	Temperate broadleaved evergreen	-36.1493	0.148656	-1.56615e-05
Temperate broadleaved evergreen-36.6479166666667	Temperate broadleaved evergreen	-36.6479	0.20704	Temperate broadleaved evergreen	-36.6479	0.208879	0.00183911
Temperate broadleaved evergreen-37.1465277777778	Temperate broadleaved evergreen	-37.1465	0.225358	Temperate broadleaved evergreen	-37.1465	0.233562	0.00820383
Temperate broadleaved evergreen-37.6451388888889	Temperate broadleaved evergreen	-37.6451	0.252514	Temperate broadleaved evergreen	-37.6451	0.259051	0.00653713
Temperate broadleaved evergreen-38.14375	Temperate broadleaved evergreen	-38.1437	0.229232	Temperate broadleaved evergreen	-38.1437	0.241655	0.0124233
Temperate broadleaved evergreen-38.6423611111111	Temperate broadleaved evergreen	-38.6424	0.242781	Temperate broadleaved evergreen	-38.6424	0.261778	0.0189972
Temperate broadleaved evergreen-39.1409722222222	Temperate broadleaved evergreen	-39.141	0.144461	Temperate broadleaved evergreen	-39.141	0.159195	0.0147341
Temperate broadleaved evergreen-39.6395833333333	Temperate broadleaved evergreen	-39.6396	0.0916171	Temperate broadleaved evergreen	-39.6396	0.110019	0.0184024
Temperate broadleaved evergreen-4.23819444444445	Temperate broadleaved evergreen	-4.23819	0.00301521	Temperate broadleaved evergreen	-4.23819	0.00248541	-0.000529806
Temperate broadleaved evergreen-4.73680555555556	Temperate broadleaved evergreen	-4.73681	0.00459659	Temperate broadleaved evergreen	-4.73681	0.00383318	-0.000763407
Temperate broadleaved evergreen-40.1381944444445	Temperate broadleaved evergreen	-40.1382	0.0907492	Temperate broadleaved evergreen	-40.1382	0.105405	0.0146558
Temperate broadleaved evergreen-40.6368055555556	Temperate broadleaved evergreen	-40.6368	0.169631	Temperate broadleaved evergreen	-40.6368	0.186837	0.0172054
Temperate broadleaved evergreen-41.1354166666667	Temperate broadleaved evergreen	-41.1354	0.245294	Temperate broadleaved evergreen	-41.1354	0.260713	0.0154187
Temperate broadleaved evergreen-41.6340277777778	Temperate broadleaved evergreen	-41.634	0.107156	Temperate broadleaved evergreen	-41.634	0.124042	0.0168857
Temperate broadleaved evergreen-42.1326388888889	Temperate broadleaved evergreen	-42.1326	0.100947	Temperate broadleaved evergreen	-42.1326	0.117151	0.0162038
Temperate broadleaved evergreen-42.63125	Temperate broadleaved evergreen	-42.6312	0.0892133	Temperate broadleaved evergreen	-42.6312	0.108636	0.0194228
Temperate broadleaved evergreen-43.1298611111111	Temperate broadleaved evergreen	-43.1299	0.0570886	Temperate broadleaved evergreen	-43.1299	0.0826525	0.0255639
Temperate broadleaved evergreen-43.6284722222222	Temperate broadleaved evergreen	-43.6285	0.0457579	Temperate broadleaved evergreen	-43.6285	0.0617961	0.0160383
Temperate broadleaved evergreen-44.1270833333333	Temperate broadleaved evergreen	-44.1271	0.0306719	Temperate broadleaved evergreen	-44.1271	0.0424174	0.0117455
Temperate broadleaved evergreen-44.6256944444444	Temperate broadleaved evergreen	-44.6257	0.0234195	Temperate broadleaved evergreen	-44.6257	0.0352953	0.0118758
Temperate broadleaved evergreen-45.1243055555556	Temperate broadleaved evergreen	-45.1243	0.0211483	Temperate broadleaved evergreen	-45.1243	0.0304017	0.00925346
Temperate broadleaved evergreen-45.6229166666667	Temperate broadleaved evergreen	-45.6229	0.0141796	Temperate broadleaved evergreen	-45.6229	0.020748	0.00656835
Temperate broadleaved evergreen-46.1215277777778	Temperate broadleaved evergreen	-46.1215	0.0158137	Temperate broadleaved evergreen	-46.1215	0.0276404	0.0118267
Temperate broadleaved evergreen-46.6201388888889	Temperate broadleaved evergreen	-46.6201	0.0255708	Temperate broadleaved evergreen	-46.6201	0.0455617	0.019991
Temperate broadleaved evergreen-47.11875	Temperate broadleaved evergreen	-47.1188	0.0175641	Temperate broadleaved evergreen	-47.1188	0.0306492	0.0130851
Temperate broadleaved evergreen-47.6173611111111	Temperate broadleaved evergreen	-47.6174	0.0097436	Temperate broadleaved evergreen	-47.6174	0.018762	0.00901839
Temperate broadleaved evergreen-48.1159722222222	Temperate broadleaved evergreen	-48.116	0.00704477	Temperate broadleaved evergreen	-48.116	0.0139515	0.00690675
Temperate broadleaved evergreen-48.6145833333333	Temperate broadleaved evergreen	-48.6146	0.0027802	Temperate broadleaved evergreen	-48.6146	0.00686008	0.00407988
Temperate broadleaved evergreen-49.1131944444444	Temperate broadleaved evergreen	-49.1132	0.000458251	Temperate broadleaved evergreen	-49.1132	0.00111264	0.000654392
Temperate broadleaved evergreen-49.6118055555555	Temperate broadleaved evergreen	-49.6118	8.95037e-05	Temperate broadleaved evergreen	-49.6118	0.000264376	0.000174872
Temperate broadleaved evergreen-5.23541666666667	Temperate broadleaved evergreen	-5.23542	0.0038307	Temperate broadleaved evergreen	-5.23542	0.00391443	8.37341e-05
Temperate broadleaved evergreen-5.73402777777778	Temperate broadleaved evergreen	-5.73403	0.00163517	Temperate broadleaved evergreen	-5.73403	0.00158515	-5.00145e-05
Temperate broadleaved evergreen-50.1104166666667	Temperate broadleaved evergreen	-50.1104	2.87778e-05	Temperate broadleaved evergreen	-50.1104	5.03889e-05	2.16111e-05
Temperate broadleaved evergreen-50.6090277777778	Temperate broadleaved evergreen	-50.609	0	Temperate broadleaved evergreen	-50.609	3.16667e-07	3.16667e-07
Temperate broadleaved evergreen-51.1076388888889	Temperate broadleaved evergreen	-51.1076	0	Temperate broadleaved evergreen	-51.1076	0	0
Temperate broadleaved evergreen-51.60625	Temperate broadleaved evergreen	-51.6062	0	Temperate broadleaved evergreen	-51.6062	0	0
Temperate broadleaved evergreen-52.1048611111111	Temperate broadleaved evergreen	-52.1049	0	Temperate broadleaved evergreen	-52.1049	0	0
Temperate broadleaved evergreen-52.6034722222222	Temperate broadleaved evergreen	-52.6035	0	Temperate broadleaved evergreen	-52.6035	0	0
Temperate broadleaved evergreen-53.1020833333333	Temperate broadleaved evergreen	-53.1021	0	Temperate broadleaved evergreen	-53.1021	0	0
Temperate broadleaved evergreen-53.6006944444445	Temperate broadleaved evergreen	-53.6007	0	Temperate broadleaved evergreen	-53.6007	0	0
Temperate broadleaved evergreen-54.0993055555556	Temperate broadleaved evergreen	-54.0993	0	Temperate broadleaved evergreen	-54.0993	0	0
Temperate broadleaved evergreen-54.5979166666667	Temperate broadleaved evergreen	-54.5979	0	Temperate broadleaved evergreen	-54.5979	0	0
Temperate broadleaved evergreen-55.0965277777778	Temperate broadleaved evergreen	-55.0965	0	Temperate broadleaved evergreen	-55.0965	0	0
Temperate broadleaved evergreen-55.5951388888889	Temperate broadleaved evergreen	-55.5951	0	Temperate broadleaved evergreen	-55.5951	0	0
Temperate broadleaved evergreen-6.23263888888889	Temperate broadleaved evergreen	-6.23264	0.0105886	Temperate broadleaved evergreen	-6.23264	0.00969799	-0.000890658
Temperate broadleaved evergreen-6.73125	Temperate broadleaved evergreen	-6.73125	0.0102291	Temperate broadleaved evergreen	-6.73125	0.0104268	0.000197713
Temperate broadleaved evergreen-7.22986111111111	Temperate broadleaved evergreen	-7.22986	0.00546195	Temperate broadleaved evergreen	-7.22986	0.0059768	0.00051485
Temperate broadleaved evergreen-7.72847222222222	Temperate broadleaved evergreen	-7.72847	0.00514766	Temperate broadleaved evergreen	-7.72847	0.00472674	-0.000420926
Temperate broadleaved evergreen-8.22708333333334	Temperate broadleaved evergreen	-8.22708	0.00683379	Temperate broadleaved evergreen	-8.22708	0.00624023	-0.00059356
Temperate broadleaved evergreen-8.72569444444444	Temperate broadleaved evergreen	-8.72569	0.00655802	Temperate broadleaved evergreen	-8.72569	0.00619465	-0.000363371
Temperate broadleaved evergreen-9.22430555555556	Temperate broadleaved evergreen	-9.22431	0.0128923	Temperate broadleaved evergreen	-9.22431	0.0111016	-0.0017907
Temperate broadleaved evergreen-9.72291666666666	Temperate broadleaved evergreen	-9.72292	0.0136091	Temperate broadleaved evergreen	-9.72292	0.0123111	-0.00129798
Temperate broadleaved evergreen0.249305555555551	Temperate broadleaved evergreen	0.249306	0.00648714	Temperate broadleaved evergreen	0.249306	0.00614028	-0.000346866
Temperate broadleaved evergreen0.747916666666669	Temperate broadleaved evergreen	0.747917	0.00599705	Temperate broadleaved evergreen	0.747917	0.0047069	-0.00129015
Temperate broadleaved evergreen1.24652777777777	Temperate broadleaved evergreen	1.24653	0.00643849	Temperate broadleaved evergreen	1.24653	0.00496186	-0.00147663
Temperate broadleaved evergreen1.74513888888889	Temperate broadleaved evergreen	1.74514	0.00465891	Temperate broadleaved evergreen	1.74514	0.00415346	-0.00050545
Temperate broadleaved evergreen10.2215277777778	Temperate broadleaved evergreen	10.2215	0.00227598	Temperate broadleaved evergreen	10.2215	0.00178702	-0.000488959
Temperate broadleaved evergreen10.7201388888889	Temperate broadleaved evergreen	10.7201	0.00995908	Temperate broadleaved evergreen	10.7201	0.00918995	-0.000769136
Temperate broadleaved evergreen11.21875	Temperate broadleaved evergreen	11.2188	0.00417699	Temperate broadleaved evergreen	11.2188	0.00327415	-0.000902843
Temperate broadleaved evergreen11.7173611111111	Temperate broadleaved evergreen	11.7174	0.00308264	Temperate broadleaved evergreen	11.7174	0.00213837	-0.000944272
Temperate broadleaved evergreen12.2159722222222	Temperate broadleaved evergreen	12.216	0.0012214	Temperate broadleaved evergreen	12.216	0.000885506	-0.000335895
Temperate broadleaved evergreen12.7145833333333	Temperate broadleaved evergreen	12.7146	0.000131564	Temperate broadleaved evergreen	12.7146	7.92896e-05	-5.22741e-05
Temperate broadleaved evergreen13.2131944444444	Temperate broadleaved evergreen	13.2132	0.00040576	Temperate broadleaved evergreen	13.2132	0.000204595	-0.000201165
Temperate broadleaved evergreen13.7118055555556	Temperate broadleaved evergreen	13.7118	0.000189262	Temperate broadleaved evergreen	13.7118	0.000157371	-3.18919e-05
Temperate broadleaved evergreen14.2104166666667	Temperate broadleaved evergreen	14.2104	0.000932361	Temperate broadleaved evergreen	14.2104	0.00052615	-0.000406211
Temperate broadleaved evergreen14.7090277777778	Temperate broadleaved evergreen	14.709	0.00285182	Temperate broadleaved evergreen	14.709	0.00198699	-0.000864832
Temperate broadleaved evergreen15.2076388888889	Temperate broadleaved evergreen	15.2076	0.00416822	Temperate broadleaved evergreen	15.2076	0.00364358	-0.000524642
Temperate broadleaved evergreen15.70625	Temperate broadleaved evergreen	15.7063	0.00367573	Temperate broadleaved evergreen	15.7063	0.00285718	-0.00081855
Temperate broadleaved evergreen16.2048611111111	Temperate broadleaved evergreen	16.2049	0.00195099	Temperate broadleaved evergreen	16.2049	0.0017043	-0.000246689
Temperate broadleaved evergreen16.7034722222222	Temperate broadleaved evergreen	16.7035	0.0029387	Temperate broadleaved evergreen	16.7035	0.0022463	-0.000692404
Temperate broadleaved evergreen17.2020833333333	Temperate broadleaved evergreen	17.2021	0.00928123	Temperate broadleaved evergreen	17.2021	0.00856008	-0.000721156
Temperate broadleaved evergreen17.7006944444444	Temperate broadleaved evergreen	17.7007	0.00560588	Temperate broadleaved evergreen	17.7007	0.00483097	-0.000774919
Temperate broadleaved evergreen18.1993055555556	Temperate broadleaved evergreen	18.1993	0.00132817	Temperate broadleaved evergreen	18.1993	0.000721186	-0.000606984
Temperate broadleaved evergreen18.6979166666667	Temperate broadleaved evergreen	18.6979	0.00347193	Temperate broadleaved evergreen	18.6979	0.00284492	-0.000627008
Temperate broadleaved evergreen19.1965277777778	Temperate broadleaved evergreen	19.1965	0.0186346	Temperate broadleaved evergreen	19.1965	0.0156781	-0.00295653
Temperate broadleaved evergreen19.6951388888889	Temperate broadleaved evergreen	19.6951	0.0227927	Temperate broadleaved evergreen	19.6951	0.0188606	-0.00393213
Temperate broadleaved evergreen2.24375000000001	Temperate broadleaved evergreen	2.24375	0.0056662	Temperate broadleaved evergreen	2.24375	0.00559864	-6.75646e-05
Temperate broadleaved evergreen2.74236111111111	Temperate broadleaved evergreen	2.74236	0.00323172	Temperate broadleaved evergreen	2.74236	0.00289892	-0.000332796
Temperate broadleaved evergreen20.19375	Temperate broadleaved evergreen	20.1937	0.0167451	Temperate broadleaved evergreen	20.1937	0.0120901	-0.00465494
Temperate broadleaved evergreen20.6923611111111	Temperate broadleaved evergreen	20.6924	0.0194456	Temperate broadleaved evergreen	20.6924	0.0144754	-0.00497017
Temperate broadleaved evergreen21.1909722222222	Temperate broadleaved evergreen	21.191	0.0293335	Temperate broadleaved evergreen	21.191	0.0223525	-0.006981
Temperate broadleaved evergreen21.6895833333333	Temperate broadleaved evergreen	21.6896	0.0507133	Temperate broadleaved evergreen	21.6896	0.0441364	-0.00657684
Temperate broadleaved evergreen22.1881944444444	Temperate broadleaved evergreen	22.1882	0.0542608	Temperate broadleaved evergreen	22.1882	0.0495455	-0.00471527
Temperate broadleaved evergreen22.6868055555556	Temperate broadleaved evergreen	22.6868	0.0722255	Temperate broadleaved evergreen	22.6868	0.0694907	-0.00273476
Temperate broadleaved evergreen23.1854166666667	Temperate broadleaved evergreen	23.1854	0.0812572	Temperate broadleaved evergreen	23.1854	0.0790969	-0.00216024
Temperate broadleaved evergreen23.6840277777778	Temperate broadleaved evergreen	23.684	0.0873215	Temperate broadleaved evergreen	23.684	0.0840694	-0.00325203
Temperate broadleaved evergreen24.1826388888889	Temperate broadleaved evergreen	24.1826	0.0932989	Temperate broadleaved evergreen	24.1826	0.0901121	-0.00318677
Temperate broadleaved evergreen24.68125	Temperate broadleaved evergreen	24.6813	0.0978644	Temperate broadleaved evergreen	24.6813	0.0943412	-0.00352314
Temperate broadleaved evergreen25.1798611111111	Temperate broadleaved evergreen	25.1799	0.104609	Temperate broadleaved evergreen	25.1799	0.101442	-0.00316776
Temperate broadleaved evergreen25.6784722222222	Temperate broadleaved evergreen	25.6785	0.10932	Temperate broadleaved evergreen	25.6785	0.104596	-0.00472336
Temperate broadleaved evergreen26.1770833333333	Temperate broadleaved evergreen	26.1771	0.0987731	Temperate broadleaved evergreen	26.1771	0.0949348	-0.00383835
Temperate broadleaved evergreen26.6756944444444	Temperate broadleaved evergreen	26.6757	0.0989351	Temperate broadleaved evergreen	26.6757	0.0937928	-0.00514233
Temperate broadleaved evergreen27.1743055555556	Temperate broadleaved evergreen	27.1743	0.109653	Temperate broadleaved evergreen	27.1743	0.106525	-0.00312823
Temperate broadleaved evergreen27.6729166666667	Temperate broadleaved evergreen	27.6729	0.100959	Temperate broadleaved evergreen	27.6729	0.0982414	-0.00271729
Temperate broadleaved evergreen28.1715277777778	Temperate broadleaved evergreen	28.1715	0.0991271	Temperate broadleaved evergreen	28.1715	0.0966614	-0.00246575
Temperate broadleaved evergreen28.6701388888889	Temperate broadleaved evergreen	28.6701	0.0795433	Temperate broadleaved evergreen	28.6701	0.0798534	0.000310088
Temperate broadleaved evergreen29.16875	Temperate broadleaved evergreen	29.1687	0.0776438	Temperate broadleaved evergreen	29.1687	0.0781558	0.000511968
Temperate broadleaved evergreen29.6673611111111	Temperate broadleaved evergreen	29.6674	0.101707	Temperate broadleaved evergreen	29.6674	0.101679	-2.79911e-05
Temperate broadleaved evergreen3.24097222222223	Temperate broadleaved evergreen	3.24097	0.00403914	Temperate broadleaved evergreen	3.24097	0.00362888	-0.000410261
Temperate broadleaved evergreen3.73958333333333	Temperate broadleaved evergreen	3.73958	0.00912955	Temperate broadleaved evergreen	3.73958	0.00881399	-0.000315559
Temperate broadleaved evergreen30.1659722222222	Temperate broadleaved evergreen	30.166	0.0905182	Temperate broadleaved evergreen	30.166	0.0923758	0.00185752
Temperate broadleaved evergreen30.6645833333333	Temperate broadleaved evergreen	30.6646	0.0936136	Temperate broadleaved evergreen	30.6646	0.0938515	0.000237935
Temperate broadleaved evergreen31.1631944444444	Temperate broadleaved evergreen	31.1632	0.102753	Temperate broadleaved evergreen	31.1632	0.103126	0.000373217
Temperate broadleaved evergreen31.6618055555556	Temperate broadleaved evergreen	31.6618	0.108344	Temperate broadleaved evergreen	31.6618	0.109321	0.000976815
Temperate broadleaved evergreen32.1604166666667	Temperate broadleaved evergreen	32.1604	0.0972676	Temperate broadleaved evergreen	32.1604	0.0993211	0.0020535
Temperate broadleaved evergreen32.6590277777778	Temperate broadleaved evergreen	32.659	0.0962332	Temperate broadleaved evergreen	32.659	0.0985893	0.00235604
Temperate broadleaved evergreen33.1576388888889	Temperate broadleaved evergreen	33.1576	0.103231	Temperate broadleaved evergreen	33.1576	0.105605	0.00237384
Temperate broadleaved evergreen33.65625	Temperate broadleaved evergreen	33.6562	0.0839221	Temperate broadleaved evergreen	33.6562	0.0861834	0.00226134
Temperate broadleaved evergreen34.1548611111111	Temperate broadleaved evergreen	34.1549	0.0829151	Temperate broadleaved evergreen	34.1549	0.084968	0.00205292
Temperate broadleaved evergreen34.6534722222222	Temperate broadleaved evergreen	34.6535	0.0872202	Temperate broadleaved evergreen	34.6535	0.0890037	0.00178359
Temperate broadleaved evergreen35.1520833333333	Temperate broadleaved evergreen	35.1521	0.0735701	Temperate broadleaved evergreen	35.1521	0.0765497	0.00297962
Temperate broadleaved evergreen35.6506944444444	Temperate broadleaved evergreen	35.6507	0.0514171	Temperate broadleaved evergreen	35.6507	0.052504	0.00108683
Temperate broadleaved evergreen36.1493055555556	Temperate broadleaved evergreen	36.1493	0.0545869	Temperate broadleaved evergreen	36.1493	0.0563822	0.00179528
Temperate broadleaved evergreen36.6479166666667	Temperate broadleaved evergreen	36.6479	0.064393	Temperate broadleaved evergreen	36.6479	0.0671866	0.00279363
Temperate broadleaved evergreen37.1465277777778	Temperate broadleaved evergreen	37.1465	0.0427378	Temperate broadleaved evergreen	37.1465	0.0470956	0.00435786
Temperate broadleaved evergreen37.6451388888889	Temperate broadleaved evergreen	37.6451	0.0326513	Temperate broadleaved evergreen	37.6451	0.0369586	0.00430735
Temperate broadleaved evergreen38.14375	Temperate broadleaved evergreen	38.1437	0.0305385	Temperate broadleaved evergreen	38.1437	0.034658	0.00411951
Temperate broadleaved evergreen38.6423611111111	Temperate broadleaved evergreen	38.6424	0.0226956	Temperate broadleaved evergreen	38.6424	0.0258335	0.00313789
Temperate broadleaved evergreen39.1409722222222	Temperate broadleaved evergreen	39.141	0.0293298	Temperate broadleaved evergreen	39.141	0.0320451	0.00271534
Temperate broadleaved evergreen39.6395833333333	Temperate broadleaved evergreen	39.6396	0.0339209	Temperate broadleaved evergreen	39.6396	0.0367228	0.00280194
Temperate broadleaved evergreen4.23819444444445	Temperate broadleaved evergreen	4.23819	0.00632214	Temperate broadleaved evergreen	4.23819	0.0057309	-0.000591246
Temperate broadleaved evergreen4.73680555555555	Temperate broadleaved evergreen	4.73681	0.00899694	Temperate broadleaved evergreen	4.73681	0.00834535	-0.000651589
Temperate broadleaved evergreen40.1381944444444	Temperate broadleaved evergreen	40.1382	0.0396488	Temperate broadleaved evergreen	40.1382	0.0431461	0.00349729
Temperate broadleaved evergreen40.6368055555556	Temperate broadleaved evergreen	40.6368	0.0436097	Temperate broadleaved evergreen	40.6368	0.0482052	0.00459544
Temperate broadleaved evergreen41.1354166666667	Temperate broadleaved evergreen	41.1354	0.0342245	Temperate broadleaved evergreen	41.1354	0.0386059	0.00438143
Temperate broadleaved evergreen41.6340277777778	Temperate broadleaved evergreen	41.634	0.0361809	Temperate broadleaved evergreen	41.634	0.0395426	0.00336175
Temperate broadleaved evergreen42.1326388888889	Temperate broadleaved evergreen	42.1326	0.0316671	Temperate broadleaved evergreen	42.1326	0.0354955	0.00382834
Temperate broadleaved evergreen42.63125	Temperate broadleaved evergreen	42.6313	0.0301614	Temperate broadleaved evergreen	42.6313	0.0333864	0.00322497
Temperate broadleaved evergreen43.1298611111111	Temperate broadleaved evergreen	43.1299	0.0483246	Temperate broadleaved evergreen	43.1299	0.0501885	0.00186386
Temperate broadleaved evergreen43.6284722222222	Temperate broadleaved evergreen	43.6285	0.0327341	Temperate broadleaved evergreen	43.6285	0.0347255	0.00199138
Temperate broadleaved evergreen44.1270833333333	Temperate broadleaved evergreen	44.1271	0.0226519	Temperate broadleaved evergreen	44.1271	0.0243734	0.00172151
Temperate broadleaved evergreen44.6256944444444	Temperate broadleaved evergreen	44.6257	0.0154976	Temperate broadleaved evergreen	44.6257	0.0183296	0.002832
Temperate broadleaved evergreen45.1243055555556	Temperate broadleaved evergreen	45.1243	0.0169396	Temperate broadleaved evergreen	45.1243	0.0206098	0.00367018
Temperate broadleaved evergreen45.6229166666667	Temperate broadleaved evergreen	45.6229	0.0132907	Temperate broadleaved evergreen	45.6229	0.016033	0.00274235
Temperate broadleaved evergreen46.1215277777778	Temperate broadleaved evergreen	46.1215	0.00787715	Temperate broadleaved evergreen	46.1215	0.00944624	0.00156909
Temperate broadleaved evergreen46.6201388888889	Temperate broadleaved evergreen	46.6201	0.00678943	Temperate broadleaved evergreen	46.6201	0.00822258	0.00143315
Temperate broadleaved evergreen47.11875	Temperate broadleaved evergreen	47.1187	0.0110399	Temperate broadleaved evergreen	47.1187	0.0132375	0.00219763
Temperate broadleaved evergreen47.6173611111111	Temperate broadleaved evergreen	47.6174	0.0108487	Temperate broadleaved evergreen	47.6174	0.0124317	0.001583
Temperate broadleaved evergreen48.1159722222222	Temperate broadleaved evergreen	48.116	0.00604352	Temperate broadleaved evergreen	48.116	0.00739669	0.00135318
Temperate broadleaved evergreen48.6145833333333	Temperate broadleaved evergreen	48.6146	0.0092041	Temperate broadleaved evergreen	48.6146	0.010848	0.00164393
Temperate broadleaved evergreen49.1131944444444	Temperate broadleaved evergreen	49.1132	0.00797389	Temperate broadleaved evergreen	49.1132	0.00980915	0.00183526
Temperate broadleaved evergreen49.6118055555556	Temperate broadleaved evergreen	49.6118	0.00319766	Temperate broadleaved evergreen	49.6118	0.00411515	0.000917489
Temperate broadleaved evergreen5.23541666666667	Temperate broadleaved evergreen	5.23542	0.00621989	Temperate broadleaved evergreen	5.23542	0.00571777	-0.000502127
Temperate broadleaved evergreen5.73402777777778	Temperate broadleaved evergreen	5.73403	0.00655101	Temperate broadleaved evergreen	5.73403	0.00552195	-0.00102907
Temperate broadleaved evergreen50.1104166666667	Temperate broadleaved evergreen	50.1104	0.00498978	Temperate broadleaved evergreen	50.1104	0.006244	0.00125422
Temperate broadleaved evergreen50.6090277777778	Temperate broadleaved evergreen	50.609	0.00748936	Temperate broadleaved evergreen	50.609	0.00928141	0.00179205
Temperate broadleaved evergreen51.1076388888889	Temperate broadleaved evergreen	51.1076	0.00663211	Temperate broadleaved evergreen	51.1076	0.00868318	0.00205107
Temperate broadleaved evergreen51.60625	Temperate broadleaved evergreen	51.6063	0.00437408	Temperate broadleaved evergreen	51.6063	0.00620335	0.00182927
Temperate broadleaved evergreen52.1048611111111	Temperate broadleaved evergreen	52.1049	0.00232864	Temperate broadleaved evergreen	52.1049	0.00374988	0.00142124
Temperate broadleaved evergreen52.6034722222222	Temperate broadleaved evergreen	52.6035	0.00129999	Temperate broadleaved evergreen	52.6035	0.00250538	0.00120539
Temperate broadleaved evergreen53.1020833333333	Temperate broadleaved evergreen	53.1021	0.00126745	Temperate broadleaved evergreen	53.1021	0.00249425	0.0012268
Temperate broadleaved evergreen53.6006944444444	Temperate broadleaved evergreen	53.6007	0.000290835	Temperate broadleaved evergreen	53.6007	0.000949931	0.000659095
Temperate broadleaved evergreen54.0993055555556	Temperate broadleaved evergreen	54.0993	7.10235e-05	Temperate broadleaved evergreen	54.0993	0.00046015	0.000389126
Temperate broadleaved evergreen54.5979166666667	Temperate broadleaved evergreen	54.5979	0.000125142	Temperate broadleaved evergreen	54.5979	0.000481249	0.000356107
Temperate broadleaved evergreen55.0965277777778	Temperate broadleaved evergreen	55.0965	4.16888e-05	Temperate broadleaved evergreen	55.0965	0.000318577	0.000276888
Temperate broadleaved evergreen55.5951388888889	Temperate broadleaved evergreen	55.5951	2.77732e-05	Temperate broadleaved evergreen	55.5951	0.000291759	0.000263985
Temperate broadleaved evergreen56.09375	Temperate broadleaved evergreen	56.0938	1.29422e-05	Temperate broadleaved evergreen	56.0938	0.000111872	9.89302e-05
Temperate broadleaved evergreen56.5923611111111	Temperate broadleaved evergreen	56.5924	1.16129e-05	Temperate broadleaved evergreen	56.5924	8.70972e-05	7.54844e-05
Temperate broadleaved evergreen57.0909722222222	Temperate broadleaved evergreen	57.091	1.4245e-10	Temperate broadleaved evergreen	57.091	2.3234e-05	2.32338e-05
Temperate broadleaved evergreen57.5895833333333	Temperate broadleaved evergreen	57.5896	1.84133e-08	Temperate broadleaved evergreen	57.5896	2.54833e-05	2.54649e-05
Temperate broadleaved evergreen58.0881944444444	Temperate broadleaved evergreen	58.0882	0	Temperate broadleaved evergreen	58.0882	6.67596e-07	6.67596e-07
Temperate broadleaved evergreen58.5868055555556	Temperate broadleaved evergreen	58.5868	0	Temperate broadleaved evergreen	58.5868	1.47913e-06	1.47913e-06
Temperate broadleaved evergreen59.0854166666667	Temperate broadleaved evergreen	59.0854	0	Temperate broadleaved evergreen	59.0854	4.1504e-06	4.1504e-06
Temperate broadleaved evergreen59.5840277777778	Temperate broadleaved evergreen	59.584	0	Temperate broadleaved evergreen	59.584	1.0206e-06	1.0206e-06
Temperate broadleaved evergreen6.23263888888889	Temperate broadleaved evergreen	6.23264	0.00800667	Temperate broadleaved evergreen	6.23264	0.00729759	-0.000709081
Temperate broadleaved evergreen6.73125	Temperate broadleaved evergreen	6.73125	0.0186619	Temperate broadleaved evergreen	6.73125	0.0179613	-0.000700591
Temperate broadleaved evergreen60.0826388888889	Temperate broadleaved evergreen	60.0826	0	Temperate broadleaved evergreen	60.0826	1.42866e-06	1.42866e-06
Temperate broadleaved evergreen60.58125	Temperate broadleaved evergreen	60.5812	0	Temperate broadleaved evergreen	60.5812	3.67153e-08	3.67153e-08
Temperate broadleaved evergreen61.0798611111111	Temperate broadleaved evergreen	61.0799	0	Temperate broadleaved evergreen	61.0799	0	0
Temperate broadleaved evergreen61.5784722222222	Temperate broadleaved evergreen	61.5785	0	Temperate broadleaved evergreen	61.5785	0	0
Temperate broadleaved evergreen62.0770833333333	Temperate broadleaved evergreen	62.0771	0	Temperate broadleaved evergreen	62.0771	0	0
Temperate broadleaved evergreen62.5756944444444	Temperate broadleaved evergreen	62.5757	0	Temperate broadleaved evergreen	62.5757	0	0
Temperate broadleaved evergreen63.0743055555556	Temperate broadleaved evergreen	63.0743	0	Temperate broadleaved evergreen	63.0743	0	0
Temperate broadleaved evergreen63.5729166666667	Temperate broadleaved evergreen	63.5729	0	Temperate broadleaved evergreen	63.5729	0	0
Temperate broadleaved evergreen64.0715277777778	Temperate broadleaved evergreen	64.0715	0	Temperate broadleaved evergreen	64.0715	0	0
Temperate broadleaved evergreen64.5701388888889	Temperate broadleaved evergreen	64.5701	0	Temperate broadleaved evergreen	64.5701	0	0
Temperate broadleaved evergreen65.06875	Temperate broadleaved evergreen	65.0687	0	Temperate broadleaved evergreen	65.0687	0	0
Temperate broadleaved evergreen65.5673611111111	Temperate broadleaved evergreen	65.5674	0	Temperate broadleaved evergreen	65.5674	0	0
Temperate broadleaved evergreen66.0659722222222	Temperate broadleaved evergreen	66.066	0	Temperate broadleaved evergreen	66.066	0	0
Temperate broadleaved evergreen66.5645833333333	Temperate broadleaved evergreen	66.5646	0	Temperate broadleaved evergreen	66.5646	0	0
Temperate broadleaved evergreen67.0631944444444	Temperate broadleaved evergreen	67.0632	0	Temperate broadleaved evergreen	67.0632	0	0
Temperate broadleaved evergreen67.5618055555556	Temperate broadleaved evergreen	67.5618	0	Temperate broadleaved evergreen	67.5618	0	0
Temperate broadleaved evergreen68.0604166666667	Temperate broadleaved evergreen	68.0604	0	Temperate broadleaved evergreen	68.0604	0	0
Temperate broadleaved evergreen68.5590277777778	Temperate broadleaved evergreen	68.559	0	Temperate broadleaved evergreen	68.559	0	0
Temperate broadleaved evergreen69.0576388888889	Temperate broadleaved evergreen	69.0576	0	Temperate broadleaved evergreen	69.0576	0	0
Temperate broadleaved evergreen69.55625	Temperate broadleaved evergreen	69.5563	0	Temperate broadleaved evergreen	69.5563	0	0
Temperate broadleaved evergreen7.22986111111111	Temperate broadleaved evergreen	7.22986	0.0130162	Temperate broadleaved evergreen	7.22986	0.0124188	-0.000597446
Temperate broadleaved evergreen7.72847222222222	Temperate broadleaved evergreen	7.72847	0.0109093	Temperate broadleaved evergreen	7.72847	0.00959717	-0.00131214
Temperate broadleaved evergreen70.0548611111111	Temperate broadleaved evergreen	70.0549	0	Temperate broadleaved evergreen	70.0549	0	0
Temperate broadleaved evergreen70.5534722222222	Temperate broadleaved evergreen	70.5535	0	Temperate broadleaved evergreen	70.5535	0	0
Temperate broadleaved evergreen71.0520833333333	Temperate broadleaved evergreen	71.0521	0	Temperate broadleaved evergreen	71.0521	0	0
Temperate broadleaved evergreen71.5506944444444	Temperate broadleaved evergreen	71.5507	0	Temperate broadleaved evergreen	71.5507	0	0
Temperate broadleaved evergreen72.0493055555555	Temperate broadleaved evergreen	72.0493	0	Temperate broadleaved evergreen	72.0493	0	0
Temperate broadleaved evergreen72.5479166666667	Temperate broadleaved evergreen	72.5479	0	Temperate broadleaved evergreen	72.5479	0	0
Temperate broadleaved evergreen73.0465277777778	Temperate broadleaved evergreen	73.0465	0	Temperate broadleaved evergreen	73.0465	0	0
Temperate broadleaved evergreen73.5451388888889	Temperate broadleaved evergreen	73.5451	0	Temperate broadleaved evergreen	73.5451	0	0
Temperate broadleaved evergreen74.04375	Temperate broadleaved evergreen	74.0438	0	Temperate broadleaved evergreen	74.0438	0	0
Temperate broadleaved evergreen74.5423611111111	Temperate broadleaved evergreen	74.5424	0	Temperate broadleaved evergreen	74.5424	0	0
Temperate broadleaved evergreen75.0409722222222	Temperate broadleaved evergreen	75.041	0	Temperate broadleaved evergreen	75.041	0	0
Temperate broadleaved evergreen75.5395833333333	Temperate broadleaved evergreen	75.5396	0	Temperate broadleaved evergreen	75.5396	0	0
Temperate broadleaved evergreen76.0381944444444	Temperate broadleaved evergreen	76.0382	0	Temperate broadleaved evergreen	76.0382	0	0
Temperate broadleaved evergreen76.5368055555556	Temperate broadleaved evergreen	76.5368	0	Temperate broadleaved evergreen	76.5368	0	0
Temperate broadleaved evergreen77.0354166666667	Temperate broadleaved evergreen	77.0354	0	Temperate broadleaved evergreen	77.0354	0	0
Temperate broadleaved evergreen77.5340277777778	Temperate broadleaved evergreen	77.534	0	Temperate broadleaved evergreen	77.534	0	0
Temperate broadleaved evergreen78.0326388888889	Temperate broadleaved evergreen	78.0326	0	Temperate broadleaved evergreen	78.0326	0	0
Temperate broadleaved evergreen78.53125	Temperate broadleaved evergreen	78.5312	0	Temperate broadleaved evergreen	78.5312	0	0
Temperate broadleaved evergreen79.0298611111111	Temperate broadleaved evergreen	79.0299	0	Temperate broadleaved evergreen	79.0299	0	0
Temperate broadleaved evergreen79.5284722222222	Temperate broadleaved evergreen	79.5285	0	Temperate broadleaved evergreen	79.5285	0	0
Temperate broadleaved evergreen8.22708333333333	Temperate broadleaved evergreen	8.22708	0.00372243	Temperate broadleaved evergreen	8.22708	0.00324992	-0.000472516
Temperate broadleaved evergreen8.72569444444444	Temperate broadleaved evergreen	8.72569	0.00672858	Temperate broadleaved evergreen	8.72569	0.00603337	-0.000695209
Temperate broadleaved evergreen80.0270833333333	Temperate broadleaved evergreen	80.0271	0	Temperate broadleaved evergreen	80.0271	0	0
Temperate broadleaved evergreen80.5256944444444	Temperate broadleaved evergreen	80.5257	0	Temperate broadleaved evergreen	80.5257	0	0
Temperate broadleaved evergreen81.0243055555556	Temperate broadleaved evergreen	81.0243	0	Temperate broadleaved evergreen	81.0243	0	0
Temperate broadleaved evergreen81.5229166666667	Temperate broadleaved evergreen	81.5229	0	Temperate broadleaved evergreen	81.5229	0	0
Temperate broadleaved evergreen82.0215277777778	Temperate broadleaved evergreen	82.0215	0	Temperate broadleaved evergreen	82.0215	0	0
Temperate broadleaved evergreen82.5201388888889	Temperate broadleaved evergreen	82.5201	0	Temperate broadleaved evergreen	82.5201	0	0
Temperate broadleaved evergreen83.01875	Temperate broadleaved evergreen	83.0187	0	Temperate broadleaved evergreen	83.0187	0	0
Temperate broadleaved evergreen9.22430555555556	Temperate broadleaved evergreen	9.22431	0.00565229	Temperate broadleaved evergreen	9.22431	0.00458966	-0.00106262
Temperate broadleaved evergreen9.72291666666666	Temperate broadleaved evergreen	9.72292	0.00294777	Temperate broadleaved evergreen	9.72292	0.00229458	-0.000653187
Temperate broadleaved summergreen-0.249305555555551	Temperate broadleaved summergreen	-0.249306	0	Temperate broadleaved summergreen	-0.249306	0	0
Temperate broadleaved summergreen-0.747916666666669	Temperate broadleaved summergreen	-0.747917	0	Temperate broadleaved summergreen	-0.747917	0	0
Temperate broadleaved summergreen-1.24652777777779	Temperate broadleaved summergreen	-1.24653	0	Temperate broadleaved summergreen	-1.24653	0	0
Temperate broadleaved summergreen-1.74513888888889	Temperate broadleaved summergreen	-1.74514	0	Temperate broadleaved summergreen	-1.74514	0	0
Temperate broadleaved summergreen-10.2215277777778	Temperate broadleaved summergreen	-10.2215	0	Temperate broadleaved summergreen	-10.2215	1.1655e-09	1.1655e-09
Temperate broadleaved summergreen-10.7201388888889	Temperate broadleaved summergreen	-10.7201	2.09542e-08	Temperate broadleaved summergreen	-10.7201	4.36017e-08	2.26475e-08
Temperate broadleaved summergreen-11.21875	Temperate broadleaved summergreen	-11.2188	1.64895e-06	Temperate broadleaved summergreen	-11.2188	1.1715e-07	-1.5318e-06
Temperate broadleaved summergreen-11.7173611111111	Temperate broadleaved summergreen	-11.7174	0	Temperate broadleaved summergreen	-11.7174	2.5e-08	2.5e-08
Temperate broadleaved summergreen-12.2159722222222	Temperate broadleaved summergreen	-12.216	9.47541e-06	Temperate broadleaved summergreen	-12.216	2.24661e-06	-7.2288e-06
Temperate broadleaved summergreen-12.7145833333333	Temperate broadleaved summergreen	-12.7146	9.70461e-06	Temperate broadleaved summergreen	-12.7146	7.59404e-06	-2.11057e-06
Temperate broadleaved summergreen-13.2131944444444	Temperate broadleaved summergreen	-13.2132	6.57127e-05	Temperate broadleaved summergreen	-13.2132	7.84181e-05	1.27054e-05
Temperate broadleaved summergreen-13.7118055555556	Temperate broadleaved summergreen	-13.7118	0.00010772	Temperate broadleaved summergreen	-13.7118	0.000141996	3.42757e-05
Temperate broadleaved summergreen-14.2104166666667	Temperate broadleaved summergreen	-14.2104	5.67627e-05	Temperate broadleaved summergreen	-14.2104	0.000170536	0.000113774
Temperate broadleaved summergreen-14.7090277777778	Temperate broadleaved summergreen	-14.709	3.60231e-05	Temperate broadleaved summergreen	-14.709	7.94128e-05	4.33897e-05
Temperate broadleaved summergreen-15.2076388888889	Temperate broadleaved summergreen	-15.2076	0.00017981	Temperate broadleaved summergreen	-15.2076	9.20188e-05	-8.7791e-05
Temperate broadleaved summergreen-15.70625	Temperate broadleaved summergreen	-15.7063	7.54552e-05	Temperate broadleaved summergreen	-15.7063	9.53114e-05	1.98561e-05
Temperate broadleaved summergreen-16.2048611111111	Temperate broadleaved summergreen	-16.2049	0.000521579	Temperate broadleaved summergreen	-16.2049	0.00055035	2.8771e-05
Temperate broadleaved summergreen-16.7034722222222	Temperate broadleaved summergreen	-16.7035	8.1102e-05	Temperate broadleaved summergreen	-16.7035	0.000156465	7.53632e-05
Temperate broadleaved summergreen-17.2020833333333	Temperate broadleaved summergreen	-17.2021	9.26003e-05	Temperate broadleaved summergreen	-17.2021	0.000130892	3.82921e-05
Temperate broadleaved summergreen-17.7006944444445	Temperate broadleaved summergreen	-17.7007	3.99185e-05	Temperate broadleaved summergreen	-17.7007	5.38998e-05	1.39813e-05
Temperate broadleaved summergreen-18.1993055555556	Temperate broadleaved summergreen	-18.1993	4.61805e-05	Temperate broadleaved summergreen	-18.1993	7.78998e-05	3.17193e-05
Temperate broadleaved summergreen-18.6979166666667	Temperate broadleaved summergreen	-18.6979	0.000145134	Temperate broadleaved summergreen	-18.6979	0.000110217	-3.49165e-05
Temperate broadleaved summergreen-19.1965277777778	Temperate broadleaved summergreen	-19.1965	0.000203524	Temperate broadleaved summergreen	-19.1965	0.000235837	3.23135e-05
Temperate broadleaved summergreen-19.6951388888889	Temperate broadleaved summergreen	-19.6951	0.000240654	Temperate broadleaved summergreen	-19.6951	0.000233317	-7.33631e-06
Temperate broadleaved summergreen-2.24375000000001	Temperate broadleaved summergreen	-2.24375	0	Temperate broadleaved summergreen	-2.24375	0	0
Temperate broadleaved summergreen-2.74236111111111	Temperate broadleaved summergreen	-2.74236	0	Temperate broadleaved summergreen	-2.74236	0	0
Temperate broadleaved summergreen-20.19375	Temperate broadleaved summergreen	-20.1937	0.000246045	Temperate broadleaved summergreen	-20.1937	0.000245122	-9.22979e-07
Temperate broadleaved summergreen-20.6923611111111	Temperate broadleaved summergreen	-20.6924	5.12172e-05	Temperate broadleaved summergreen	-20.6924	4.13785e-05	-9.83867e-06
Temperate broadleaved summergreen-21.1909722222222	Temperate broadleaved summergreen	-21.191	3.50379e-05	Temperate broadleaved summergreen	-21.191	4.3598e-05	8.56013e-06
Temperate broadleaved summergreen-21.6895833333333	Temperate broadleaved summergreen	-21.6896	3.70101e-05	Temperate broadleaved summergreen	-21.6896	5.37661e-05	1.6756e-05
Temperate broadleaved summergreen-22.1881944444444	Temperate broadleaved summergreen	-22.1882	0.000553621	Temperate broadleaved summergreen	-22.1882	0.000557961	4.34039e-06
Temperate broadleaved summergreen-22.6868055555556	Temperate broadleaved summergreen	-22.6868	0.000626513	Temperate broadleaved summergreen	-22.6868	0.000567845	-5.86676e-05
Temperate broadleaved summergreen-23.1854166666667	Temperate broadleaved summergreen	-23.1854	0.00049377	Temperate broadleaved summergreen	-23.1854	0.000556492	6.27226e-05
Temperate broadleaved summergreen-23.6840277777778	Temperate broadleaved summergreen	-23.684	0.000749728	Temperate broadleaved summergreen	-23.684	0.00137589	0.000626165
Temperate broadleaved summergreen-24.1826388888889	Temperate broadleaved summergreen	-24.1826	5.08809e-05	Temperate broadleaved summergreen	-24.1826	9.36704e-05	4.27895e-05
Temperate broadleaved summergreen-24.68125	Temperate broadleaved summergreen	-24.6813	0.000143009	Temperate broadleaved summergreen	-24.6813	0.000150585	7.57609e-06
Temperate broadleaved summergreen-25.1798611111111	Temperate broadleaved summergreen	-25.1799	0.000191894	Temperate broadleaved summergreen	-25.1799	8.20201e-05	-0.000109874
Temperate broadleaved summergreen-25.6784722222222	Temperate broadleaved summergreen	-25.6785	0.000141922	Temperate broadleaved summergreen	-25.6785	2.92911e-05	-0.00011263
Temperate broadleaved summergreen-26.1770833333333	Temperate broadleaved summergreen	-26.1771	5.0777e-05	Temperate broadleaved summergreen	-26.1771	0.000238836	0.000188059
Temperate broadleaved summergreen-26.6756944444444	Temperate broadleaved summergreen	-26.6757	0.00226208	Temperate broadleaved summergreen	-26.6757	0.00154229	-0.000719793
Temperate broadleaved summergreen-27.1743055555556	Temperate broadleaved summergreen	-27.1743	0.000546836	Temperate broadleaved summergreen	-27.1743	0.000318433	-0.000228403
Temperate broadleaved summergreen-27.6729166666667	Temperate broadleaved summergreen	-27.6729	2.53555e-05	Temperate broadleaved summergreen	-27.6729	3.27036e-05	7.3481e-06
Temperate broadleaved summergreen-28.1715277777778	Temperate broadleaved summergreen	-28.1715	3.32637e-05	Temperate broadleaved summergreen	-28.1715	3.96234e-05	6.3597e-06
Temperate broadleaved summergreen-28.6701388888889	Temperate broadleaved summergreen	-28.6701	0.00115879	Temperate broadleaved summergreen	-28.6701	0.000967239	-0.000191555
Temperate broadleaved summergreen-29.16875	Temperate broadleaved summergreen	-29.1687	0.000701934	Temperate broadleaved summergreen	-29.1687	0.00063569	-6.62441e-05
Temperate broadleaved summergreen-29.6673611111111	Temperate broadleaved summergreen	-29.6674	0.000207455	Temperate broadleaved summergreen	-29.6674	0.000131311	-7.61445e-05
Temperate broadleaved summergreen-3.24097222222223	Temperate broadleaved summergreen	-3.24097	0	Temperate broadleaved summergreen	-3.24097	0	0
Temperate broadleaved summergreen-3.73958333333333	Temperate broadleaved summergreen	-3.73958	0	Temperate broadleaved summergreen	-3.73958	0	0
Temperate broadleaved summergreen-30.1659722222222	Temperate broadleaved summergreen	-30.166	0.000146762	Temperate broadleaved summergreen	-30.166	5.03311e-05	-9.64314e-05
Temperate broadleaved summergreen-30.6645833333333	Temperate broadleaved summergreen	-30.6646	0.000245176	Temperate broadleaved summergreen	-30.6646	0.000207134	-3.80422e-05
Temperate broadleaved summergreen-31.1631944444444	Temperate broadleaved summergreen	-31.1632	0.000124351	Temperate broadleaved summergreen	-31.1632	0.000107432	-1.69193e-05
Temperate broadleaved summergreen-31.6618055555556	Temperate broadleaved summergreen	-31.6618	0.000240427	Temperate broadleaved summergreen	-31.6618	0.000282241	4.18135e-05
Temperate broadleaved summergreen-32.1604166666667	Temperate broadleaved summergreen	-32.1604	0.000259363	Temperate broadleaved summergreen	-32.1604	0.000254486	-4.87669e-06
Temperate broadleaved summergreen-32.6590277777778	Temperate broadleaved summergreen	-32.659	0.000105623	Temperate broadleaved summergreen	-32.659	0.000123273	1.765e-05
Temperate broadleaved summergreen-33.1576388888889	Temperate broadleaved summergreen	-33.1576	8.95101e-05	Temperate broadleaved summergreen	-33.1576	2.94595e-05	-6.00506e-05
Temperate broadleaved summergreen-33.65625	Temperate broadleaved summergreen	-33.6562	0.000243465	Temperate broadleaved summergreen	-33.6562	0.000252243	8.77762e-06
Temperate broadleaved summergreen-34.1548611111111	Temperate broadleaved summergreen	-34.1549	0.000584195	Temperate broadleaved summergreen	-34.1549	0.000304633	-0.000279562
Temperate broadleaved summergreen-34.6534722222222	Temperate broadleaved summergreen	-34.6535	0.000335539	Temperate broadleaved summergreen	-34.6535	0.000341647	6.10757e-06
Temperate broadleaved summergreen-35.1520833333333	Temperate broadleaved summergreen	-35.1521	0.00420847	Temperate broadleaved summergreen	-35.1521	0.0034912	-0.000717269
Temperate broadleaved summergreen-35.6506944444444	Temperate broadleaved summergreen	-35.6507	0.0176051	Temperate broadleaved summergreen	-35.6507	0.0161797	-0.00142539
Temperate broadleaved summergreen-36.1493055555556	Temperate broadleaved summergreen	-36.1493	0.0218107	Temperate broadleaved summergreen	-36.1493	0.0197877	-0.00202297
Temperate broadleaved summergreen-36.6479166666667	Temperate broadleaved summergreen	-36.6479	0.0227081	Temperate broadleaved summergreen	-36.6479	0.0201386	-0.00256948
Temperate broadleaved summergreen-37.1465277777778	Temperate broadleaved summergreen	-37.1465	0.02306	Temperate broadleaved summergreen	-37.1465	0.0195303	-0.00352964
Temperate broadleaved summergreen-37.6451388888889	Temperate broadleaved summergreen	-37.6451	0.0204673	Temperate broadleaved summergreen	-37.6451	0.0175019	-0.00296541
Temperate broadleaved summergreen-38.14375	Temperate broadleaved summergreen	-38.1437	0.0241757	Temperate broadleaved summergreen	-38.1437	0.0222654	-0.00191028
Temperate broadleaved summergreen-38.6423611111111	Temperate broadleaved summergreen	-38.6424	0.0408256	Temperate broadleaved summergreen	-38.6424	0.0336205	-0.0072051
Temperate broadleaved summergreen-39.1409722222222	Temperate broadleaved summergreen	-39.141	0.065045	Temperate broadleaved summergreen	-39.141	0.0596824	-0.00536267
Temperate broadleaved summergreen-39.6395833333333	Temperate broadleaved summergreen	-39.6396	0.0698353	Temperate broadleaved summergreen	-39.6396	0.0602636	-0.00957176
Temperate broadleaved summergreen-4.23819444444445	Temperate broadleaved summergreen	-4.23819	0	Temperate broadleaved summergreen	-4.23819	0	0
Temperate broadleaved summergreen-4.73680555555556	Temperate broadleaved summergreen	-4.73681	0	Temperate broadleaved summergreen	-4.73681	0	0
Temperate broadleaved summergreen-40.1381944444445	Temperate broadleaved summergreen	-40.1382	0.0710235	Temperate broadleaved summergreen	-40.1382	0.0614212	-0.00960223
Temperate broadleaved summergreen-40.6368055555556	Temperate broadleaved summergreen	-40.6368	0.0611827	Temperate broadleaved summergreen	-40.6368	0.0539905	-0.00719221
Temperate broadleaved summergreen-41.1354166666667	Temperate broadleaved summergreen	-41.1354	0.104214	Temperate broadleaved summergreen	-41.1354	0.097684	-0.0065301
Temperate broadleaved summergreen-41.6340277777778	Temperate broadleaved summergreen	-41.634	0.140946	Temperate broadleaved summergreen	-41.634	0.141038	9.26195e-05
Temperate broadleaved summergreen-42.1326388888889	Temperate broadleaved summergreen	-42.1326	0.111575	Temperate broadleaved summergreen	-42.1326	0.109768	-0.00180707
Temperate broadleaved summergreen-42.63125	Temperate broadleaved summergreen	-42.6312	0.0911453	Temperate broadleaved summergreen	-42.6312	0.0917425	0.000597143
Temperate broadleaved summergreen-43.1298611111111	Temperate broadleaved summergreen	-43.1299	0.129374	Temperate broadleaved summergreen	-43.1299	0.126098	-0.00327589
Temperate broadleaved summergreen-43.6284722222222	Temperate broadleaved summergreen	-43.6285	0.066408	Temperate broadleaved summergreen	-43.6285	0.0694919	0.00308389
Temperate broadleaved summergreen-44.1270833333333	Temperate broadleaved summergreen	-44.1271	0.108504	Temperate broadleaved summergreen	-44.1271	0.109549	0.00104505
Temperate broadleaved summergreen-44.6256944444444	Temperate broadleaved summergreen	-44.6257	0.0868164	Temperate broadleaved summergreen	-44.6257	0.0935242	0.00670784
Temperate broadleaved summergreen-45.1243055555556	Temperate broadleaved summergreen	-45.1243	0.0572469	Temperate broadleaved summergreen	-45.1243	0.0613876	0.00414071
Temperate broadleaved summergreen-45.6229166666667	Temperate broadleaved summergreen	-45.6229	0.0815561	Temperate broadleaved summergreen	-45.6229	0.0885546	0.00699843
Temperate broadleaved summergreen-46.1215277777778	Temperate broadleaved summergreen	-46.1215	0.100475	Temperate broadleaved summergreen	-46.1215	0.1068	0.00632505
Temperate broadleaved summergreen-46.6201388888889	Temperate broadleaved summergreen	-46.6201	0.103676	Temperate broadleaved summergreen	-46.6201	0.108238	0.00456136
Temperate broadleaved summergreen-47.11875	Temperate broadleaved summergreen	-47.1188	0.0607232	Temperate broadleaved summergreen	-47.1188	0.0651619	0.00443871
Temperate broadleaved summergreen-47.6173611111111	Temperate broadleaved summergreen	-47.6174	0.0525228	Temperate broadleaved summergreen	-47.6174	0.0591571	0.0066343
Temperate broadleaved summergreen-48.1159722222222	Temperate broadleaved summergreen	-48.116	0.0601493	Temperate broadleaved summergreen	-48.116	0.0714749	0.0113256
Temperate broadleaved summergreen-48.6145833333333	Temperate broadleaved summergreen	-48.6146	0.0603519	Temperate broadleaved summergreen	-48.6146	0.0716996	0.0113477
Temperate broadleaved summergreen-49.1131944444444	Temperate broadleaved summergreen	-49.1132	0.101893	Temperate broadleaved summergreen	-49.1132	0.113788	0.0118943
Temperate broadleaved summergreen-49.6118055555555	Temperate broadleaved summergreen	-49.6118	0.135094	Temperate broadleaved summergreen	-49.6118	0.159837	0.0247433
Temperate broadleaved summergreen-5.23541666666667	Temperate broadleaved summergreen	-5.23542	0	Temperate broadleaved summergreen	-5.23542	0	0
Temperate broadleaved summergreen-5.73402777777778	Temperate broadleaved summergreen	-5.73403	0	Temperate broadleaved summergreen	-5.73403	0	0
Temperate broadleaved summergreen-50.1104166666667	Temperate broadleaved summergreen	-50.1104	0.0806935	Temperate broadleaved summergreen	-50.1104	0.10389	0.023196
Temperate broadleaved summergreen-50.6090277777778	Temperate broadleaved summergreen	-50.609	0.107975	Temperate broadleaved summergreen	-50.609	0.143891	0.0359161
Temperate broadleaved summergreen-51.1076388888889	Temperate broadleaved summergreen	-51.1076	0.0796352	Temperate broadleaved summergreen	-51.1076	0.098571	0.0189358
Temperate broadleaved summergreen-51.60625	Temperate broadleaved summergreen	-51.6062	0.0315626	Temperate broadleaved summergreen	-51.6062	0.0439228	0.0123602
Temperate broadleaved summergreen-52.1048611111111	Temperate broadleaved summergreen	-52.1049	0.0160144	Temperate broadleaved summergreen	-52.1049	0.0273907	0.0113763
Temperate broadleaved summergreen-52.6034722222222	Temperate broadleaved summergreen	-52.6035	0.0104019	Temperate broadleaved summergreen	-52.6035	0.0215215	0.0111196
Temperate broadleaved summergreen-53.1020833333333	Temperate broadleaved summergreen	-53.1021	0.000552994	Temperate broadleaved summergreen	-53.1021	0.0016664	0.00111341
Temperate broadleaved summergreen-53.6006944444445	Temperate broadleaved summergreen	-53.6007	2.14962e-05	Temperate broadleaved summergreen	-53.6007	0.000165514	0.000144018
Temperate broadleaved summergreen-54.0993055555556	Temperate broadleaved summergreen	-54.0993	0	Temperate broadleaved summergreen	-54.0993	0	0
Temperate broadleaved summergreen-54.5979166666667	Temperate broadleaved summergreen	-54.5979	0	Temperate broadleaved summergreen	-54.5979	0	0
Temperate broadleaved summergreen-55.0965277777778	Temperate broadleaved summergreen	-55.0965	0	Temperate broadleaved summergreen	-55.0965	0	0
Temperate broadleaved summergreen-55.5951388888889	Temperate broadleaved summergreen	-55.5951	0	Temperate broadleaved summergreen	-55.5951	0	0
Temperate broadleaved summergreen-6.23263888888889	Temperate broadleaved summergreen	-6.23264	0	Temperate broadleaved summergreen	-6.23264	0	0
Temperate broadleaved summergreen-6.73125	Temperate broadleaved summergreen	-6.73125	0	Temperate broadleaved summergreen	-6.73125	0	0
Temperate broadleaved summergreen-7.22986111111111	Temperate broadleaved summergreen	-7.22986	0	Temperate broadleaved summergreen	-7.22986	0	0
Temperate broadleaved summergreen-7.72847222222222	Temperate broadleaved summergreen	-7.72847	0	Temperate broadleaved summergreen	-7.72847	0	0
Temperate broadleaved summergreen-8.22708333333334	Temperate broadleaved summergreen	-8.22708	0	Temperate broadleaved summergreen	-8.22708	0	0
Temperate broadleaved summergreen-8.72569444444444	Temperate broadleaved summergreen	-8.72569	0	Temperate broadleaved summergreen	-8.72569	0	0
Temperate broadleaved summergreen-9.22430555555556	Temperate broadleaved summergreen	-9.22431	0	Temperate broadleaved summergreen	-9.22431	0	0
Temperate broadleaved summergreen-9.72291666666666	Temperate broadleaved summergreen	-9.72292	2.1409e-06	Temperate broadleaved summergreen	-9.72292	2.65216e-06	5.11259e-07
Temperate broadleaved summergreen0.249305555555551	Temperate broadleaved summergreen	0.249306	0	Temperate broadleaved summergreen	0.249306	0	0
Temperate broadleaved summergreen0.747916666666669	Temperate broadleaved summergreen	0.747917	0	Temperate broadleaved summergreen	0.747917	0	0
Temperate broadleaved summergreen1.24652777777777	Temperate broadleaved summergreen	1.24653	0	Temperate broadleaved summergreen	1.24653	0	0
Temperate broadleaved summergreen1.74513888888889	Temperate broadleaved summergreen	1.74514	0	Temperate broadleaved summergreen	1.74514	0	0
Temperate broadleaved summergreen10.2215277777778	Temperate broadleaved summergreen	10.2215	0	Temperate broadleaved summergreen	10.2215	0	0
Temperate broadleaved summergreen10.7201388888889	Temperate broadleaved summergreen	10.7201	0	Temperate broadleaved summergreen	10.7201	0	0
Temperate broadleaved summergreen11.21875	Temperate broadleaved summergreen	11.2188	0	Temperate broadleaved summergreen	11.2188	0	0
Temperate broadleaved summergreen11.7173611111111	Temperate broadleaved summergreen	11.7174	0	Temperate broadleaved summergreen	11.7174	0	0
Temperate broadleaved summergreen12.2159722222222	Temperate broadleaved summergreen	12.216	0	Temperate broadleaved summergreen	12.216	0	0
Temperate broadleaved summergreen12.7145833333333	Temperate broadleaved summergreen	12.7146	0	Temperate broadleaved summergreen	12.7146	0	0
Temperate broadleaved summergreen13.2131944444444	Temperate broadleaved summergreen	13.2132	0	Temperate broadleaved summergreen	13.2132	0	0
Temperate broadleaved summergreen13.7118055555556	Temperate broadleaved summergreen	13.7118	0	Temperate broadleaved summergreen	13.7118	0	0
Temperate broadleaved summergreen14.2104166666667	Temperate broadleaved summergreen	14.2104	0	Temperate broadleaved summergreen	14.2104	0	0
Temperate broadleaved summergreen14.7090277777778	Temperate broadleaved summergreen	14.709	0	Temperate broadleaved summergreen	14.709	0	0
Temperate broadleaved summergreen15.2076388888889	Temperate broadleaved summergreen	15.2076	0	Temperate broadleaved summergreen	15.2076	0	0
Temperate broadleaved summergreen15.70625	Temperate broadleaved summergreen	15.7063	0	Temperate broadleaved summergreen	15.7063	0	0
Temperate broadleaved summergreen16.2048611111111	Temperate broadleaved summergreen	16.2049	0	Temperate broadleaved summergreen	16.2049	0	0
Temperate broadleaved summergreen16.7034722222222	Temperate broadleaved summergreen	16.7035	0	Temperate broadleaved summergreen	16.7035	0	0
Temperate broadleaved summergreen17.2020833333333	Temperate broadleaved summergreen	17.2021	0	Temperate broadleaved summergreen	17.2021	0	0
Temperate broadleaved summergreen17.7006944444444	Temperate broadleaved summergreen	17.7007	0	Temperate broadleaved summergreen	17.7007	0	0
Temperate broadleaved summergreen18.1993055555556	Temperate broadleaved summergreen	18.1993	0	Temperate broadleaved summergreen	18.1993	0	0
Temperate broadleaved summergreen18.6979166666667	Temperate broadleaved summergreen	18.6979	0	Temperate broadleaved summergreen	18.6979	0	0
Temperate broadleaved summergreen19.1965277777778	Temperate broadleaved summergreen	19.1965	0	Temperate broadleaved summergreen	19.1965	0	0
Temperate broadleaved summergreen19.6951388888889	Temperate broadleaved summergreen	19.6951	0	Temperate broadleaved summergreen	19.6951	0	0
Temperate broadleaved summergreen2.24375000000001	Temperate broadleaved summergreen	2.24375	0	Temperate broadleaved summergreen	2.24375	0	0
Temperate broadleaved summergreen2.74236111111111	Temperate broadleaved summergreen	2.74236	0	Temperate broadleaved summergreen	2.74236	0	0
Temperate broadleaved summergreen20.19375	Temperate broadleaved summergreen	20.1937	0	Temperate broadleaved summergreen	20.1937	0	0
Temperate broadleaved summergreen20.6923611111111	Temperate broadleaved summergreen	20.6924	0	Temperate broadleaved summergreen	20.6924	0	0
Temperate broadleaved summergreen21.1909722222222	Temperate broadleaved summergreen	21.191	0	Temperate broadleaved summergreen	21.191	0	0
Temperate broadleaved summergreen21.6895833333333	Temperate broadleaved summergreen	21.6896	0	Temperate broadleaved summergreen	21.6896	0	0
Temperate broadleaved summergreen22.1881944444444	Temperate broadleaved summergreen	22.1882	0	Temperate broadleaved summergreen	22.1882	0	0
Temperate broadleaved summergreen22.6868055555556	Temperate broadleaved summergreen	22.6868	0	Temperate broadleaved summergreen	22.6868	0	0
Temperate broadleaved summergreen23.1854166666667	Temperate broadleaved summergreen	23.1854	0	Temperate broadleaved summergreen	23.1854	0	0
Temperate broadleaved summergreen23.6840277777778	Temperate broadleaved summergreen	23.684	0	Temperate broadleaved summergreen	23.684	0	0
Temperate broadleaved summergreen24.1826388888889	Temperate broadleaved summergreen	24.1826	7.58782e-05	Temperate broadleaved summergreen	24.1826	4.73619e-05	-2.85164e-05
Temperate broadleaved summergreen24.68125	Temperate broadleaved summergreen	24.6813	0	Temperate broadleaved summergreen	24.6813	0	0
Temperate broadleaved summergreen25.1798611111111	Temperate broadleaved summergreen	25.1799	4.89064e-05	Temperate broadleaved summergreen	25.1799	7.67593e-06	-4.12305e-05
Temperate broadleaved summergreen25.6784722222222	Temperate broadleaved summergreen	25.6785	0.000396475	Temperate broadleaved summergreen	25.6785	0.000151157	-0.000245318
Temperate broadleaved summergreen26.1770833333333	Temperate broadleaved summergreen	26.1771	0.00306868	Temperate broadleaved summergreen	26.1771	0.00238465	-0.000684037
Temperate broadleaved summergreen26.6756944444444	Temperate broadleaved summergreen	26.6757	0.00639071	Temperate broadleaved summergreen	26.6757	0.0060722	-0.000318507
Temperate broadleaved summergreen27.1743055555556	Temperate broadleaved summergreen	27.1743	0.00748671	Temperate broadleaved summergreen	27.1743	0.00672869	-0.000758017
Temperate broadleaved summergreen27.6729166666667	Temperate broadleaved summergreen	27.6729	0.00915755	Temperate broadleaved summergreen	27.6729	0.00783099	-0.00132656
Temperate broadleaved summergreen28.1715277777778	Temperate broadleaved summergreen	28.1715	0.00361261	Temperate broadleaved summergreen	28.1715	0.00338652	-0.00022609
Temperate broadleaved summergreen28.6701388888889	Temperate broadleaved summergreen	28.6701	0.00644597	Temperate broadleaved summergreen	28.6701	0.00646497	1.90077e-05
Temperate broadleaved summergreen29.16875	Temperate broadleaved summergreen	29.1687	0.00391338	Temperate broadleaved summergreen	29.1687	0.00366374	-0.000249648
[truncated: 1,238 more rows]
