# Supplementary material for: Unequal climate impacts on global values of natural capital
Source: Nature. 2023 Dec 18;625(7996):722–7. doi: 10.1038/s41586-023-06769-z (PMC10808060; doi:10.1038/s41586-023-06769-z)
Supplement: Supplementary file 5 — Source Data Fig. 3 [file 41586_2023_6769_MOESM5_ESM.xlsx]

## Sheet: PanelA
Benefits	Biome	Type
32.3471	bine	Non-market
24.3978	bine	Non-market
1.54445	bine	Non-market
134.059	bine	Non-market
12.6009	bine	Non-market
8.13939	bine	Non-market
1.04117	bine	Non-market
24.492	bine	Non-market
0.00184275	bine	Non-market
1.85114	bine	Non-market
17.3985	bine	Non-market
125.017	bine	Non-market
4.6548	bine	Non-market
19.1763	bine	Non-market
8.97482	bine	Non-market
10.2177	bine	Non-market
33.2126	bine	Non-market
6.38938	bine	Non-market
2.31236	bine	Non-market
68.4185	bine	Non-market
29.832	bine	Non-market
5.0863	bine	Non-market
16.5513	bine	Non-market
22.574	bine	Non-market
10.3121	bine	Non-market
25.0371	bine	Non-market
1.93518	bine	Non-market
0.0199076	bine	Non-market
0.561663	bine	Non-market
1.32189	bine	Non-market
55.5483	bine	Non-market
8.10395	bine	Non-market
5.38734	bine	Non-market
11.6048	bine	Non-market
1.42163	bine	Non-market
4.81001	bine	Non-market
13.043	bine	Non-market
4.58654	bine	Non-market
8.34896	bine	Non-market
19.7052	bine	Non-market
0.65901	bine	Non-market
1.39189	bine	Non-market
110.301	bine	Non-market
47.3157	bine	Non-market
10.0967	bine	Non-market
14.2474	bine	Non-market
20.741	bine	Non-market
6.42521	bine	Non-market
123.221	bine	Non-market
23.6797	bine	Non-market
6.22516	bine	Non-market
19.8659	bine	Non-market
0.928502	bine	Non-market
17.2926	bine	Non-market
4.00385	bine	Non-market
68.6533	bine	Non-market
23.372	bne	Non-market
69.7189	bne	Non-market
1.6929	bne	Non-market
126.905	bne	Non-market
15.4849	bne	Non-market
2.80856	bne	Non-market
0.593786	bne	Non-market
10.8953	bne	Non-market
0.000525434	bne	Non-market
0.565258	bne	Non-market
52.5155	bne	Non-market
86.912	bne	Non-market
6.7041	bne	Non-market
37.6618	bne	Non-market
2.9775	bne	Non-market
3.87358	bne	Non-market
9.69497	bne	Non-market
3.42848	bne	Non-market
3.9659	bne	Non-market
110.336	bne	Non-market
29.7092	bne	Non-market
5.31827	bne	Non-market
9.69366	bne	Non-market
14.9509	bne	Non-market
2.61488	bne	Non-market
10.8145	bne	Non-market
8.17071	bne	Non-market
0.0177563	bne	Non-market
0.254452	bne	Non-market
4.00886	bne	Non-market
135.785	bne	Non-market
11.0898	bne	Non-market
11.0358	bne	Non-market
5.27859	bne	Non-market
2.81	bne	Non-market
2.10506	bne	Non-market
3.044	bne	Non-market
3.29692	bne	Non-market
0.00488708	bne	Non-market
2.79591	bne	Non-market
17.6911	bne	Non-market
1.52246	bne	Non-market
0.44363	bne	Non-market
243.34	bne	Non-market
63.1156	bne	Non-market
30.1538	bne	Non-market
5.38313	bne	Non-market
32.1735	bne	Non-market
18.0087	bne	Non-market
175.814	bne	Non-market
25.6562	bne	Non-market
3.37752	bne	Non-market
29.8137	bne	Non-market
0.597203	bne	Non-market
18.3312	bne	Non-market
1.84684	bne	Non-market
141.446	bne	Non-market
0.884252	bns	Non-market
6.25469	bns	Non-market
1.94408e-07	bns	Non-market
0.0108762	bns	Non-market
9.515	bns	Non-market
70.3103	c3g	Non-market
140.256	c3g	Non-market
66.1711	c3g	Non-market
145.317	c3g	Non-market
128.395	c3g	Non-market
120.261	c3g	Non-market
15.2979	c3g	Non-market
0.372413	c3g	Non-market
44.8533	c3g	Non-market
0.385899	c3g	Non-market
71.5604	c3g	Non-market
2.19843	c3g	Non-market
0.405384	c3g	Non-market
8.14929	c3g	Non-market
2.02331	c3g	Non-market
30.253	c3g	Non-market
14.3376	c3g	Non-market
1.15948	c3g	Non-market
41.5376	c3g	Non-market
0.16135	c3g	Non-market
0.132446	c3g	Non-market
0.137946	c3g	Non-market
224.484	c3g	Non-market
0.51611	c3g	Non-market
54.3216	c3g	Non-market
0.323846	c3g	Non-market
125.413	c3g	Non-market
0.934808	c3g	Non-market
2.58482	c3g	Non-market
33.229	c3g	Non-market
55.3137	c3g	Non-market
0.0759967	c3g	Non-market
102.627	c3g	Non-market
17.373	c3g	Non-market
9.69549	c3g	Non-market
20.0827	c3g	Non-market
283.52	c3g	Non-market
5.59661	c3g	Non-market
60.2229	c3g	Non-market
76.6767	c3g	Non-market
0.0499077	c3g	Non-market
94.0849	c3g	Non-market
21.7458	c3g	Non-market
2.80663	c3g	Non-market
1.54067	c3g	Non-market
0.397335	c3g	Non-market
12.8021	c3g	Non-market
0.183	c3g	Non-market
5.36603	c3g	Non-market
51.3484	c3g	Non-market
0.451369	c3g	Non-market
99.6249	c3g	Non-market
0.256174	c3g	Non-market
65.5496	c3g	Non-market
27.6939	c3g	Non-market
17.8239	c3g	Non-market
68.2929	c3g	Non-market
14.3111	c3g	Non-market
285.852	c3g	Non-market
2.09723	c3g	Non-market
34.8979	c3g	Non-market
31.7205	c3g	Non-market
4.7377	c3g	Non-market
27.4057	c3g	Non-market
0.286693	c3g	Non-market
27.1589	c3g	Non-market
210.694	c3g	Non-market
12.2584	c3g	Non-market
3.53971	c3g	Non-market
243.117	c3g	Non-market
1.07321	c3g	Non-market
0.131077	c3g	Non-market
4.4482	c3g	Non-market
18.7591	c3g	Non-market
101.509	c3g	Non-market
25.6135	c3g	Non-market
50.8552	c3g	Non-market
1.23124	c3g	Non-market
56.3217	c3g	Non-market
0.807014	c3g	Non-market
11.9226	c3g	Non-market
0.16965	c3g	Non-market
2.85502	c3g	Non-market
117.907	c3g	Non-market
0.319788	c3g	Non-market
0.186615	c3g	Non-market
28.9209	c3g	Non-market
11.02	c3g	Non-market
0.608086	c3g	Non-market
5.25753	c3g	Non-market
77.9916	c3g	Non-market
134.397	c3g	Non-market
116.41	c3g	Non-market
75.419	c3g	Non-market
0.157797	c3g	Non-market
12.0423	c3g	Non-market
0.140892	c3g	Non-market
0.198132	c3g	Non-market
168.478	c3g	Non-market
46.1333	c3g	Non-market
66.9368	c3g	Non-market
100.143	c3g	Non-market
4.54385	c3g	Non-market
223.553	c3g	Non-market
95.9885	c3g	Non-market
39.8051	c3g	Non-market
9.71979	c3g	Non-market
102.833	c3g	Non-market
0.136671	c3g	Non-market
141.384	c3g	Non-market
41.9932	c3g	Non-market
20.4521	c3g	Non-market
0.368009	c3g	Non-market
0.500991	c3g	Non-market
0.451687	c3g	Non-market
6.95335	c3g	Non-market
16.617	c3g	Non-market
1.48581	c3g	Non-market
0.382697	c3g	Non-market
0.789634	c3g	Non-market
66.1716	c3g	Non-market
72.337	c3g	Non-market
86.3392	c3g	Non-market
98.579	c3g	Non-market
3.36579	c3g	Non-market
2.0917	c3g	Non-market
13.9166	c3g	Non-market
3.28666	c3g	Non-market
21.5226	c3g	Non-market
4.53437	c3g	Non-market
6.82326	c3g	Non-market
93.1468	c3g	Non-market
1.58576	c3g	Non-market
49.0193	c3g	Non-market
9.75529	c4g	Non-market
117.332	c4g	Non-market
21.4003	c4g	Non-market
38.1175	c4g	Non-market
40.3254	c4g	Non-market
108.576	c4g	Non-market
22.2573	c4g	Non-market
3.29928	c4g	Non-market
21.1422	c4g	Non-market
9.42046	c4g	Non-market
3.82069	c4g	Non-market
2.31037	c4g	Non-market
3.98342	c4g	Non-market
31.9358	c4g	Non-market
17.4821	c4g	Non-market
0.802172	c4g	Non-market
7.77551	c4g	Non-market
82.1685	c4g	Non-market
5.46076	c4g	Non-market
34.8883	c4g	Non-market
13.2386	c4g	Non-market
51.0347	c4g	Non-market
64.8691	c4g	Non-market
1.87626	c4g	Non-market
106.399	c4g	Non-market
121.963	c4g	Non-market
31.8194	c4g	Non-market
84.4856	c4g	Non-market
1.21136	c4g	Non-market
92.5332	c4g	Non-market
12.8762	c4g	Non-market
8.05293	c4g	Non-market
109.394	c4g	Non-market
0.617944	c4g	Non-market
77.2061	c4g	Non-market
53.1561	c4g	Non-market
45.8412	c4g	Non-market
24.3181	c4g	Non-market
125.657	c4g	Non-market
3.14403	c4g	Non-market
19.9686	c4g	Non-market
22.2643	c4g	Non-market
29.906	c4g	Non-market
2.4426	c4g	Non-market
67.3302	c4g	Non-market
132.767	c4g	Non-market
7.51129	c4g	Non-market
23.373	c4g	Non-market
14.8752	c4g	Non-market
91.5858	c4g	Non-market
44.7377	c4g	Non-market
86.0079	c4g	Non-market
7.04799	c4g	Non-market
127.558	c4g	Non-market
11.7636	c4g	Non-market
10.8602	c4g	Non-market
3.26409	c4g	Non-market
26.4803	c4g	Non-market
13.8188	c4g	Non-market
49.8039	c4g	Non-market
133.223	c4g	Non-market
53.3224	c4g	Non-market
12.8945	c4g	Non-market
8.83614	c4g	Non-market
64.322	c4g	Non-market
12.827	c4g	Non-market
189.192	c4g	Non-market
96.792	c4g	Non-market
38.7724	c4g	Non-market
44.4424	c4g	Non-market
84.0743	c4g	Non-market
87.0866	c4g	Non-market
48.2047	c4g	Non-market
63.7805	c4g	Non-market
6.43027	c4g	Non-market
29.8355	c4g	Non-market
21.9931	c4g	Non-market
12.1233	c4g	Non-market
52.712	c4g	Non-market
98.2946	c4g	Non-market
84.7101	ibs	Non-market
56.4359	ibs	Non-market
14.0107	ibs	Non-market
5.68978	ibs	Non-market
22.6345	ibs	Non-market
49.907	ibs	Non-market
115.965	ibs	Non-market
0.204417	ibs	Non-market
59.3666	ibs	Non-market
24.3469	ibs	Non-market
53.0567	ibs	Non-market
36.4431	ibs	Non-market
175.608	ibs	Non-market
72.6651	ibs	Non-market
95.7982	ibs	Non-market
95.5665	ibs	Non-market
195.961	ibs	Non-market
81.1033	ibs	Non-market
186.546	ibs	Non-market
159.894	ibs	Non-market
260.181	ibs	Non-market
4.99355	ibs	Non-market
0.102566	ibs	Non-market
2.4824	ibs	Non-market
0.0599067	ibs	Non-market
231.319	ibs	Non-market
0.0680483	ibs	Non-market
136.268	ibs	Non-market
2.81939	ibs	Non-market
206.035	ibs	Non-market
3.37837	ibs	Non-market
10.25	ibs	Non-market
0.263585	ibs	Non-market
122.371	ibs	Non-market
65.1682	ibs	Non-market
0.200173	ibs	Non-market
90.6741	ibs	Non-market
60.706	ibs	Non-market
0.968549	ibs	Non-market
0.446455	ibs	Non-market
45.4631	ibs	Non-market
20.0794	ibs	Non-market
0.818094	ibs	Non-market
4.65209	ibs	Non-market
156.088	ibs	Non-market
4.48917	ibs	Non-market
187.984	ibs	Non-market
10.6716	ibs	Non-market
0.00263382	ibs	Non-market
129.982	ibs	Non-market
235.459	ibs	Non-market
8.86097	ibs	Non-market
3.58126	ibs	Non-market
0.177349	ibs	Non-market
32.9127	ibs	Non-market
60.0726	ibs	Non-market
150.116	ibs	Non-market
0.140926	ibs	Non-market
6.84072	tebe	Non-market
112.994	tebe	Non-market
55.9217	tebe	Non-market
0.00687365	tebe	Non-market
84.7361	tebe	Non-market
33.9657	tebe	Non-market
1.83894	tebe	Non-market
0.221252	tebe	Non-market
17.1839	tebe	Non-market
0.694277	tebe	Non-market
14.4215	tebe	Non-market
11.4054	tebe	Non-market
9.77143	tebe	Non-market
0.031327	tebe	Non-market
0.152541	tebe	Non-market
1.56522	tebe	Non-market
12.3924	tebe	Non-market
0.00156099	tebe	Non-market
139.182	tebe	Non-market
10.2882	tebe	Non-market
0.423593	tebe	Non-market
21.9989	tebe	Non-market
4.52129	tebe	Non-market
2.81901	tebe	Non-market
41.4463	tebe	Non-market
34.6378	tebe	Non-market
10.2518	tebe	Non-market
108.058	tebe	Non-market
15.9019	tebe	Non-market
40.2254	tebe	Non-market
0.00194236	tebe	Non-market
0.678267	tebe	Non-market
32.5984	tebe	Non-market
0.0628808	tebe	Non-market
0.0033037	tebe	Non-market
14.5491	tebe	Non-market
76.2375	tebe	Non-market
9.66444	tebe	Non-market
8.34383	tebe	Non-market
5.77072	tebe	Non-market
174.972	tebe	Non-market
1.19745	tebe	Non-market
0.00663406	tebe	Non-market
11.6999	tebe	Non-market
81.6142	tebe	Non-market
0.00640813	tebe	Non-market
26.2212	tebe	Non-market
131.438	tebe	Non-market
1.2861	tebe	Non-market
72.9645	tebe	Non-market
24.4615	tebe	Non-market
10.4727	tebe	Non-market
0.178921	tebe	Non-market
0.00887325	tebe	Non-market
0.00894143	tebe	Non-market
19.0323	tebe	Non-market
112.494	tebe	Non-market
0.186625	tebe	Non-market
5.24953	tebe	Non-market
1.6993	tebe	Non-market
0.0018162	tebe	Non-market
0.0244845	tebe	Non-market
277.586	tebe	Non-market
234.726	tebe	Non-market
1.34418	tebe	Non-market
0.0723796	tebe	Non-market
6.89314	tebe	Non-market
0.00583933	tebe	Non-market
0.0222083	tebe	Non-market
49.8754	tebe	Non-market
0.000419114	tebe	Non-market
36.355	tebe	Non-market
270.996	tebe	Non-market
20.3662	tebe	Non-market
2.88152	tebe	Non-market
6.30365e-05	tebe	Non-market
0.0142393	tebe	Non-market
33.6643	tebe	Non-market
11.0386	tebe	Non-market
0.00121502	tebe	Non-market
114.114	tebe	Non-market
0.449154	tebe	Non-market
0.102023	tebe	Non-market
6.17158	tebe	Non-market
18.1059	tebe	Non-market
135.262	tebe	Non-market
45.3675	tebe	Non-market
3.07842	tebe	Non-market
8.78042e-05	tebe	Non-market
1.36285	tebe	Non-market
291.829	tebe	Non-market
177.345	tebe	Non-market
43.3087	tebe	Non-market
0.738493	tebe	Non-market
39.518	tebe	Non-market
6.4647	tebe	Non-market
36.6334	tebe	Non-market
225.035	tebs	Non-market
105.596	tebs	Non-market
8.00175	tebs	Non-market
4.34707	tebs	Non-market
37.1835	tebs	Non-market
66.3365	tebs	Non-market
180.538	tebs	Non-market
184.904	tebs	Non-market
0.265284	tebs	Non-market
72.9755	tebs	Non-market
4.64969	tebs	Non-market
196.426	tebs	Non-market
14.4102	tebs	Non-market
16.2089	tebs	Non-market
285.796	tebs	Non-market
183.5	tebs	Non-market
102.186	tebs	Non-market
73.6575	tebs	Non-market
109.493	tebs	Non-market
166.9	tebs	Non-market
276.622	tebs	Non-market
39.6175	tebs	Non-market
198.931	tebs	Non-market
215.934	tebs	Non-market
3.26915	tebs	Non-market
0.085785	tebs	Non-market
1.76412	tebs	Non-market
255.165	tebs	Non-market
0.0177881	tebs	Non-market
158.591	tebs	Non-market
1.52432	tebs	Non-market
113.231	tebs	Non-market
0.955372	tebs	Non-market
7.49904	tebs	Non-market
0.185851	tebs	Non-market
56.5454	tebs	Non-market
103.78	tebs	Non-market
0.575191	tebs	Non-market
89.4021	tebs	Non-market
82.0426	tebs	Non-market
0.0312379	tebs	Non-market
0.0882138	tebs	Non-market
18.8639	tebs	Non-market
13.0212	tebs	Non-market
0.186774	tebs	Non-market
2.75581	tebs	Non-market
267.502	tebs	Non-market
2.35038	tebs	Non-market
181.573	tebs	Non-market
1.98378	tebs	Non-market
111.84	tebs	Non-market
238.179	tebs	Non-market
76.2318	tebs	Non-market
7.5766	tebs	Non-market
2.64065	tebs	Non-market
0.224316	tebs	Non-market
62.1088	tebs	Non-market
57.9198	tebs	Non-market
173.95	tebs	Non-market
0.614647	tebs	Non-market
156.4	trbe	Non-market
0.774939	trbe	Non-market
10.0926	trbe	Non-market
39.1256	trbe	Non-market
2.45727	trbe	Non-market
36.4799	trbe	Non-market
35.8851	trbe	Non-market
34.7591	trbe	Non-market
139.164	trbe	Non-market
0.593859	trbe	Non-market
45.7443	trbe	Non-market
13.4641	trbe	Non-market
6.77677	trbe	Non-market
29.8757	trbe	Non-market
52.4306	trbe	Non-market
60.2072	trbe	Non-market
1.02917	trbe	Non-market
48.9934	trbe	Non-market
234.985	trbe	Non-market
0.0629343	trbe	Non-market
104.846	trbe	Non-market
132.917	trbe	Non-market
0.239909	trbe	Non-market
12.7311	trbe	Non-market
136.268	trbe	Non-market
21.8577	trbe	Non-market
67.4806	trbe	Non-market
110.696	trbe	Non-market
35.9627	trbe	Non-market
128.039	trbe	Non-market
10.7475	trbe	Non-market
70.8629	trbe	Non-market
7.18624	trbe	Non-market
48.5245	trbe	Non-market
52.4193	trbe	Non-market
0.0305932	trbe	Non-market
230.064	trbe	Non-market
2.28423	trbe	Non-market
75.6679	trbe	Non-market
63.1945	trbe	Non-market
224.232	trbe	Non-market
29.0761	trbe	Non-market
0.465078	trbe	Non-market
20.1814	trbe	Non-market
2.68021	trbe	Non-market
0.0712241	trbe	Non-market
56.7328	trbe	Non-market
92.9961	trbe	Non-market
97.8854	trbe	Non-market
5.73776	trbe	Non-market
0.408975	trbe	Non-market
5.10063	trbe	Non-market
40.1883	trbe	Non-market
110.7	trbe	Non-market
0.0860204	trbe	Non-market
4.06049	trbe	Non-market
99.3991	trbe	Non-market
44.9341	trbe	Non-market
28.6925	trbe	Non-market
143.562	trbe	Non-market
0.504496	trbe	Non-market
38.6983	trbe	Non-market
48.4395	trbe	Non-market
130.707	trbe	Non-market
2.81397	trbe	Non-market
104.272	trbe	Non-market
46.6107	trbe	Non-market
17.6198	trbe	Non-market
11.8433	trbe	Non-market
46.3108	trbe	Non-market
11.3129	trbe	Non-market
5.32862	trbe	Non-market
23.7773	trbe	Non-market
133.881	trbe	Non-market
203.811	trbe	Non-market
13.9954	trbe	Non-market
7.7198	trbe	Non-market
4.51271	trbe	Non-market
82.9766	trbe	Non-market
0.486531	trbe	Non-market
1.64686	trbe	Non-market
12.9881	trbe	Non-market
4.30986	trbe	Non-market
0.251833	trbr	Non-market
5.57896	trbr	Non-market
17.4089	trbr	Non-market
0.853986	trbr	Non-market
23.5613	trbr	Non-market
11.0473	trbr	Non-market
6.83205	trbr	Non-market
31.9404	trbr	Non-market
0.533641	trbr	Non-market
4.52894	trbr	Non-market
2.22771	trbr	Non-market
1.57976	trbr	Non-market
2.03143	trbr	Non-market
9.60283	trbr	Non-market
8.51729	trbr	Non-market
0.125894	trbr	Non-market
3.83863	trbr	Non-market
25.9689	trbr	Non-market
0.367911	trbr	Non-market
8.53102	trbr	Non-market
5.70497	trbr	Non-market
2.01199	trbr	Non-market
14.4673	trbr	Non-market
18.8592	trbr	Non-market
1.40457	trbr	Non-market
16.6181	trbr	Non-market
34.6366	trbr	Non-market
6.63667	trbr	Non-market
15.056	trbr	Non-market
1.44281	trbr	Non-market
7.96547	trbr	Non-market
0.271928	trbr	Non-market
4.21449	trbr	Non-market
29.8773	trbr	Non-market
0.20113	trbr	Non-market
14.0118	trbr	Non-market
14.9236	trbr	Non-market
20.0506	trbr	Non-market
11.1327	trbr	Non-market
41.0628	trbr	Non-market
1.53911	trbr	Non-market
5.86977	trbr	Non-market
2.1372	trbr	Non-market
6.59188	trbr	Non-market
0.326924	trbr	Non-market
4.32903	trbr	Non-market
20.1399	trbr	Non-market
4.44115	trbr	Non-market
1.13654	trbr	Non-market
0.410104	trbr	Non-market
28.4266	trbr	Non-market
15.1603	trbr	Non-market
4.63629	trbr	Non-market
0.0894948	trbr	Non-market
16.4633	trbr	Non-market
6.33387	trbr	Non-market
1.4545	trbr	Non-market
1.50642	trbr	Non-market
9.72538	trbr	Non-market
4.60215	trbr	Non-market
4.41376	trbr	Non-market
41.3998	trbr	Non-market
10.7527	trbr	Non-market
5.66319	trbr	Non-market
3.89641	trbr	Non-market
5.52296	trbr	Non-market
2.41402	trbr	Non-market
27.7321	trbr	Non-market
11.569	trbr	Non-market
8.73686	trbr	Non-market
7.40236	trbr	Non-market
40.14	trbr	Non-market
28.619	trbr	Non-market
4.32023	trbr	Non-market
6.15803	trbr	Non-market
0.514431	trbr	Non-market
8.31135	trbr	Non-market
1.69282	trbr	Non-market
0.571383	trbr	Non-market
3.32768	trbr	Non-market
1.30034	trbr	Non-market
0.322092	tribe	Non-market
7.96712	tribe	Non-market
28.0089	tribe	Non-market
1.56455	tribe	Non-market
35.1802	tribe	Non-market
15.6338	tribe	Non-market
16.8021	tribe	Non-market
59.9577	tribe	Non-market
0.821015	tribe	Non-market
18.0949	tribe	Non-market
7.56802	tribe	Non-market
4.27917	tribe	Non-market
16.7828	tribe	Non-market
31.8618	tribe	Non-market
38.5105	tribe	Non-market
0.340689	tribe	Non-market
26.814	tribe	Non-market
127.699	tribe	Non-market
0.0864055	tribe	Non-market
50.5187	tribe	Non-market
59.7645	tribe	Non-market
0.713323	tribe	Non-market
9.25017	tribe	Non-market
68.5465	tribe	Non-market
11.4683	tribe	Non-market
39.5412	tribe	Non-market
84.4312	tribe	Non-market
26.4773	tribe	Non-market
45.0689	tribe	Non-market
3.95231	tribe	Non-market
22.9725	tribe	Non-market
1.08852	tribe	Non-market
23.0117	tribe	Non-market
24.865	tribe	Non-market
0.0624184	tribe	Non-market
123.334	tribe	Non-market
1.66368	tribe	Non-market
39.136	tribe	Non-market
31.3294	tribe	Non-market
22.4353	tribe	Non-market
16.0396	tribe	Non-market
0.812416	tribe	Non-market
10.7156	tribe	Non-market
2.60847	tribe	Non-market
0.137403	tribe	Non-market
22.3354	tribe	Non-market
47.0001	tribe	Non-market
47.0349	tribe	Non-market
2.02817	tribe	Non-market
0.545628	tribe	Non-market
7.57999	tribe	Non-market
35.9167	tribe	Non-market
29.7271	tribe	Non-market
0.180907	tribe	Non-market
11.4642	tribe	Non-market
58.131	tribe	Non-market
23.7734	tribe	Non-market
14.5938	tribe	Non-market
72.9907	tribe	Non-market
0.854695	tribe	Non-market
15.3088	tribe	Non-market
95.5309	tribe	Non-market
87.5814	tribe	Non-market
6.80279	tribe	Non-market
49.1996	tribe	Non-market
31.7543	tribe	Non-market
14.2881	tribe	Non-market
7.03551	tribe	Non-market
35.2348	tribe	Non-market
13.6159	tribe	Non-market
4.48968	tribe	Non-market
15.3074	tribe	Non-market
63.2379	tribe	Non-market
82.5709	tribe	Non-market
9.40574	tribe	Non-market
4.01857	tribe	Non-market
1.31558	tribe	Non-market
50.45	tribe	Non-market
0.763691	tribe	Non-market
0.82018	tribe	Non-market
6.44886	tribe	Non-market
3.10757	tribe	Non-market
2.37585	bine	Market
3.84847	bine	Market
0.03857	bine	Market
19.984	bine	Market
0.141277	bine	Market
3.68347	bine	Market
0.0779483	bine	Market
1.65994	bine	Market
8.5608e-05	bine	Market
1.28571	bine	Market
0.794352	bine	Market
8.78043	bine	Market
1.383	bine	Market
2.9834	bine	Market
3.97836	bine	Market
0.907109	bine	Market
1.02952	bine	Market
7.21215	bine	Market
0.106499	bine	Market
17.8859	bine	Market
1.25354	bine	Market
0.0781517	bine	Market
0.703684	bine	Market
0.120229	bine	Market
0.993165	bine	Market
3.05454	bine	Market
1.26659	bine	Market
0.000260668	bine	Market
0.00527261	bine	Market
0.00204282	bine	Market
1.92635	bine	Market
1.12948	bine	Market
0.0202745	bine	Market
2.48146	bine	Market
0.0106515	bine	Market
2.77698	bine	Market
0.554878	bine	Market
2.89857	bine	Market
3.74151	bine	Market
3.70273	bine	Market
0.051255	bine	Market
0.0286474	bine	Market
3.50877	bine	Market
8.39171	bine	Market
0.398823	bine	Market
4.31106	bine	Market
3.28044	bine	Market
0.831421	bine	Market
18.3617	bine	Market
10.6892	bine	Market
6.43422	bine	Market
0.141447	bine	Market
1.34948	bine	Market
1.61833	bine	Market
2.13579	bine	Market
0.722884	bne	Market
2.20243	bne	Market
0.0624408	bne	Market
10.4356	bne	Market
0.128692	bne	Market
0.694071	bne	Market
0.0413352	bne	Market
0.609365	bne	Market
1.86779e-05	bne	Market
0.258862	bne	Market
2.39767	bne	Market
4.16012	bne	Market
1.61803	bne	Market
5.43372	bne	Market
1.15022	bne	Market
0.398646	bne	Market
0.367522	bne	Market
1.06515	bne	Market
0.0611742	bne	Market
31.6707	bne	Market
1.57656	bne	Market
0.07205	bne	Market
0.433332	bne	Market
0.0869614	bne	Market
0.305107	bne	Market
0.547285	bne	Market
1.92266	bne	Market
0.000166806	bne	Market
0.00301219	bne	Market
0.00168643	bne	Market
1.46216	bne	Market
0.540583	bne	Market
0.0442158	bne	Market
0.500208	bne	Market
0.0300319	bne	Market
0.336354	bne	Market
0.105392	bne	Market
0.97059	bne	Market
0.00048848	bne	Market
1.52659	bne	Market
0.85596	bne	Market
0.115687	bne	Market
0.00808611	bne	Market
7.74088	bne	Market
6.11706	bne	Market
1.17571	bne	Market
0.782973	bne	Market
1.76385	bne	Market
2.33033	bne	Market
32.8249	bne	Market
4.28723	bne	Market
1.12809	bne	Market
0.249973	bne	Market
1.2935	bne	Market
0.345824	bne	Market
3.99205	bne	Market
0.0403718	bns	Market
2.00067	bns	Market
3.8606e-09	bns	Market
0.000826451	bns	Market
1.23124	bns	Market
0.74445	c3g	Market
5.83255	c3g	Market
21.2045	c3g	Market
4.772	c3g	Market
13.3408	c3g	Market
9.33694	c3g	Market
2.67539	c3g	Market
6.14955	c3g	Market
0.1392	c3g	Market
3.9125	c3g	Market
0.43603	c3g	Market
11.32	c3g	Market
2.35403	c3g	Market
0.450756	c3g	Market
0.499683	c3g	Market
0.743863	c3g	Market
4.13885	c3g	Market
8.48953	c3g	Market
0.1135	c3g	Market
1.89646	c3g	Market
0.853738	c3g	Market
0.157828	c3g	Market
0.298535	c3g	Market
18.4412	c3g	Market
1.00412	c3g	Market
42.4856	c3g	Market
0.569341	c3g	Market
40.278	c3g	Market
0.109285	c3g	Market
3.1149	c3g	Market
10.7068	c3g	Market
8.03112	c3g	Market
0.00726285	c3g	Market
6.60806	c3g	Market
0.722536	c3g	Market
1.21925	c3g	Market
22.1206	c3g	Market
1.7764	c3g	Market
12.6844	c3g	Market
1.63564	c3g	Market
16.1728	c3g	Market
6.05081	c3g	Market
0.175071	c3g	Market
2.7319	c3g	Market
1.76425	c3g	Market
2.82141	c3g	Market
3.29089	c3g	Market
1.40122	c3g	Market
4.31898	c3g	Market
6.18496	c3g	Market
0.344926	c3g	Market
2.09998	c3g	Market
7.74048	c3g	Market
0.168443	c3g	Market
11.5225	c3g	Market
0.337365	c3g	Market
2.0164	c3g	Market
5.94405	c3g	Market
0.971018	c3g	Market
1.29359	c3g	Market
0.0160581	c3g	Market
4.19551	c3g	Market
1.97635	c3g	Market
1.13573	c3g	Market
7.22915	c3g	Market
5.18918	c3g	Market
0.232703	c3g	Market
0.340288	c3g	Market
5.17125	c3g	Market
0.999167	c3g	Market
0.233399	c3g	Market
1.65732	c3g	Market
2.69655	c3g	Market
0.260911	c3g	Market
1.00159	c3g	Market
12.3393	c3g	Market
9.48698	c3g	Market
8.2709	c3g	Market
12.8155	c3g	Market
33.8191	c3g	Market
13.8657	c3g	Market
2.03549	c3g	Market
9.52968	c3g	Market
0.108525	c3g	Market
0.905961	c3g	Market
0.0519758	c3g	Market
6.30057	c3g	Market
17.3666	c3g	Market
2.10928	c3g	Market
1.16972	c3g	Market
6.90846	c3g	Market
0.238987	c3g	Market
0.697216	c3g	Market
2.24506	c3g	Market
3.7775	c3g	Market
4.27529	c3g	Market
21.4941	c3g	Market
0.022037	c3g	Market
0.104583	c3g	Market
0.939945	c3g	Market
0.102232	c3g	Market
0.409627	c3g	Market
7.50959	c3g	Market
12.5997	c3g	Market
15.4654	c3g	Market
1.58312	c3g	Market
0.280826	c3g	Market
12.2687	c3g	Market
5.15077	c3g	Market
7.90936	c3g	Market
2.45834	c3g	Market
2.64082	c3g	Market
16.2436	c3g	Market
10.8611	c3g	Market
14.6087	c3g	Market
0.940934	c3g	Market
0.623564	c3g	Market
0.156468	c3g	Market
2.25568	c3g	Market
23.2592	c3g	Market
0.688015	c3g	Market
0.319022	c3g	Market
0.878005	c3g	Market
1.3751	c3g	Market
13.5005	c3g	Market
19.0401	c3g	Market
0.591189	c3g	Market
1.44346	c3g	Market
8.49777	c3g	Market
0.563601	c3g	Market
28.1139	c3g	Market
7.13473	c3g	Market
6.66787	c3g	Market
1.21277	c3g	Market
102.086	c3g	Market
1.31539	c3g	Market
14.553	c3g	Market
2.83721	c4g	Market
0.549453	c4g	Market
10.8723	c4g	Market
5.86358	c4g	Market
42.2996	c4g	Market
51.2951	c4g	Market
28.898	c4g	Market
1.90116	c4g	Market
18.0448	c4g	Market
3.17279	c4g	Market
1.57359	c4g	Market
10.364	c4g	Market
2.61411	c4g	Market
3.02782	c4g	Market
38.9193	c4g	Market
7.54917	c4g	Market
0.231371	c4g	Market
1.05236	c4g	Market
68.5765	c4g	Market
1.16393	c4g	Market
19.5297	c4g	Market
4.91701	c4g	Market
0.078111	c4g	Market
15.0232	c4g	Market
5.18965	c4g	Market
1.353	c4g	Market
260.48	c4g	Market
201.498	c4g	Market
62.3277	c4g	Market
38.6888	c4g	Market
6.73494	c4g	Market
42.4994	c4g	Market
5.59467	c4g	Market
5.5562	c4g	Market
35.1169	c4g	Market
0.00955132	c4g	Market
15.6024	c4g	Market
78.8944	c4g	Market
16.7732	c4g	Market
12.8605	c4g	Market
10.9031	c4g	Market
9.77039	c4g	Market
9.83476	c4g	Market
42.8892	c4g	Market
7.57545	c4g	Market
1.36687	c4g	Market
125.457	c4g	Market
23.9387	c4g	Market
20.7569	c4g	Market
47.3025	c4g	Market
5.93436	c4g	Market
3.39346	c4g	Market
56.2625	c4g	Market
35.4562	c4g	Market
1.16961	c4g	Market
0.129891	c4g	Market
1.09582	c4g	Market
1.06922	c4g	Market
1.41761	c4g	Market
6.54064	c4g	Market
0.796675	c4g	Market
34.2947	c4g	Market
3.04504	c4g	Market
244.773	c4g	Market
1.9995	c4g	Market
21.584	c4g	Market
20.7724	c4g	Market
66.7982	c4g	Market
3.48275	c4g	Market
106.697	c4g	Market
259.775	c4g	Market
23.3293	c4g	Market
19.4176	c4g	Market
22.9082	c4g	Market
16.0477	c4g	Market
39.4341	c4g	Market
14.0107	c4g	Market
0.259356	c4g	Market
63.488	c4g	Market
12.107	c4g	Market
35.1305	c4g	Market
44.32	c4g	Market
59.667	c4g	Market
10.3819	ibs	Market
10.0865	ibs	Market
1.27513	ibs	Market
63.3727	ibs	Market
0.383331	ibs	Market
0.680172	ibs	Market
26.5675	ibs	Market
55.2452	ibs	Market
20.9785	ibs	Market
0.01043	ibs	Market
26.2282	ibs	Market
0.824504	ibs	Market
27.7315	ibs	Market
37.7451	ibs	Market
20.9351	ibs	Market
99.0259	ibs	Market
63.5351	ibs	Market
25.4065	ibs	Market
66.6544	ibs	Market
4.7516	ibs	Market
21.3715	ibs	Market
21.9026	ibs	Market
16.7864	ibs	Market
2.86569	ibs	Market
2.25256	ibs	Market
31.1526	ibs	Market
46.9644	ibs	Market
16.5628	ibs	Market
1.14408	ibs	Market
0.00270309	ibs	Market
0.061203	ibs	Market
5.99233e-05	ibs	Market
10.2768	ibs	Market
0.00132985	ibs	Market
17.2906	ibs	Market
0.0132034	ibs	Market
23.7961	ibs	Market
0.0514194	ibs	Market
0.0770832	ibs	Market
0.588303	ibs	Market
48.2647	ibs	Market
47.0343	ibs	Market
40.0784	ibs	Market
0.0881837	ibs	Market
30.701	ibs	Market
13.7958	ibs	Market
0.0537066	ibs	Market
0.0378077	ibs	Market
23.5442	ibs	Market
1.14867	ibs	Market
2.56015	ibs	Market
0.0628985	ibs	Market
0.30631	ibs	Market
63.1132	ibs	Market
2.61182	ibs	Market
32.6945	ibs	Market
2.77882	ibs	Market
5.88481e-05	ibs	Market
14.1058	ibs	Market
60.2095	ibs	Market
64.1773	ibs	Market
0.122525	ibs	Market
0.0176118	ibs	Market
7.94128	ibs	Market
18.7762	ibs	Market
25.4668	ibs	Market
0.363067	ibs	Market
0.0210374	tebe	Market
7.88393	tebe	Market
4.52659	tebe	Market
0.000440917	tebe	Market
12.1949	tebe	Market
2.85787	tebe	Market
0.359019	tebe	Market
0.0514184	tebe	Market
45.7845	tebe	Market
1.61546	tebe	Market
1.41331	tebe	Market
0.747637	tebe	Market
1.9751	tebe	Market
2.14172	tebe	Market
0.00186389	tebe	Market
0.493135	tebe	Market
0.0670068	tebe	Market
12.4541	tebe	Market
0.00142181	tebe	Market
62.7161	tebe	Market
11.0537	tebe	Market
0.444838	tebe	Market
2.89867	tebe	Market
0.131451	tebe	Market
0.359598	tebe	Market
12.3842	tebe	Market
0.282227	tebe	Market
20.4157	tebe	Market
2.11581	tebe	Market
37.5186	tebe	Market
3.20148	tebe	Market
0.99464	tebe	Market
5.32775	tebe	Market
19.9033	tebe	Market
0.0035692	tebe	Market
0.503657	tebe	Market
5.78987	tebe	Market
0.0134533	tebe	Market
0.00354494	tebe	Market
0.277136	tebe	Market
28.1455	tebe	Market
0.281608	tebe	Market
0.315406	tebe	Market
20.8856	tebe	Market
0.134104	tebe	Market
24.964	tebe	Market
3.03575	tebe	Market
4.66691e-05	tebe	Market
1.90993	tebe	Market
2.05994	tebe	Market
0.000195184	tebe	Market
11.4601	tebe	Market
1.51738	tebe	Market
8.35839	tebe	Market
4.83651	tebe	Market
8.39566	tebe	Market
18.546	tebe	Market
0.0275239	tebe	Market
0.00181616	tebe	Market
0.00864269	tebe	Market
55.6448	tebe	Market
23.5813	tebe	Market
1.24899	tebe	Market
2.06696	tebe	Market
0.0661216	tebe	Market
0.00212501	tebe	Market
0.0133064	tebe	Market
17.0334	tebe	Market
41.6301	tebe	Market
0.00247892	tebe	Market
0.0136503	tebe	Market
2.05062	tebe	Market
0.00431274	tebe	Market
0.0112037	tebe	Market
3.64643	tebe	Market
5.8976e-05	tebe	Market
55.9842	tebe	Market
18.3428	tebe	Market
0.0124033	tebe	Market
1.23285e-05	tebe	Market
0.00274018	tebe	Market
34.4929	tebe	Market
0.376514	tebe	Market
0.000279866	tebe	Market
0.213157	tebe	Market
0.0396923	tebe	Market
0.0905993	tebe	Market
16.8911	tebe	Market
17.2342	tebe	Market
5.68888	tebe	Market
2.16425e-05	tebe	Market
0.578168	tebe	Market
17.158	tebe	Market
107.446	tebe	Market
107.379	tebe	Market
0.687334	tebe	Market
165.979	tebe	Market
9.59589	tebe	Market
23.1058	tebe	Market
16.3008	tebs	Market
25.1814	tebs	Market
0.492755	tebs	Market
41.9497	tebs	Market
0.398517	tebs	Market
1.01875	tebs	Market
29.8268	tebs	Market
15.7118	tebs	Market
30.0756	tebs	Market
0.00391808	tebs	Market
34.9856	tebs	Market
0.145427	tebs	Market
14.182	tebs	Market
9.81628	tebs	Market
4.81394	tebs	Market
61.0234	tebs	Market
36.5992	tebs	Market
22.9373	tebs	Market
57.6334	tebs	Market
1.97229	tebs	Market
10.7783	tebs	Market
7.54419	tebs	Market
9.57685	tebs	Market
1.68113	tebs	Market
1.94887	tebs	Market
34.703	tebs	Market
36.5819	tebs	Market
9.49643	tebs	Market
0.743262	tebs	Market
0.00290672	tebs	Market
0.034829	tebs	Market
3.46171	tebs	Market
0.000106323	tebs	Market
21.9208	tebs	Market
0.011547	tebs	Market
24.2897	tebs	Market
0.0242848	tebs	Market
0.0673232	tebs	Market
0.489608	tebs	Market
27.5802	tebs	Market
36.0981	tebs	Market
63.8244	tebs	Market
0.0391486	tebs	Market
32.6206	tebs	Market
13.4153	tebs	Market
0.00167855	tebs	Market
0.00795546	tebs	Market
13.4113	tebs	Market
0.388742	tebs	Market
1.9577	tebs	Market
0.00630067	tebs	Market
0.191037	tebs	Market
44.7158	tebs	Market
0.749576	tebs	Market
38.042	tebs	Market
0.232911	tebs	Market
9.62487	tebs	Market
50.9765	tebs	Market
56.9781	tebs	Market
0.132774	tebs	Market
0.00337439	tebs	Market
10.3007	tebs	Market
23.8024	tebs	Market
12.8175	tebs	Market
0.726094	tebs	Market
0.279353	trbe	Market
0.0632156	trbe	Market
0.985614	trbe	Market
10.8949	trbe	Market
6.63996	trbe	Market
45.5634	trbe	Market
8.76006	trbe	Market
3.01033	trbe	Market
21.7304	trbe	Market
0.114738	trbe	Market
3.59595	trbe	Market
36.0805	trbe	Market
4.64986	trbe	Market
20.5434	trbe	Market
79.2318	trbe	Market
36.9519	trbe	Market
0.39029	trbe	Market
6.03652	trbe	Market
161.617	trbe	Market
0.0134142	trbe	Market
7.03092	trbe	Market
22.8964	trbe	Market
0.00219335	trbe	Market
3.00722	trbe	Market
12.1054	trbe	Market
18.306	trbe	Market
165.202	trbe	Market
169.084	trbe	Market
87.9594	trbe	Market
49.6324	trbe	Market
13.4232	trbe	Market
28.8456	trbe	Market
3.12241	trbe	Market
36.2637	trbe	Market
17.306	trbe	Market
0.000725112	trbe	Market
56.9286	trbe	Market
3.97618	trbe	Market
32.4829	trbe	Market
26.5796	trbe	Market
12.3695	trbe	Market
83.399	trbe	Market
0.300139	trbe	Market
45.8584	trbe	Market
0.669462	trbe	Market
0.0525159	trbe	Market
56.5747	trbe	Market
17.5583	trbe	Market
232.851	trbe	Market
14.2493	trbe	Market
0.203947	trbe	Market
0.241509	trbe	Market
53.2609	trbe	Market
32.5899	trbe	Market
0.0171656	trbe	Market
0.00622958	trbe	Market
11.5501	trbe	Market
4.65638	trbe	Market
13.4233	trbe	Market
45.8478	trbe	Market
0.0372135	trbe	Market
10.285	trbe	Market
0.173738	trbe	Market
231.812	trbe	Market
0.133883	trbe	Market
221.794	trbe	Market
95.8058	trbe	Market
18.2981	trbe	Market
2.79049	trbe	Market
26.1175	trbe	Market
31.3539	trbe	Market
3.28711	trbe	Market
10.3887	trbe	Market
46.7395	trbe	Market
23.616	trbe	Market
9.96701	trbe	Market
1.88109	trbe	Market
0.353841	trbe	Market
212.641	trbe	Market
0.349295	trbe	Market
6.49327	trbe	Market
9.15579	trbe	Market
4.66479	trbe	Market
0.560388	trbr	Market
0.0205537	trbr	Market
0.492142	trbr	Market
4.84765	trbr	Market
2.31169	trbr	Market
29.428	trbr	Market
2.9948	trbr	Market
0.591693	trbr	Market
4.95683	trbr	Market
0.0891198	trbr	Market
0.334318	trbr	Market
5.57294	trbr	Market
0.913563	trbr	Market
1.39174	trbr	Market
14.2549	trbr	Market
5.14026	trbr	Market
0.0429755	trbr	Market
0.448107	trbr	Market
19.5862	trbr	Market
0.0784183	trbr	Market
1.12461	trbr	Market
1.00532	trbr	Market
0.0126194	trbr	Market
3.75161	trbr	Market
1.68147	trbr	Market
0.936297	trbr	Market
40.3352	trbr	Market
52.906	trbr	Market
18.0894	trbr	Market
7.48098	trbr	Market
1.367	trbr	Market
3.42471	trbr	Market
0.427871	trbr	Market
3.05115	trbr	Market
10.9668	trbr	Market
0.00374454	trbr	Market
3.33394	trbr	Market
12.4136	trbr	Market
8.60736	trbr	Market
4.8517	trbr	Market
1.93585	trbr	Market
4.40919	trbr	Market
2.39959	trbr	Market
4.22795	trbr	Market
1.64056	trbr	Market
0.181123	trbr	Market
11.8907	trbr	Market
2.99836	trbr	Market
10.8149	trbr	Market
2.67571	trbr	Market
0.177879	trbr	Market
1.02014	trbr	Market
19.1327	trbr	Market
3.20187	trbr	Market
0.0199258	trbr	Market
0.0222738	trbr	Market
0.739473	trbr	Market
0.291869	trbr	Market
0.649778	trbr	Market
2.69866	trbr	Market
0.280215	trbr	Market
3.67345	trbr	Market
0.928578	trbr	Market
69.8592	trbr	Market
0.367553	trbr	Market
9.37304	trbr	Market
11.7658	trbr	Market
5.718	trbr	Market
0.524167	trbr	Market
15.6398	trbr	Market
26.7071	trbr	Market
4.23787	trbr	Market
3.23421	trbr	Market
12.6604	trbr	Market
2.79058	trbr	Market
3.87518	trbr	Market
1.39746	trbr	Market
0.030852	trbr	Market
25.1849	trbr	Market
1.2093	trbr	Market
1.48816	trbr	Market
3.52144	trbr	Market
1.71061	trbr	Market
0.668523	tribe	Market
0.03196	tribe	Market
0.788887	tribe	Market
7.79931	tribe	Market
4.27961	tribe	Market
43.9401	tribe	Market
5.40545	tribe	Market
1.45515	tribe	Market
9.57421	tribe	Market
0.128202	tribe	Market
1.42244	tribe	Market
20.2804	tribe	Market
2.93614	tribe	Market
11.5403	tribe	Market
48.1488	tribe	Market
23.6356	tribe	Market
0.151848	tribe	Market
3.30378	tribe	Market
87.2021	tribe	Market
0.0184169	tribe	Market
3.93556	tribe	Market
11.0567	tribe	Market
0.00575199	tribe	Market
2.31622	tribe	Market
4.96573	tribe	Market
9.60476	tribe	Market
96.8025	tribe	Market
128.965	tribe	Market
64.7596	tribe	Market
18.7613	tribe	Market
5.42994	tribe	Market
8.73654	tribe	Market
1.02054	tribe	Market
17.1972	tribe	Market
8.59647	tribe	Market
0.00138341	tribe	Market
30.5185	tribe	Market
2.41079	tribe	Market
16.8004	tribe	Market
13.2117	tribe	Market
4.36281	tribe	Market
46.0062	tribe	Market
0.550794	tribe	Market
25.0713	tribe	Market
0.62634	tribe	Market
0.0800709	tribe	Market
25.301	tribe	Market
7.98608	tribe	Market
111.887	tribe	Market
5.63623	tribe	Market
0.205122	tribe	Market
0.311134	tribe	Market
45.396	tribe	Market
6.71295	tribe	Market
0.0406274	tribe	Market
0.0155305	tribe	Market
6.75478	tribe	Market
2.46357	tribe	Market
6.82741	tribe	Market
23.3101	tribe	Market
0.0670442	tribe	Market
4.7533	tribe	Market
0.278876	tribe	Market
148.125	tribe	Market
0.285349	tribe	Market
104.652	tribe	Market
65.2691	tribe	Market
14.8382	tribe	Market
0.919439	tribe	Market
19.871	tribe	Market
33.5807	tribe	Market
2.56546	tribe	Market
6.68804	tribe	Market
21.3346	tribe	Market
9.56769	tribe	Market
7.51509	tribe	Market
0.826352	tribe	Market
0.123379	tribe	Market
116.543	tribe	Market
0.498273	tribe	Market
3.93168	tribe	Market
5.04464	tribe	Market
2.98182	tribe	Market

## Sheet: PanelB1
PFT_code	TotalValES_gdp	region_un
Boreal evergreen needleleaved (shade-intolerant)	0.0129186	ASIA
Temperate broadleaved evergreen	0.748042	ASIA
Tropical Grass	0.0255025	ASIA
Tropical broadleaved evergreen	0.601699	ASIA
Boreal evergreen needleleaved	0.0450655	ASIA
Temperate broadleaved summergreen	0.0118355	ASIA
Tropical broadleaved evergreen (shade-intolerant)	0.141948	ASIA
Boreal/Temperate grass	0.0669098	ASIA
Boreal summergreen needleleaved	0.00155334	ASIA
Boreal/Temperate broadleaved (shade-intolerant)	0.628337	ASIA
Tropical broadleaved raingreen	0.218823	ASIA
Tropical broadleaved evergreen	13.2703	LAM
Tropical broadleaved evergreen (shade-intolerant)	2.7421	LAM
Tropical Grass	0.583498	LAM
Boreal evergreen needleleaved	0.00421923	LAM
Temperate broadleaved summergreen	0.0375529	LAM
Tropical broadleaved raingreen	1.9324	LAM
Boreal evergreen needleleaved (shade-intolerant)	0.00231956	LAM
Temperate broadleaved evergreen	1.52153	LAM
Boreal/Temperate grass	0.315212	LAM
Boreal/Temperate broadleaved (shade-intolerant)	2.01648	LAM
Tropical Grass	0.412919	MAF
Temperate broadleaved summergreen	0.00151043	MAF
Tropical broadleaved evergreen (shade-intolerant)	1.90112	MAF
Tropical broadleaved evergreen	4.96193	MAF
Temperate broadleaved evergreen	0.381206	MAF
Boreal evergreen needleleaved	3.77164e-05	MAF
Tropical broadleaved raingreen	11.405	MAF
Boreal/Temperate grass	0.00355258	MAF
Boreal/Temperate broadleaved (shade-intolerant)	6.07516	MAF
Boreal evergreen needleleaved (shade-intolerant)	0.00017459	MAF
Temperate broadleaved summergreen	0.58999	OECD
Tropical Grass	0.000876285	OECD
Temperate broadleaved evergreen	1.299	OECD
Boreal evergreen needleleaved	0.803587	OECD
Tropical broadleaved evergreen (shade-intolerant)	0.00578158	OECD
Tropical broadleaved evergreen	0.0216283	OECD
Boreal/Temperate grass	0.998313	OECD
Boreal/Temperate broadleaved (shade-intolerant)	1.94324	OECD
Tropical broadleaved raingreen	0.210174	OECD
Boreal evergreen needleleaved (shade-intolerant)	0.159717	OECD
Boreal summergreen needleleaved	0.000123319	OECD
Temperate broadleaved summergreen	3.00768	REF
Boreal evergreen needleleaved (shade-intolerant)	0.297344	REF
Boreal/Temperate grass	3.34395	REF
Temperate broadleaved evergreen	0.138085	REF
Boreal summergreen needleleaved	0.551984	REF
Boreal/Temperate broadleaved (shade-intolerant)	10.9052	REF
Boreal evergreen needleleaved	2.02292	REF

## Sheet: PanelB2
PFT_code	TotalValGDP_gdp	region_un
Boreal evergreen needleleaved (shade-intolerant)	0.00208857	ASIA
Temperate broadleaved evergreen	0.339603	ASIA
Tropical Grass	0.0110522	ASIA
Tropical broadleaved evergreen	0.533352	ASIA
Boreal evergreen needleleaved	0.00629238	ASIA
Temperate broadleaved summergreen	0.00348582	ASIA
Tropical broadleaved evergreen (shade-intolerant)	0.129784	ASIA
Boreal/Temperate grass	0.0381397	ASIA
Boreal summergreen needleleaved	0.000496859	ASIA
Boreal/Temperate broadleaved (shade-intolerant)	0.181875	ASIA
Tropical broadleaved raingreen	0.0799343	ASIA
Tropical broadleaved evergreen	2.1883	LAM
Tropical broadleaved evergreen (shade-intolerant)	0.453263	LAM
Tropical Grass	0.0937977	LAM
Boreal evergreen needleleaved	0.000900619	LAM
Temperate broadleaved summergreen	0.0153707	LAM
Tropical broadleaved raingreen	1.69563	LAM
Boreal evergreen needleleaved (shade-intolerant)	0.000555853	LAM
Temperate broadleaved evergreen	0.33386	LAM
Boreal/Temperate grass	0.185686	LAM
Boreal/Temperate broadleaved (shade-intolerant)	0.416133	LAM
Tropical Grass	0.326807	MAF
Temperate broadleaved summergreen	3.88785e-05	MAF
Tropical broadleaved evergreen (shade-intolerant)	2.75891	MAF
Tropical broadleaved evergreen	7.58968	MAF
Temperate broadleaved evergreen	0.228923	MAF
Boreal evergreen needleleaved	4.46344e-07	MAF
Tropical broadleaved raingreen	9.67869	MAF
Boreal/Temperate grass	0.000102388	MAF
Boreal/Temperate broadleaved (shade-intolerant)	0.348657	MAF
Boreal evergreen needleleaved (shade-intolerant)	1.63932e-06	MAF
Temperate broadleaved summergreen	0.0506829	OECD
Tropical Grass	8.23421e-05	OECD
Temperate broadleaved evergreen	0.125314	OECD
Boreal evergreen needleleaved	0.0556057	OECD
Tropical broadleaved evergreen (shade-intolerant)	0.000477972	OECD
Tropical broadleaved evergreen	0.00201854	OECD
Boreal/Temperate grass	0.1229	OECD
Boreal/Temperate broadleaved (shade-intolerant)	0.166847	OECD
Tropical broadleaved raingreen	0.0219814	OECD
Boreal evergreen needleleaved (shade-intolerant)	0.0136532	OECD
Boreal summergreen needleleaved	5.6303e-06	OECD
Temperate broadleaved summergreen	0.785292	REF
Boreal evergreen needleleaved (shade-intolerant)	0.0405885	REF
Boreal/Temperate grass	1.03556	REF
Temperate broadleaved evergreen	0.0411042	REF
Boreal summergreen needleleaved	0.0714267	REF
Boreal/Temperate broadleaved (shade-intolerant)	1.42665	REF
Boreal evergreen needleleaved	0.25801	REF
