# Supplementary material for: Unequal climate impacts on global values of natural capital
Source: Nature. 2023 Dec 18;625(7996):722–7. doi: 10.1038/s41586-023-06769-z (PMC10808060; doi:10.1038/s41586-023-06769-z)
Supplement: Supplementary file 6 — Source Data Fig. 4 [file 41586_2023_6769_MOESM6_ESM.xlsx]

## Sheet: PanelA
ES_change	GDP_change_perc	r5	n	year	ES_change_lb	ES_change_ub	GDP_change_perc_ub	GDP_change_perc_lb
0	0	LAM	arg	2015	0	0	0	0
-1.27229	-0.279068	LAM	arg	2040	-2.37558	-0.166008	-0.276736	-0.281423
-2.44199	-0.400647	LAM	arg	2065	-4.61745	-0.255801	-0.395158	-0.406238
-3.49538	-0.503549	LAM	arg	2090	-6.64866	-0.326916	-0.495017	-0.512317
-1.75445	-0.335653	LAM	arg	2050	-3.29379	-0.208705	-0.332075	-0.339277
-1.98962	-0.358981	LAM	arg	2055	-3.74527	-0.225958	-0.354764	-0.363261
-3.08301	-0.460605	LAM	arg	2080	-5.85519	-0.297113	-0.453266	-0.468121
-0.296559	-0.0778857	LAM	arg	2020	-0.557433	-0.0356848	-0.0774823	-0.07829
-2.65964	-0.420449	LAM	arg	2070	-5.03786	-0.269567	-0.414335	-0.426688
-1.51486	-0.309403	LAM	arg	2045	-2.83603	-0.188981	-0.306457	-0.312383
-2.21896	-0.380378	LAM	arg	2060	-4.18701	-0.241451	-0.375522	-0.385315
-0.561678	-0.156094	LAM	arg	2025	-1.04487	-0.0784897	-0.155287	-0.156905
-2.873	-0.440309	LAM	arg	2075	-5.44997	-0.283184	-0.433578	-0.44719
-3.90091	-0.550642	LAM	arg	2100	-7.42512	-0.360349	-0.540947	-0.56064
-0.792281	-0.203996	LAM	arg	2030	-1.47464	-0.10951	-0.202752	-0.205248
-3.29023	-0.481616	LAM	arg	2085	-6.25436	-0.311613	-0.473677	-0.489761
-3.69886	-0.526535	LAM	arg	2095	-7.03879	-0.34314	-0.517418	-0.535921
-1.02948	-0.243882	LAM	arg	2035	-1.91828	-0.139228	-0.242126	-0.245652
2.11219	-0.276339	OECD	aus	2060	-3.19287	7.44354	-0.259095	-0.294425
1.38937	-0.234586	OECD	aus	2045	-2.16765	4.95949	-0.223948	-0.245571
2.57059	-0.299698	OECD	aus	2070	-3.84204	9.01617	-0.278074	-0.322613
2.79208	-0.311461	OECD	aus	2075	-4.15702	9.77689	-0.287687	-0.336784
1.1487	-0.216118	OECD	aus	2040	-1.81952	4.12525	-0.207593	-0.224874
0.69388	-0.165016	OECD	aus	2030	-1.13864	2.52754	-0.160342	-0.169771
3.00897	-0.323667	OECD	aus	2080	-4.46695	10.523	-0.297776	-0.351382
3.22145	-0.336517	OECD	aus	2085	-4.77239	11.2556	-0.308546	-0.366607
2.34419	-0.288112	OECD	aus	2065	-3.52102	8.23922	-0.268667	-0.308613
3.42986	-0.350164	OECD	aus	2090	-5.07433	11.9762	-0.320149	-0.382612
0	0	OECD	aus	2015	0	0	0	0
0.914582	-0.193577	OECD	aus	2035	-1.47442	3.30763	-0.187059	-0.20024
0.269966	-0.0615874	OECD	aus	2020	-0.4302	0.970132	-0.060104	-0.0630811
3.63433	-0.364718	OECD	aus	2095	-5.37338	12.6859	-0.332694	-0.399508
1.63235	-0.250224	OECD	aus	2050	-2.51431	5.79685	-0.237406	-0.263529
0.488121	-0.126051	OECD	aus	2025	-0.808833	1.78508	-0.123029	-0.129111
3.83501	-0.380245	OECD	aus	2100	-5.66984	13.3853	-0.346243	-0.417362
1.87436	-0.263907	OECD	aus	2055	-2.85686	6.62786	-0.248877	-0.279589
0	0	OECD	aut	2015	0	0	0	0
-0.655129	-0.0615302	OECD	aut	2020	-0.926764	-0.383493	-0.0613069	-0.0617542
-1.7258	-0.166229	OECD	aut	2030	-2.43618	-1.01501	-0.165524	-0.166939
-2.77446	-0.221527	OECD	aut	2040	-3.9218	-1.62411	-0.220244	-0.222822
-6.8996	-0.36003	OECD	aut	2080	-9.78003	-4.00534	-0.356093	-0.364061
-7.84476	-0.394247	OECD	aut	2090	-11.1217	-4.55244	-0.389673	-0.398948
-8.30914	-0.412532	OECD	aut	2095	-11.7804	-4.82189	-0.407646	-0.417562
-4.91273	-0.29657	OECD	aut	2060	-6.95738	-2.85855	-0.293962	-0.299223
-2.24107	-0.196482	OECD	aut	2035	-3.16587	-1.31481	-0.1955	-0.197471
-3.31482	-0.243199	OECD	aut	2045	-4.68814	-1.93675	-0.241597	-0.244819
-7.37521	-0.376781	OECD	aut	2085	-10.4553	-4.28046	-0.372523	-0.38115
-3.85448	-0.262491	OECD	aut	2050	-5.45411	-2.24838	-0.260558	-0.26445
-8.76891	-0.431703	OECD	aut	2100	-12.4321	-5.08919	-0.42651	-0.437058
-6.41657	-0.343849	OECD	aut	2075	-9.09398	-3.72622	-0.340239	-0.34754
-5.42461	-0.312414	OECD	aut	2065	-7.6847	-3.15371	-0.309469	-0.315414
-1.22452	-0.126173	OECD	aut	2025	-1.72769	-0.721353	-0.125716	-0.126631
-5.92532	-0.32806	OECD	aut	2070	-8.39611	-3.44258	-0.324781	-0.331407
-4.38863	-0.280092	OECD	aut	2055	-6.21276	-2.55644	-0.277823	-0.282397
0	0	OECD	bel	2015	0	0	0	0
-8.76073	-0.299505	OECD	bel	2060	-12.7056	-4.79743	-0.298325	-0.300723
-14.0086	-0.397958	OECD	bel	2090	-20.331	-7.65649	-0.395804	-0.400228
-14.8371	-0.4164	OECD	bel	2095	-21.5344	-8.10896	-0.414083	-0.41885
-3.97203	-0.197851	OECD	bel	2035	-5.75602	-2.18522	-0.197423	-0.198285
-12.3195	-0.363481	OECD	bel	2080	-17.8769	-6.73535	-0.361651	-0.365395
-1.16167	-0.0618126	OECD	bel	2020	-1.68563	-0.637719	-0.0617172	-0.0619083
-3.05246	-0.16717	OECD	bel	2030	-4.42274	-1.68139	-0.166865	-0.167479
-15.6563	-0.435737	OECD	bel	2100	-22.7238	-8.5568	-0.43326	-0.438368
-7.82038	-0.282857	OECD	bel	2055	-11.3397	-4.28541	-0.281837	-0.283905
-13.1698	-0.380353	OECD	bel	2085	-19.1125	-7.19889	-0.378361	-0.382445
-4.92634	-0.223407	OECD	bel	2040	-7.13973	-2.70712	-0.222843	-0.223981
-9.6786	-0.315503	OECD	bel	2065	-14.0391	-5.29714	-0.314161	-0.316892
-6.86201	-0.265051	OECD	bel	2050	-9.94821	-3.76332	-0.264188	-0.265934
-11.4553	-0.347189	OECD	bel	2075	-16.621	-6.26453	-0.345522	-0.348927
-10.5758	-0.331283	OECD	bel	2070	-15.3428	-5.78559	-0.329778	-0.332845
-2.16292	-0.126803	OECD	bel	2025	-3.13347	-1.19237	-0.126607	-0.127001
-5.8943	-0.245484	OECD	bel	2045	-8.54377	-3.23564	-0.244774	-0.246208
-13.5474	-1.08305	REF	bgr	2050	-16.9705	-10.1111	-1.06957	-1.09687
0	0	REF	bgr	2015	0	0	0	0
-2.31156	-0.249245	REF	bgr	2020	-2.89739	-1.72574	-0.247765	-0.250732
-6.10178	-0.677725	REF	bgr	2030	-7.62959	-4.57312	-0.672961	-0.682541
-24.0786	-1.49669	REF	bgr	2080	-30.2244	-17.9044	-1.46802	-1.52677
-7.91664	-0.806239	REF	bgr	2035	-9.90255	-5.9277	-0.799537	-0.813036
-15.4026	-1.15664	REF	bgr	2055	-19.3031	-11.4854	-1.14071	-1.17302
-9.78506	-0.912134	REF	bgr	2040	-12.2453	-7.31856	-0.9033	-0.921124
-20.7217	-1.36023	REF	bgr	2070	-25.9972	-15.4216	-1.33671	-1.38471
-17.2203	-1.2261	REF	bgr	2060	-21.5899	-12.8311	-1.20767	-1.24513
-25.7151	-1.56809	REF	bgr	2085	-32.2846	-19.1154	-1.53682	-1.60103
-4.3279	-0.510875	REF	bgr	2025	-5.4116	-3.24421	-0.507825	-0.513949
-22.4153	-1.42766	REF	bgr	2075	-28.1298	-16.674	-1.40157	-1.45492
-30.498	-1.80153	REF	bgr	2100	-38.3024	-22.6596	-1.76238	-1.84328
-11.6699	-1.00275	REF	bgr	2045	-14.6113	-8.71864	-0.991647	-1.0141
-18.9923	-1.29344	REF	bgr	2065	-23.8199	-14.1424	-1.27248	-1.31517
-28.9232	-1.72024	REF	bgr	2095	-36.3216	-21.4919	-1.68374	-1.75901
-27.3292	-1.64249	REF	bgr	2090	-34.316	-20.3107	-1.60861	-1.67832
0	0	REF	blt	2015	0	0	0	0
0.256096	-0.859325	REF	blt	2040	-0.883493	1.39891	-0.848165	-0.87059
1.36365	-1.49444	REF	blt	2095	-2.08073	4.82491	-1.45387	-1.53615
1.01552	-1.26234	REF	blt	2075	-1.64634	3.69114	-1.23203	-1.29332
1.11078	-1.31613	REF	blt	2080	-1.75173	3.98799	-1.28317	-1.34985
1.43598	-1.56081	REF	blt	2100	-2.19663	5.08606	-1.51779	-1.60509
0.703248	-1.10804	REF	blt	2060	-1.33105	2.74769	-1.08589	-1.13056
1.20084	-1.3724	REF	blt	2085	-1.8587	4.27589	-1.33685	-1.40883
0.0552493	-0.241721	REF	blt	2020	-0.214336	0.324835	-0.239759	-0.243688
1.28531	-1.43171	REF	blt	2090	-1.9681	4.55495	-1.39362	-1.4708
0.915557	-1.21036	REF	blt	2070	-1.54172	3.38555	-1.18273	-1.23854
0.47319	-0.997445	REF	blt	2050	-1.11785	2.07113	-0.980848	-1.01426
0.589508	-1.05482	REF	blt	2055	-1.22531	2.41293	-1.03545	-1.07448
0.163904	-0.770071	REF	blt	2035	-0.753633	1.08301	-0.761476	-0.778731
0.360623	-0.933395	REF	blt	2045	-1.00458	1.7309	-0.919551	-0.947393
0.811757	-1.15932	REF	blt	2065	-1.43657	3.07159	-1.13442	-1.18468
0.0531186	-0.499014	REF	blt	2025	-0.445609	0.551846	-0.494991	-0.503053
0.0925233	-0.656492	REF	blt	2030	-0.611625	0.797112	-0.650287	-0.662734
-2.00826	-0.566685	LAM	bra	2085	-5.0715	1.0701	-0.531865	-0.602292
-1.8808	-0.538183	LAM	bra	2080	-4.74587	0.998595	-0.506102	-0.570937
0	0	LAM	bra	2015	0	0	0	0
-1.35409	-0.426904	LAM	bra	2060	-3.38845	0.690129	-0.405976	-0.448135
-0.782644	-0.297172	LAM	bra	2040	-1.92267	0.360509	-0.287218	-0.307207
-0.92885	-0.333488	LAM	bra	2045	-2.29427	0.441489	-0.320907	-0.346189
-1.07327	-0.366768	LAM	bra	2050	-2.66434	0.524505	-0.351452	-0.382257
-2.26117	-0.626192	LAM	bra	2095	-5.71226	1.20639	-0.585952	-0.667471
-1.75209	-0.51026	LAM	bra	2075	-4.41558	0.924812	-0.48094	-0.540148
-0.636484	-0.257385	LAM	bra	2035	-1.55464	0.283189	-0.249877	-0.264942
-2.13493	-0.595976	LAM	bra	2090	-5.39341	1.13939	-0.558436	-0.634424
-0.183576	-0.081863	LAM	bra	2020	-0.45296	0.0858087	-0.0801226	-0.0836069
-1.62169	-0.482677	LAM	bra	2070	-4.07989	0.848891	-0.456136	-0.509688
-2.38719	-0.657419	LAM	bra	2100	-6.0284	1.27109	-0.614495	-0.701522
-0.493411	-0.213754	LAM	bra	2030	-1.19813	0.211732	-0.208423	-0.219113
-1.21529	-0.397677	LAM	bra	2055	-3.03005	0.607844	-0.379566	-0.41602
-1.48932	-0.455055	LAM	bra	2065	-3.73803	0.77059	-0.431312	-0.479179
-0.351768	-0.162877	LAM	bra	2025	-0.850713	0.147176	-0.15941	-0.166356
-5.65834	-0.35004	OECD	can	2060	-7.37247	-3.93638	-0.344004	-0.35617
-7.40302	-0.424524	OECD	can	2075	-9.64691	-5.14849	-0.416059	-0.433167
-5.05131	-0.324653	OECD	can	2055	-6.58082	-3.51517	-0.319421	-0.329958
-7.96382	-0.449712	OECD	can	2080	-10.3777	-5.53857	-0.44044	-0.459195
-9.06118	-0.501578	OECD	can	2090	-11.8071	-6.3027	-0.490706	-0.512736
-4.43326	-0.298354	OECD	can	2050	-5.77485	-3.08636	-0.293916	-0.302847
-9.60027	-0.528473	OECD	can	2095	-12.5088	-6.67861	-0.516809	-0.540464
-1.97565	-0.172877	OECD	can	2030	-2.57245	-1.3785	-0.171286	-0.174476
0	0	OECD	can	2015	0	0	0	0
-10.1339	-0.556112	OECD	can	2100	-13.2031	-7.05113	-0.54366	-0.568935
-2.56953	-0.209072	OECD	can	2035	-3.3461	-1.79176	-0.206847	-0.211313
-6.25182	-0.374914	OECD	can	2065	-8.14632	-4.34844	-0.368069	-0.381878
-6.83282	-0.399651	OECD	can	2070	-8.90372	-4.75211	-0.391996	-0.407452
-3.80932	-0.270722	OECD	can	2045	-4.96146	-2.65328	-0.267057	-0.274425
-0.749236	-0.0627847	OECD	can	2020	-0.977512	-0.52096	-0.0622854	-0.063285
-1.39974	-0.128572	OECD	can	2025	-1.82259	-0.9769	-0.127549	-0.1296
-8.51604	-0.475356	OECD	can	2085	-11.0971	-5.92295	-0.465281	-0.485677
-3.18514	-0.241216	OECD	can	2040	-4.1481	-2.21971	-0.238294	-0.244164
-0.38628	-0.0784926	LAM	chl	2020	-0.549511	-0.223048	-0.0772087	-0.0797786
0	0	LAM	chl	2015	0	0	0	0
-0.730458	-0.161336	LAM	chl	2025	-1.03278	-0.428131	-0.158701	-0.163978
-4.83199	-0.528466	LAM	chl	2095	-6.91664	-2.73772	-0.499897	-0.557572
-4.56462	-0.505287	LAM	chl	2090	-6.53267	-2.58732	-0.478552	-0.532496
-3.74512	-0.441614	LAM	chl	2075	-5.35331	-2.12912	-0.420514	-0.463015
-2.58313	-0.361452	LAM	chl	2055	-3.67897	-1.48242	-0.348161	-0.37487
-4.02189	-0.46201	LAM	chl	2080	-5.75194	-2.28348	-0.439008	-0.485367
-5.09726	-0.552774	LAM	chl	2100	-7.29705	-2.88751	-0.522392	-0.583761
-4.29477	-0.483174	LAM	chl	2085	-6.14468	-2.43603	-0.458294	-0.508467
-1.64884	-0.286174	LAM	chl	2040	-2.33814	-0.957708	-0.278685	-0.293708
-2.27568	-0.33914	LAM	chl	2050	-3.2367	-1.31077	-0.327822	-0.350552
-3.46388	-0.42175	LAM	chl	2070	-4.94803	-1.97253	-0.402575	-0.441177
-1.03035	-0.213103	LAM	chl	2030	-1.45715	-0.603297	-0.209024	-0.217199
-2.8839	-0.382195	LAM	chl	2060	-4.11218	-1.64987	-0.366929	-0.397626
-1.96347	-0.314409	LAM	chl	2045	-2.78854	-1.13554	-0.305036	-0.32385
-3.1772	-0.402096	LAM	chl	2065	-4.53485	-1.81303	-0.384866	-0.419531
-1.33577	-0.253044	LAM	chl	2035	-1.89138	-0.779269	-0.247337	-0.258778
0	0	ASIA	chn	2015	0	0	0	0
0.0345261	-0.223459	ASIA	chn	2020	-0.103318	0.17237	-0.223296	-0.223621
0.784314	-1.23186	ASIA	chn	2080	-0.681023	2.25725	-1.22907	-1.23468
0.865089	-1.28192	ASIA	chn	2085	-0.701299	2.43949	-1.27892	-1.28497
0.612058	-1.13835	ASIA	chn	2070	-0.645541	1.87623	-1.13601	-1.14072
1.01471	-1.39092	ASIA	chn	2095	-0.749192	2.78735	-1.38749	-1.3944
0.7	-1.18421	ASIA	chn	2075	-0.662459	2.06958	-1.18165	-1.18681
1.08357	-1.45029	ASIA	chn	2100	-0.777029	2.95321	-1.44666	-1.45399
0.083294	-0.826818	ASIA	chn	2040	-0.49948	0.667734	-0.82586	-0.827782
0.94192	-1.33484	ASIA	chn	2090	-0.723941	2.61618	-1.33163	-1.33811
-0.00299976	-0.472758	ASIA	chn	2025	-0.257986	0.251986	-0.472416	-0.473101
0.158235	-0.893943	ASIA	chn	2045	-0.540037	0.859127	-0.892758	-0.895136
0.243687	-0.950896	ASIA	chn	2050	-0.570206	1.06114	-0.94948	-0.952323
-0.00837329	-0.631173	ASIA	chn	2030	-0.368362	0.351844	-0.63064	-0.631707
0.429	-1.04837	ASIA	chn	2060	-0.611869	1.47511	-1.04649	-1.05027
0.335572	-1.00152	ASIA	chn	2055	-0.592893	1.26849	-0.999873	-1.00319
0.0242412	-0.743007	ASIA	chn	2035	-0.444892	0.494184	-0.742268	-0.74375
0.521585	-1.09347	ASIA	chn	2065	-0.628932	1.67805	-1.09136	-1.0956
-9.49686	-0.411777	OECD	cor	2095	-12.1399	-6.84202	-0.410779	-0.412803
-7.34235	-0.344603	OECD	cor	2075	-9.38027	-5.29484	-0.343872	-0.345349
0	0	OECD	cor	2015	0	0	0	0
-10.0195	-0.430698	OECD	cor	2100	-12.8089	-7.21789	-0.429635	-0.431793
-0.749113	-0.0616767	OECD	cor	2020	-0.956453	-0.541772	-0.0616328	-0.0617206
-3.18248	-0.228074	OECD	cor	2040	-4.05678	-2.30595	-0.227813	-0.228336
-8.96863	-0.39377	OECD	cor	2090	-11.4635	-6.46243	-0.392839	-0.394727
-6.78268	-0.329389	OECD	cor	2070	-8.66325	-4.89325	-0.328726	-0.330066
-3.80113	-0.248914	OECD	cor	2045	-4.84713	-2.75163	-0.24859	-0.249242
-7.89253	-0.360291	OECD	cor	2080	-10.0851	-5.6897	-0.359493	-0.361108
-8.43415	-0.376636	OECD	cor	2085	-10.7789	-6.07855	-0.37577	-0.377523
-1.40126	-0.129552	OECD	cor	2025	-1.78532	-1.0172	-0.12946	-0.129644
-4.41852	-0.267163	OECD	cor	2050	-5.63648	-3.19578	-0.266773	-0.267559
-1.9783	-0.172031	OECD	cor	2030	-2.52031	-1.43599	-0.171888	-0.172175
-2.57075	-0.203217	OECD	cor	2035	-3.27592	-1.8645	-0.203017	-0.203418
-5.62788	-0.299363	OECD	cor	2060	-7.18417	-4.06454	-0.298836	-0.299898
-5.02934	-0.28376	OECD	cor	2055	-6.41793	-3.63478	-0.283301	-0.284225
-6.21177	-0.314429	OECD	cor	2065	-7.93198	-4.48357	-0.313834	-0.315035
-20.1269	-1.71078	REF	cro	2095	-24.5649	-15.6693	-1.68409	-1.73871
-14.4127	-1.34943	REF	cro	2070	-17.5784	-11.2323	-1.33233	-1.36704
0	0	REF	cro	2015	0	0	0	0
-3.05513	-0.508575	REF	cro	2025	-3.70603	-2.40424	-0.506365	-0.510798
-1.62191	-0.249	REF	cro	2020	-1.97379	-1.27004	-0.247924	-0.25008
-15.5897	-1.41723	REF	cro	2075	-19.0187	-12.1449	-1.39824	-1.43686
-16.747	-1.48666	REF	cro	2080	-20.4345	-13.0426	-1.46576	-1.50833
-21.2296	-1.79206	REF	cro	2100	-25.9108	-16.5282	-1.76341	-1.82212
-17.887	-1.55838	REF	cro	2085	-21.8284	-13.9276	-1.53556	-1.58212
-19.013	-1.63296	REF	cro	2090	-23.2045	-14.8027	-1.60821	-1.65878
-8.1493	-0.992294	REF	cro	2045	-9.91505	-6.37774	-0.98427	-1.00045
-4.29609	-0.67534	REF	cro	2030	-5.21367	-3.378	-0.671882	-0.678827
-5.5547	-0.800709	REF	cro	2035	-6.74725	-4.36037	-0.795855	-0.805614
-6.84696	-0.903496	REF	cro	2040	-8.32409	-5.36613	-0.897111	-0.909966
-9.44626	-1.07181	REF	cro	2050	-11.5009	-7.38372	-1.06206	-1.08173
-10.7284	-1.1452	REF	cro	2055	-13.0695	-8.37742	-1.13367	-1.15698
-11.9855	-1.21479	REF	cro	2060	-14.6079	-9.35145	-1.20143	-1.22847
-13.2126	-1.28236	REF	cro	2065	-16.1098	-10.3023	-1.26714	-1.29799
-5.58591	-0.39101	OECD	dnk	2090	-8.40119	-2.75735	-0.389759	-0.392294
-2.75193	-0.263075	OECD	dnk	2050	-4.12599	-1.37227	-0.262555	-0.2636
-0.469723	-0.0616719	OECD	dnk	2020	-0.702842	-0.236605	-0.0616128	-0.0617311
0	0	OECD	dnk	2015	0	0	0	0
-4.22055	-0.32639	OECD	dnk	2070	-6.34329	-2.08744	-0.325502	-0.327296
-5.91684	-0.408963	OECD	dnk	2095	-8.899	-2.92086	-0.407623	-0.410339
-4.56947	-0.34174	OECD	dnk	2075	-6.86973	-2.25798	-0.340759	-0.342741
-6.24469	-0.427799	OECD	dnk	2100	-9.39165	-3.08341	-0.426373	-0.429267
-3.8652	-0.311214	OECD	dnk	2065	-5.8069	-1.91412	-0.310417	-0.312024
-2.36945	-0.244654	OECD	dnk	2045	-3.54895	-1.18584	-0.244224	-0.245089
-4.91295	-0.357512	OECD	dnk	2080	-7.3876	-2.42628	-0.35644	-0.358608
-5.25148	-0.373889	OECD	dnk	2085	-7.89767	-2.59261	-0.372727	-0.375079
-0.882202	-0.128259	OECD	dnk	2025	-1.31402	-0.450385	-0.128136	-0.128382
-3.50215	-0.295879	OECD	dnk	2060	-5.25871	-1.73732	-0.295175	-0.296593
-3.13056	-0.27998	OECD	dnk	2055	-4.69758	-1.55654	-0.279369	-0.2806
-1.24198	-0.169562	OECD	dnk	2030	-1.85169	-0.631903	-0.169372	-0.169754
-1.9867	-0.223957	OECD	dnk	2040	-2.97192	-0.998864	-0.223612	-0.224305
-1.60859	-0.199725	OECD	dnk	2035	-2.40253	-0.813389	-0.199461	-0.199992
-16.8284	-0.557706	MAF	egy	2045	-16.7993	-16.5605	-0.557398	-0.557704
-30.1851	-0.780438	MAF	egy	2070	-30.1121	-29.7241	-0.779704	-0.780429
-6.15263	-0.270741	MAF	egy	2025	-6.15263	-6.04391	-0.270665	-0.270741
-3.30792	-0.134163	MAF	egy	2020	-3.30792	-3.2492	-0.134126	-0.134163
-39.9359	-0.954967	MAF	egy	2090	-39.8424	-39.3218	-0.953803	-0.954946
-32.6872	-0.822135	MAF	egy	2075	-32.608	-32.1877	-0.821301	-0.822124
-42.2827	-1.00297	MAF	egy	2095	-42.1854	-41.6306	-1.00168	-1.00294
-37.5573	-0.909	MAF	egy	2085	-37.4681	-36.9813	-0.907952	-0.908983
-27.6305	-0.739133	MAF	egy	2065	-27.5644	-27.208	-0.738493	-0.739126
-19.5946	-0.608136	MAF	egy	2050	-19.555	-19.2882	-0.607753	-0.608133
0	0	MAF	egy	2015	0	0	0	0
-44.5997	-1.05312	MAF	egy	2100	-44.4991	-43.9099	-1.05171	-1.0531
-25.0144	-0.697391	MAF	egy	2060	-24.9561	-24.6306	-0.696841	-0.697385
-14.0592	-0.500927	MAF	egy	2040	-14.0407	-13.8296	-0.500689	-0.500926
-8.69457	-0.360426	MAF	egy	2030	-8.69203	-8.54362	-0.360305	-0.360426
-35.1432	-0.864843	MAF	egy	2080	-35.0587	-34.6054	-0.863905	-0.864829
-22.3315	-0.654158	MAF	egy	2055	-22.2821	-21.9865	-0.653694	-0.654154
-11.3271	-0.435814	MAF	egy	2035	-11.3181	-11.1362	-0.435638	-0.435813
-11.2743	-0.417429	OECD	esp	2090	-14.4921	-8.04187	-0.41461	-0.420345
-8.50733	-0.342755	OECD	esp	2070	-10.9334	-6.06979	-0.340778	-0.34478
-0.936686	-0.0618879	OECD	esp	2020	-1.20414	-0.66923	-0.0617595	-0.0620166
-1.74629	-0.125673	OECD	esp	2025	-2.24171	-1.25086	-0.125412	-0.125936
-12.6053	-0.459006	OECD	esp	2100	-16.2024	-8.99229	-0.455771	-0.462367
-3.96713	-0.223812	OECD	esp	2040	-5.09516	-2.83622	-0.223065	-0.224566
-7.04675	-0.306705	OECD	esp	2060	-9.05468	-5.02971	-0.305153	-0.308289
-7.78529	-0.324835	OECD	esp	2065	-10.0046	-5.55564	-0.323071	-0.326639
-9.91158	-0.37905	OECD	esp	2080	-12.7399	-7.07002	-0.37665	-0.38152
0	0	OECD	esp	2015	0	0	0	0
-10.5973	-0.397887	OECD	esp	2085	-13.6217	-7.55885	-0.395277	-0.40058
-4.74374	-0.247178	OECD	esp	2045	-6.09333	-3.38962	-0.246241	-0.248127
-11.9436	-0.437788	OECD	esp	2095	-15.3522	-8.51963	-0.434761	-0.440927
-2.46255	-0.166042	OECD	esp	2030	-3.16177	-1.76294	-0.165636	-0.16645
-3.20129	-0.197306	OECD	esp	2035	-4.11105	-2.29013	-0.196738	-0.197879
-5.52059	-0.268341	OECD	esp	2050	-7.09207	-3.94292	-0.267204	-0.269495
-9.21534	-0.360746	OECD	esp	2075	-11.8443	-6.57398	-0.358558	-0.362994
-6.29059	-0.28801	OECD	esp	2055	-8.08222	-4.49126	-0.286668	-0.289377
-1.01028	-0.0634993	OECD	fin	2020	-1.41723	-0.603337	-0.0625039	-0.0644965
-12.1819	-0.446467	OECD	fin	2090	-17.0882	-7.25275	-0.425221	-0.46817
-7.61344	-0.323991	OECD	fin	2060	-10.6753	-4.53734	-0.312119	-0.336016
-11.4514	-0.425004	OECD	fin	2085	-16.063	-6.81784	-0.405291	-0.445112
0	0	OECD	fin	2015	0	0	0	0
-6.79594	-0.303287	OECD	fin	2055	-9.52771	-4.05213	-0.292993	-0.313699
-13.6177	-0.491737	OECD	fin	2100	-19.1018	-8.10881	-0.467464	-0.516601
-3.45298	-0.204288	OECD	fin	2035	-4.8383	-2.06547	-0.199905	-0.208697
-8.41186	-0.344068	OECD	fin	2065	-11.7962	-5.01135	-0.330614	-0.357715
-12.9038	-0.468689	OECD	fin	2095	-18.1008	-7.68289	-0.445923	-0.491977
-4.28165	-0.23275	OECD	fin	2040	-6.00018	-2.55861	-0.226998	-0.238544
-10.7108	-0.404196	OECD	fin	2080	-15.0237	-6.37735	-0.38603	-0.4227
-2.65455	-0.171319	OECD	fin	2030	-3.71875	-1.58974	-0.168181	-0.174472
-5.96303	-0.281532	OECD	fin	2050	-8.35874	-3.55768	-0.272798	-0.290354
-9.19266	-0.36393	OECD	fin	2070	-12.8924	-5.47509	-0.348897	-0.3792
-1.88164	-0.129529	OECD	fin	2025	-2.63546	-1.12782	-0.127499	-0.131567
-9.95834	-0.383896	OECD	fin	2075	-13.9673	-5.93003	-0.367291	-0.400786
-5.12229	-0.258233	OECD	fin	2045	-7.17917	-3.05832	-0.25102	-0.265507
-0.72617	-0.0618293	OECD	fra	2020	-0.984167	-0.468173	-0.0617294	-0.0619295
-7.67725	-0.382666	OECD	fra	2080	-10.4098	-4.93171	-0.380813	-0.384558
-8.73011	-0.4212	OECD	fra	2090	-11.8388	-5.60702	-0.41903	-0.423423
-8.20706	-0.401588	OECD	fra	2085	-11.129	-5.27136	-0.399576	-0.403647
0	0	OECD	fra	2015	0	0	0	0
-5.46335	-0.310104	OECD	fra	2060	-7.40324	-3.51452	-0.308896	-0.31133
-4.87895	-0.291277	OECD	fra	2055	-6.60973	-3.14059	-0.29023	-0.292338
-1.35633	-0.126112	OECD	fra	2025	-1.83423	-0.878423	-0.125908	-0.126317
-2.4861	-0.198714	OECD	fra	2035	-3.36416	-1.60667	-0.198271	-0.199161
-7.13918	-0.36428	OECD	fra	2075	-9.67915	-4.58704	-0.362587	-0.366006
-3.08007	-0.225824	OECD	fra	2040	-4.16916	-1.98815	-0.225241	-0.226411
-6.59193	-0.346239	OECD	fra	2070	-8.93593	-4.2367	-0.344707	-0.347798
-6.03397	-0.32829	OECD	fra	2065	-8.17816	-3.87963	-0.32692	-0.329682
-9.24723	-0.441608	OECD	fra	2095	-12.5402	-5.93922	-0.439282	-0.443996
-9.75884	-0.462867	OECD	fra	2100	-13.2339	-6.26826	-0.460386	-0.465419
-4.28346	-0.271335	OECD	fra	2050	-5.8014	-2.75946	-0.270448	-0.272232
-3.68203	-0.249736	OECD	fra	2045	-4.98538	-2.37421	-0.249004	-0.250475
-1.91277	-0.166895	OECD	fra	2030	-2.58739	-1.23776	-0.166578	-0.167213
-9.32043	-0.383899	OECD	gbr	2085	-12.4895	-6.13655	-0.383317	-0.3845
-6.20488	-0.301493	OECD	gbr	2060	-8.30867	-4.09142	-0.301144	-0.301849
-11.0803	-0.440089	OECD	gbr	2100	-14.8494	-7.29433	-0.43937	-0.440834
-2.82205	-0.197769	OECD	gbr	2035	-3.77446	-1.86815	-0.197641	-0.197898
0	0	OECD	gbr	2015	0	0	0	0
-0.824415	-0.0616693	OECD	gbr	2020	-1.10429	-0.544537	-0.0616407	-0.0616979
-6.85306	-0.317812	OECD	gbr	2065	-9.17841	-4.51672	-0.317416	-0.318216
-10.5001	-0.420491	OECD	gbr	2095	-14.0718	-6.91232	-0.419817	-0.421188
-5.54105	-0.284502	OECD	gbr	2055	-7.41807	-3.65584	-0.2842	-0.28481
-8.10839	-0.350134	OECD	gbr	2075	-10.863	-5.34059	-0.349644	-0.350636
-3.49692	-0.223805	OECD	gbr	2040	-4.67816	-2.31262	-0.223637	-0.223974
-8.71921	-0.366735	OECD	gbr	2080	-11.6827	-5.74162	-0.366199	-0.367287
-1.53888	-0.125855	OECD	gbr	2025	-2.05731	-1.02045	-0.125797	-0.125914
-2.17079	-0.166513	OECD	gbr	2030	-2.90259	-1.43857	-0.166422	-0.166605
-9.91373	-0.401782	OECD	gbr	2090	-13.2854	-6.52653	-0.401154	-0.402431
-4.86451	-0.266306	OECD	gbr	2050	-6.51073	-3.21174	-0.26605	-0.266566
-7.48689	-0.333908	OECD	gbr	2070	-10.029	-4.93267	-0.333465	-0.334362
-4.18102	-0.246313	OECD	gbr	2045	-5.59457	-2.76265	-0.246102	-0.246527
-5.66525	-0.635316	MAF	golf57	2060	-19.7602	8.49835	-0.630408	-0.640951
-8.45535	-0.803975	MAF	golf57	2085	-29.6721	12.8665	-0.796028	-0.813873
-6.24431	-0.668017	MAF	golf57	2065	-21.8238	9.41305	-0.662491	-0.674465
-8.98996	-0.841346	MAF	golf57	2090	-31.5567	13.6868	-0.832811	-0.852154
-3.24079	-0.484335	MAF	golf57	2040	-11.1399	4.68007	-0.481862	-0.487001
-10.0443	-0.921671	MAF	golf57	2100	-35.2557	15.2857	-0.911983	-0.934364
-2.62951	-0.432665	MAF	golf57	2035	-8.9915	3.74305	-0.430756	-0.434693
0	0	MAF	golf57	2015	0	0	0	0
-9.5195	-0.880554	MAF	golf57	2095	-33.4174	14.4929	-0.871439	-0.892294
-0.761931	-0.129393	MAF	golf57	2020	-2.63	1.10614	-0.128973	-0.129822
-7.36716	-0.733954	MAF	golf57	2075	-25.8182	11.1771	-0.727204	-0.742088
-5.07237	-0.601777	MAF	golf57	2055	-17.6463	7.5597	-0.597488	-0.606621
-6.81089	-0.700689	MAF	golf57	2070	-23.8409	10.3051	-0.694548	-0.70797
-3.85591	-0.527889	MAF	golf57	2045	-13.3166	5.63904	-0.524825	-0.531243
-7.91496	-0.768268	MAF	golf57	2080	-27.761	12.0305	-0.760916	-0.777275
-1.44096	-0.276251	MAF	golf57	2025	-4.89946	2.01754	-0.275357	-0.277176
-2.0323	-0.367181	MAF	golf57	2030	-6.91587	2.85424	-0.3658	-0.368629
-4.46781	-0.566404	MAF	golf57	2050	-15.492	6.60296	-0.562732	-0.570485
0	0	OECD	grc	2015	0	0	0	0
-7.63047	-0.37542	OECD	grc	2085	-13.0458	-2.18892	-0.372422	-0.378543
-8.11573	-0.392782	OECD	grc	2090	-13.8769	-2.32702	-0.389563	-0.396145
-2.31121	-0.185924	OECD	grc	2035	-3.93491	-0.684881	-0.185265	-0.186592
-9.07014	-0.429968	OECD	grc	2100	-15.5098	-2.60082	-0.426316	-0.433802
-8.59547	-0.410943	OECD	grc	2095	-14.698	-2.46428	-0.407505	-0.414542
-0.676522	-0.0615925	OECD	grc	2020	-1.15306	-0.199981	-0.061436	-0.0617497
-2.86469	-0.212539	OECD	grc	2040	-4.88007	-0.843889	-0.211665	-0.213426
-4.53986	-0.276521	OECD	grc	2055	-7.7466	-1.31861	-0.274933	-0.278147
-7.1389	-0.358732	OECD	grc	2080	-12.2032	-2.0497	-0.355959	-0.361613
-5.08333	-0.294012	OECD	grc	2060	-8.67809	-1.47146	-0.292181	-0.295893
-6.13173	-0.326564	OECD	grc	2070	-10.476	-1.76604	-0.324254	-0.32895
-3.42553	-0.236346	OECD	grc	2045	-5.83877	-1.00376	-0.235241	-0.237471
-3.98563	-0.257497	OECD	grc	2050	-6.79728	-1.16237	-0.256153	-0.25887
-6.63965	-0.342529	OECD	grc	2075	-11.3471	-1.90889	-0.339985	-0.345164
-1.26207	-0.121238	OECD	grc	2025	-2.14482	-0.379319	-0.120931	-0.121547
-1.77786	-0.156514	OECD	grc	2030	-3.0245	-0.530472	-0.156044	-0.156987
-5.61358	-0.310528	OECD	grc	2065	-9.58729	-1.62045	-0.308456	-0.312662
-20.928	-1.52601	REF	hun	2085	-27.8125	-14.0113	-1.51103	-1.54207
0	0	REF	hun	2015	0	0	0	0
-12.5282	-1.13475	REF	hun	2055	-16.6175	-8.42097	-1.12721	-1.14257
-24.8391	-1.74976	REF	hun	2100	-33.0133	-16.6285	-1.73092	-1.77031
-22.2468	-1.59724	REF	hun	2090	-29.5675	-14.8924	-1.58099	-1.61478
-23.5501	-1.67176	REF	hun	2095	-31.3006	-15.7645	-1.65422	-1.6908
-16.8533	-1.32775	REF	hun	2070	-22.384	-11.2963	-1.31656	-1.33956
-19.5915	-1.45774	REF	hun	2080	-26.0329	-13.1195	-1.44403	-1.47236
-14.0044	-1.20054	REF	hun	2060	-18.5857	-9.40205	-1.1918	-1.20966
-18.234	-1.3919	REF	hun	2075	-24.2243	-12.215	-1.37946	-1.4051
-6.462	-0.804945	REF	hun	2035	-8.54123	-4.37953	-0.801766	-0.808183
-1.88541	-0.246725	REF	hun	2020	-2.49828	-1.27254	-0.246031	-0.247422
-7.97393	-0.904746	REF	hun	2040	-10.5512	-5.39	-0.90057	-0.90902
-15.4453	-1.26436	REF	hun	2065	-20.5068	-10.3599	-1.2544	-1.27481
-3.54476	-0.51152	REF	hun	2025	-4.67843	-2.41109	-0.510072	-0.512982
-9.50018	-0.989678	REF	hun	2045	-12.5827	-6.40715	-0.984435	-0.995069
-11.0227	-1.06519	REF	hun	2050	-14.6108	-7.4202	-1.05883	-1.07177
-4.99112	-0.68074	REF	hun	2030	-6.58988	-3.39145	-0.678472	-0.68304
-1.14884	-1.38605	ASIA	idn	2090	-2.9039	0.614855	-1.37072	-1.40161
-1.26741	-1.51211	ASIA	idn	2100	-3.22717	0.701642	-1.49473	-1.52978
0	0	ASIA	idn	2015	0	0	0	0
-0.780979	-1.01143	ASIA	idn	2055	-1.76045	0.203068	-1.00375	-1.01919
-1.03998	-1.27227	ASIA	idn	2080	-2.58418	0.512028	-1.25905	-1.28566
-0.126119	-0.223691	ASIA	idn	2020	-0.271974	0.0197361	-0.222942	-0.22444
-0.835163	-1.06511	ASIA	idn	2060	-1.93288	0.267942	-1.05629	-1.07401
-0.988258	-1.21907	ASIA	idn	2075	-2.42425	0.45505	-1.20692	-1.23136
-1.20679	-1.44745	ASIA	idn	2095	-3.06493	0.660316	-1.43109	-1.46407
-1.09334	-1.32776	ASIA	idn	2085	-2.74381	0.565371	-1.31348	-1.34225
-0.886986	-1.11659	ASIA	idn	2065	-2.10004	0.332186	-1.10665	-1.12663
-0.937577	-1.16749	ASIA	idn	2070	-2.26327	0.394874	-1.15644	-1.17866
-0.659419	-0.889064	ASIA	idn	2045	-1.39671	0.0805638	-0.883613	-0.894548
-0.505517	-0.724187	ASIA	idn	2035	-1.00153	-0.00867688	-0.720845	-0.727544
-0.587814	-0.814296	ASIA	idn	2040	-1.20353	0.0296165	-0.809925	-0.81869
-0.723013	-0.953597	ASIA	idn	2050	-1.58196	0.139598	-0.947036	-0.960206
-0.288707	-0.45984	ASIA	idn	2025	-0.558543	-0.0188704	-0.458306	-0.461378
-0.408745	-0.610459	ASIA	idn	2030	-0.789595	-0.0276597	-0.60807	-0.612855
-20.4191	-0.441439	OECD	irl	2100	-25.3934	-15.4232	-0.439	-0.444006
-17.1755	-0.38467	OECD	irl	2085	-21.3569	-12.9751	-0.382732	-0.386691
-16.0661	-0.367462	OECD	irl	2080	-19.9761	-12.1381	-0.365688	-0.369306
-10.1976	-0.287472	OECD	irl	2055	-12.6741	-7.71064	-0.28649	-0.288477
-13.7914	-0.334897	OECD	irl	2070	-17.145	-10.4222	-0.333445	-0.336395
-5.18415	-0.208177	OECD	irl	2035	-6.44268	-3.92372	-0.207753	-0.208605
-6.42675	-0.232323	OECD	irl	2040	-7.98672	-4.86285	-0.231771	-0.232883
-14.9387	-0.350926	OECD	irl	2075	-18.5729	-11.2877	-0.349313	-0.352596
-19.3508	-0.421596	OECD	irl	2095	-24.064	-14.6167	-0.419326	-0.423979
-7.68735	-0.252628	OECD	irl	2045	-9.55329	-5.81525	-0.251939	-0.253329
-8.9483	-0.270709	OECD	irl	2050	-11.1207	-6.7675	-0.269876	-0.271558
-3.98572	-0.176923	OECD	irl	2030	-4.9533	-3.0176	-0.176619	-0.17723
0	0	OECD	irl	2015	0	0	0	0
-18.2699	-0.402686	OECD	irl	2090	-22.7189	-13.8009	-0.400582	-0.404886
-11.4239	-0.303487	OECD	irl	2060	-14.1993	-8.63605	-0.302351	-0.304652
-12.621	-0.319177	OECD	irl	2065	-15.6887	-9.53933	-0.317885	-0.320507
-2.82287	-0.131973	OECD	irl	2025	-3.5086	-2.13714	-0.131779	-0.132168
-1.51455	-0.061927	OECD	irl	2020	-1.88477	-1.14433	-0.0618366	-0.0620176
-9.89034	-0.444036	OECD	ita	2100	-13.3732	-6.39197	-0.442759	-0.445363
-6.67847	-0.334046	OECD	ita	2070	-9.02747	-4.31823	-0.333262	-0.33485
-3.73024	-0.242664	OECD	ita	2045	-5.03626	-2.41975	-0.242292	-0.243041
-7.77864	-0.368257	OECD	ita	2080	-10.5171	-5.02715	-0.367306	-0.369235
-8.84667	-0.404574	OECD	ita	2090	-11.9622	-5.7167	-0.403459	-0.405727
-4.94276	-0.282147	OECD	ita	2055	-6.67713	-3.20081	-0.281614	-0.28269
-9.37129	-0.42388	OECD	ita	2095	-12.6716	-6.05596	-0.422684	-0.42512
-4.33938	-0.263201	OECD	ita	2050	-5.86044	-2.81225	-0.26275	-0.263659
-7.23306	-0.350989	OECD	ita	2075	-9.7785	-4.67543	-0.350121	-0.35188
-8.31604	-0.386066	OECD	ita	2085	-11.2444	-5.37393	-0.385033	-0.387132
-5.53495	-0.299989	OECD	ita	2060	-7.47889	-3.58205	-0.299372	-0.300618
-6.11315	-0.317157	OECD	ita	2065	-8.26185	-3.95427	-0.316457	-0.317873
-3.121	-0.219914	OECD	ita	2040	-4.21231	-2.02686	-0.219619	-0.220213
-1.94021	-0.163804	OECD	ita	2030	-2.61619	-1.26384	-0.163643	-0.163966
-2.52013	-0.194111	OECD	ita	2035	-3.39996	-1.63892	-0.193886	-0.194337
-1.37714	-0.124776	OECD	ita	2025	-1.856	-0.898283	-0.124672	-0.12488
0	0	OECD	ita	2015	0	0	0	0
-0.738071	-0.0617073	OECD	ita	2020	-0.996581	-0.479562	-0.0616561	-0.0617587
-0.573924	-0.238932	OECD	jpn	2045	-1.06075	-0.0853538	-0.238752	-0.239114
-0.972397	-0.319611	OECD	jpn	2070	-1.84936	-0.0910538	-0.319246	-0.319979
-1.19688	-0.36637	OECD	jpn	2085	-2.29021	-0.098189	-0.3659	-0.366845
-0.231168	-0.126238	OECD	jpn	2025	-0.409059	-0.0532761	-0.126185	-0.12629
-0.320204	-0.165585	OECD	jpn	2030	-0.571465	-0.0687918	-0.165504	-0.165666
0	0	OECD	jpn	2015	0	0	0	0
-0.405503	-0.194776	OECD	jpn	2035	-0.732856	-0.0776124	-0.194663	-0.194888
-1.12228	-0.35027	OECD	jpn	2080	-2.14472	-0.0947694	-0.349834	-0.350709
-0.490055	-0.218559	OECD	jpn	2040	-0.89651	-0.0824947	-0.218414	-0.218706
-1.27166	-0.38322	OECD	jpn	2090	-2.43486	-0.102848	-0.382716	-0.383729
-0.896005	-0.304617	OECD	jpn	2065	-1.69811	-0.0899323	-0.304288	-0.304947
-1.34668	-0.400919	OECD	jpn	2095	-2.57883	-0.108683	-0.400382	-0.401462
-0.656662	-0.257084	OECD	jpn	2050	-1.22399	-0.0869651	-0.256867	-0.257303
-0.119517	-0.0614812	OECD	jpn	2020	-0.215551	-0.0234837	-0.0614555	-0.0615071
-1.04765	-0.334748	OECD	jpn	2075	-1.998	-0.0925534	-0.334347	-0.335152
-1.42192	-0.419516	OECD	jpn	2100	-2.72217	-0.115633	-0.418947	-0.420091
-0.738178	-0.273746	OECD	jpn	2055	-1.38533	-0.0880645	-0.273492	-0.274002
-0.818043	-0.289449	OECD	jpn	2060	-1.54359	-0.0890017	-0.289158	-0.289743
-1.97963	-0.660162	MAF	meme	2065	-3.36484	-0.587592	-0.659714	-0.660615
-0.681741	-0.354774	MAF	meme	2030	-1.11687	-0.246348	-0.354668	-0.354881
-1.27252	-0.524585	MAF	meme	2045	-2.1143	-0.427732	-0.52434	-0.524832
-2.93258	-0.854136	MAF	meme	2095	-5.05755	-0.79756	-0.853406	-0.854878
-2.14326	-0.689943	MAF	meme	2070	-3.65738	-0.621603	-0.689446	-0.690446
-2.61977	-0.783821	MAF	meme	2085	-4.50618	-0.724146	-0.783181	-0.784471
-2.7763	-0.818047	MAF	meme	2090	-4.78281	-0.760137	-0.817361	-0.818743
-0.881973	-0.423006	MAF	meme	2035	-1.44856	-0.314458	-0.422857	-0.423155
-1.08001	-0.478583	MAF	meme	2040	-1.78313	-0.374972	-0.478387	-0.47878
-0.47933	-0.266709	MAF	meme	2025	-0.78757	-0.17109	-0.266641	-0.266778
0	0	MAF	meme	2015	0	0	0	0
-2.46253	-0.751276	MAF	meme	2080	-4.22702	-0.689326	-0.750683	-0.751878
-1.63816	-0.598262	MAF	meme	2055	-2.75638	-0.51485	-0.597915	-0.598612
-2.3039	-0.720119	MAF	meme	2075	-3.94435	-0.655287	-0.719573	-0.720672
-3.08885	-0.892179	MAF	meme	2100	-5.33073	-0.836571	-0.891405	-0.892966
-1.45851	-0.563717	MAF	meme	2050	-2.43911	-0.473823	-0.563422	-0.564015
-1.81168	-0.629959	MAF	meme	2060	-3.065	-0.55235	-0.629561	-0.63036
-0.242235	-0.12925	MAF	meme	2020	-0.408728	-0.0757424	-0.129217	-0.129283
-14.7883	-0.616116	LAM	mex	2095	-18.7809	-10.7778	-0.60536	-0.627334
-1.15446	-0.0791108	LAM	mex	2020	-1.46845	-0.840462	-0.0786806	-0.0795423
-13.9647	-0.586668	LAM	mex	2090	-17.734	-10.1782	-0.576672	-0.597063
-2.15421	-0.162703	LAM	mex	2025	-2.73576	-1.57266	-0.161814	-0.163598
-13.1307	-0.558189	LAM	mex	2085	-16.6738	-9.57123	-0.548953	-0.567768
-4.91807	-0.301167	LAM	mex	2040	-6.24125	-3.59153	-0.298574	-0.303791
-5.88463	-0.335611	LAM	mex	2045	-7.46733	-4.29664	-0.33234	-0.33893
-9.65732	-0.450571	LAM	mex	2065	-12.2583	-7.0443	-0.44436	-0.456942
0	0	LAM	mex	2015	0	0	0	0
-8.74322	-0.423755	LAM	mex	2060	-11.0967	-6.37907	-0.418296	-0.42934
-3.04412	-0.217806	LAM	mex	2030	-3.86472	-2.22305	-0.216417	-0.219206
-12.285	-0.53056	LAM	mex	2080	-15.5987	-8.95593	-0.522081	-0.539329
-15.6023	-0.646594	LAM	mex	2100	-19.8154	-11.3706	-0.635076	-0.658641
-10.5503	-0.47704	LAM	mex	2070	-13.3933	-7.69396	-0.470074	-0.484205
-7.80614	-0.396062	LAM	mex	2055	-9.90642	-5.69685	-0.391349	-0.400872
-3.96427	-0.262397	LAM	mex	2035	-5.0317	-2.8952	-0.260438	-0.264376
-11.4254	-0.503591	LAM	mex	2075	-14.5058	-8.33056	-0.495869	-0.511555
-6.85038	-0.366916	LAM	mex	2050	-8.69292	-5.00063	-0.362935	-0.370967
-1.55616	-1.36257	ASIA	mys	2090	-2.80171	-0.304518	-1.31964	-1.40599
-1.47484	-1.30526	ASIA	mys	2085	-2.64614	-0.297724	-1.26526	-1.34569
-0.730728	-0.812205	ASIA	mys	2040	-1.16775	-0.292503	-0.799815	-0.824641
-0.826798	-0.882373	ASIA	mys	2045	-1.35006	-0.301635	-0.866987	-0.89783
-1.16274	-1.09899	ASIA	mys	2065	-2.02357	-0.297598	-1.07112	-1.12707
-0.358893	-0.465432	ASIA	mys	2025	-0.550474	-0.167311	-0.461021	-0.469851
-0.163125	-0.224095	ASIA	mys	2020	-0.266683	-0.0595676	-0.221965	-0.226228
-1.00149	-0.997915	ASIA	mys	2055	-1.69658	-0.303179	-0.976318	-1.01964
-1.24029	-1.14842	ASIA	mys	2070	-2.18106	-0.294759	-1.11745	-1.17964
-0.624906	-0.727032	ASIA	mys	2035	-0.976999	-0.272228	-0.717507	-0.736587
-1.31758	-1.19873	ASIA	mys	2075	-2.33664	-0.293373	-1.16471	-1.23306
-1.08349	-1.0493	ASIA	mys	2060	-1.86247	-0.300704	-1.02456	-1.07421
-1.63977	-1.42303	ASIA	mys	2095	-2.9585	-0.314718	-1.3772	-1.4694
0	0	ASIA	mys	2015	0	0	0	0
-0.504717	-0.617141	ASIA	mys	2030	-0.775096	-0.234173	-0.610291	-0.624007
-0.916217	-0.943083	ASIA	mys	2050	-1.52579	-0.30406	-0.924615	-0.96165
-1.39553	-1.25081	ASIA	mys	2080	-2.4914	-0.294167	-1.21377	-1.2882
-1.72584	-1.48676	ASIA	mys	2100	-3.11671	-0.328413	-1.43809	-1.53605
-15.0932	-1.54953	ASIA	nde	2090	-19.1726	-10.9952	-1.53611	-1.56356
-5.48055	-0.866187	ASIA	nde	2040	-6.91874	-4.03868	-0.862634	-0.869789
-2.41853	-0.472429	ASIA	nde	2025	-3.05202	-1.78503	-0.471214	-0.473652
-10.532	-1.22449	ASIA	nde	2065	-13.3529	-7.69799	-1.21613	-1.2331
-14.2091	-1.48067	ASIA	nde	2085	-18.0454	-10.355	-1.46827	-1.4936
-1.26881	-0.225697	ASIA	nde	2020	-1.61129	-0.926321	-0.225119	-0.226276
-9.56345	-1.16136	ASIA	nde	2060	-12.117	-6.9983	-1.154	-1.16891
-6.52042	-0.951515	ASIA	nde	2045	-8.23986	-4.79521	-0.94706	-0.956045
-4.4437	-0.765433	ASIA	nde	2035	-5.60456	-3.28106	-0.76273	-0.768166
-3.42698	-0.639671	ASIA	nde	2030	-4.32003	-2.53343	-0.63775	-0.641608
-15.9674	-1.62122	ASIA	nde	2095	-20.2864	-11.6289	-1.60678	-1.63637
-13.3134	-1.41432	ASIA	nde	2080	-16.9028	-9.70724	-1.40293	-1.42615
-8.56905	-1.09611	ASIA	nde	2055	-10.8488	-6.27948	-1.08975	-1.10263
0	0	ASIA	nde	2015	0	0	0	0
-7.55229	-1.02696	ASIA	nde	2050	-9.55312	-5.54359	-1.02157	-1.03247
-11.4774	-1.28698	ASIA	nde	2070	-14.5595	-8.38073	-1.27761	-1.29665
-16.8323	-1.69592	ASIA	nde	2100	-21.3878	-12.2568	-1.68046	-1.71219
-12.4035	-1.34997	ASIA	nde	2075	-15.7416	-9.04967	-1.33959	-1.36071
-6.93965	-0.224654	OECD	nld	2040	-11.3336	-2.53395	-0.224388	-0.224925
-19.7777	-0.398638	OECD	nld	2090	-32.3378	-7.15787	-0.397625	-0.399724
-20.9478	-0.417222	OECD	nld	2095	-34.2523	-7.58115	-0.416132	-0.418396
-12.3588	-0.299582	OECD	nld	2060	-20.1954	-4.48514	-0.299028	-0.300158
-8.30665	-0.246162	OECD	nld	2045	-13.5677	-3.02707	-0.245829	-0.246505
-13.6567	-0.315594	OECD	nld	2065	-22.3194	-4.95181	-0.314965	-0.316252
-18.5926	-0.380881	OECD	nld	2085	-30.3985	-6.72978	-0.379944	-0.381879
-17.3907	-0.36386	OECD	nld	2080	-28.4314	-6.29616	-0.363	-0.364772
-1.63685	-0.0616883	OECD	nld	2020	-2.67609	-0.597604	-0.0616436	-0.0617332
-5.59321	-0.199669	OECD	nld	2035	-9.13347	-2.04724	-0.199467	-0.199875
-22.1041	-0.436683	OECD	nld	2100	-36.1437	-8.00014	-0.435516	-0.437946
-11.0292	-0.282992	OECD	nld	2055	-18.0199	-4.00706	-0.282513	-0.283487
-14.9253	-0.331435	OECD	nld	2070	-24.3958	-5.40812	-0.330729	-0.332177
-3.04367	-0.127854	OECD	nld	2025	-4.96872	-1.11863	-0.127761	-0.127948
-16.1689	-0.347439	OECD	nld	2075	-26.4315	-5.85584	-0.346656	-0.348265
-4.29686	-0.169053	OECD	nld	2030	-7.01525	-1.57687	-0.168908	-0.169199
-9.6743	-0.265363	OECD	nld	2050	-15.8038	-3.51963	-0.264958	-0.26578
0	0	OECD	nld	2015	0	0	0	0
-22.3455	-0.881269	MAF	noan	2085	-33.4146	-11.2234	-0.847074	-0.919764
-8.40893	-0.49997	MAF	noan	2040	-12.5416	-4.26532	-0.49073	-0.509558
-23.7565	-0.92377	MAF	noan	2090	-35.53	-11.9275	-0.886594	-0.966051
-6.77771	-0.436486	MAF	noan	2035	-10.1098	-3.44032	-0.429567	-0.443612
-1.97118	-0.132498	MAF	noan	2020	-2.95114	-0.991221	-0.131004	-0.134005
-20.9142	-0.840389	MAF	noan	2080	-31.2683	-10.5099	-0.809136	-0.875219
0	0	MAF	noan	2015	0	0	0	0
-25.1495	-0.968081	MAF	noan	2095	-37.6177	-12.6235	-0.927885	-1.01428
-19.4586	-0.800831	MAF	noan	2075	-29.0854	-9.78487	-0.772487	-0.832113
-14.9132	-0.685248	MAF	noan	2060	-22.2703	-7.52148	-0.665425	-0.706523
-26.5258	-1.01431	MAF	noan	2100	-39.6796	-13.3121	-0.971048	-1.06457
-13.3235	-0.645059	MAF	noan	2055	-19.8887	-6.72892	-0.627998	-0.663209
-3.6769	-0.272089	MAF	noan	2025	-5.4912	-1.8626	-0.268993	-0.275236
-10.0575	-0.554386	MAF	noan	2045	-15.0028	-5.09494	-0.542648	-0.566664
-5.20099	-0.362332	MAF	noan	2030	-7.76139	-2.63909	-0.357475	-0.367301
-11.7004	-0.602021	MAF	noan	2050	-17.4591	-5.91816	-0.587664	-0.617163
-16.4629	-0.723933	MAF	noan	2065	-24.5932	-8.29338	-0.701306	-0.74844
-17.9762	-0.762198	MAF	noan	2070	-26.8623	-9.04681	-0.73673	-0.79004
-1.97118	-0.132498	MAF	noap	2020	-0.0785711	-0.0785711	-0.129223	-0.129223
-22.3053	-0.876808	MAF	noap	2085	-0.762824	-0.762824	-0.806367	-0.80634
-19.4137	-0.794663	MAF	noap	2075	-0.674964	-0.674964	-0.735981	-0.735963
-20.8716	-0.835122	MAF	noap	2080	-0.718451	-0.718451	-0.770569	-0.770547
-8.38246	-0.499379	MAF	noap	2040	-0.366929	-0.366929	-0.479538	-0.479536
-6.76753	-0.441305	MAF	noap	2035	-0.316113	-0.316113	-0.426201	-0.4262
-23.7187	-0.92004	MAF	noap	2090	-0.808461	-0.808461	-0.843687	-0.843654
-26.4926	-1.01188	MAF	noap	2100	-0.903839	-0.903839	-0.923614	-0.923567
-13.2735	-0.636285	MAF	noap	2055	-0.501739	-0.501739	-0.60063	-0.600623
-14.8628	-0.676538	MAF	noap	2060	-0.545291	-0.545291	-0.635244	-0.635235
-10.0183	-0.549287	MAF	noap	2045	-0.413293	-0.413293	-0.524408	-0.524404
-25.1141	-0.965029	MAF	noap	2095	-0.855512	-0.855512	-0.882736	-0.882696
0	0	MAF	noap	2015	0	0	0	0
-3.68584	-0.27491	MAF	noap	2025	-0.182188	-0.182188	-0.268081	-0.268081
-11.6538	-0.59426	MAF	noap	2050	-0.457879	-0.457879	-0.564095	-0.56409
-16.4138	-0.715886	MAF	noap	2065	-0.588747	-0.588747	-0.668854	-0.668842
-17.9291	-0.75507	MAF	noap	2070	-0.631884	-0.631884	-0.702233	-0.702219
-5.20538	-0.370006	MAF	noap	2030	-0.256325	-0.256325	-0.359251	-0.359251
-5.75352	-0.212135	OECD	nor	2035	-6.45505	-5.05105	-0.210806	-0.213474
-1.68247	-0.0634167	OECD	nor	2020	-1.8895	-1.47544	-0.0631277	-0.0637063
-12.7226	-0.341921	OECD	nor	2060	-14.2594	-11.1798	-0.338229	-0.345678
-16.6539	-0.410899	OECD	nor	2075	-18.6648	-14.6347	-0.405594	-0.416331
-14.0615	-0.364902	OECD	nor	2065	-15.7593	-12.3565	-0.360681	-0.369205
-7.13935	-0.242194	OECD	nor	2040	-8.00699	-6.26976	-0.240446	-0.243959
0	0	OECD	nor	2015	0	0	0	0
-8.54645	-0.269264	OECD	nor	2045	-9.58243	-7.50741	-0.267064	-0.271488
-21.5854	-0.508459	OECD	nor	2095	-24.1936	-18.9667	-0.500909	-0.516259
-11.3516	-0.318543	OECD	nor	2055	-12.7236	-9.97442	-0.315367	-0.321768
-17.9149	-0.434379	OECD	nor	2080	-20.0782	-15.7425	-0.428521	-0.44039
-19.1552	-0.458392	OECD	nor	2085	-21.4688	-16.832	-0.451976	-0.464992
-3.12944	-0.131879	OECD	nor	2025	-3.51293	-2.74596	-0.131274	-0.132488
-22.7785	-0.534657	OECD	nor	2100	-25.5314	-20.0147	-0.526532	-0.543071
-20.378	-0.483057	OECD	nor	2090	-22.8398	-17.9062	-0.476076	-0.490253
-4.41917	-0.177028	OECD	nor	2030	-4.95965	-3.87843	-0.176081	-0.177982
-9.95512	-0.294465	OECD	nor	2050	-11.1597	-8.74637	-0.291789	-0.297178
-15.3705	-0.387803	OECD	nor	2070	-17.2263	-13.507	-0.383044	-0.392665
-2.16839	-0.663457	REF	oeu	2035	-3.27171	-1.06328	-0.660149	-0.666796
-6.26641	-1.16853	REF	oeu	2080	-9.69755	-2.81851	-1.15542	-1.18203
-6.6878	-1.2219	REF	oeu	2085	-10.3556	-3.00234	-1.20771	-1.23656
-2.6477	-0.741805	REF	oeu	2040	-4.0165	-1.27524	-0.737502	-0.746159
-0.63009	-0.206708	REF	oeu	2020	-0.954704	-0.305475	-0.205963	-0.207455
-3.12594	-0.80782	REF	oeu	2045	-4.7643	-1.48183	-0.802468	-0.813245
-4.06625	-0.919388	REF	oeu	2055	-6.24191	-1.8808	-0.911846	-0.92707
-1.20862	-0.427766	REF	oeu	2025	-1.8093	-0.607947	-0.426226	-0.429314
0	0	REF	oeu	2015	0	0	0	0
-7.93732	-1.39817	REF	oeu	2100	-12.2942	-3.56048	-1.38076	-1.41627
-1.69288	-0.564429	REF	oeu	2030	-2.54051	-0.844752	-0.562045	-0.566829
-5.40915	-1.0676	REF	oeu	2070	-8.35411	-2.44971	-1.0567	-1.07877
-5.84052	-1.11726	REF	oeu	2075	-9.03083	-2.63452	-1.10526	-1.1296
-7.10611	-1.27781	REF	oeu	2090	-11.0069	-3.18683	-1.26253	-1.29362
-7.52244	-1.33651	REF	oeu	2095	-11.6528	-3.37276	-1.32017	-1.35347
-3.59941	-0.866058	REF	oeu	2050	-5.5076	-1.68339	-0.859622	-0.872598
-4.52381	-0.969789	REF	oeu	2060	-6.96204	-2.07403	-0.96113	-0.978629
-4.97096	-1.01877	REF	oeu	2065	-7.66548	-2.26333	-1.00899	-1.02878
-0.207613	-0.762299	ASIA	osea	2075	-0.688638	0.275907	-0.761609	-0.762992
-0.248368	-0.942151	ASIA	osea	2100	-0.905469	0.411902	-0.941216	-0.943092
0	0	ASIA	osea	2015	0	0	0	0
-0.0899693	-0.223654	ASIA	osea	2020	-0.138519	-0.0414193	-0.22359	-0.223717
-0.216458	-0.826879	ASIA	osea	2085	-0.769545	0.339442	-0.826087	-0.827675
-0.206896	-0.733556	ASIA	osea	2070	-0.650873	0.239384	-0.73292	-0.734195
-0.235302	-0.901322	ASIA	osea	2095	-0.858209	0.390668	-0.900433	-0.902216
-0.243486	-0.557451	ASIA	osea	2035	-0.408933	-0.0777563	-0.557219	-0.557683
-0.210792	-0.793378	ASIA	osea	2080	-0.728169	0.309248	-0.792636	-0.794123
-0.224638	-0.862867	ASIA	osea	2090	-0.812885	0.366552	-0.862026	-0.863713
-0.196982	-0.42807	ASIA	osea	2025	-0.286823	-0.107141	-0.427948	-0.428192
-0.218601	-0.658474	ASIA	osea	2055	-0.546299	0.110657	-0.658006	-0.658943
-0.234743	-0.512664	ASIA	osea	2030	-0.361648	-0.107759	-0.512489	-0.51284
-0.226121	-0.635543	ASIA	osea	2050	-0.513346	0.0623525	-0.635134	-0.635952
-0.241027	-0.587683	ASIA	osea	2040	-0.446609	-0.0348618	-0.587393	-0.587973
-0.208567	-0.706947	ASIA	osea	2065	-0.614712	0.199664	-0.706365	-0.70753
-0.212551	-0.682086	ASIA	osea	2060	-0.579959	0.156695	-0.681561	-0.682613
-0.234225	-0.612496	ASIA	osea	2045	-0.480605	0.0130725	-0.612147	-0.612846
-7.91973	-1.69888	REF	pol	2100	-12.4677	-3.3509	-1.68073	-1.71782
0	0	REF	pol	2015	0	0	0	0
-1.23321	-0.510296	REF	pol	2025	-1.86112	-0.605291	-0.508713	-0.511888
-0.636272	-0.245714	REF	pol	2020	-0.975722	-0.296823	-0.244951	-0.24648
-7.50867	-1.62441	REF	pol	2095	-11.8206	-3.17653	-1.60736	-1.64215
-5.42602	-1.29895	REF	pol	2070	-8.50165	-2.33524	-1.28759	-1.31062
-2.21187	-0.801108	REF	pol	2035	-3.36481	-1.05706	-0.797678	-0.804573
-6.27054	-1.42148	REF	pol	2080	-9.85337	-2.67018	-1.40781	-1.4356
-6.68524	-1.48603	REF	pol	2085	-10.5149	-2.83708	-1.47123	-1.50136
-5.85127	-1.35933	REF	pol	2075	-9.18287	-2.50325	-1.34682	-1.37223
-1.72917	-0.678203	REF	pol	2030	-2.61505	-0.842768	-0.67574	-0.680686
-3.63973	-1.05288	REF	pol	2050	-5.63318	-1.63806	-1.04618	-1.0597
-7.09742	-1.55354	REF	pol	2090	-11.17	-3.00544	-1.53761	-1.57008
-4.99304	-1.23952	REF	pol	2065	-7.80736	-2.165	-1.22933	-1.24997
-4.5514	-1.17985	REF	pol	2060	-7.09825	-1.99246	-1.17082	-1.18908
-4.10026	-1.11831	REF	pol	2055	-6.373	-1.81727	-1.11045	-1.12633
-3.1709	-0.98093	REF	pol	2045	-4.88258	-1.45318	-0.975359	-0.986586
-2.69407	-0.898807	REF	pol	2040	-4.12426	-1.26004	-0.894334	-0.903337
-3.82247	-0.170438	OECD	prt	2030	-5.48469	-2.15928	-0.167313	-0.173611
-13.2688	-0.364695	OECD	prt	2070	-19.0504	-7.45926	-0.348749	-0.381573
-14.375	-0.384975	OECD	prt	2075	-20.6399	-8.07975	-0.367225	-0.403867
0	0	OECD	prt	2015	0	0	0	0
-18.6294	-0.471418	OECD	prt	2095	-26.7509	-10.4706	-0.446318	-0.498771
-19.6594	-0.494985	OECD	prt	2100	-28.2296	-11.0506	-0.468016	-0.524554
-1.45627	-0.0639057	OECD	prt	2020	-2.09187	-0.820662	-0.0629179	-0.0648995
-12.1407	-0.344508	OECD	prt	2065	-17.4293	-6.82674	-0.330348	-0.359412
-2.70855	-0.128946	OECD	prt	2025	-3.88591	-1.53119	-0.126939	-0.130974
-7.3852	-0.25768	OECD	prt	2045	-10.5988	-4.16043	-0.250323	-0.265259
-8.60032	-0.281123	OECD	prt	2050	-12.3436	-4.84191	-0.272146	-0.290418
-4.97453	-0.203539	OECD	prt	2035	-7.13852	-2.80711	-0.199135	-0.20803
-15.4621	-0.40561	OECD	prt	2080	-22.2019	-8.68995	-0.386043	-0.426557
-16.532	-0.4268	OECD	prt	2085	-23.7388	-9.29092	-0.405402	-0.449842
-17.5872	-0.448705	OECD	prt	2090	-25.2544	-9.88419	-0.425462	-0.473881
-10.9866	-0.324098	OECD	prt	2060	-15.7712	-6.17977	-0.311702	-0.337072
-9.80456	-0.303101	OECD	prt	2055	-14.0731	-5.51709	-0.292438	-0.3142
-6.17083	-0.232118	OECD	prt	2040	-8.85562	-3.47899	-0.226293	-0.238087
-4.59903	-0.311423	LAM	rcam	2040	-6.67105	-2.52155	-0.301819	-0.321183
-2.01828	-0.168649	LAM	rcam	2025	-2.92716	-1.10939	-0.165304	-0.172018
-1.08041	-0.0814785	LAM	rcam	2020	-1.57115	-0.58967	-0.0798689	-0.0830947
-5.50091	-0.346533	LAM	rcam	2045	-7.98086	-3.01236	-0.334483	-0.358819
-9.02618	-0.467449	LAM	rcam	2065	-13.1056	-4.92718	-0.444818	-0.490846
-3.70956	-0.272184	LAM	rcam	2035	-5.37977	-2.0367	-0.264874	-0.279589
-13.0596	-0.613921	LAM	rcam	2090	-18.9704	-7.12107	-0.577739	-0.652
0	0	LAM	rcam	2015	0	0	0	0
-7.2953	-0.409465	LAM	rcam	2055	-10.5886	-3.98734	-0.392219	-0.427171
-12.2784	-0.583307	LAM	rcam	2085	-17.8349	-6.69541	-0.54983	-0.618412
-8.17122	-0.438805	LAM	rcam	2060	-11.8623	-4.46294	-0.418877	-0.459336
-9.86186	-0.495872	LAM	rcam	2070	-14.321	-5.3811	-0.470531	-0.522165
-2.85115	-0.226385	LAM	rcam	2030	-4.13419	-1.56737	-0.22117	-0.231653
-11.4863	-0.553547	LAM	rcam	2080	-16.6832	-6.26423	-0.522779	-0.585696
-13.8312	-0.645493	LAM	rcam	2095	-20.0916	-7.5419	-0.606607	-0.686565
-10.6812	-0.524472	LAM	rcam	2075	-15.5125	-5.82638	-0.496417	-0.553683
-6.40251	-0.378915	LAM	rcam	2050	-9.29087	-3.50243	-0.364306	-0.393861
-14.5938	-0.678075	LAM	rcam	2100	-21.1994	-7.95834	-0.636489	-0.722159
-1.35585	-0.246488	REF	rcz	2020	-1.72888	-0.982806	-0.245641	-0.247338
-15.8985	-1.58317	REF	rcz	2090	-20.3482	-11.4284	-1.56495	-1.6021
-2.55919	-0.505272	REF	rcz	2025	-3.24927	-1.8691	-0.503535	-0.507019
-14.9601	-1.51343	REF	rcz	2085	-19.1446	-10.7561	-1.49653	-1.53094
-11.0666	-1.25691	REF	rcz	2065	-14.1431	-7.9757	-1.24536	-1.26874
-13.0465	-1.3821	REF	rcz	2075	-16.6875	-9.38838	-1.36786	-1.39677
-5.75064	-0.895275	REF	rcz	2040	-7.31825	-4.17902	-0.890311	-0.900301
-3.6038	-0.668483	REF	rcz	2030	-4.57685	-2.6302	-0.665784	-0.671204
-6.84136	-0.98254	REF	rcz	2045	-8.71582	-4.96058	-0.97632	-0.988852
-14.0104	-1.44661	REF	rcz	2080	-17.9255	-10.0768	-1.43103	-1.4627
-10.0436	-1.19406	REF	rcz	2060	-12.8284	-7.24618	-1.18386	-1.20449
-16.8272	-1.65622	REF	rcz	2095	-21.5383	-12.0949	-1.63668	-1.67655
-4.66443	-0.7929	REF	rcz	2035	-5.92953	-3.39738	-0.789119	-0.796718
-8.9959	-1.12882	REF	rcz	2055	-11.4818	-6.49924	-1.11997	-1.13785
0	0	REF	rcz	2015	0	0	0	0
-12.0665	-1.31917	REF	rcz	2070	-15.4281	-8.689	-1.30627	-1.33242
-17.7474	-1.73278	REF	rcz	2100	-22.7161	-12.7566	-1.71194	-1.75452
-7.92602	-1.05914	REF	rcz	2050	-10.1075	-5.7359	-1.05162	-1.06679
-2.294	-0.128362	OECD	rfa	2025	-2.81144	-1.77655	-0.128103	-0.128623
-1.23242	-0.0621033	OECD	rfa	2020	-1.51177	-0.953077	-0.0619785	-0.0622284
-5.22432	-0.231712	OECD	rfa	2040	-6.40099	-4.04472	-0.230969	-0.232463
-4.21191	-0.203723	OECD	rfa	2035	-5.16139	-3.26101	-0.203158	-0.204293
-12.1669	-0.383821	OECD	rfa	2075	-14.906	-9.4152	-0.3816	-0.386104
-13.9928	-0.425868	OECD	rfa	2085	-17.144	-10.8274	-0.4232	-0.428627
-14.886	-0.447802	OECD	rfa	2090	-18.2387	-11.5183	-0.444908	-0.450801
-15.7683	-0.470482	OECD	rfa	2095	-19.3199	-12.201	-0.467363	-0.473724
-3.23722	-0.170899	OECD	rfa	2030	-3.96731	-2.50672	-0.170495	-0.171305
-13.0873	-0.404584	OECD	rfa	2080	-16.0341	-10.127	-0.402141	-0.407105
-6.25203	-0.256866	OECD	rfa	2045	-7.65923	-4.84021	-0.255932	-0.257813
-9.2987	-0.322787	OECD	rfa	2060	-11.3911	-7.19708	-0.321227	-0.324379
-10.2753	-0.34318	OECD	rfa	2065	-12.5877	-7.95231	-0.341402	-0.344999
-8.29866	-0.30189	OECD	rfa	2055	-10.1658	-6.42362	-0.300545	-0.303261
-16.6407	-0.493975	OECD	rfa	2100	-20.3889	-12.8763	-0.49063	-0.497461
0	0	OECD	rfa	2015	0	0	0	0
-7.28008	-0.280068	OECD	rfa	2050	-8.91816	-5.63571	-0.278932	-0.281222
-11.2303	-0.363423	OECD	rfa	2070	-13.7582	-8.69089	-0.361425	-0.365474
-0.333557	-0.504876	REF	ris	2025	-0.882267	0.215152	-0.502127	-0.507641
-0.469099	-0.667154	REF	ris	2030	-1.2435	0.305779	-0.662901	-0.67144
-0.682054	-0.887336	REF	ris	2040	-1.93379	0.573154	-0.879598	-0.895171
-1.29715	-1.43973	REF	ris	2085	-4.65189	2.07433	-1.41495	-1.46535
-0.152201	-0.244104	REF	ris	2020	-0.448816	0.144414	-0.242768	-0.245446
-0.767354	-0.968245	REF	ris	2045	-2.26616	0.73692	-0.958617	-0.978017
-0.58361	-0.789514	REF	ris	2035	-1.59206	0.426532	-0.783587	-0.795503
-0.974842	-1.15676	REF	ris	2060	-3.20631	1.26757	-1.14132	-1.17254
-0.909774	-1.09948	REF	ris	2055	-2.90089	1.09062	-1.08598	-1.11325
-1.03915	-1.21187	REF	ris	2065	-3.50504	1.43916	-1.19451	-1.22966
-1.16617	-1.32229	REF	ris	2075	-4.08512	1.76762	-1.30116	-1.34405
-0.841904	-1.03765	REF	ris	2050	-2.588	0.911629	-1.02609	-1.04941
0	0	REF	ris	2015	0	0	0	0
-1.23065	-1.37975	REF	ris	2080	-4.36947	1.92402	-1.35678	-1.40346
-1.43848	-1.56929	REF	ris	2095	-5.21503	2.35629	-1.54099	-1.59868
-1.36636	-1.50278	REF	ris	2090	-4.93357	2.21837	-1.47623	-1.5303
-1.51323	-1.63941	REF	ris	2100	-5.49617	2.48856	-1.6094	-1.67064
-1.1028	-1.26663	REF	ris	2070	-3.79761	1.60571	-1.24737	-1.28641
-0.258967	-0.336351	ASIA	rjan57	2040	-0.349619	-0.168066	-0.334948	-0.337755
-0.13348	-0.197101	ASIA	rjan57	2025	-0.173144	-0.093816	-0.196594	-0.197608
-0.544493	-0.542996	ASIA	rjan57	2085	-0.788167	-0.29961	-0.538424	-0.547578
-0.390482	-0.435659	ASIA	rjan57	2060	-0.552299	-0.227876	-0.432839	-0.438481
-0.421318	-0.45651	ASIA	rjan57	2065	-0.600191	-0.241551	-0.453332	-0.459693
-0.482524	-0.498339	ASIA	rjan57	2075	-0.694396	-0.26958	-0.494453	-0.502232
-0.359201	-0.414047	ASIA	rjan57	2055	-0.503545	-0.214188	-0.411589	-0.416507
-0.0626324	-0.0952531	ASIA	rjan57	2020	-0.08405	-0.0412148	-0.0950075	-0.0954987
-0.293775	-0.365444	ASIA	rjan57	2045	-0.402362	-0.184795	-0.3637	-0.36719
-0.51331	-0.520174	ASIA	rjan57	2080	-0.741219	-0.284256	-0.515942	-0.524414
-0.18196	-0.257988	ASIA	rjan57	2030	-0.237982	-0.125904	-0.257208	-0.258768
-0.576308	-0.567002	ASIA	rjan57	2090	-0.835514	-0.315836	-0.562095	-0.57192
-0.222274	-0.301705	ASIA	rjan57	2035	-0.295272	-0.149154	-0.300625	-0.302784
-0.608975	-0.592313	ASIA	rjan57	2095	-0.883504	-0.33313	-0.587076	-0.597562
-0.451959	-0.477236	ASIA	rjan57	2070	-0.647499	-0.255431	-0.473701	-0.480776
0	0	ASIA	rjan57	2015	0	0	0	0
-0.327111	-0.390933	ASIA	rjan57	2050	-0.453654	-0.200031	-0.388835	-0.393033
-0.642652	-0.618992	ASIA	rjan57	2100	-0.932305	-0.351635	-0.613431	-0.624567
-4.86485	-0.897318	REF	rom	2040	-6.56451	-3.16075	-0.892945	-0.901748
-1.15248	-0.246747	REF	rom	2020	-1.55642	-0.748539	-0.246005	-0.247491
-2.18687	-0.508202	REF	rom	2025	-2.93408	-1.43965	-0.506671	-0.509742
-13.2788	-1.57523	REF	rom	2090	-18.1152	-8.41982	-1.55905	-1.59208
-8.42599	-1.18746	REF	rom	2060	-11.4497	-5.38831	-1.1785	-1.19663
-11.7136	-1.43883	REF	rom	2080	-15.9676	-7.43918	-1.42504	-1.45309
-7.55629	-1.12328	REF	rom	2055	-10.2548	-4.84588	-1.11551	-1.13122
-5.77027	-0.981144	REF	rom	2045	-7.80362	-3.72993	-0.975677	-0.986695
-3.96173	-0.798371	REF	rom	2035	-5.33261	-2.58868	-0.795031	-0.801747
-12.5009	-1.50557	REF	rom	2085	-17.0484	-7.93197	-1.49059	-1.52113
-3.0743	-0.674651	REF	rom	2030	-4.12817	-2.01982	-0.672263	-0.677058
-14.0484	-1.64815	REF	rom	2095	-19.1697	-8.90358	-1.63076	-1.66629
0	0	REF	rom	2015	0	0	0	0
-14.8101	-1.72449	REF	rom	2100	-20.2126	-9.38341	-1.70591	-1.74393
-9.27397	-1.24982	REF	rom	2065	-12.6151	-5.91696	-1.23965	-1.26025
-10.9145	-1.37446	REF	rom	2075	-14.87	-6.93996	-1.36188	-1.38744
-10.1024	-1.31175	REF	rom	2070	-13.7538	-6.4334	-1.30038	-1.32346
-6.66964	-1.05527	REF	rom	2050	-9.03701	-4.29277	-1.04867	-1.06199
-10.0711	-1.53187	MAF	rsaf	2090	-13.6343	-6.49128	-1.35375	-1.71632
-9.47307	-1.44633	MAF	rsaf	2085	-12.8246	-6.10566	-1.281	-1.61714
-3.53947	-0.651823	MAF	rsaf	2040	-4.79731	-2.27834	-0.603111	-0.701083
-6.97523	-1.10564	MAF	rsaf	2065	-9.44198	-4.49671	-0.992306	-1.22161
-6.31522	-1.01907	MAF	rsaf	2060	-8.54868	-4.07138	-0.918929	-1.12128
-11.2445	-1.70479	MAF	rsaf	2100	-15.222	-7.24907	-1.50129	-1.91655
-8.86615	-1.36122	MAF	rsaf	2080	-12.0027	-5.71459	-1.20874	-1.51836
-2.84438	-0.550566	MAF	rsaf	2035	-3.8592	-1.82796	-0.513484	-0.587983
-0.804457	-0.153977	MAF	rsaf	2020	-1.10325	-0.505662	-0.145814	-0.162165
-5.63732	-0.930939	MAF	rsaf	2055	-7.63161	-3.63423	-0.844003	-1.01947
-4.24302	-0.748101	MAF	rsaf	2045	-5.74719	-2.73367	-0.687052	-0.809975
-7.61885	-1.1912	MAF	rsaf	2070	-10.3134	-4.91128	-1.06473	-1.32091
0	0	MAF	rsaf	2015	0	0	0	0
-8.24852	-1.27626	MAF	rsaf	2075	-11.1662	-5.31679	-1.13674	-1.4197
-4.94453	-0.840815	MAF	rsaf	2050	-6.69496	-3.18704	-0.766963	-0.915842
-1.52464	-0.320469	MAF	rsaf	2025	-2.07772	-0.971554	-0.303427	-0.337598
-10.6613	-1.61799	MAF	rsaf	2095	-14.4331	-6.87226	-1.42715	-1.81609
-2.17319	-0.442243	MAF	rsaf	2030	-2.95341	-1.39252	-0.415777	-0.468894
-1.4182	-0.480021	LAM	rsam	2085	-3.21538	0.387841	-0.473616	-0.486512
-1.24495	-0.439178	LAM	rsam	2075	-2.80742	0.325386	-0.433744	-0.444675
-0.578473	-0.283189	LAM	rsam	2040	-1.24709	0.0919763	-0.281279	-0.285108
0	0	LAM	rsam	2015	0	0	0	0
-1.33192	-0.459225	LAM	rsam	2080	-3.01274	0.357299	-0.453302	-0.465222
-0.880542	-0.359627	LAM	rsam	2055	-1.94493	0.188754	-0.356213	-0.363069
-1.50416	-0.50176	LAM	rsam	2090	-3.416	0.416958	-0.49488	-0.508739
-0.6819	-0.312045	LAM	rsam	2045	-1.48271	0.121792	-0.309646	-0.314457
-0.132733	-0.0778065	LAM	rsam	2020	-0.290741	0.0252755	-0.0774796	-0.0781339
-0.975378	-0.380398	LAM	rsam	2060	-2.16861	0.223636	-0.376471	-0.384359
-0.782649	-0.337145	LAM	rsam	2050	-1.71582	0.154446	-0.334242	-0.340067
-1.15693	-0.419619	LAM	rsam	2070	-2.5989	0.292292	-0.414681	-0.42461
-0.473065	-0.249333	LAM	rsam	2035	-1.01157	0.0663261	-0.247885	-0.250787
-0.367374	-0.209097	LAM	rsam	2030	-0.780707	0.0462104	-0.208066	-0.21013
-1.59005	-0.524562	LAM	rsam	2095	-3.61501	0.44458	-0.517212	-0.532023
-1.67598	-0.548489	LAM	rsam	2100	-3.81264	0.470678	-0.540677	-0.556428
-0.260609	-0.158445	LAM	rsam	2025	-0.553263	0.0320457	-0.15778	-0.159111
-1.0673	-0.40019	LAM	rsam	2065	-2.38631	0.258284	-0.395754	-0.404669
-3.15019	-1.53712	ASIA	rsas	2100	-13.0282	6.77443	-1.50918	-1.56803
0	0	ASIA	rsas	2015	0	0	0	0
-1.88882	-1.08461	ASIA	rsas	2060	-7.42448	3.67389	-1.0702	-1.09982
-0.257939	-0.223762	ASIA	rsas	2020	-0.994296	0.478419	-0.222537	-0.224997
-2.21341	-1.18785	ASIA	rsas	2070	-8.89755	4.50463	-1.16987	-1.20708
-2.3709	-1.24006	ASIA	rsas	2075	-9.61063	4.90554	-1.22032	-1.26127
-1.17186	-0.833952	ASIA	rsas	2040	-4.27859	1.94347	-0.826733	-0.841393
-0.539415	-0.469668	ASIA	rsas	2025	-1.90161	0.822775	-0.467111	-0.472261
-2.8369	-1.40932	ASIA	rsas	2090	-11.6839	6.0534	-1.38455	-1.4364
-2.99296	-1.47156	ASIA	rsas	2095	-12.3591	6.41823	-1.44519	-1.50057
-1.54338	-0.972814	ASIA	rsas	2050	-5.876	2.80763	-0.962051	-0.984044
-0.974658	-0.743753	ASIA	rsas	2035	-3.47782	1.53269	-0.738206	-0.749439
-1.71911	-1.03071	ASIA	rsas	2055	-6.65904	3.24378	-1.01812	-1.04392
-1.36122	-0.908428	ASIA	rsas	2045	-5.08074	2.37182	-0.899462	-0.917727
-2.05313	-1.13646	ASIA	rsas	2065	-8.16985	4.09429	-1.12025	-1.15368
-0.767505	-0.62791	ASIA	rsas	2030	-2.68984	1.15601	-0.623926	-0.631971
-2.52667	-1.29397	ASIA	rsas	2080	-10.3115	5.29732	-1.27253	-1.31716
-2.68168	-1.35023	ASIA	rsas	2085	-11.0018	5.67981	-1.3271	-1.37537
-7.26319	-1.17878	REF	rsl	2060	-9.55114	-4.96471	-1.17092	-1.18676
-12.7669	-1.69713	REF	rsl	2100	-16.8515	-8.6641	-1.68127	-1.71348
-4.2022	-0.892992	REF	rsl	2040	-5.48913	-2.91194	-0.88913	-0.896888
-11.4392	-1.55227	REF	rsl	2090	-15.0967	-7.76475	-1.53836	-1.56656
-7.99127	-1.23879	REF	rsl	2065	-10.5192	-5.45142	-1.22991	-1.24783
-8.70342	-1.29832	REF	rsl	2070	-11.4658	-5.92783	-1.28842	-1.30842
-5.756	-1.05009	REF	rsl	2050	-7.54779	-3.95706	-1.04427	-1.05598
-12.1053	-1.62291	REF	rsl	2095	-15.9778	-8.21511	-1.60802	-1.63823
-3.42175	-0.793855	REF	rsl	2035	-4.45999	-2.38188	-0.790904	-0.796828
-9.40218	-1.35862	REF	rsl	2075	-12.3943	-6.39573	-1.34771	-1.36978
-0.991647	-0.24595	REF	rsl	2020	-1.29766	-0.685634	-0.245289	-0.246612
-4.98279	-0.976754	REF	rsl	2045	-6.52204	-3.43829	-0.971931	-0.98163
-2.65399	-0.671176	REF	rsl	2030	-3.45231	-1.8552	-0.669062	-0.673302
0	0	REF	rsl	2015	0	0	0	0
-1.88803	-0.506505	REF	rsl	2025	-2.45411	-1.32195	-0.505145	-0.50787
-6.5175	-1.11657	REF	rsl	2055	-8.55965	-4.46643	-1.10974	-1.1235
-10.0897	-1.42062	REF	rsl	2080	-13.3074	-6.85668	-1.40869	-1.43282
-10.7679	-1.48497	REF	rsl	2085	-14.2072	-7.3124	-1.47205	-1.49822
-17.0556	-2.47004	REF	rus	2090	-19.7732	-14.3263	-2.41884	-2.52249
-4.873	-0.886463	REF	rus	2035	-5.65393	-4.09094	-0.876335	-0.896654
-12.8885	-1.9142	REF	rus	2070	-14.9469	-10.821	-1.87849	-1.95053
-18.0643	-2.61326	REF	rus	2095	-20.9397	-15.1767	-2.55817	-2.6698
-2.64086	-0.523997	REF	rus	2025	-3.06788	-2.21384	-0.51936	-0.52865
-7.21935	-1.20621	REF	rus	2045	-8.37271	-6.06233	-1.18932	-1.22327
-8.38991	-1.35475	REF	rus	2050	-9.73052	-7.04429	-1.33422	-1.3755
0	0	REF	rus	2015	0	0	0	0
-19.0613	-2.75882	REF	rus	2100	-22.0922	-16.0178	-2.69983	-2.81947
-15.0029	-2.18985	REF	rus	2080	-17.397	-12.5982	-2.1464	-2.2342
-6.04211	-1.05049	REF	rus	2040	-7.00812	-5.07377	-1.03709	-1.064
-11.8003	-1.7765	REF	rus	2065	-13.6855	-9.9067	-1.74465	-1.80886
-3.73906	-0.714126	REF	rus	2030	-4.34065	-3.13715	-0.706936	-0.72135
-16.0355	-2.32904	REF	rus	2085	-18.5927	-13.4671	-2.28172	-2.37743
-9.54769	-1.49803	REF	rus	2055	-11.0738	-8.01539	-1.47378	-1.52258
-1.40381	-0.257893	REF	rus	2020	-1.63464	-1.17298	-0.255622	-0.260168
-13.9548	-2.05179	REF	rus	2075	-16.1827	-11.717	-2.01221	-2.09212
-10.6869	-1.63804	REF	rus	2060	-12.3948	-8.97168	-1.61002	-1.66646
-3.62937	-0.512682	REF	slo	2025	-4.57658	-2.68216	-0.509675	-0.515718
-24.1893	-1.72263	REF	slo	2095	-30.6508	-17.6988	-1.68513	-1.76317
-20.1214	-1.4976	REF	slo	2080	-25.492	-14.7257	-1.46844	-1.52862
-22.8496	-1.64439	REF	slo	2090	-28.953	-16.7185	-1.6097	-1.68169
-11.3138	-1.08138	REF	slo	2050	-14.3071	-8.30873	-1.06798	-1.0952
-5.11101	-0.680739	REF	slo	2030	-6.44655	-3.77472	-0.67603	-0.685511
-25.5142	-1.80442	REF	slo	2100	-32.3288	-18.6696	-1.76409	-1.84828
-9.7479	-1.00116	REF	slo	2045	-12.32	-7.16714	-0.99016	-1.01246
-15.8605	-1.29293	REF	slo	2065	-20.0812	-11.6202	-1.27185	-1.31501
-14.3795	-1.22518	REF	slo	2060	-18.2001	-10.5416	-1.20671	-1.24441
-21.4943	-1.56952	REF	slo	2085	-27.2343	-15.7279	-1.53761	-1.60364
-17.308	-1.36014	REF	slo	2070	-21.9196	-12.6747	-1.3364	-1.38513
-1.9332	-0.249293	REF	slo	2020	-2.44525	-1.42115	-0.247841	-0.250752
-12.8617	-1.15529	REF	slo	2055	-16.2725	-9.43633	-1.13939	-1.17177
-8.17729	-0.91143	REF	slo	2040	-10.3286	-6.02056	-0.902696	-0.920355
-18.7269	-1.42805	REF	slo	2075	-23.7216	-13.7087	-1.40161	-1.45602
-6.62163	-0.807472	REF	slo	2035	-8.3579	-4.88271	-0.80085	-0.814212
0	0	REF	slo	2015	0	0	0	0
-0.641798	-0.243052	OECD	sui	2045	-2.58093	1.30436	-0.242724	-0.243384
-0.73801	-0.261413	OECD	sui	2050	-2.99808	1.53164	-0.261019	-0.261814
-1.45496	-0.387188	OECD	sui	2090	-6.08796	3.20068	-0.386258	-0.388145
-1.62795	-0.42336	OECD	sui	2100	-6.80607	3.57457	-0.422306	-0.424449
-0.544738	-0.222349	OECD	sui	2040	-2.16336	1.07836	-0.222086	-0.222615
-0.251627	-0.127657	OECD	sui	2025	-0.95952	0.456266	-0.127563	-0.127752
-0.351087	-0.168201	OECD	sui	2030	-1.3511	0.649539	-0.168055	-0.168347
-1.10617	-0.323842	OECD	sui	2070	-4.59994	2.4053	-0.323173	-0.324525
-0.832828	-0.278172	OECD	sui	2055	-3.4111	1.75741	-0.277709	-0.278643
-0.129799	-0.0615848	OECD	sui	2020	-0.511955	0.252357	-0.0615391	-0.0616305
-1.3685	-0.370399	OECD	sui	2085	-5.7235	3.00812	-0.369533	-0.37129
-0.44763	-0.198135	OECD	sui	2035	-1.75087	0.857781	-0.197933	-0.198339
-1.19441	-0.338892	OECD	sui	2075	-4.98036	2.61071	-0.338157	-0.339646
-0.925739	-0.293863	OECD	sui	2060	-3.81642	1.97905	-0.293331	-0.294405
0	0	OECD	sui	2015	0	0	0	0
-1.28178	-0.35435	OECD	sui	2080	-5.35466	2.81157	-0.353548	-0.355172
-1.01673	-0.308946	OECD	sui	2065	-4.21241	2.19495	-0.308346	-0.309559
-1.5414	-0.404821	OECD	sui	2095	-6.4487	3.38946	-0.403828	-0.405845
-7.63701	-0.274632	OECD	swe	2045	-9.02594	-6.24364	-0.269312	-0.280006
-17.1136	-0.475864	OECD	swe	2085	-20.2204	-13.993	-0.461132	-0.490958
-6.37843	-0.245529	OECD	swe	2040	-7.54039	-5.21366	-0.241287	-0.249807
-8.89634	-0.301855	OECD	swe	2050	-10.5126	-7.27408	-0.295408	-0.30838
-5.13906	-0.213656	OECD	swe	2035	-6.07723	-4.19952	-0.210423	-0.216911
0	0	OECD	swe	2015	0	0	0	0
-2.79406	-0.132179	OECD	swe	2025	-3.30581	-2.28231	-0.13069	-0.133675
-18.2056	-0.501708	OECD	swe	2090	-21.5111	-14.8856	-0.485795	-0.518041
-16.006	-0.450624	OECD	swe	2080	-18.9114	-13.0876	-0.437077	-0.464478
-1.50213	-0.0638731	OECD	swe	2020	-1.7784	-1.22585	-0.0631549	-0.0645927
-12.5644	-0.377133	OECD	swe	2065	-14.8448	-10.274	-0.367161	-0.387278
-13.7337	-0.401428	OECD	swe	2070	-16.2262	-11.23	-0.390265	-0.412805
-20.3499	-0.555592	OECD	swe	2100	-24.0453	-16.6389	-0.53733	-0.574401
-19.284	-0.528257	OECD	swe	2095	-22.7856	-15.7673	-0.511169	-0.545828
-11.3685	-0.352714	OECD	swe	2060	-13.432	-9.29601	-0.343928	-0.361636
-3.94626	-0.177325	OECD	swe	2030	-4.66808	-3.22406	-0.175012	-0.17965
-14.88	-0.425861	OECD	swe	2075	-17.5807	-12.1671	-0.413505	-0.438476
-10.1439	-0.327755	OECD	swe	2055	-11.9857	-8.29458	-0.320147	-0.335468
-1.0335	-0.46462	ASIA	tha	2025	-1.85589	-0.211118	-0.461319	-0.467943
-6.06234	-1.45687	ASIA	tha	2090	-11.3982	-0.700776	-1.42253	-1.49277
0	0	ASIA	tha	2015	0	0	0	0
-5.35756	-1.33163	ASIA	tha	2080	-10.0524	-0.639484	-1.30222	-1.36219
-5.71129	-1.39291	ASIA	tha	2085	-10.7291	-0.668867	-1.36103	-1.42614
-2.70292	-0.905707	ASIA	tha	2045	-4.94638	-0.451448	-0.893894	-0.91773
-0.534029	-0.226008	ASIA	tha	2020	-0.978516	-0.0895423	-0.224402	-0.22762
-6.41154	-1.52382	ASIA	tha	2095	-12.0607	-0.735579	-1.48704	-1.56238
-2.29007	-0.825091	ASIA	tha	2040	-4.16438	-0.410665	-0.815659	-0.834663
-4.26898	-1.15809	ASIA	tha	2065	-7.95745	-0.562294	-1.13622	-1.18062
-1.45645	-0.614388	ASIA	tha	2030	-2.61693	-0.29527	-0.609264	-0.619558
-3.89233	-1.10049	ASIA	tha	2060	-7.23038	-0.538234	-1.08115	-1.12034
-6.7596	-1.59394	ASIA	tha	2100	-12.7178	-0.773729	-1.55474	-1.63516
-3.10848	-0.976452	ASIA	tha	2050	-5.72134	-0.484717	-0.962172	-0.991028
-4.6374	-1.21501	ASIA	tha	2070	-8.66815	-0.586532	-1.19062	-1.24022
-4.99983	-1.27254	ASIA	tha	2075	-9.36577	-0.612098	-1.24563	-1.30042
-1.87294	-0.730163	ASIA	tha	2035	-3.38361	-0.359799	-0.722981	-0.737431
-3.50547	-1.04058	ASIA	tha	2055	-6.48436	-0.512975	-1.02378	-1.05777
0.626215	-0.514389	REF	tur	2025	0.00560187	1.24683	-0.513185	-0.515603
1.89311	-0.969193	REF	tur	2045	0.192845	3.5998	-0.965138	-0.973343
1.53591	-0.893873	REF	tur	2040	0.116942	2.95897	-0.890581	-0.89723
2.25857	-1.03376	REF	tur	2050	0.276824	4.24907	-1.02893	-1.03872
0	0	REF	tur	2015	0	0	0	0
0.890016	-0.682496	REF	tur	2030	0.0137183	1.76687	-0.680641	-0.684373
4.3468	-1.35397	REF	tur	2080	0.781761	7.93044	-1.34473	-1.36366
2.98673	-1.14505	REF	tur	2060	0.452811	5.53351	-1.13868	-1.15163
2.62504	-1.09147	REF	tur	2055	0.364504	4.89649	-1.08586	-1.09724
4.66485	-1.41071	REF	tur	2085	0.85465	8.49468	-1.4008	-1.42113
3.33999	-1.19657	REF	tur	2065	0.539526	6.15505	-1.18946	-1.20396
0.371121	-0.243808	REF	tur	2020	0.0356092	0.706632	-0.24323	-0.244388
1.19663	-0.801835	REF	tur	2035	0.0544778	2.34076	-0.799282	-0.80443
5.56931	-1.60127	REF	tur	2100	1.04604	10.1147	-1.58947	-1.61379
3.68426	-1.24773	REF	tur	2070	0.623607	6.76101	-1.23989	-1.2559
4.01987	-1.29988	REF	tur	2075	0.704558	7.35261	-1.29132	-1.30882
5.27598	-1.53412	REF	tur	2095	0.986943	9.58639	-1.52293	-1.54595
4.9745	-1.47065	REF	tur	2090	0.923084	9.04646	-1.46009	-1.48179
-2.32331	-0.916274	REF	ukr	2045	-4.32988	-0.309555	-0.901327	-0.931501
0	0	REF	ukr	2015	0	0	0	0
-4.605	-1.39674	REF	ukr	2080	-8.80098	-0.388182	-1.35905	-1.43592
-2.67661	-1.00186	REF	ukr	2050	-5.01327	-0.330173	-0.983602	-1.02051
-3.99274	-1.27296	REF	ukr	2070	-7.59576	-0.371699	-1.24153	-1.30544
-5.80507	-1.67001	REF	ukr	2100	-11.1284	-0.456961	-1.62048	-1.72208
-1.9613	-0.819347	REF	ukr	2040	-3.63792	-0.280106	-0.807593	-0.831286
-5.20664	-1.52733	REF	ukr	2090	-9.97476	-0.415487	-1.48362	-1.57303
-1.59662	-0.712867	REF	ukr	2035	-2.94808	-0.242942	-0.704059	-0.721788
-3.35394	-1.14649	REF	ukr	2060	-6.33839	-0.355109	-1.12157	-1.1721
-0.464292	-0.245047	REF	ukr	2020	-0.861856	-0.0667287	-0.242895	-0.247209
-3.67767	-1.21085	REF	ukr	2065	-6.97506	-0.36397	-1.18265	-1.23992
-0.89073	-0.474886	REF	ukr	2025	-1.62633	-0.15513	-0.470732	-0.47907
-4.90648	-1.46074	REF	ukr	2085	-9.39083	-0.400132	-1.42002	-1.50321
-3.02028	-1.07769	REF	ukr	2055	-5.68394	-0.344425	-1.0561	-1.09982
-5.50612	-1.597	REF	ukr	2095	-10.5538	-0.434461	-1.55035	-1.64591
-4.30099	-1.33449	REF	ukr	2075	-8.20333	-0.379144	-1.2999	-1.37035
-1.24074	-0.601517	REF	ukr	2030	-2.2789	-0.201948	-0.595252	-0.607845
0.622693	-0.22526	OECD	usa	2045	-0.130871	1.37907	-0.224735	-0.225789
0.741621	-0.236813	OECD	usa	2050	-0.137063	1.62414	-0.236182	-0.23745
1.42118	-0.28617	OECD	usa	2080	-0.163851	3.01439	-0.284899	-0.287462
0.860758	-0.246368	OECD	usa	2055	-0.141965	1.86827	-0.245628	-0.247114
0.11687	-0.061492	OECD	usa	2020	-0.031287	0.265028	-0.0614189	-0.0615652
0.506169	-0.210665	OECD	usa	2040	-0.122469	1.1366	-0.210243	-0.21109
0.203603	-0.126794	OECD	usa	2025	-0.0708338	0.47804	-0.126644	-0.126944
0.394856	-0.191501	OECD	usa	2035	-0.110925	0.901506	-0.191178	-0.191827
1.52548	-0.29523	OECD	usa	2085	-0.169413	3.22902	-0.293857	-0.296627
0.293153	-0.165257	OECD	usa	2030	-0.0946839	0.681235	-0.165025	-0.165491
0	0	OECD	usa	2015	0	0	0	0
1.82427	-0.327999	OECD	usa	2100	-0.191167	3.84946	-0.326329	-0.329703
1.09294	-0.262419	OECD	usa	2065	-0.150384	2.34267	-0.261464	-0.263386
1.62742	-0.305163	OECD	usa	2090	-0.175734	3.43963	-0.303689	-0.306663
1.20494	-0.270007	OECD	usa	2070	-0.154523	2.57148	-0.268945	-0.271083
1.31437	-0.277832	OECD	usa	2075	-0.158905	2.79531	-0.276664	-0.279016
0.97824	-0.2547	OECD	usa	2060	-0.146241	2.10837	-0.253853	-0.255557
1.72702	-0.316067	OECD	usa	2095	-0.182954	3.64641	-0.314494	-0.31767
-1.08308	-0.47087	ASIA	vnm	2025	-1.90809	-0.258064	-0.460961	-0.480823
0	0	ASIA	vnm	2015	0	0	0	0
-1.96634	-0.740417	ASIA	vnm	2035	-3.48152	-0.448685	-0.719006	-0.761995
-2.81915	-0.8954	ASIA	vnm	2045	-5.06935	-0.56093	-0.861006	-0.93019
-0.549589	-0.223777	ASIA	vnm	2020	-0.995584	-0.103593	-0.21905	-0.228516
-4.80649	-1.1609	ASIA	vnm	2070	-8.84986	-0.742951	-1.09222	-1.23103
-1.53402	-0.628302	ASIA	vnm	2030	-2.69802	-0.36933	-0.612878	-0.643819
-5.54396	-1.26404	ASIA	vnm	2080	-10.2539	-0.810725	-1.18205	-1.34806
-2.39521	-0.825633	ASIA	vnm	2040	-4.27511	-0.510195	-0.797868	-0.853665
-5.90589	-1.31894	ASIA	vnm	2085	-10.9401	-0.847046	-1.23046	-1.40977
-6.97838	-1.50188	ASIA	vnm	2100	-12.9568	-0.972235	-1.39451	-1.61267
-5.1779	-1.21156	ASIA	vnm	2075	-9.55768	-0.776272	-1.13617	-1.28867
-6.26513	-1.37671	ASIA	vnm	2090	-11.6186	-0.885876	-1.28184	-1.47427
-3.64317	-1.01046	ASIA	vnm	2055	-6.63114	-0.641556	-0.962342	-1.05931
-4.04049	-1.06167	ASIA	vnm	2060	-7.38881	-0.676078	-1.00664	-1.11765
-6.62251	-1.43764	ASIA	vnm	2095	-12.2906	-0.927583	-1.33648	-1.54185
-3.23562	-0.955819	ASIA	vnm	2050	-5.85637	-0.603933	-0.914612	-0.997579
-4.42795	-1.1113	ASIA	vnm	2065	-8.12787	-0.709782	-1.04941	-1.17438
-8.03059	-0.330421	OECD	zaf	2045	-9.71126	-6.34444	-0.312505	-0.348622
0	0	OECD	zaf	2015	0	0	0	0
-2.92352	-0.147534	OECD	zaf	2025	-3.54233	-2.30471	-0.142782	-0.152314
-16.8303	-0.580036	OECD	zaf	2080	-20.3447	-13.2999	-0.532287	-0.629576
-19.1382	-0.651793	OECD	zaf	2090	-23.1356	-15.123	-0.595092	-0.711002
-1.57254	-0.0727929	OECD	zaf	2020	-1.90662	-1.23846	-0.0704678	-0.0751255
-4.13441	-0.198576	OECD	zaf	2030	-5.00734	-3.26102	-0.191185	-0.206027
-9.3577	-0.369144	OECD	zaf	2050	-11.3135	-7.3944	-0.347196	-0.391505
-20.2691	-0.688899	OECD	zaf	2095	-24.5032	-16.0165	-0.627652	-0.753068
-5.39362	-0.244933	OECD	zaf	2035	-6.52844	-4.25712	-0.234423	-0.255554
-11.9598	-0.441418	OECD	zaf	2060	-14.4569	-9.45179	-0.411078	-0.47251
-17.9925	-0.615543	OECD	zaf	2085	-21.7502	-14.2179	-0.56334	-0.669878
-14.4449	-0.510584	OECD	zaf	2070	-17.4606	-11.4155	-0.471621	-0.550757
-15.6484	-0.545116	OECD	zaf	2075	-18.9156	-12.3662	-0.50178	-0.589936
-21.3863	-0.726923	OECD	zaf	2100	-25.8542	-16.8993	-0.661077	-0.796142
-6.70267	-0.289096	OECD	zaf	2040	-8.10849	-5.29337	-0.275028	-0.30335
-13.2168	-0.476147	OECD	zaf	2065	-15.976	-10.4452	-0.441517	-0.511744
-10.6714	-0.405929	OECD	zaf	2055	-12.9002	-8.43328	-0.379826	-0.432601

## Sheet: PanelB
n	t	r5	nat_omega_baseline_mN	nat_omega_baseline_nN	nat_omega_damages_mN	nat_omega_damages_nN	nat_omega_ub_mkt_damages_mN	nat_omega_ub_mkt_damages_nN	nat_omega_lb_mkt_damages_mN	nat_omega_lb_mkt_damages_nN	nat_omega_ub_nonmkt_damages_mN	nat_omega_ub_nonmkt_damages_nN	nat_omega_lb_nonmkt_damages_mN	nat_omega_lb_nonmkt_damages_nN	NAT_CAP_DAM_baseline_mN	NAT_CAP_DAM_baseline_nN	NAT_CAP_DAM_damages_mN	NAT_CAP_DAM_damages_nN	NAT_CAP_DAM_ub_mkt_damages_mN	NAT_CAP_DAM_ub_mkt_damages_nN	NAT_CAP_DAM_lb_mkt_damages_mN	NAT_CAP_DAM_lb_mkt_damages_nN	NAT_CAP_DAM_ub_nonmkt_damages_mN	NAT_CAP_DAM_ub_nonmkt_damages_nN	NAT_CAP_DAM_lb_nonmkt_damages_mN	NAT_CAP_DAM_lb_nonmkt_damages_nN	YGROSS_damages	YGROSS_ub_mkt_damages	YGROSS_lb_mkt_damages	YGROSS_ub_nonmkt_damages	YGROSS_lb_nonmkt_damages	TATM_baseline	TATM_damages	TATM_ub_mkt_damages	TATM_lb_mkt_damages	TATM_ub_nonmkt_damages	TATM_lb_nonmkt_damages	YGROSS2020	YGROSS_baseline	pop2020	pop	year	GDP_change_perc	GDP_change_perc_ub	GDP_change_perc_lb	GDP_change	dr	disc_damage	NPV
usa	18	OECD	1	1	1.0323	1.02091	1.05476	1.02091	1.00984	1.02091	1.03238	1.04122	1.03222	1.0007	0.204576	1.58508	0.211186	1.61824	0.215783	1.61825	0.20659	1.61824	0.211201	1.65043	0.211173	1.5862	43.2783	43.279	43.2776	43.4558	43.1063	3.6116	3.60294	3.60309	3.6028	3.6096	3.59659	16.1083	43.4207	329.48	481.6	2100	-0.327999	-0.326329	-0.329703	-0.14242	0.0939771	-0.0133842	-2.45443
aus	18	OECD	1	1	1.00063	1.0418	1.09579	1.0418	0.905485	1.0418	1.00063	1.13762	1.00063	0.946434	0.0476993	0.33957	0.0477294	0.35377	0.0522704	0.353771	0.0431888	0.35377	0.0477295	0.386309	0.0477294	0.321367	4.43568	4.4372	4.43403	4.45415	4.41778	3.6116	3.60294	3.60309	3.6028	3.6096	3.59659	0.965207	4.45261	25.69	44.63	2100	-0.380245	-0.346243	-0.417362	-0.0169308	0.0939771	-0.00159111	-0.249631
jpn	18	OECD	1	1	1.05547	0.988673	1.06784	0.988672	1.04311	0.988673	1.05561	1.00177	1.05535	0.975632	0.0197337	0.0875891	0.020829	0.0865965	0.0210731	0.0865965	0.0205848	0.0865965	0.0208313	0.0877445	0.0208268	0.0854531	6.94458	6.94462	6.94454	6.9672	6.92292	3.6116	3.60294	3.60309	3.6028	3.6096	3.59659	4.41285	6.97383	125.84	76.91	2100	-0.419516	-0.418947	-0.420091	-0.0292563	0.0939771	-0.00274943	-0.522679
sui	18	OECD	1	1	1.00979	0.987279	1.04567	0.987278	0.973915	0.987279	1.00982	1.03949	1.00977	0.93531	0.00241127	0.041239	0.00243489	0.0407141	0.00252145	0.0407141	0.00234834	0.0407141	0.00243494	0.0428678	0.00243485	0.0385691	1.5659	1.56592	1.56588	1.57108	1.56094	3.6116	3.60294	3.60309	3.6028	3.6096	3.59659	0.400262	1.57256	8.64	12.42	2100	-0.42336	-0.422306	-0.424449	-0.00665757	0.0939771	-0.000625659	-0.0968676
dnk	18	OECD	1	1	0.962348	0.940927	0.992136	0.940924	0.932563	0.94093	0.962257	0.972654	0.962435	0.909344	0.00206326	0.0231755	0.00198554	0.0218058	0.00204703	0.0218057	0.00192405	0.0218058	0.00198537	0.0225416	0.00198569	0.0210728	0.765985	0.765996	0.765974	0.768487	0.763589	3.6116	3.60294	3.60309	3.6028	3.6096	3.59659	0.216376	0.769276	5.83	7.51	2100	-0.427799	-0.426373	-0.429267	-0.00329095	0.0939771	-0.000309274	-0.0481774
grc	18	OECD	1	1	1.00159	0.912718	1.05438	0.912713	0.948794	0.912722	1.00159	0.977654	1.00158	0.848079	0.00208483	0.0291561	0.00208814	0.0266101	0.00219826	0.02661	0.00197802	0.0266102	0.00208814	0.0285045	0.00208813	0.0247232	0.995407	0.995444	0.995369	0.998699	0.992254	3.6116	3.60294	3.60309	3.6028	3.6096	3.59659	0.215324	0.999706	10.72	10.08	2100	-0.429968	-0.426316	-0.433802	-0.00429841	0.0939771	-0.000403952	-0.0604096
cor	18	OECD	1	1	0.943888	0.902824	0.97483	0.902819	0.912949	0.902829	0.943752	0.930935	0.944017	0.874837	0.0055067	0.0320644	0.00519756	0.0289471	0.00536803	0.0289469	0.00502711	0.0289472	0.00519691	0.0298495	0.00519819	0.0280481	4.57079	4.57084	4.57074	4.58567	4.55654	3.6116	3.60294	3.60309	3.6028	3.6096	3.59659	1.92397	4.59056	51.78	33.01	2100	-0.430698	-0.429635	-0.431793	-0.0197714	0.0939771	-0.00185806	-0.333774
aut	18	OECD	1	1	1.01005	0.91563	1.04358	0.915626	0.976511	0.915634	1.01007	0.952561	1.01002	0.878865	0.00727166	0.0488251	0.00734474	0.0447037	0.00758874	0.0447036	0.00710077	0.0447039	0.0073449	0.0465085	0.0073446	0.042906	1.17737	1.17743	1.17731	1.18125	1.17365	3.6116	3.60294	3.60309	3.6028	3.6096	3.59659	0.328808	1.18247	8.92	10.41	2100	-0.431703	-0.42651	-0.437058	-0.00510478	0.0939771	-0.000479732	-0.0751752
bel	18	OECD	1	1	0.871719	0.846571	0.928378	0.846563	0.815065	0.846579	0.871409	0.917829	0.872015	0.775633	0.00240957	0.0186786	0.00210032	0.0158113	0.00223691	0.0158112	0.00196373	0.0158114	0.00209967	0.0171435	0.00210094	0.0144844	1.53756	1.5376	1.53752	1.54261	1.53272	3.6116	3.60294	3.60309	3.6028	3.6096	3.59659	0.398865	1.54429	11.56	14.33	2100	-0.435737	-0.43326	-0.438368	-0.00672905	0.0939771	-0.000632376	-0.0975742
nld	18	OECD	1	1	0.851328	0.781757	0.924068	0.781746	0.778596	0.781768	0.850969	0.923303	0.851671	0.640856	0.00140397	0.0203029	0.00119514	0.0158698	0.00129731	0.0158696	0.00109297	0.0158699	0.0011947	0.0187454	0.00119556	0.0130055	2.23282	2.23285	2.23279	2.24025	2.2257	3.6116	3.60294	3.60309	3.6028	3.6096	3.59659	0.719142	2.24261	17.44	19.81	2100	-0.436683	-0.435516	-0.437946	-0.00979312	0.0939771	-0.000920329	-0.146024
gbr	18	OECD	1	1	0.909181	0.892554	0.945146	0.892549	0.873219	0.89256	0.908961	0.930556	0.90939	0.854721	0.00639207	0.04974	0.00581127	0.0443931	0.00604128	0.0443929	0.00558127	0.0443933	0.00581004	0.0462853	0.00581244	0.0425082	8.58978	8.58985	8.58972	8.6182	8.56256	3.6116	3.60294	3.60309	3.6028	3.6096	3.59659	2.13918	8.62775	67.22	86.02	2100	-0.440089	-0.43937	-0.440834	-0.0379698	0.0939771	-0.00356829	-0.547612
irl	18	OECD	1	1	0.829155	0.798455	0.875738	0.798444	0.782578	0.798465	0.828743	0.84858	0.82955	0.748546	0.00180598	0.0219678	0.00149729	0.0175382	0.00158146	0.017538	0.00141312	0.0175383	0.00149664	0.0186409	0.00149791	0.0164396	0.646002	0.646018	0.645986	0.648111	0.643983	3.6116	3.60294	3.60309	3.6028	3.6096	3.59659	0.314078	0.648867	4.99	6.25	2100	-0.441439	-0.439	-0.444006	-0.00286435	0.0939771	-0.000269183	-0.0497371
ita	18	OECD	1	1	0.919484	0.904333	0.95689	0.904328	0.882082	0.904338	0.919289	0.939442	0.91967	0.86938	0.00883095	0.0719643	0.00811958	0.0650763	0.00845007	0.0650761	0.0077891	0.0650766	0.00811808	0.0676055	0.00812101	0.062557	4.48537	4.48543	4.48531	4.50025	4.47112	3.6116	3.60294	3.60309	3.6028	3.6096	3.59659	1.5808	4.50538	59.55	50.96	2100	-0.444036	-0.442759	-0.445363	-0.0200055	0.0939771	-0.00188006	-0.301849
esp	18	OECD	1	1	0.913954	0.87726	0.951889	0.877254	0.876023	0.877267	0.913746	0.913527	0.914153	0.841152	0.0132163	0.0852389	0.0120785	0.0747716	0.0125801	0.0747713	0.011577	0.074772	0.0120761	0.0778668	0.0120808	0.0716883	3.95628	3.95641	3.95615	3.96948	3.94364	3.6116	3.60294	3.60309	3.6028	3.6096	3.59659	1.24704	3.97453	47.35	49.44	2100	-0.459006	-0.455771	-0.462367	-0.0182433	0.0939771	-0.00171445	-0.273689
fra	18	OECD	1	1	0.934418	0.905966	0.962623	0.905961	0.906215	0.90597	0.934259	0.941009	0.934569	0.871078	0.0288043	0.130534	0.0269143	0.118254	0.0277271	0.118253	0.0261015	0.118254	0.0269103	0.122833	0.0269181	0.113693	7.87697	7.87717	7.87677	7.90359	7.85144	3.6116	3.60294	3.60309	3.6028	3.6096	3.59659	2.07418	7.9136	67.39	87.83	2100	-0.462867	-0.460386	-0.465419	-0.0366295	0.0939771	-0.00344233	-0.524666
fin	18	OECD	1	1	0.952008	0.867352	0.9771	0.867345	0.926917	0.867359	0.951892	0.922665	0.952118	0.812286	0.0266064	0.072142	0.0253289	0.0625679	0.0259969	0.0625675	0.024661	0.0625682	0.0253262	0.066562	0.0253315	0.0585893	0.611977	0.612127	0.611825	0.614017	0.610021	3.6116	3.60294	3.60309	3.6028	3.6096	3.59659	0.187061	0.615002	5.53	6.06	2100	-0.491737	-0.467464	-0.516601	-0.00302419	0.0939771	-0.000284205	-0.0436784
rfa	18	OECD	1	1	0.846079	0.836945	0.883864	0.836937	0.808297	0.836953	0.845707	0.87474	0.846434	0.799312	0.0309725	0.128019	0.0262029	0.107135	0.0273738	0.107134	0.0250321	0.107136	0.0261928	0.11198	0.0262125	0.102307	8.98251	8.98281	8.9822	9.01291	8.95335	3.6116	3.60294	3.60309	3.6028	3.6096	3.59659	3.07099	9.0271	83.24	85.47	2100	-0.493975	-0.49063	-0.497461	-0.0445916	0.0939771	-0.00419059	-0.655255
prt	18	OECD	1	1	0.808997	0.806561	0.890395	0.806551	0.727606	0.806571	0.808535	0.892988	0.809438	0.720523	0.00732344	0.0262543	0.00592396	0.0211732	0.00652038	0.0211731	0.00532759	0.0211734	0.00592102	0.0234443	0.00592677	0.0189111	0.624185	0.624354	0.624	0.626244	0.622213	3.6116	3.60294	3.60309	3.6028	3.6096	3.59659	0.242521	0.62729	10.31	7.46	2100	-0.494985	-0.468016	-0.524554	-0.00310499	0.0939771	-0.000291798	-0.0472297
nor	18	OECD	1	1	0.804442	0.775672	0.835304	0.77566	0.773584	0.775683	0.80397	0.803433	0.804894	0.74802	0.0118889	0.10225	0.0095628	0.0793014	0.00992991	0.0793006	0.0091957	0.0793023	0.0095579	0.0821477	0.00956747	0.0764649	0.903072	0.903145	0.902995	0.906075	0.900193	3.6116	3.60294	3.60309	3.6028	3.6096	3.59659	0.264255	0.907926	5.38	8.07	2100	-0.534657	-0.526532	-0.543071	-0.00485429	0.0939771	-0.000456192	-0.0691986
rsam	18	LAM	1	1	0.987659	0.988189	1.00485	0.988189	0.970471	0.98819	0.98763	1.00976	0.987688	0.966715	0.0615375	0.281357	0.0607778	0.278033	0.0618361	0.278033	0.0597195	0.278033	0.0607762	0.284105	0.0607793	0.271985	11.1192	11.1201	11.1183	11.1671	11.0733	3.6116	3.60294	3.60309	3.6028	3.6096	3.59659	1.5502	11.1805	153.58	165.5	2100	-0.548489	-0.540677	-0.556428	-0.0613239	0.0939771	-0.00576304	-0.800305
arg	18	LAM	1	1	0.974633	0.965851	1.00724	0.965849	0.942032	0.965853	0.974572	1.00144	0.974692	0.930431	0.0123448	0.0938721	0.0120315	0.0906649	0.0124342	0.0906648	0.0116289	0.090665	0.0120309	0.0940069	0.0120322	0.0873364	4.51759	4.51803	4.51714	4.53662	4.49936	3.6116	3.60294	3.60309	3.6028	3.6096	3.59659	0.62395	4.5426	45.38	56.02	2100	-0.550642	-0.540947	-0.56064	-0.0250135	0.0939771	-0.0023507	-0.326372
chl	18	LAM	1	1	0.984637	0.953663	1.00606	0.95366	0.963215	0.953665	0.9846	0.975868	0.984673	0.931557	0.0331513	0.0364562	0.0326418	0.0347661	0.0333524	0.034766	0.0319312	0.0347661	0.0326407	0.0355763	0.0326428	0.0339591	1.51658	1.51705	1.51611	1.52275	1.51068	3.6116	3.60294	3.60309	3.6028	3.6096	3.59659	0.304992	1.52501	19.12	16.82	2100	-0.552774	-0.522392	-0.583761	-0.00842986	0.0939771	-0.000792214	-0.116787
swe	18	OECD	1	1	0.906856	0.800304	0.936175	0.800294	0.877539	0.800314	0.906631	0.837591	0.907071	0.763173	0.0329599	0.137528	0.0298884	0.110051	0.0308553	0.11005	0.0289216	0.110052	0.029882	0.115188	0.0298946	0.104932	1.59385	1.59415	1.59355	1.59925	1.58868	3.6116	3.60294	3.60309	3.6028	3.6096	3.59659	0.395457	1.60276	10.35	15.5	2100	-0.555592	-0.53733	-0.574401	-0.00890479	0.0939771	-0.000836846	-0.123984
can	18	OECD	1	1	0.929063	0.902897	0.958843	0.902892	0.899286	0.902902	0.928892	0.93387	0.929227	0.87206	0.103048	0.382763	0.0957346	0.345578	0.0988048	0.345577	0.0926645	0.34558	0.0957191	0.357447	0.0957493	0.333756	5.54068	5.54137	5.53996	5.56054	5.52157	3.6116	3.60294	3.60309	3.6028	3.6096	3.59659	1.50572	5.57166	38.01	57.91	2100	-0.556112	-0.54366	-0.568935	-0.0309847	0.0939771	-0.00291185	-0.439824
rjan57	18	ASIA	1	1	0.998652	0.999161	1.00128	0.999161	0.99602	0.999162	0.998649	1.00209	0.998655	0.996249	0.0190017	0.0357581	0.018976	0.0357281	0.0190261	0.0357281	0.018926	0.0357282	0.018976	0.0358328	0.0189761	0.0356239	1.34178	1.34186	1.34171	1.34816	1.33569	3.6116	3.60294	3.60309	3.6028	3.6096	3.59659	0.210076	1.35014	18.74	26.85	2100	-0.618992	-0.613431	-0.624567	-0.00835725	0.0939771	-0.00078539	-0.114168
mex	18	LAM	1	1	0.850507	0.848938	0.89212	0.848931	0.808897	0.848946	0.850145	0.891503	0.850852	0.806559	0.0397558	0.1394	0.0338098	0.118332	0.035465	0.118331	0.0321547	0.118333	0.0337972	0.124273	0.0338218	0.112414	10.5144	10.5156	10.5131	10.5597	10.4709	3.6116	3.60294	3.60309	3.6028	3.6096	3.59659	1.64108	10.5828	128.93	134.86	2100	-0.646594	-0.635076	-0.658641	-0.068428	0.0939771	-0.00643066	-0.876328
bra	18	LAM	1	1	0.931251	0.981582	0.95909	0.981581	0.903416	0.981583	0.931085	1.01837	0.93141	0.944967	0.243251	0.452378	0.22652	0.444042	0.233295	0.444042	0.219745	0.444042	0.226485	0.460689	0.226554	0.427463	9.73257	9.73678	9.72825	9.77757	9.68923	3.6116	3.60294	3.60309	3.6028	3.6096	3.59659	2.61427	9.79698	212.56	179	2100	-0.657419	-0.614495	-0.701522	-0.0644072	0.0939771	-0.00605281	-0.899673
rcam	18	LAM	1	1	0.865585	0.859227	0.9208	0.85922	0.810376	0.859234	0.86526	0.925984	0.865895	0.792772	0.0360659	0.116482	0.0312159	0.100077	0.0332082	0.100076	0.0292236	0.100077	0.0312056	0.107859	0.0312256	0.0923252	4.22467	4.22644	4.2228	4.24284	4.20724	3.6116	3.60294	3.60309	3.6028	3.6096	3.59659	0.79255	4.25352	92.76	92.11	2100	-0.678075	-0.636489	-0.722159	-0.028842	0.0939771	-0.00271049	-0.382441
zaf	18	OECD	1	1	0.788652	0.791412	0.832266	0.791401	0.745042	0.791422	0.788141	0.836582	0.789139	0.746433	0.0453346	0.0258584	0.0357487	0.0204621	0.037727	0.0204619	0.0337706	0.0204624	0.0357285	0.021632	0.0357681	0.0192966	4.37604	4.37894	4.37299	4.39025	4.36243	3.6116	3.60294	3.60309	3.6028	3.6096	3.59659	0.582258	4.40808	59.31	69.46	2100	-0.726923	-0.661077	-0.796142	-0.0320434	0.0939771	-0.00301134	-0.39342
meme	18	MAF	1	1	0.985136	0.977408	1.00329	0.977407	0.966988	0.977409	0.9851	1.00012	0.98517	0.954797	0.000452378	0.0219206	0.000445651	0.0214252	0.000453865	0.0214251	0.000437437	0.0214252	0.000445636	0.0219233	0.000445664	0.020929	5.9802	5.98024	5.98015	6.02142	5.94087	3.6116	3.60294	3.60309	3.6028	3.6096	3.59659	0.449123	6.03403	48.55	83.69	2100	-0.892179	-0.891405	-0.892966	-0.0538344	0.0939771	-0.0050592	-0.681524
golf57	18	MAF	1	1	0.896432	0.906515	1.15427	0.90651	0.638623	0.90652	0.896181	1.16177	0.896671	0.652451	0.0091346	0.0825928	0.00818818	0.0748687	0.0105443	0.0748684	0.00583225	0.074869	0.00818612	0.0959561	0.00819015	0.0538703	16.754	16.7557	16.7519	16.887	16.6262	3.6116	3.60294	3.60309	3.6028	3.6096	3.59659	4.9476	16.9099	212.7	329.96	2100	-0.921671	-0.911983	-0.934364	-0.155853	0.0939771	-0.0146467	-2.36276
osea	18	ASIA	1	1	1.00498	1.00582	1.01094	1.00582	0.999021	1.00582	1.00499	1.01248	1.00497	0.999197	0.041947	0.0579846	0.042156	0.0583224	0.0424062	0.0583224	0.0419059	0.0583224	0.0421565	0.0587084	0.0421556	0.0579381	5.51097	5.51102	5.51092	5.55134	5.47245	3.6116	3.60294	3.60309	3.6028	3.6096	3.59659	1.14123	5.56339	231.31	261.21	2100	-0.942151	-0.941216	-0.943092	-0.0524155	0.0939771	-0.00492586	-0.784116
noap	18	MAF	1	1	0.734201	0.741778	1	0.741765	1	0.741792	0.733559	1	0.734815	1	0.00476026	0.0266715	0.0034944	0.0197811	0.00476026	0.0197809	0.00476026	0.0197814	0.00349172	0.0266715	0.00349695	0.0266715	3.28736	3.29029	3.29029	3.31113	3.26736	3.6116	3.60294	3.60309	3.6028	3.6096	3.59659	0.578376	3.32096	50.72	59.86	2100	-1.01188	-0.923614	-0.923567	-0.0336041	0.0939771	-0.00315801	-0.452143
noan	18	MAF	1	1	0.734201	0.741778	0.854792	0.741765	0.613622	0.741792	0.733559	0.87518	0.734815	0.60898	0.00476026	0.0266715	0.00349438	0.019781	0.00406871	0.0197808	0.00292009	0.0197813	0.00349171	0.0233418	0.00349692	0.0162343	3.3679	3.36938	3.36619	3.39164	3.34523	3.6116	3.60294	3.60309	3.6028	3.6096	3.59659	0.343704	3.40241	48.73	45.22	2100	-1.01431	-0.971048	-1.06457	-0.0345109	0.0939771	-0.00324324	-0.42962
egy	18	MAF	1	1	0.559529	0.559529	0.562748	0.559506	0.559551	0.559551	0.558465	0.566496	0.560546	0.560546	0.00015109	0.00663472	8.45103e-05	0.00371106	8.49978e-05	0.00371095	8.45127e-05	0.00371116	8.43681e-05	0.00375811	8.46461e-05	0.00371702	10.503	10.5032	10.503	10.5749	10.4345	3.6116	3.60294	3.60309	3.6028	3.6096	3.59659	1.0245	10.6148	102.33	157.82	2100	-1.05312	-1.05171	-1.0531	-0.111787	0.0939771	-0.0105054	-1.39648
oeu	18	REF	1	1	0.94825	0.930726	0.98823	0.930723	0.908274	0.93073	0.948125	0.974975	0.94837	0.88668	0.00480447	0.0424297	0.00455572	0.039489	0.00474789	0.0394889	0.00436356	0.0394891	0.00455519	0.0413677	0.00455622	0.0376178	0.756062	0.756196	0.755923	0.764103	0.748414	3.6116	3.60294	3.60309	3.6028	3.6096	3.59659	0.322316	0.766783	20.83	12.24	2100	-1.39817	-1.38076	-1.41627	-0.0107209	0.0939771	-0.00100752	-0.178623
chn	18	ASIA	1	1	1.0308	1.0228	1.05099	1.0228	1.01062	1.0228	1.03088	1.04172	1.03073	1.00398	0.294686	0.422042	0.303758	0.431661	0.309703	0.431662	0.297813	0.431661	0.303783	0.439648	0.303734	0.423719	61.5414	61.5437	61.5391	62.2954	60.8245	3.6116	3.60294	3.60309	3.6028	3.6096	3.59659	21.799	62.4471	1402.11	809.57	2100	-1.45029	-1.44666	-1.45399	-0.905664	0.0939771	-0.0851117	-16.1695
mys	18	ASIA	1	1	0.99745	0.995872	1.01145	0.995872	0.983448	0.995873	0.997444	1.01003	0.997456	0.981778	0.12349	0.026397	0.123175	0.026288	0.124905	0.026288	0.121445	0.026288	0.123174	0.0266619	0.123176	0.0259156	4.11797	4.12	4.11591	4.16533	4.07299	3.6116	3.60294	3.60309	3.6028	3.6096	3.59659	0.777196	4.18011	32.37	46.93	2100	-1.48676	-1.43809	-1.53605	-0.0621485	0.0939771	-0.00584053	-0.874602
vnm	18	ASIA	1	1	0.999481	0.94309	1.03457	0.943087	0.964396	0.943093	0.99948	1.00398	0.999482	0.882479	0.077033	0.0298307	0.076993	0.0281323	0.0796971	0.0281322	0.074289	0.0281324	0.0769929	0.0299495	0.0769931	0.0263225	4.05509	4.05951	4.05053	4.10254	4.01001	3.6116	3.60294	3.60309	3.6028	3.6096	3.59659	0.601056	4.11692	97.34	79.62	2100	-1.50188	-1.39451	-1.61267	-0.0618312	0.0939771	-0.00581072	-0.840203
idn	18	ASIA	1	1	1.0004	1.00089	1.01884	1.00089	0.981962	1.00089	1.0004	1.02085	1.0004	0.981024	0.102165	0.0486179	0.102206	0.0486613	0.104091	0.0486613	0.100322	0.0486613	0.102206	0.0496319	0.102206	0.0476948	17.0797	17.0827	17.0767	17.2821	16.8876	3.6116	3.60294	3.60309	3.6028	3.6096	3.59659	2.92269	17.342	273.52	263.26	2100	-1.51211	-1.49473	-1.52978	-0.262229	0.0939771	-0.0246435	-3.6187
rsas	18	ASIA	1	1	0.995129	0.982902	1.10346	0.982901	0.886814	0.982903	0.995117	1.08362	0.99514	0.882653	0.0107522	0.0367204	0.0106998	0.0360923	0.011865	0.0360923	0.00953469	0.0360923	0.0106997	0.0397916	0.0106999	0.0324086	26.6278	26.6353	26.6194	26.9544	26.3174	3.6116	3.60294	3.60309	3.6028	3.6096	3.59659	1.92625	27.0435	476.88	686.01	2100	-1.53712	-1.50918	-1.56803	-0.415691	0.0939771	-0.0390654	-5.49512
blt	18	REF	1	1	1.05563	1.02711	1.08944	1.02711	1.02182	1.02711	1.05576	1.06407	1.0555	0.99033	0.0176356	0.0354164	0.0186171	0.0363771	0.0192137	0.0363772	0.0180205	0.0363771	0.0186192	0.037686	0.0186151	0.0350737	0.367907	0.368068	0.367742	0.372668	0.363391	3.6116	3.60294	3.60309	3.6028	3.6096	3.59659	0.139994	0.373741	6.02	4.4	2100	-1.56081	-1.51779	-1.60509	-0.00583337	0.0939771	-0.000548203	-0.0945378
tha	18	ASIA	1	1	0.926872	0.945394	0.977873	0.945391	0.875877	0.945397	0.926696	1.00609	0.927041	0.884982	0.0249014	0.0431787	0.0230795	0.0408198	0.0243501	0.0408197	0.0218091	0.0408199	0.0230757	0.0434416	0.0230832	0.0382086	4.24469	4.24638	4.24291	4.29576	4.19616	3.6116	3.60294	3.60309	3.6028	3.6096	3.59659	1.00578	4.31344	69.8	48.75	2100	-1.59394	-1.55474	-1.63516	-0.0687537	0.0939771	-0.00646127	-0.983296
tur	18	REF	1	1	1.1439	1.07041	1.21664	1.07041	1.07116	1.0704	1.14425	1.11649	1.14357	1.02454	0.013661	0.0510538	0.0156277	0.0546499	0.0166218	0.05465	0.0146336	0.0546498	0.0156319	0.0570022	0.0156236	0.0523077	6.44776	6.44853	6.44694	6.53302	6.36684	3.6116	3.60294	3.60309	3.6028	3.6096	3.59659	1.57447	6.55268	84.34	85.91	2100	-1.60127	-1.58947	-1.61379	-0.104926	0.0939771	-0.00986066	-1.53658
ris	18	REF	1	1	1.02863	0.998983	1.07349	0.998983	0.983763	0.998983	1.0287	1.03957	1.02856	0.958583	0.0233105	0.0965275	0.0239781	0.0964294	0.0250244	0.0964294	0.0229318	0.0964294	0.0239795	0.100348	0.0239767	0.0925267	4.60532	4.60673	4.60386	4.66674	4.547	3.6116	3.60294	3.60309	3.6028	3.6096	3.59659	1.09312	4.68208	103.94	105.18	2100	-1.63941	-1.6094	-1.67064	-0.0767584	0.0939771	-0.00721353	-1.12698
ukr	18	REF	1	1	0.997791	0.95645	1.05223	0.956448	0.943362	0.956453	0.997786	1.01075	0.997796	0.902398	0.0134579	0.0213206	0.0134282	0.0203917	0.0141611	0.0203916	0.0126954	0.0203917	0.0134281	0.0215499	0.0134283	0.0192381	2.18785	2.18896	2.1867	2.21635	2.16083	3.6116	3.60294	3.60309	3.6028	3.6096	3.59659	0.329	2.22501	44.13	33.21	2100	-1.67001	-1.62048	-1.72208	-0.0371579	0.0939771	-0.00349199	-0.500558
nde	18	ASIA	1	1	0.836771	0.845063	0.883958	0.845055	0.789589	0.845071	0.836377	0.891555	0.837148	0.798775	0.0579177	0.095683	0.0484668	0.0808629	0.051199	0.0808622	0.0457349	0.0808635	0.0484417	0.0853075	0.0484908	0.0764397	73.4033	73.4148	73.3911	74.3009	72.5502	3.6116	3.60294	3.60309	3.6028	3.6096	3.59659	7.68316	74.6696	1380	1459.83	2100	-1.69592	-1.68046	-1.71219	-1.26634	0.0939771	-0.119007	-16.2364
rsl	18	REF	1	1	0.952894	0.884524	0.984314	0.884518	0.921478	0.88453	0.95278	0.926126	0.953003	0.843108	0.00530683	0.0113539	0.00505673	0.0100422	0.00522355	0.0100421	0.00488992	0.0100422	0.0050562	0.010515	0.00505723	0.00957119	0.400651	0.400716	0.400584	0.40584	0.39573	3.6116	3.60294	3.60309	3.6028	3.6096	3.59659	0.13725	0.407568	5.46	3.91	2100	-1.69713	-1.68127	-1.71348	-0.00691695	0.0939771	-0.000650035	-0.108982
pol	18	REF	1	1	0.956466	0.933024	1.00054	0.933021	0.9124	0.933027	0.956361	0.979319	0.956566	0.886941	0.0239417	0.0300406	0.0228989	0.0280277	0.0239545	0.0280276	0.0218434	0.0280277	0.0228967	0.0294192	0.022901	0.0266417	2.03956	2.03994	2.03917	2.06619	2.01431	3.6116	3.60294	3.60309	3.6028	3.6096	3.59659	0.897808	2.07481	37.95	25.19	2100	-1.69888	-1.68073	-1.71782	-0.0352486	0.0939771	-0.00331256	-0.596709
rsaf	18	MAF	1	1	0.879244	0.902688	0.918949	0.902683	0.839543	0.902693	0.878952	0.943323	0.879522	0.862235	0.568821	0.497825	0.500122	0.449373	0.522709	0.44937	0.477539	0.449377	0.499967	0.46961	0.50027	0.429221	108.439	108.663	108.205	109.268	107.642	3.6116	3.60294	3.60309	3.6028	3.6096	3.59659	2.72158	110.32	1077.39	2597.44	2100	-1.70479	-1.50129	-1.91655	-1.88072	0.0939771	-0.176745	-25.4057
rom	18	REF	1	1	0.893765	0.86263	0.937767	0.862623	0.849768	0.862637	0.893509	0.917581	0.89401	0.807925	0.0108927	0.0174464	0.009735	0.0150486	0.0102145	0.0150485	0.0092555	0.0150487	0.00973257	0.0160082	0.00973733	0.0140928	0.556042	0.556147	0.555932	0.563253	0.549203	3.6116	3.60294	3.60309	3.6028	3.6096	3.59659	0.318381	0.565799	19.29	7.9	2100	-1.72449	-1.70591	-1.74393	-0.00975718	0.0939771	-0.000916951	-0.177705
rcz	18	REF	1	1	0.92283	0.834844	0.965556	0.834835	0.880109	0.834852	0.922644	0.885498	0.923008	0.784412	0.00874055	0.018439	0.00806572	0.0153922	0.00843935	0.0153921	0.00769212	0.0153923	0.0080643	0.0163273	0.00806708	0.0144607	1.15267	1.15292	1.15242	1.16769	1.13843	3.6116	3.60294	3.60309	3.6028	3.6096	3.59659	0.298131	1.173	10.7	9.18	2100	-1.73278	-1.71194	-1.75452	-0.0203255	0.0939771	-0.00191013	-0.2991
hun	18	REF	1	1	0.804071	0.762562	0.880763	0.762549	0.727388	0.762574	0.803598	0.845865	0.804524	0.679628	0.00394895	0.0147976	0.00317487	0.0112824	0.00347787	0.0112822	0.00287189	0.0112825	0.00317324	0.0125164	0.00317642	0.0100532	0.654965	0.65509	0.654828	0.663537	0.646834	3.6116	3.60294	3.60309	3.6028	3.6096	3.59659	0.211927	0.666629	9.75	7.19	2100	-1.74976	-1.73092	-1.77031	-0.0116644	0.0939771	-0.00109619	-0.17737
cro	18	REF	1	1	0.833625	0.798718	0.877745	0.798708	0.789509	0.798728	0.833223	0.846389	0.834009	0.751252	0.00413735	0.0155765	0.00344866	0.0124397	0.0036313	0.0124396	0.00326604	0.0124398	0.00344721	0.0131834	0.00345005	0.0116988	0.156646	0.156692	0.156598	0.158675	0.154722	3.6116	3.60294	3.60309	3.6028	3.6096	3.59659	0.0696232	0.159505	4.05	2.95	2100	-1.79206	-1.76341	-1.82212	-0.00285841	0.0939771	-0.000268625	-0.0469557
bgr	18	REF	1	1	0.829694	0.704579	0.88829	0.704564	0.771104	0.704594	0.829282	0.784041	0.830087	0.625462	0.0043791	0.0126348	0.00363295	0.00890039	0.00388968	0.00890025	0.00337624	0.00890052	0.00363138	0.00990572	0.00363445	0.00789886	0.228518	0.228609	0.228421	0.231479	0.22571	3.6116	3.60294	3.60309	3.6028	3.6096	3.59659	0.111158	0.232711	6.93	2.97	2100	-1.80153	-1.76238	-1.84328	-0.00419236	0.0939771	-0.000393986	-0.0730584
slo	18	REF	1	1	0.783272	0.756241	0.855477	0.756228	0.711074	0.756254	0.782748	0.825732	0.783772	0.687054	0.00270701	0.0110593	0.00212004	0.0083622	0.0023156	0.0083621	0.0019245	0.0083623	0.00211881	0.0091317	0.00212122	0.00759563	0.199339	0.199421	0.19925	0.201932	0.19688	3.6116	3.60294	3.60309	3.6028	3.6096	3.59659	0.0588046	0.203002	2.1	2.18	2100	-1.80442	-1.76409	-1.84828	-0.00366301	0.0939771	-0.000344239	-0.0547392
rus	18	REF	1	1	0.85036	0.829207	0.876514	0.829198	0.824209	0.829216	0.849998	0.860388	0.850705	0.798157	0.419954	0.437273	0.357092	0.362566	0.36808	0.362563	0.346105	0.362569	0.356955	0.376219	0.357223	0.348965	9.89699	9.90299	9.89082	10.0387	9.76194	3.6116	3.60294	3.60309	3.6028	3.6096	3.59659	2.28609	10.1778	144.1	133.97	2100	-2.75882	-2.69983	-2.81947	-0.280786	0.0939771	-0.0263875	-3.69327
[truncated: 14 more columns]

## Sheet: PanelC
n	t	r5	nat_omega_baseline_mN	nat_omega_baseline_nN	nat_omega_damages_mN	nat_omega_damages_nN	nat_omega_ub_mkt_damages_mN	nat_omega_ub_mkt_damages_nN	nat_omega_lb_mkt_damages_mN	nat_omega_lb_mkt_damages_nN	nat_omega_ub_nonmkt_damages_mN	nat_omega_ub_nonmkt_damages_nN	nat_omega_lb_nonmkt_damages_mN	nat_omega_lb_nonmkt_damages_nN	NAT_CAP_DAM_baseline_mN	NAT_CAP_DAM_baseline_nN	NAT_CAP_DAM_damages_mN	NAT_CAP_DAM_damages_nN	NAT_CAP_DAM_ub_mkt_damages_mN	NAT_CAP_DAM_ub_mkt_damages_nN	NAT_CAP_DAM_lb_mkt_damages_mN	NAT_CAP_DAM_lb_mkt_damages_nN	NAT_CAP_DAM_ub_nonmkt_damages_mN	NAT_CAP_DAM_ub_nonmkt_damages_nN	NAT_CAP_DAM_lb_nonmkt_damages_mN	NAT_CAP_DAM_lb_nonmkt_damages_nN	YGROSS_damages	YGROSS_ub_mkt_damages	YGROSS_lb_mkt_damages	YGROSS_ub_nonmkt_damages	YGROSS_lb_nonmkt_damages	TATM_baseline	TATM_damages	TATM_ub_mkt_damages	TATM_lb_mkt_damages	TATM_ub_nonmkt_damages	TATM_lb_nonmkt_damages	YGROSS2020	YGROSS_baseline	pop2020	pop	year	GDP_change_perc	GDP_change_perc_ub	GDP_change_perc_lb	GDP_change	dr	disc_damage	NPV
egy	18	MAF	1	1	0.559529	0.559529	0.562748	0.559506	0.559551	0.559551	0.558465	0.566496	0.560546	0.560546	0.00015109	0.00663472	8.45103e-05	0.00371106	8.49978e-05	0.00371095	8.45127e-05	0.00371116	8.43681e-05	0.00375811	8.46461e-05	0.00371702	10.503	10.5032	10.503	10.5749	10.4345	3.6116	3.60294	3.60309	3.6028	3.6096	3.59659	1.0245	10.6148	102.33	157.82	2100	-1.05312	-1.05171	-1.0531	-0.111787	0.0939771	-0.0105054	-1.39648
bgr	18	REF	1	1	0.829694	0.704579	0.88829	0.704564	0.771104	0.704594	0.829282	0.784041	0.830087	0.625462	0.0043791	0.0126348	0.00363295	0.00890039	0.00388968	0.00890025	0.00337624	0.00890052	0.00363138	0.00990572	0.00363445	0.00789886	0.228518	0.228609	0.228421	0.231479	0.22571	3.6116	3.60294	3.60309	3.6028	3.6096	3.59659	0.111158	0.232711	6.93	2.97	2100	-1.80153	-1.76238	-1.84328	-0.00419236	0.0939771	-0.000393986	-0.0730584
noan	18	MAF	1	1	0.734201	0.741778	0.854792	0.741765	0.613622	0.741792	0.733559	0.87518	0.734815	0.60898	0.00476026	0.0266715	0.00349438	0.019781	0.00406871	0.0197808	0.00292009	0.0197813	0.00349171	0.0233418	0.00349692	0.0162343	3.3679	3.36938	3.36619	3.39164	3.34523	3.6116	3.60294	3.60309	3.6028	3.6096	3.59659	0.343704	3.40241	48.73	45.22	2100	-1.01431	-0.971048	-1.06457	-0.0345109	0.0939771	-0.00324324	-0.42962
noap	18	MAF	1	1	0.734201	0.741778	1	0.741765	1	0.741792	0.733559	1	0.734815	1	0.00476026	0.0266715	0.0034944	0.0197811	0.00476026	0.0197809	0.00476026	0.0197814	0.00349172	0.0266715	0.00349695	0.0266715	3.28736	3.29029	3.29029	3.31113	3.26736	3.6116	3.60294	3.60309	3.6028	3.6096	3.59659	0.578376	3.32096	50.72	59.86	2100	-1.01188	-0.923614	-0.923567	-0.0336041	0.0939771	-0.00315801	-0.452143
slo	18	REF	1	1	0.783272	0.756241	0.855477	0.756228	0.711074	0.756254	0.782748	0.825732	0.783772	0.687054	0.00270701	0.0110593	0.00212004	0.0083622	0.0023156	0.0083621	0.0019245	0.0083623	0.00211881	0.0091317	0.00212122	0.00759563	0.199339	0.199421	0.19925	0.201932	0.19688	3.6116	3.60294	3.60309	3.6028	3.6096	3.59659	0.0588046	0.203002	2.1	2.18	2100	-1.80442	-1.76409	-1.84828	-0.00366301	0.0939771	-0.000344239	-0.0547392
hun	18	REF	1	1	0.804071	0.762562	0.880763	0.762549	0.727388	0.762574	0.803598	0.845865	0.804524	0.679628	0.00394895	0.0147976	0.00317487	0.0112824	0.00347787	0.0112822	0.00287189	0.0112825	0.00317324	0.0125164	0.00317642	0.0100532	0.654965	0.65509	0.654828	0.663537	0.646834	3.6116	3.60294	3.60309	3.6028	3.6096	3.59659	0.211927	0.666629	9.75	7.19	2100	-1.74976	-1.73092	-1.77031	-0.0116644	0.0939771	-0.00109619	-0.17737
nor	18	OECD	1	1	0.804442	0.775672	0.835304	0.77566	0.773584	0.775683	0.80397	0.803433	0.804894	0.74802	0.0118889	0.10225	0.0095628	0.0793014	0.00992991	0.0793006	0.0091957	0.0793023	0.0095579	0.0821477	0.00956747	0.0764649	0.903072	0.903145	0.902995	0.906075	0.900193	3.6116	3.60294	3.60309	3.6028	3.6096	3.59659	0.264255	0.907926	5.38	8.07	2100	-0.534657	-0.526532	-0.543071	-0.00485429	0.0939771	-0.000456192	-0.0691986
nld	18	OECD	1	1	0.851328	0.781757	0.924068	0.781746	0.778596	0.781768	0.850969	0.923303	0.851671	0.640856	0.00140397	0.0203029	0.00119514	0.0158698	0.00129731	0.0158696	0.00109297	0.0158699	0.0011947	0.0187454	0.00119556	0.0130055	2.23282	2.23285	2.23279	2.24025	2.2257	3.6116	3.60294	3.60309	3.6028	3.6096	3.59659	0.719142	2.24261	17.44	19.81	2100	-0.436683	-0.435516	-0.437946	-0.00979312	0.0939771	-0.000920329	-0.146024
zaf	18	OECD	1	1	0.788652	0.791412	0.832266	0.791401	0.745042	0.791422	0.788141	0.836582	0.789139	0.746433	0.0453346	0.0258584	0.0357487	0.0204621	0.037727	0.0204619	0.0337706	0.0204624	0.0357285	0.021632	0.0357681	0.0192966	4.37604	4.37894	4.37299	4.39025	4.36243	3.6116	3.60294	3.60309	3.6028	3.6096	3.59659	0.582258	4.40808	59.31	69.46	2100	-0.726923	-0.661077	-0.796142	-0.0320434	0.0939771	-0.00301134	-0.39342
cro	18	REF	1	1	0.833625	0.798718	0.877745	0.798708	0.789509	0.798728	0.833223	0.846389	0.834009	0.751252	0.00413735	0.0155765	0.00344866	0.0124397	0.0036313	0.0124396	0.00326604	0.0124398	0.00344721	0.0131834	0.00345005	0.0116988	0.156646	0.156692	0.156598	0.158675	0.154722	3.6116	3.60294	3.60309	3.6028	3.6096	3.59659	0.0696232	0.159505	4.05	2.95	2100	-1.79206	-1.76341	-1.82212	-0.00285841	0.0939771	-0.000268625	-0.0469557
irl	18	OECD	1	1	0.829155	0.798455	0.875738	0.798444	0.782578	0.798465	0.828743	0.84858	0.82955	0.748546	0.00180598	0.0219678	0.00149729	0.0175382	0.00158146	0.017538	0.00141312	0.0175383	0.00149664	0.0186409	0.00149791	0.0164396	0.646002	0.646018	0.645986	0.648111	0.643983	3.6116	3.60294	3.60309	3.6028	3.6096	3.59659	0.314078	0.648867	4.99	6.25	2100	-0.441439	-0.439	-0.444006	-0.00286435	0.0939771	-0.000269183	-0.0497371
swe	18	OECD	1	1	0.906856	0.800304	0.936175	0.800294	0.877539	0.800314	0.906631	0.837591	0.907071	0.763173	0.0329599	0.137528	0.0298884	0.110051	0.0308553	0.11005	0.0289216	0.110052	0.029882	0.115188	0.0298946	0.104932	1.59385	1.59415	1.59355	1.59925	1.58868	3.6116	3.60294	3.60309	3.6028	3.6096	3.59659	0.395457	1.60276	10.35	15.5	2100	-0.555592	-0.53733	-0.574401	-0.00890479	0.0939771	-0.000836846	-0.123984
prt	18	OECD	1	1	0.808997	0.806561	0.890395	0.806551	0.727606	0.806571	0.808535	0.892988	0.809438	0.720523	0.00732344	0.0262543	0.00592396	0.0211732	0.00652038	0.0211731	0.00532759	0.0211734	0.00592102	0.0234443	0.00592677	0.0189111	0.624185	0.624354	0.624	0.626244	0.622213	3.6116	3.60294	3.60309	3.6028	3.6096	3.59659	0.242521	0.62729	10.31	7.46	2100	-0.494985	-0.468016	-0.524554	-0.00310499	0.0939771	-0.000291798	-0.0472297
rus	18	REF	1	1	0.85036	0.829207	0.876514	0.829198	0.824209	0.829216	0.849998	0.860388	0.850705	0.798157	0.419954	0.437273	0.357092	0.362566	0.36808	0.362563	0.346105	0.362569	0.356955	0.376219	0.357223	0.348965	9.89699	9.90299	9.89082	10.0387	9.76194	3.6116	3.60294	3.60309	3.6028	3.6096	3.59659	2.28609	10.1778	144.1	133.97	2100	-2.75882	-2.69983	-2.81947	-0.280786	0.0939771	-0.0263875	-3.69327
rcz	18	REF	1	1	0.92283	0.834844	0.965556	0.834835	0.880109	0.834852	0.922644	0.885498	0.923008	0.784412	0.00874055	0.018439	0.00806572	0.0153922	0.00843935	0.0153921	0.00769212	0.0153923	0.0080643	0.0163273	0.00806708	0.0144607	1.15267	1.15292	1.15242	1.16769	1.13843	3.6116	3.60294	3.60309	3.6028	3.6096	3.59659	0.298131	1.173	10.7	9.18	2100	-1.73278	-1.71194	-1.75452	-0.0203255	0.0939771	-0.00191013	-0.2991
nde	18	ASIA	1	1	0.836771	0.845063	0.883958	0.845055	0.789589	0.845071	0.836377	0.891555	0.837148	0.798775	0.0579177	0.095683	0.0484668	0.0808629	0.051199	0.0808622	0.0457349	0.0808635	0.0484417	0.0853075	0.0484908	0.0764397	73.4033	73.4148	73.3911	74.3009	72.5502	3.6116	3.60294	3.60309	3.6028	3.6096	3.59659	7.68316	74.6696	1380	1459.83	2100	-1.69592	-1.68046	-1.71219	-1.26634	0.0939771	-0.119007	-16.2364
rfa	18	OECD	1	1	0.846079	0.836945	0.883864	0.836937	0.808297	0.836953	0.845707	0.87474	0.846434	0.799312	0.0309725	0.128019	0.0262029	0.107135	0.0273738	0.107134	0.0250321	0.107136	0.0261928	0.11198	0.0262125	0.102307	8.98251	8.98281	8.9822	9.01291	8.95335	3.6116	3.60294	3.60309	3.6028	3.6096	3.59659	3.07099	9.0271	83.24	85.47	2100	-0.493975	-0.49063	-0.497461	-0.0445916	0.0939771	-0.00419059	-0.655255
bel	18	OECD	1	1	0.871719	0.846571	0.928378	0.846563	0.815065	0.846579	0.871409	0.917829	0.872015	0.775633	0.00240957	0.0186786	0.00210032	0.0158113	0.00223691	0.0158112	0.00196373	0.0158114	0.00209967	0.0171435	0.00210094	0.0144844	1.53756	1.5376	1.53752	1.54261	1.53272	3.6116	3.60294	3.60309	3.6028	3.6096	3.59659	0.398865	1.54429	11.56	14.33	2100	-0.435737	-0.43326	-0.438368	-0.00672905	0.0939771	-0.000632376	-0.0975742
mex	18	LAM	1	1	0.850507	0.848938	0.89212	0.848931	0.808897	0.848946	0.850145	0.891503	0.850852	0.806559	0.0397558	0.1394	0.0338098	0.118332	0.035465	0.118331	0.0321547	0.118333	0.0337972	0.124273	0.0338218	0.112414	10.5144	10.5156	10.5131	10.5597	10.4709	3.6116	3.60294	3.60309	3.6028	3.6096	3.59659	1.64108	10.5828	128.93	134.86	2100	-0.646594	-0.635076	-0.658641	-0.068428	0.0939771	-0.00643066	-0.876328
rom	18	REF	1	1	0.893765	0.86263	0.937767	0.862623	0.849768	0.862637	0.893509	0.917581	0.89401	0.807925	0.0108927	0.0174464	0.009735	0.0150486	0.0102145	0.0150485	0.0092555	0.0150487	0.00973257	0.0160082	0.00973733	0.0140928	0.556042	0.556147	0.555932	0.563253	0.549203	3.6116	3.60294	3.60309	3.6028	3.6096	3.59659	0.318381	0.565799	19.29	7.9	2100	-1.72449	-1.70591	-1.74393	-0.00975718	0.0939771	-0.000916951	-0.177705
rcam	18	LAM	1	1	0.865585	0.859227	0.9208	0.85922	0.810376	0.859234	0.86526	0.925984	0.865895	0.792772	0.0360659	0.116482	0.0312159	0.100077	0.0332082	0.100076	0.0292236	0.100077	0.0312056	0.107859	0.0312256	0.0923252	4.22467	4.22644	4.2228	4.24284	4.20724	3.6116	3.60294	3.60309	3.6028	3.6096	3.59659	0.79255	4.25352	92.76	92.11	2100	-0.678075	-0.636489	-0.722159	-0.028842	0.0939771	-0.00271049	-0.382441
fin	18	OECD	1	1	0.952008	0.867352	0.9771	0.867345	0.926917	0.867359	0.951892	0.922665	0.952118	0.812286	0.0266064	0.072142	0.0253289	0.0625679	0.0259969	0.0625675	0.024661	0.0625682	0.0253262	0.066562	0.0253315	0.0585893	0.611977	0.612127	0.611825	0.614017	0.610021	3.6116	3.60294	3.60309	3.6028	3.6096	3.59659	0.187061	0.615002	5.53	6.06	2100	-0.491737	-0.467464	-0.516601	-0.00302419	0.0939771	-0.000284205	-0.0436784
rsl	18	REF	1	1	0.952894	0.884524	0.984314	0.884518	0.921478	0.88453	0.95278	0.926126	0.953003	0.843108	0.00530683	0.0113539	0.00505673	0.0100422	0.00522355	0.0100421	0.00488992	0.0100422	0.0050562	0.010515	0.00505723	0.00957119	0.400651	0.400716	0.400584	0.40584	0.39573	3.6116	3.60294	3.60309	3.6028	3.6096	3.59659	0.13725	0.407568	5.46	3.91	2100	-1.69713	-1.68127	-1.71348	-0.00691695	0.0939771	-0.000650035	-0.108982
esp	18	OECD	1	1	0.913954	0.87726	0.951889	0.877254	0.876023	0.877267	0.913746	0.913527	0.914153	0.841152	0.0132163	0.0852389	0.0120785	0.0747716	0.0125801	0.0747713	0.011577	0.074772	0.0120761	0.0778668	0.0120808	0.0716883	3.95628	3.95641	3.95615	3.96948	3.94364	3.6116	3.60294	3.60309	3.6028	3.6096	3.59659	1.24704	3.97453	47.35	49.44	2100	-0.459006	-0.455771	-0.462367	-0.0182433	0.0939771	-0.00171445	-0.273689
rsaf	18	MAF	1	1	0.879244	0.902688	0.918949	0.902683	0.839543	0.902693	0.878952	0.943323	0.879522	0.862235	0.568821	0.497825	0.500122	0.449373	0.522709	0.44937	0.477539	0.449377	0.499967	0.46961	0.50027	0.429221	108.439	108.663	108.205	109.268	107.642	3.6116	3.60294	3.60309	3.6028	3.6096	3.59659	2.72158	110.32	1077.39	2597.44	2100	-1.70479	-1.50129	-1.91655	-1.88072	0.0939771	-0.176745	-25.4057
gbr	18	OECD	1	1	0.909181	0.892554	0.945146	0.892549	0.873219	0.89256	0.908961	0.930556	0.90939	0.854721	0.00639207	0.04974	0.00581127	0.0443931	0.00604128	0.0443929	0.00558127	0.0443933	0.00581004	0.0462853	0.00581244	0.0425082	8.58978	8.58985	8.58972	8.6182	8.56256	3.6116	3.60294	3.60309	3.6028	3.6096	3.59659	2.13918	8.62775	67.22	86.02	2100	-0.440089	-0.43937	-0.440834	-0.0379698	0.0939771	-0.00356829	-0.547612
can	18	OECD	1	1	0.929063	0.902897	0.958843	0.902892	0.899286	0.902902	0.928892	0.93387	0.929227	0.87206	0.103048	0.382763	0.0957346	0.345578	0.0988048	0.345577	0.0926645	0.34558	0.0957191	0.357447	0.0957493	0.333756	5.54068	5.54137	5.53996	5.56054	5.52157	3.6116	3.60294	3.60309	3.6028	3.6096	3.59659	1.50572	5.57166	38.01	57.91	2100	-0.556112	-0.54366	-0.568935	-0.0309847	0.0939771	-0.00291185	-0.439824
golf57	18	MAF	1	1	0.896432	0.906515	1.15427	0.90651	0.638623	0.90652	0.896181	1.16177	0.896671	0.652451	0.0091346	0.0825928	0.00818818	0.0748687	0.0105443	0.0748684	0.00583225	0.074869	0.00818612	0.0959561	0.00819015	0.0538703	16.754	16.7557	16.7519	16.887	16.6262	3.6116	3.60294	3.60309	3.6028	3.6096	3.59659	4.9476	16.9099	212.7	329.96	2100	-0.921671	-0.911983	-0.934364	-0.155853	0.0939771	-0.0146467	-2.36276
cor	18	OECD	1	1	0.943888	0.902824	0.97483	0.902819	0.912949	0.902829	0.943752	0.930935	0.944017	0.874837	0.0055067	0.0320644	0.00519756	0.0289471	0.00536803	0.0289469	0.00502711	0.0289472	0.00519691	0.0298495	0.00519819	0.0280481	4.57079	4.57084	4.57074	4.58567	4.55654	3.6116	3.60294	3.60309	3.6028	3.6096	3.59659	1.92397	4.59056	51.78	33.01	2100	-0.430698	-0.429635	-0.431793	-0.0197714	0.0939771	-0.00185806	-0.333774
ita	18	OECD	1	1	0.919484	0.904333	0.95689	0.904328	0.882082	0.904338	0.919289	0.939442	0.91967	0.86938	0.00883095	0.0719643	0.00811958	0.0650763	0.00845007	0.0650761	0.0077891	0.0650766	0.00811808	0.0676055	0.00812101	0.062557	4.48537	4.48543	4.48531	4.50025	4.47112	3.6116	3.60294	3.60309	3.6028	3.6096	3.59659	1.5808	4.50538	59.55	50.96	2100	-0.444036	-0.442759	-0.445363	-0.0200055	0.0939771	-0.00188006	-0.301849
fra	18	OECD	1	1	0.934418	0.905966	0.962623	0.905961	0.906215	0.90597	0.934259	0.941009	0.934569	0.871078	0.0288043	0.130534	0.0269143	0.118254	0.0277271	0.118253	0.0261015	0.118254	0.0269103	0.122833	0.0269181	0.113693	7.87697	7.87717	7.87677	7.90359	7.85144	3.6116	3.60294	3.60309	3.6028	3.6096	3.59659	2.07418	7.9136	67.39	87.83	2100	-0.462867	-0.460386	-0.465419	-0.0366295	0.0939771	-0.00344233	-0.524666
grc	18	OECD	1	1	1.00159	0.912718	1.05438	0.912713	0.948794	0.912722	1.00159	0.977654	1.00158	0.848079	0.00208483	0.0291561	0.00208814	0.0266101	0.00219826	0.02661	0.00197802	0.0266102	0.00208814	0.0285045	0.00208813	0.0247232	0.995407	0.995444	0.995369	0.998699	0.992254	3.6116	3.60294	3.60309	3.6028	3.6096	3.59659	0.215324	0.999706	10.72	10.08	2100	-0.429968	-0.426316	-0.433802	-0.00429841	0.0939771	-0.000403952	-0.0604096
aut	18	OECD	1	1	1.01005	0.91563	1.04358	0.915626	0.976511	0.915634	1.01007	0.952561	1.01002	0.878865	0.00727166	0.0488251	0.00734474	0.0447037	0.00758874	0.0447036	0.00710077	0.0447039	0.0073449	0.0465085	0.0073446	0.042906	1.17737	1.17743	1.17731	1.18125	1.17365	3.6116	3.60294	3.60309	3.6028	3.6096	3.59659	0.328808	1.18247	8.92	10.41	2100	-0.431703	-0.42651	-0.437058	-0.00510478	0.0939771	-0.000479732	-0.0751752
oeu	18	REF	1	1	0.94825	0.930726	0.98823	0.930723	0.908274	0.93073	0.948125	0.974975	0.94837	0.88668	0.00480447	0.0424297	0.00455572	0.039489	0.00474789	0.0394889	0.00436356	0.0394891	0.00455519	0.0413677	0.00455622	0.0376178	0.756062	0.756196	0.755923	0.764103	0.748414	3.6116	3.60294	3.60309	3.6028	3.6096	3.59659	0.322316	0.766783	20.83	12.24	2100	-1.39817	-1.38076	-1.41627	-0.0107209	0.0939771	-0.00100752	-0.178623
pol	18	REF	1	1	0.956466	0.933024	1.00054	0.933021	0.9124	0.933027	0.956361	0.979319	0.956566	0.886941	0.0239417	0.0300406	0.0228989	0.0280277	0.0239545	0.0280276	0.0218434	0.0280277	0.0228967	0.0294192	0.022901	0.0266417	2.03956	2.03994	2.03917	2.06619	2.01431	3.6116	3.60294	3.60309	3.6028	3.6096	3.59659	0.897808	2.07481	37.95	25.19	2100	-1.69888	-1.68073	-1.71782	-0.0352486	0.0939771	-0.00331256	-0.596709
vnm	18	ASIA	1	1	0.999481	0.94309	1.03457	0.943087	0.964396	0.943093	0.99948	1.00398	0.999482	0.882479	0.077033	0.0298307	0.076993	0.0281323	0.0796971	0.0281322	0.074289	0.0281324	0.0769929	0.0299495	0.0769931	0.0263225	4.05509	4.05951	4.05053	4.10254	4.01001	3.6116	3.60294	3.60309	3.6028	3.6096	3.59659	0.601056	4.11692	97.34	79.62	2100	-1.50188	-1.39451	-1.61267	-0.0618312	0.0939771	-0.00581072	-0.840203
tha	18	ASIA	1	1	0.926872	0.945394	0.977873	0.945391	0.875877	0.945397	0.926696	1.00609	0.927041	0.884982	0.0249014	0.0431787	0.0230795	0.0408198	0.0243501	0.0408197	0.0218091	0.0408199	0.0230757	0.0434416	0.0230832	0.0382086	4.24469	4.24638	4.24291	4.29576	4.19616	3.6116	3.60294	3.60309	3.6028	3.6096	3.59659	1.00578	4.31344	69.8	48.75	2100	-1.59394	-1.55474	-1.63516	-0.0687537	0.0939771	-0.00646127	-0.983296
dnk	18	OECD	1	1	0.962348	0.940927	0.992136	0.940924	0.932563	0.94093	0.962257	0.972654	0.962435	0.909344	0.00206326	0.0231755	0.00198554	0.0218058	0.00204703	0.0218057	0.00192405	0.0218058	0.00198537	0.0225416	0.00198569	0.0210728	0.765985	0.765996	0.765974	0.768487	0.763589	3.6116	3.60294	3.60309	3.6028	3.6096	3.59659	0.216376	0.769276	5.83	7.51	2100	-0.427799	-0.426373	-0.429267	-0.00329095	0.0939771	-0.000309274	-0.0481774
ukr	18	REF	1	1	0.997791	0.95645	1.05223	0.956448	0.943362	0.956453	0.997786	1.01075	0.997796	0.902398	0.0134579	0.0213206	0.0134282	0.0203917	0.0141611	0.0203916	0.0126954	0.0203917	0.0134281	0.0215499	0.0134283	0.0192381	2.18785	2.18896	2.1867	2.21635	2.16083	3.6116	3.60294	3.60309	3.6028	3.6096	3.59659	0.329	2.22501	44.13	33.21	2100	-1.67001	-1.62048	-1.72208	-0.0371579	0.0939771	-0.00349199	-0.500558
chl	18	LAM	1	1	0.984637	0.953663	1.00606	0.95366	0.963215	0.953665	0.9846	0.975868	0.984673	0.931557	0.0331513	0.0364562	0.0326418	0.0347661	0.0333524	0.034766	0.0319312	0.0347661	0.0326407	0.0355763	0.0326428	0.0339591	1.51658	1.51705	1.51611	1.52275	1.51068	3.6116	3.60294	3.60309	3.6028	3.6096	3.59659	0.304992	1.52501	19.12	16.82	2100	-0.552774	-0.522392	-0.583761	-0.00842986	0.0939771	-0.000792214	-0.116787
arg	18	LAM	1	1	0.974633	0.965851	1.00724	0.965849	0.942032	0.965853	0.974572	1.00144	0.974692	0.930431	0.0123448	0.0938721	0.0120315	0.0906649	0.0124342	0.0906648	0.0116289	0.090665	0.0120309	0.0940069	0.0120322	0.0873364	4.51759	4.51803	4.51714	4.53662	4.49936	3.6116	3.60294	3.60309	3.6028	3.6096	3.59659	0.62395	4.5426	45.38	56.02	2100	-0.550642	-0.540947	-0.56064	-0.0250135	0.0939771	-0.0023507	-0.326372
rsas	18	ASIA	1	1	0.995129	0.982902	1.10346	0.982901	0.886814	0.982903	0.995117	1.08362	0.99514	0.882653	0.0107522	0.0367204	0.0106998	0.0360923	0.011865	0.0360923	0.00953469	0.0360923	0.0106997	0.0397916	0.0106999	0.0324086	26.6278	26.6353	26.6194	26.9544	26.3174	3.6116	3.60294	3.60309	3.6028	3.6096	3.59659	1.92625	27.0435	476.88	686.01	2100	-1.53712	-1.50918	-1.56803	-0.415691	0.0939771	-0.0390654	-5.49512
meme	18	MAF	1	1	0.985136	0.977408	1.00329	0.977407	0.966988	0.977409	0.9851	1.00012	0.98517	0.954797	0.000452378	0.0219206	0.000445651	0.0214252	0.000453865	0.0214251	0.000437437	0.0214252	0.000445636	0.0219233	0.000445664	0.020929	5.9802	5.98024	5.98015	6.02142	5.94087	3.6116	3.60294	3.60309	3.6028	3.6096	3.59659	0.449123	6.03403	48.55	83.69	2100	-0.892179	-0.891405	-0.892966	-0.0538344	0.0939771	-0.0050592	-0.681524
bra	18	LAM	1	1	0.931251	0.981582	0.95909	0.981581	0.903416	0.981583	0.931085	1.01837	0.93141	0.944967	0.243251	0.452378	0.22652	0.444042	0.233295	0.444042	0.219745	0.444042	0.226485	0.460689	0.226554	0.427463	9.73257	9.73678	9.72825	9.77757	9.68923	3.6116	3.60294	3.60309	3.6028	3.6096	3.59659	2.61427	9.79698	212.56	179	2100	-0.657419	-0.614495	-0.701522	-0.0644072	0.0939771	-0.00605281	-0.899673
mys	18	ASIA	1	1	0.99745	0.995872	1.01145	0.995872	0.983448	0.995873	0.997444	1.01003	0.997456	0.981778	0.12349	0.026397	0.123175	0.026288	0.124905	0.026288	0.121445	0.026288	0.123174	0.0266619	0.123176	0.0259156	4.11797	4.12	4.11591	4.16533	4.07299	3.6116	3.60294	3.60309	3.6028	3.6096	3.59659	0.777196	4.18011	32.37	46.93	2100	-1.48676	-1.43809	-1.53605	-0.0621485	0.0939771	-0.00584053	-0.874602
rsam	18	LAM	1	1	0.987659	0.988189	1.00485	0.988189	0.970471	0.98819	0.98763	1.00976	0.987688	0.966715	0.0615375	0.281357	0.0607778	0.278033	0.0618361	0.278033	0.0597195	0.278033	0.0607762	0.284105	0.0607793	0.271985	11.1192	11.1201	11.1183	11.1671	11.0733	3.6116	3.60294	3.60309	3.6028	3.6096	3.59659	1.5502	11.1805	153.58	165.5	2100	-0.548489	-0.540677	-0.556428	-0.0613239	0.0939771	-0.00576304	-0.800305
sui	18	OECD	1	1	1.00979	0.987279	1.04567	0.987278	0.973915	0.987279	1.00982	1.03949	1.00977	0.93531	0.00241127	0.041239	0.00243489	0.0407141	0.00252145	0.0407141	0.00234834	0.0407141	0.00243494	0.0428678	0.00243485	0.0385691	1.5659	1.56592	1.56588	1.57108	1.56094	3.6116	3.60294	3.60309	3.6028	3.6096	3.59659	0.400262	1.57256	8.64	12.42	2100	-0.42336	-0.422306	-0.424449	-0.00665757	0.0939771	-0.000625659	-0.0968676
ris	18	REF	1	1	1.02863	0.998983	1.07349	0.998983	0.983763	0.998983	1.0287	1.03957	1.02856	0.958583	0.0233105	0.0965275	0.0239781	0.0964294	0.0250244	0.0964294	0.0229318	0.0964294	0.0239795	0.100348	0.0239767	0.0925267	4.60532	4.60673	4.60386	4.66674	4.547	3.6116	3.60294	3.60309	3.6028	3.6096	3.59659	1.09312	4.68208	103.94	105.18	2100	-1.63941	-1.6094	-1.67064	-0.0767584	0.0939771	-0.00721353	-1.12698
jpn	18	OECD	1	1	1.05547	0.988673	1.06784	0.988672	1.04311	0.988673	1.05561	1.00177	1.05535	0.975632	0.0197337	0.0875891	0.020829	0.0865965	0.0210731	0.0865965	0.0205848	0.0865965	0.0208313	0.0877445	0.0208268	0.0854531	6.94458	6.94462	6.94454	6.9672	6.92292	3.6116	3.60294	3.60309	3.6028	3.6096	3.59659	4.41285	6.97383	125.84	76.91	2100	-0.419516	-0.418947	-0.420091	-0.0292563	0.0939771	-0.00274943	-0.522679
idn	18	ASIA	1	1	1.0004	1.00089	1.01884	1.00089	0.981962	1.00089	1.0004	1.02085	1.0004	0.981024	0.102165	0.0486179	0.102206	0.0486613	0.104091	0.0486613	0.100322	0.0486613	0.102206	0.0496319	0.102206	0.0476948	17.0797	17.0827	17.0767	17.2821	16.8876	3.6116	3.60294	3.60309	3.6028	3.6096	3.59659	2.92269	17.342	273.52	263.26	2100	-1.51211	-1.49473	-1.52978	-0.262229	0.0939771	-0.0246435	-3.6187
rjan57	18	ASIA	1	1	0.998652	0.999161	1.00128	0.999161	0.99602	0.999162	0.998649	1.00209	0.998655	0.996249	0.0190017	0.0357581	0.018976	0.0357281	0.0190261	0.0357281	0.018926	0.0357282	0.018976	0.0358328	0.0189761	0.0356239	1.34178	1.34186	1.34171	1.34816	1.33569	3.6116	3.60294	3.60309	3.6028	3.6096	3.59659	0.210076	1.35014	18.74	26.85	2100	-0.618992	-0.613431	-0.624567	-0.00835725	0.0939771	-0.00078539	-0.114168
osea	18	ASIA	1	1	1.00498	1.00582	1.01094	1.00582	0.999021	1.00582	1.00499	1.01248	1.00497	0.999197	0.041947	0.0579846	0.042156	0.0583224	0.0424062	0.0583224	0.0419059	0.0583224	0.0421565	0.0587084	0.0421556	0.0579381	5.51097	5.51102	5.51092	5.55134	5.47245	3.6116	3.60294	3.60309	3.6028	3.6096	3.59659	1.14123	5.56339	231.31	261.21	2100	-0.942151	-0.941216	-0.943092	-0.0524155	0.0939771	-0.00492586	-0.784116
chn	18	ASIA	1	1	1.0308	1.0228	1.05099	1.0228	1.01062	1.0228	1.03088	1.04172	1.03073	1.00398	0.294686	0.422042	0.303758	0.431661	0.309703	0.431662	0.297813	0.431661	0.303783	0.439648	0.303734	0.423719	61.5414	61.5437	61.5391	62.2954	60.8245	3.6116	3.60294	3.60309	3.6028	3.6096	3.59659	21.799	62.4471	1402.11	809.57	2100	-1.45029	-1.44666	-1.45399	-0.905664	0.0939771	-0.0851117	-16.1695
blt	18	REF	1	1	1.05563	1.02711	1.08944	1.02711	1.02182	1.02711	1.05576	1.06407	1.0555	0.99033	0.0176356	0.0354164	0.0186171	0.0363771	0.0192137	0.0363772	0.0180205	0.0363771	0.0186192	0.037686	0.0186151	0.0350737	0.367907	0.368068	0.367742	0.372668	0.363391	3.6116	3.60294	3.60309	3.6028	3.6096	3.59659	0.139994	0.373741	6.02	4.4	2100	-1.56081	-1.51779	-1.60509	-0.00583337	0.0939771	-0.000548203	-0.0945378
usa	18	OECD	1	1	1.0323	1.02091	1.05476	1.02091	1.00984	1.02091	1.03238	1.04122	1.03222	1.0007	0.204576	1.58508	0.211186	1.61824	0.215783	1.61825	0.20659	1.61824	0.211201	1.65043	0.211173	1.5862	43.2783	43.279	43.2776	43.4558	43.1063	3.6116	3.60294	3.60309	3.6028	3.6096	3.59659	16.1083	43.4207	329.48	481.6	2100	-0.327999	-0.326329	-0.329703	-0.14242	0.0939771	-0.0133842	-2.45443
aus	18	OECD	1	1	1.00063	1.0418	1.09579	1.0418	0.905485	1.0418	1.00063	1.13762	1.00063	0.946434	0.0476993	0.33957	0.0477294	0.35377	0.0522704	0.353771	0.0431888	0.35377	0.0477295	0.386309	0.0477294	0.321367	4.43568	4.4372	4.43403	4.45415	4.41778	3.6116	3.60294	3.60309	3.6028	3.6096	3.59659	0.965207	4.45261	25.69	44.63	2100	-0.380245	-0.346243	-0.417362	-0.0169308	0.0939771	-0.00159111	-0.249631
tur	18	REF	1	1	1.1439	1.07041	1.21664	1.07041	1.07116	1.0704	1.14425	1.11649	1.14357	1.02454	0.013661	0.0510538	0.0156277	0.0546499	0.0166218	0.05465	0.0146336	0.0546498	0.0156319	0.0570022	0.0156236	0.0523077	6.44776	6.44853	6.44694	6.53302	6.36684	3.6116	3.60294	3.60309	3.6028	3.6096	3.59659	1.57447	6.55268	84.34	85.91	2100	-1.60127	-1.58947	-1.61379	-0.104926	0.0939771	-0.00986066	-1.53658
[truncated: 14 more columns]
