# Supplementary material for: Unequal climate impacts on global values of natural capital
Source: Nature. 2023 Dec 18;625(7996):722–7. doi: 10.1038/s41586-023-06769-z (PMC10808060; doi:10.1038/s41586-023-06769-z)
Supplement: Supplementary file 7 — Source Data Extended Data Fig. 2 [file 41586_2023_6769_MOESM7_ESM.xlsx]

## Sheet: Left
cveg	Single.Value.Converted
25.9193	31.4172
27.6063	3.40303
9.75064	127.484
19.2629	24.9489
19.2629	10.9775
19.2629	53.3907
19.2629	30.9367
19.2629	21.4561
19.2629	9.97957
19.2629	26.9448
19.2629	31.9346
19.2629	10.4785
19.2629	10.4785
11.0483	4.75519
11.0483	2.3776
11.0483	2.3776
11.0483	39.1677
11.0483	131.957
11.0483	118.087
11.0483	125.22
11.0483	11.4917
11.0483	2.3776
11.0483	439.392
11.0483	439.392
11.0483	2.3776
11.0483	2.3776
11.0483	2.3776
11.0483	118.087
6.85518	19.9591
7.67734	261.536
7.67734	167.224
22.6046	203.286
22.6046	201.902
22.6046	110.537
22.6046	3.87607
19.1969	15.2721
37.0025	208.979
3.5949	38.6275
35.2015	8.70901
22.363	10.3007
22.363	15.451
22.363	1057.36
35.2015	37.1858
35.2015	66.1885
35.2015	108.579
35.2015	121.967
35.2015	52.8022
35.2015	0.744565
32.5506	32396.7
32.5506	4113.87
32.5506	2.3776
32.5506	11.4917
32.5506	11.4917
14.7653	14.9297
6.36186	1680.78
13.895	34.7648
13.895	73.3923
13.895	38.6275
21.3258	34.6664
21.3258	44.8572
21.3258	75.4077
8.28135	92.6783
5.89943	53.2226
35.2015	16.2717
35.2015	30.8746
35.2015	60.0802
35.2015	86.7825
35.2015	92.6237
35.2015	5.00668
35.2015	7.92725
35.2015	28.3712
35.2015	53.8219
35.2015	170.227
35.2015	196.095
35.2015	26.2851
35.2015	22.5301
35.2015	23.7818
35.2015	39.6363
35.2015	60.9147
35.2015	82.1931
35.2015	7.51003
35.2015	66.3386
35.2015	79.6897
35.2015	87.1163
35.2015	12.9339
9.80147	125.911
9.80147	506.932
9.80147	1370.09
25.4026	526.096
25.4026	427.841
25.4026	313.748
25.4026	169.751
25.4026	116.147
25.4026	113.101
25.4026	107.024
25.4026	59.7946
25.4026	46.4928
25.4026	30.896
25.4026	24.9321
25.4026	22.5806
25.4026	19.0391
25.4026	19.0391
25.4026	13.2452
25.4026	13.2452
1.59112	338.491
15.825	427.142
12.0648	2.48829
12.0648	6.22072
12.0648	6.22072
12.0648	54.1203
12.0648	54.1203
12.0648	603.513
12.0648	212.795
12.0648	10.291
12.0648	364.168
12.0648	15.498
12.0648	149.448
12.0648	439.459
12.0648	132.642
12.0648	22.9834
18.3938	560.716
18.3938	1401.99
18.3938	1682.55
18.3938	1869.19
18.3938	196.274
18.3938	595.191
18.3938	748.546
18.3938	660.972
18.3938	50.3258
18.3938	209.239
13.9374	72.3629
13.9374	8.16602
13.9374	0.0148636
13.9374	206.173
19.7626	7.72962
17.2127	154.821
12.832	1.90593
18.5275	103.465
18.5275	203.926
1.64622	68.4995
1.64622	207.559
1.64622	62.8341
1.64622	6.18041
1.64622	56.1387
1.64622	206.014
1.64622	2.57517
1.64622	1174.79
1.64622	10.3007
1.64622	1.03007
21.6925	11.9957
21.6925	11.9957
25.9533	806.459
25.9533	32.9192
25.9533	22.753
7.84768	260.295
7.84768	200.799
7.84768	290.043
7.84768	97.4249
7.84768	242.445
7.84768	95.1929
1.19599	35.0108
1.19599	68.6879
1.19599	20.6454
1.19599	130.754
1.19599	32.9246
1.19599	10.291
1.19599	22.9834
4.16547	9.51981
4.16547	0.0267661
4.16547	160.565
4.16547	48.0835
4.16547	66.9735
4.16547	52.806
4.16547	84.5755
4.16547	83.2875
4.16547	65.6855
4.16547	3001.79
4.16547	4458.03
4.16547	4093.97
4.16547	1524.93
4.16547	2005.77
4.16547	2101.94
4.16547	3434.54
4.16547	2308.01
4.16547	1799.7
4.16547	1318.86
4.16547	1257.04
4.16547	1524.93
4.16547	734.991
4.16547	906.718
4.16547	1195.22
4.16547	1978.29
4.16547	961.671
4.16547	741.86
4.16547	169.151
4.16547	125.361
4.16547	111.622
4.16547	16.3141
4.16547	17.602
4.16547	57.5285
4.16547	67.8321
4.16547	150.261
4.16547	37.7799
10.9549	1.41467
10.9549	1.061
20.8886	138.722
20.8886	3.11036
20.8886	3.73243
20.8886	4.97658
20.8886	152.408
20.8886	573.55
20.8886	25.5049
20.8886	69.6721
20.8886	1.24414
20.8886	54.7423
9.30312	941.063
9.30312	1387.55
9.30312	1353.21
9.30312	975.409
9.30312	1676.05
9.30312	2184.37
9.30312	1119.66
9.30312	810.551
9.30312	555.107
9.30312	46.6749
4.56489	0.000341112
18.9886	6.46283
20.2855	8.00247
20.2855	215.04
20.2855	162090
20.2855	308.095
20.2855	2.77419
0.732673	23.1432
0.732673	57.2962
12.5015	1553.32
7.83227	307.434
7.83227	3317.21
7.83227	1506.43
6.31147	15.5518
6.31147	54.1203
6.31147	84.4046
6.31147	11.4917
6.31147	439.459
6.31147	4861.01
6.31147	235.382
6.31147	35.5768
1.17392	3.60524
1.17392	2.57517
1.17392	19.0563
1.17392	3.60524
1.17392	56.1387
1.17392	16.4811
1.17392	15.451
1.17392	111.762
1.17392	2444.87
1.17392	5.15034
1.17392	427.478
1.17392	7.72551
1.17392	59.4963
1.17392	66.9331
1.17392	145.02
1.17392	97.4249
1.17392	81.0639
1.17392	2.97472
1.19032	58.8382
8.10131	6.73988
24.8104	99.0776
19.4924	30.5442
19.4924	7.63605
19.4924	424844
19.4924	469467
19.4924	1.85464e+06
19.4924	1.33802e+06
19.4924	34713.3
19.4924	30.387
14.4532	6092.47
35.427	80587.1
35.427	4191.87
35.427	32858.2
12.9466	2.3776
12.9466	2.3776
12.9466	39.1677
12.9466	129.975
12.9466	11.4917
12.9466	439.392
12.9466	2.3776
1.54274	439.101
1.54274	99.7957
1.54274	396.266
0.880864	548.728
0.880864	19048.9
	323.338
	225.538
24.5383	1393.76
35.2015	920.144
35.2015	25.4535
35.2015	44.5436
35.2015	36.0802
16.6693	1831.79
16.6693	382.087
16.3877	18.9612
27.1476	920.366
27.1476	25.2367
27.1476	44.2929
27.1476	12478.2
27.1476	574.018
	53.1248
3.54333	58977.2
37.8124	5982.21
21.1318	1118.81
18.0857	24.2608
18.0857	43.545
18.0857	11820.6
18.0857	3.11036
18.0857	4.3545
18.0857	1710.7
18.0857	0.622072
18.0857	1871.19
0.155131	4647.64
24.7034	13125.7
24.7034	3.11036
24.7034	23.8254
5.60481	6.39014
5.60481	2.09768
5.07398	40.7481
4.13988	8.59523
4.13988	34.2093
4.13988	0.744565
4.13988	1353.53
4.13988	185.181
4.13988	322.765
4.13988	0.124871
4.13988	48.5216
4.13988	352.715
4.13988	81.4914
4.13988	237.009
4.13988	18.0401
4.13988	15.2843
4.13988	47.2775
4.13988	73.4045
26.8563	40.8599
31.853	4.94474
18.1275	499.824
22.1822	6456.31
22.1822	4779.83
22.1822	19511
4.97428	36.0725
13.9495	268.11
13.9495	192.621
13.9495	539.06
13.9495	5.15146
13.9495	2310.23
13.9495	132.749
13.9495	187.83
13.9495	170.161
13.9495	1600.32
13.9495	580.53
24.2944	4105.03
21.3682	62207.3
21.3682	587.662
21.3682	417.664
21.3682	279.367
21.3682	14680.3
21.3682	131.746
21.3682	4058.21
21.3682	513.077
21.3682	900.691
21.3682	396.628
21.3682	262.873
21.3682	6713.62
21.3682	1192.87
21.3682	747.417
21.3682	558.039
21.3682	26321.8
21.3682	973.62
21.3682	3728.38
21.3682	2377.04
21.3682	1662.32
21.3682	4241.82
21.3682	580.53
21.3682	1063.58
21.3682	445.799
21.3682	5.15146
21.3682	43.2562
21.3682	72.6763
21.3682	610.481
21.7332	121.367
21.7332	37.4588
21.7332	7.39974
21.7332	100.815
21.7332	446.26
36.4609	4800.58
36.1348	15.9472
18.7792	668.208
7.06634	662.537
26.2294	3945.91
26.2294	5350.05
35.2015	442.941
35.2015	174.615
35.2015	1.51333
35.2015	734.854
35.2015	840.857
35.2015	289.044
35.2015	547.333
35.2015	573.908
35.2015	124.464
9.34396	417.664
20.5459	425.189
20.5459	163.471
20.5459	245.206
20.5459	703.832
20.5459	159.25
20.5459	18.6622
20.5459	4727.75
20.5459	1032.02
20.5459	273.09
20.5459	305.437
20.5459	1095.47
20.5459	1058.14
20.5459	88.9563
20.5459	308.548
35.2015	2444.87
35.2015	111.762
35.2015	5.15034
35.2015	131.43
35.2015	23.7957
35.2015	80.0577
3.08673	4.20729
3.08673	0.26688
3.08673	7.09588
3.08673	11.2506
3.08673	22410.4
3.08673	13.2184
3.08673	5.49459
3.08673	3.48514
3.08673	2.24493
3.08673	4.19159
3.08673	28.4978
3.08673	2016.22
10.3268	2959.85
10.3268	2.07684
10.3268	41.0698
10.3268	7.83372
10.3268	92.2801
10.3268	10.6088
10.3268	10.6088
10.3268	2778.89
0.361477	74.3
23.6209	515.61
7.51526	2.89
4.0783	10.83
8.66306	191.99
13.2864	1.08
13.2864	6.9
13.2864	0.86
	438.48
0.830356	309.26
0.830356	304.29
6.67353	237.9
2.99378	189.68
2.99378	17.64
2.99378	67.27
2.99378	1.1
0.905822	1125.55
0.905822	1969.71

## Sheet: Right
cveg	Spatial.Extent
25.9193	404.694
27.6063	39584.8
9.75064	3794000
19.2629	290
19.2629	290
19.2629	290
19.2629	290
19.2629	290
19.2629	290
19.2629	290
19.2629	290
19.2629	290
19.2629	290
11.0483	475500
11.0483	475500
11.0483	475500
11.0483	192432
11.0483	475500
11.0483	475500
11.0483	475500
11.0483	475500
11.0483	475500
11.0483	475500
11.0483	475500
11.0483	475500
11.0483	475500
11.0483	475500
11.0483	475500
6.85518	290
7.67734	1359878
7.67734	1359878
22.6046	66000
22.6046	66000
22.6046	66000
22.6046	66000
19.1969	4.85633
37.0025	157
3.5949	20
22.363	32105
22.363	32105
22.363	32105
35.2015	147677
35.2015	147677
35.2015	147677
35.2015	147677
35.2015	147677
35.2015	147677
32.5506	921
32.5506	921
32.5506	475500
32.5506	475500
32.5506	475500
6.36186	1602.59
13.895	20
13.895	20
13.895	20
21.3258	404.694
21.3258	404.694
21.3258	404.694
8.28135	13338834215
5.89943	10.3
35.2015	12
35.2015	12
35.2015	12
35.2015	12
35.2015	12
35.2015	12
35.2015	12
35.2015	12
35.2015	12
35.2015	12
35.2015	12
35.2015	12
35.2015	12
35.2015	12
35.2015	12
35.2015	12
35.2015	12
35.2015	12
35.2015	12
35.2015	12
35.2015	12
35.2015	12
9.80147	86943
9.80147	86943
9.80147	86943
25.4026	250000
25.4026	70000
25.4026	150000
25.4026	1000000
25.4026	800000
25.4026	800000
25.4026	2000000
25.4026	3500000
25.4026	600000
25.4026	2600000
25.4026	5470000
25.4026	400000
25.4026	6400000
25.4026	5300000
25.4026	7200000
25.4026	4600000
15.825	1052
12.0648	475500
12.0648	475500
12.0648	475500
12.0648	475500
12.0648	475500
12.0648	475500
12.0648	475500
12.0648	475500
12.0648	475500
18.3938	1359878
18.3938	1359878
18.3938	1359878
18.3938	1359878
18.3938	1359878
18.3938	1359878
18.3938	1359878
18.3938	1359878
18.3938	1359878
18.3938	66000
13.9374	1737715
13.9374	1737715
13.9374	6800000
13.9374	4.85633
19.7626	6500
17.2127	10000
12.832	321
18.5275	1263
18.5275	1427
1.64622	32105
1.64622	32105
1.64622	32105
1.64622	32105
1.64622	32105
1.64622	32105
1.64622	32105
1.64622	32105
1.64622	32105
1.64622	32105
21.6925	22000000
21.6925	22000000
25.9533	1487
25.9533	297735
25.9533	51100
7.84768	147677
7.84768	147677
7.84768	147677
7.84768	147677
7.84768	147677
7.84768	147677
1.19599	1252
1.19599	6414
1.19599	10867
1.19599	4764
1.19599	566
1.19599	475500
1.19599	475500
4.16547	1400000000
4.16547	1400000000
4.16547	1615
4.16547	11437
4.16547	8260
4.16547	3054
4.16547	2093
4.16547	2598
4.16547	2466
4.16547	1263
4.16547	1427
4.16547	1615
4.16547	11437
4.16547	8260
4.16547	3054
4.16547	2093
4.16547	2598
4.16547	2466
4.16547	1263
4.16547	1427
4.16547	1615
4.16547	11437
4.16547	8260
4.16547	3054
4.16547	2093
4.16547	2598
4.16547	2466
4.16547	1263
4.16547	1427
4.16547	1615
4.16547	11437
4.16547	8260
4.16547	3054
4.16547	2093
4.16547	2598
4.16547	2466
10.9549	2774
10.9549	2774
9.30312	1263
9.30312	1427
9.30312	1615
9.30312	11437
9.30312	8260
9.30312	3054
9.30312	2093
9.30312	2598
9.30312	2466
9.30312	26700000
4.56489	5437
18.9886	6500
20.2855	56.6572
20.2855	56.6572
20.2855	56.6572
20.2855	56.6572
20.2855	56.6572
0.732673	26700000
0.732673	26700000
12.5015	924
7.83227	18170.8
7.83227	18170.8
7.83227	18170.8
6.31147	475500
6.31147	475500
6.31147	475500
6.31147	151.356
6.31147	1359878
6.31147	66000
1.17392	32105
1.17392	32105
1.17392	32105
1.17392	32105
1.17392	32105
1.17392	32105
1.17392	32105
1.17392	32105
1.17392	32105
1.17392	32105
1.17392	32105
1.17392	32105
1.17392	147677
1.17392	147677
1.17392	147677
1.17392	147677
1.17392	147677
1.17392	147677
1.19032	109429
8.10131	7.89154e+06
24.8104	2.44435e+06
19.4924	4.85633
19.4924	4.85633
19.4924	4.85633
19.4924	4.85633
19.4924	4.85633
19.4924	4.85633
19.4924	32105
19.4924	32105
14.4532	100
35.427	33.5896
35.427	2
35.427	37.5
12.9466	475500
12.9466	475500
12.9466	192432
12.9466	475500
12.9466	475500
12.9466	475500
12.9466	475500
1.54274	290
1.54274	290
1.54274	1359878
0.880864	2981.37
0.880864	1602.59
	25.87
	25.87
24.5383	1812.63
35.2015	4.85633
35.2015	4.85633
35.2015	4.85633
16.3877	1390000
27.1476	32105
27.1476	32105
27.1476	32105
27.1476	32105
	700
3.54333	2129
37.8124	2129
21.1318	600
0.155131	0.404694
5.60481	20.2347
5.60481	20.2347
5.07398	55858
4.13988	25
4.13988	147677
4.13988	147677
4.13988	147677
4.13988	147677
4.13988	147677
4.13988	18291783
26.8563	44111.7
31.853	109429
18.1275	2.44435e+06
22.1822	3454.07
22.1822	3454.07
22.1822	3454.07
13.9495	475500
13.9495	475500
13.9495	475500
13.9495	475500
13.9495	475500
13.9495	475500
13.9495	475500
13.9495	475500
13.9495	475500
13.9495	1359878
24.2944	1000
21.3682	47214.5
21.3682	1359878
21.3682	1359878
21.3682	1359878
21.3682	1000
21.3682	1000
21.3682	1000
21.3682	1000
21.3682	1000
21.3682	1000
21.3682	1000
21.3682	1000
21.3682	1000
21.3682	1000
21.3682	1000
21.3682	1000
21.3682	1000
21.3682	1000
21.3682	1000
21.3682	1000
21.3682	1000
21.3682	1359878
21.3682	1359878
21.3682	1359878
21.3682	1359878
21.3682	1359878
21.3682	66000
21.3682	66000
21.7332	1737715
21.7332	1737715
21.7332	207751
21.7332	42838.9
21.7332	42838.9
36.4609	2.50911
36.1348	1.31526e+06
18.7792	5.01821
7.06634	2023.47
26.2294	8.90328e+06
26.2294	8.90328e+06
35.2015	250
35.2015	250
35.2015	250
35.2015	7500
35.2015	7500
35.2015	7500
35.2015	7500
35.2015	7500
35.2015	7500
9.34396	1359878
20.5459	14274
20.5459	3237.56
20.5459	3237.56
20.5459	3237.56
35.2015	32105
35.2015	32105
35.2015	32105
35.2015	44111.7
35.2015	44111.7
35.2015	44111.7
3.08673	1.21408
3.08673	1.21408
3.08673	6.87981
3.08673	890.328
3.08673	1602.59
3.08673	890.328
3.08673	1.61878
3.08673	1.21408
3.08673	6.87981
3.08673	6.87981
3.08673	400
3.08673	400
10.3268	1488
10.3268	1488
10.3268	1488
10.3268	6.87981
10.3268	300
10.3268	300
10.3268	300
10.3268	12000
0.361477	600
23.6209	2500000
7.51526	11449110
4.0783	7150
8.66306	292000
13.2864	2774
13.2864	2774
13.2864	2774
	554
0.830356	1500
0.830356	610.5
6.67353	6600
2.99378	1800
2.99378	1800
2.99378	1800
2.99378	1800
0.905822	529
0.905822	529
