# Supplementary material for: Unequal climate impacts on global values of natural capital
Source: Nature. 2023 Dec 18;625(7996):722–7. doi: 10.1038/s41586-023-06769-z (PMC10808060; doi:10.1038/s41586-023-06769-z)
Supplement: Supplementary file 8 — Source Data Extended Data Fig. 3 [file 41586_2023_6769_MOESM8_ESM.xlsx]

## Sheet: Top
pval	dgvm
0.567178	lpj
0.300667	orc
0.0269187	car
4.43993e-09	lpj
0.421673	orc
0.219089	car
0.0278227	lpj
0.000670596	orc
0.00171133	car
0.0682082	lpj
9.22776e-07	orc
0.498169	car
0.471714	lpj
0.771139	orc
7.36691e-06	car
0.922573	lpj
0.79509	orc
0.564804	car
5.56271e-08	lpj
0.441421	orc
0.000159966	car
3.48069e-13	lpj
0.00436148	orc
0.000140176	car
0.293913	lpj
0.0401737	orc
0.537355	car
2.25053e-06	lpj
0.000104029	orc
0.0212171	car
2.23504e-17	lpj
0.00534725	orc
0.910855	car
1.19386e-09	lpj
0.0239202	orc
2.20338e-05	car
0.548093	lpj
0.000960605	orc
0.82171	car
4.44746e-17	lpj
3.44675e-06	orc
0.35097	car
0.0226548	lpj
0.000304904	orc
0.834985	car
0.00132589	lpj
8.24523e-09	orc
0.808717	car
0.0142903	lpj
0.863292	orc
0.40167	car
0.544339	lpj
0.0143734	orc
0.00734502	car
5.04295e-05	lpj
0.555177	orc
0.53582	car
3.08867e-07	lpj
4.96055e-08	orc
0.00185897	car
0.243416	lpj
0.00112565	orc
0.623486	car
0.134582	lpj
0.000515054	orc
0.04439	car
0.489099	lpj
0.0704757	orc
0.867872	car
0.349159	lpj
0.285647	orc
1.18402e-05	car
3.70388e-05	lpj
0.00488866	orc
0.453992	car
0.0380667	lpj
2.47481e-05	orc
3.97359e-08	car
0.171351	lpj
0.000131453	orc
0.63107	car
0.0404801	lpj
0.698645	orc
0.166748	car
0.755274	lpj
0.00164087	orc
0.530853	car
0.00279675	lpj
0.0812984	orc
0.00510249	car
1.94568e-05	lpj
0.174017	orc
5.49932e-05	car
1.57476e-12	lpj
0.544806	orc
1.38632e-05	car
0.0132782	lpj
0.00102633	orc
0.295759	car
0.00790247	lpj
0.0111935	orc
0.0670472	car
2.5401e-06	lpj
0.782891	orc
3.08512e-06	car
0.00320604	lpj
0.000127478	orc
0.0107023	car
2.2049e-08	lpj
0.150458	orc
0.0244453	car
2.05245e-08	lpj
0.736064	orc
3.37998e-07	car
1.22746e-05	lpj
0.027601	orc
0.0114238	car
3.17969e-07	lpj
0.00795085	orc
0.930492	car
0.000639458	lpj
0.000345079	orc
0.816535	car
1.17389e-07	lpj
0.858181	orc
0.462981	car
0.000377034	lpj
0.17121	orc
0.0297549	car
5.315e-07	lpj
0.260177	orc
0.00353763	car
1.05772e-05	lpj
0.0435607	orc
0.0613847	car
4.96956e-15	lpj
0.712134	orc
0.0126123	car
1.65432e-05	lpj
0.541929	orc
0.0238018	car
1.48753e-09	lpj
0.163077	orc
0.00189865	car
0.401774	lpj
0.590703	orc
1.33955e-05	car
3.20448e-05	lpj
0.856244	orc
0.000599773	car
2.88345e-07	lpj
1.5214e-08	orc
0.0744941	car
4.45736e-06	lpj
0.208411	orc
0.000105905	car
1.45894e-11	lpj
4.07957e-05	orc
0.288727	car
4.53173e-07	lpj
0.434165	orc
0.00394254	car
4.84245e-06	lpj
0.463343	orc
9.50305e-05	car
0.793756	lpj
0.773219	orc
0.00218246	car
1.97014e-11	lpj
0.0594135	orc
0.000658361	car
1.28797e-08	lpj
1.04439e-05	orc
0.000324353	car
0.00132583	lpj
0.590539	orc
0.187384	car
0.748056	lpj
0.291012	orc
0.224092	car
0.000483355	lpj
0.00242309	orc
0.0156526	car
1.12599e-05	lpj
0.00176322	orc
0.00816477	car
0.112101	lpj
0.104438	orc
0.190652	car
0.00746699	lpj
0.432046	orc
0.00408671	car
1.62401e-05	lpj
0.00140794	orc
0.19094	car
1.76881e-12	lpj
0.214439	orc
0.726663	car
0.0626883	lpj
0.642594	orc
0.204825	car
0.212053	lpj
2.09129e-05	orc
0.430956	car
2.9244e-08	lpj
0.177983	orc
0.0199199	car
9.39716e-05	lpj
0.277069	orc
0.177741	car
0.2168	lpj
0.759423	orc
0.746202	car
0.111723	lpj
2.10226e-05	orc
0.000441915	car
0.715666	lpj
0.208248	orc
0.135042	car
0.854467	lpj
0.808235	orc
0.523406	car
0.00167948	lpj
0.000665796	orc
0.00904124	car
2.33957e-05	lpj
0.604725	orc
0.414328	car
0.00574218	lpj
0.00824647	orc
0.000448358	car
4.94091e-10	lpj
0.0577353	orc
0.176527	car
0.130414	lpj
0.0736505	orc
0.00328893	car
3.52763e-05	lpj
0.122191	orc
0.0333777	car
0.00882389	lpj
0.0769287	orc
0.00480856	car
3.36756e-11	lpj
0.461908	orc
1.51295e-08	car
0.0030673	lpj
0.610984	orc
0.0246472	car
0.00718987	lpj
0.1175	orc
0.00429302	car
0.224026	lpj
0.508288	orc
0.00100876	car
0.155615	lpj
0.00663226	orc
0.000384606	car
2.03094e-17	lpj
0.104341	orc
0.900727	car
9.70795e-09	lpj
0.0416518	orc
0.040171	car
0.802187	lpj
0.868223	orc
0.0205775	car
2.39084e-20	lpj
2.60703e-06	orc
0.133477	car
0.494122	lpj
0.442636	orc
0.0403304	car
0.0990707	lpj
0.487954	orc
1.50461e-07	car
1.3469e-16	lpj
0.00922726	orc
0.10205	car
5.60986e-07	lpj
0.000161459	orc
0.746104	car
1.26583e-05	lpj
9.20846e-05	orc
0.981365	car
8.12552e-21	lpj
1.41026e-07	orc
0.0207479	car
0.0044786	lpj
0.0075424	orc
0.0396419	car
0.0353772	lpj
0.371637	orc
0.00157581	car
0.000137571	lpj
0.0200401	orc
0.401635	car
0.760154	lpj
2.15824e-07	orc
0.00812183	car
0.389957	lpj
0.768627	orc
0.432352	car
0.0384881	lpj
0.989526	orc
0.486356	car
0.906017	lpj
0.470536	orc
0.0608823	car
0.0198572	lpj
0.509799	orc
1.67468e-06	car
1.37801e-05	lpj
0.269851	orc
0.481821	car
2.08602e-06	lpj
0.00919127	orc
0.0663198	car
0.441152	lpj
0.796639	orc
0.0849792	car
3.36433e-06	lpj
0.0172853	orc
0.000528294	car
4.47993e-07	lpj
1.1883e-07	orc
0.00609434	car
0.190141	lpj
0.314585	orc
0.405693	car
0.664007	lpj
0.193931	orc
0.000184576	car
0.149	lpj
4.84142e-08	orc
0.0720285	car
3.84071e-12	lpj
9.33495e-07	orc
0.0265737	car
2.16837e-10	lpj
0.728827	orc
0.00024259	car
1.46607e-05	lpj
0.580436	orc
3.22152e-05	car
0.242255	lpj
0.000839487	orc
0.0698769	car
8.61982e-16	lpj
0.825902	orc
0.00276292	car
1.25149e-05	lpj
0.0233512	orc
0.0741929	car
2.01866e-07	lpj
0.152204	orc
0.830894	car
4.21075e-08	lpj
0.345356	orc
0.331902	car
0.000475506	lpj
0.921962	orc
6.1172e-07	car
1.42405e-09	lpj
2.83049e-06	orc
0.278629	car
0.0471074	lpj
8.15557e-06	orc
0.0367487	car
0.524086	lpj
0.0767545	orc
0.30992	car
0.000115003	lpj
0.364455	orc
0.959985	car
0.000143867	lpj
0.00269513	orc
0.775855	car
3.88039e-08	lpj
0.143882	orc
0.178236	car
2.50815e-18	lpj
0.0226822	orc
0.00624919	car
0.284024	lpj
0.143377	orc
9.54933e-05	car
0.0557717	lpj
0.94925	orc
0.268578	car
0.00213871	lpj
0.018303	orc
0.0307806	car
0.730932	lpj
5.33998e-05	orc
0.5751	car
0.485546	lpj
0.00480514	orc
0.0804676	car
0.00297349	lpj
0.0133735	orc
1.1801e-07	car
8.70781e-09	lpj
0.773217	orc
0.0509798	car
1.93628e-22	lpj
0.385123	orc
0.00233766	car
0.0848808	lpj
0.775035	orc
0.749697	car

## Sheet: Bottom
pval	dgvm
0.556831	lpj
0.254521	orc
0.661266	car
2.62376e-08	lpj
0.109204	orc
0.200489	car
0.0936955	lpj
0.0204004	orc
0.018558	car
0.0380692	lpj
1.38742e-06	orc
0.549738	car
0.000425572	lpj
0.65177	orc
4.7718e-06	car
0.324111	lpj
0.61207	orc
0.77492	car
0.507855	lpj
0.693316	orc
0.0255625	car
1.613e-12	lpj
0.00504752	orc
0.000136701	car
0.257379	lpj
0.00996976	orc
0.137737	car
6.87721e-06	lpj
9.66008e-05	orc
0.543169	car
2.91482e-17	lpj
0.20746	orc
0.212932	car
1.88005e-09	lpj
0.0255037	orc
2.56117e-05	car
0.390736	lpj
0.00141357	orc
0.335057	car
2.55592e-17	lpj
1.14513e-05	orc
0.249546	car
0.196471	lpj
0.00316324	orc
0.666606	car
0.383598	lpj
1.1748e-06	orc
0.271738	car
0.130219	lpj
0.0420405	orc
0.664815	car
0.692546	lpj
0.00714035	orc
0.0291945	car
0.000202697	lpj
0.163245	orc
0.788014	car
2.23721e-08	lpj
7.72355e-09	orc
0.000166858	car
0.552195	lpj
0.000629924	orc
0.00313233	car
0.655752	lpj
0.0697177	orc
0.222529	car
0.378145	lpj
0.0870247	orc
0.216773	car
0.502631	lpj
0.173727	orc
1.98373e-05	car
4.12506e-08	lpj
0.0041151	orc
0.604056	car
0.286051	lpj
1.80432e-05	orc
0.000305643	car
0.426127	lpj
0.000112811	orc
0.0115619	car
0.10064	lpj
0.0445266	orc
0.556396	car
0.694102	lpj
0.00887576	orc
0.422473	car
0.00380734	lpj
0.134294	orc
0.000376854	car
4.15951e-07	lpj
0.176883	orc
4.05779e-05	car
9.2614e-12	lpj
0.486918	orc
1.55565e-05	car
0.00856569	lpj
0.788644	orc
0.747494	car
0.00126159	lpj
0.0074767	orc
0.0235791	car
8.08829e-06	lpj
0.532063	orc
0.571511	car
0.00330919	lpj
0.000128625	orc
0.00655352	car
7.85687e-06	lpj
0.0647163	orc
0.0713261	car
1.86258e-08	lpj
0.56602	orc
0.512014	car
5.25969e-08	lpj
0.0326803	orc
0.32159	car
0.00362329	lpj
0.0172858	orc
0.911874	car
0.907118	lpj
0.000483165	orc
0.288789	car
5.36275e-05	lpj
0.933007	orc
0.0121798	car
0.00486065	lpj
0.166987	orc
0.218571	car
1.51455e-07	lpj
0.304871	orc
0.00253027	car
4.02391e-07	lpj
0.014789	orc
0.130793	car
1.84908e-14	lpj
0.983508	orc
0.0408121	car
0.000106093	lpj
0.174873	orc
0.580236	car
1.10179e-09	lpj
0.194976	orc
0.841971	car
0.0111579	lpj
0.732157	orc
0.000345284	car
0.000106564	lpj
0.964543	orc
9.67052e-05	car
8.68607e-06	lpj
3.37339e-06	orc
0.0811231	car
0.000373411	lpj
0.0797728	orc
0.000288979	car
4.81579e-12	lpj
7.55798e-05	orc
0.000165002	car
0.000109604	lpj
0.261594	orc
0.395571	car
1.7486e-06	lpj
0.312614	orc
0.000163561	car
0.992621	lpj
0.720931	orc
0.221329	car
2.29422e-13	lpj
0.112572	orc
0.00114953	car
2.20361e-09	lpj
4.26051e-06	orc
9.4112e-05	car
0.00683058	lpj
0.56606	orc
0.74155	car
0.691726	lpj
0.339179	orc
0.366848	car
0.000190808	lpj
0.791388	orc
0.0291833	car
9.89752e-05	lpj
0.0237587	orc
0.024027	car
0.22034	lpj
0.0802303	orc
0.204894	car
0.00863019	lpj
0.647489	orc
0.0784231	car
0.00213516	lpj
0.0552287	orc
0.182904	car
2.69208e-14	lpj
0.0652729	orc
0.916866	car
0.011709	lpj
0.605069	orc
0.28816	car
0.235039	lpj
0.000123267	orc
0.00206012	car
1.38632e-06	lpj
0.490366	orc
0.0438304	car
0.000796557	lpj
0.548128	orc
0.641328	car
0.374704	lpj
0.748659	orc
0.914623	car
0.161667	lpj
2.14483e-05	orc
0.00478196	car
0.398159	lpj
0.904577	orc
0.0044228	car
0.0730654	lpj
0.17817	orc
0.0524821	car
0.0071047	lpj
0.000740779	orc
0.0124873	car
2.11612e-15	lpj
0.0671251	orc
0.275271	car
0.0132879	lpj
0.0089415	orc
0.000243504	car
4.12688e-08	lpj
0.0538343	orc
0.13739	car
0.0730321	lpj
0.0290862	orc
0.0152206	car
0.000105684	lpj
0.0722956	orc
0.597291	car
0.0098209	lpj
0.0167529	orc
0.0182199	car
1.27709e-13	lpj
0.6062	orc
4.65064e-07	car
0.000518546	lpj
0.840815	orc
0.0309972	car
0.00707067	lpj
0.213228	orc
0.00242557	car
0.311373	lpj
0.465953	orc
0.00144219	car
0.182173	lpj
0.013907	orc
0.214223	car
9.03328e-16	lpj
0.888652	orc
0.800804	car
3.92638e-06	lpj
0.319434	orc
0.0146211	car
0.650175	lpj
0.866849	orc
0.870326	car
1.43054e-20	lpj
5.53484e-05	orc
0.487731	car
8.70098e-06	lpj
0.9527	orc
0.127482	car
0.127522	lpj
0.610174	orc
2.74412e-06	car
1.13144e-16	lpj
0.535425	orc
0.278912	car
1.33629e-05	lpj
0.0457209	orc
0.0661897	car
1.74975e-05	lpj
9.32438e-05	orc
0.936634	car
4.05886e-21	lpj
6.1526e-08	orc
0.0643648	car
0.0021039	lpj
0.117092	orc
0.0243587	car
0.0570239	lpj
0.509389	orc
0.025664	car
9.2687e-05	lpj
0.0434335	orc
0.866613	car
0.492718	lpj
0.000280791	orc
0.00327794	car
0.558616	lpj
0.381971	orc
0.264479	car
0.0508718	lpj
0.345344	orc
0.494512	car
0.55159	lpj
0.370041	orc
0.0936468	car
0.00925013	lpj
0.504936	orc
4.16316e-06	car
8.25686e-06	lpj
0.143658	orc
0.900924	car
4.70883e-05	lpj
0.0385435	orc
0.202806	car
0.423959	lpj
0.923019	orc
0.709511	car
9.44256e-08	lpj
0.00850372	orc
0.000824355	car
9.20024e-16	lpj
7.87201e-08	orc
0.00680959	car
0.148525	lpj
0.299939	orc
0.889196	car
0.488586	lpj
0.28626	orc
0.000610091	car
0.258634	lpj
9.25918e-09	orc
0.616445	car
0.00903505	lpj
0.000216761	orc
0.01132	car
3.6758e-09	lpj
0.70394	orc
0.000191017	car
0.00108722	lpj
0.595232	orc
2.81178e-05	car
0.350346	lpj
0.00159019	orc
0.938723	car
9.32675e-15	lpj
0.691021	orc
0.35896	car
6.77257e-05	lpj
0.0197654	orc
0.0152485	car
3.28087e-07	lpj
0.178907	orc
0.592834	car
1.72814e-09	lpj
0.0237633	orc
0.466856	car
0.000314518	lpj
0.968983	orc
0.000646643	car
7.02182e-09	lpj
0.000105525	orc
0.227204	car
0.011866	lpj
4.24618e-09	orc
0.128418	car
0.551562	lpj
0.0655752	orc
0.0140563	car
0.000885033	lpj
0.285201	orc
0.00718891	car
0.0203565	lpj
0.0766935	orc
0.156331	car
2.19125e-05	lpj
0.241355	orc
0.616253	car
2.7868e-16	lpj
0.00181753	orc
0.00664574	car
0.333329	lpj
0.100253	orc
0.00897707	car
1.49096e-08	lpj
2.07462e-07	orc
0.479044	car
0.110166	lpj
0.0232946	orc
1.13344e-06	car
0.729868	lpj
0.00297929	orc
0.479477	car
0.675846	lpj
0.00895356	orc
0.343038	car
0.00368138	lpj
0.0106692	orc
4.32868e-06	car
3.88694e-16	lpj
0.0647805	orc
0.971607	car
1.347e-21	lpj
0.67612	orc
0.573002	car
0.0263379	lpj
0.0319338	orc
0.667814	car
