# Supplementary material for: Unequal climate impacts on global values of natural capital
Source: Nature. 2023 Dec 18;625(7996):722–7. doi: 10.1038/s41586-023-06769-z (PMC10808060; doi:10.1038/s41586-023-06769-z)
Supplement: Supplementary file 9 — Source Data Extended Data Fig. 4 [file 41586_2023_6769_MOESM9_ESM.xlsx]

## Sheet: PanelA
PFT	y	Percent
brsuas	-55.5951	0.0190004
brsutecds	-55.5951	0.00134971
brevtecds	-55.5951	0.0304374
ndsutecdt	-55.5951	0
ndevtecdt	-55.5951	0.132771
brsutecdt	-55.5951	0.863819
c3dh	-55.5951	0.5781
c3hh	-55.5951	0.367813
brsuteclt	-55.5951	0
ndevteclt	-55.5951	0
brsutewmt	-55.5951	0
brsutewms	-55.5951	0
brevtewms	-55.5951	0
ndevstdit	-55.5951	0
ndsustswt	-55.5951	0
brevstdit	-55.5951	0
brevdttht	-55.5951	0
c4h	-55.5951	0
brevxs	-55.5951	0
sds	-55.5951	0
ndevtedtt	-55.5951	0
ndevtedttht	-55.5951	0
brevdtt	-55.5951	0
brrgtrt	-55.5951	0
brevtrt	-55.5951	0
trs	-55.5951	0
brsuas	-55.0965	0.00838726
brsutecds	-55.0965	0.00140215
brevtecds	-55.0965	0.0114089
ndsutecdt	-55.0965	0
ndevtecdt	-55.0965	0.235374
brsutecdt	-55.0965	0.762494
c3dh	-55.0965	0.519433
c3hh	-55.0965	0.459369
brsuteclt	-55.0965	0
ndevteclt	-55.0965	0
brsutewmt	-55.0965	0
brsutewms	-55.0965	0
brevtewms	-55.0965	0
ndevstdit	-55.0965	0
ndsustswt	-55.0965	0
brevstdit	-55.0965	0
brevdttht	-55.0965	0
c4h	-55.0965	0
brevxs	-55.0965	0
sds	-55.0965	0
ndevtedtt	-55.0965	0
ndevtedttht	-55.0965	0
brevdtt	-55.0965	0
brrgtrt	-55.0965	0
brevtrt	-55.0965	0
trs	-55.0965	0
brsuas	-54.5979	0.0164252
brsutecds	-54.5979	0.000109174
brevtecds	-54.5979	0.0093242
ndsutecdt	-54.5979	0
ndevtecdt	-54.5979	0.219723
brsutecdt	-54.5979	0.54341
c3dh	-54.5979	0.512083
c3hh	-54.5979	0.351691
brsuteclt	-54.5979	0
ndevteclt	-54.5979	0
brsutewmt	-54.5979	0
brsutewms	-54.5979	0
brevtewms	-54.5979	0
ndevstdit	-54.5979	0
ndsustswt	-54.5979	0
brevstdit	-54.5979	0
brevdttht	-54.5979	0
c4h	-54.5979	0
brevxs	-54.5979	0
sds	-54.5979	0
ndevtedtt	-54.5979	0
ndevtedttht	-54.5979	0
brevdtt	-54.5979	0
brrgtrt	-54.5979	0
brevtrt	-54.5979	0
trs	-54.5979	0
brsuas	-54.0993	0.00793698
brsutecds	-54.0993	0.00550186
brevtecds	-54.0993	0.0302626
ndsutecdt	-54.0993	0
ndevtecdt	-54.0993	0.0219054
brsutecdt	-54.0993	0.683065
c3dh	-54.0993	0.394738
c3hh	-54.0993	0.328582
brsuteclt	-54.0993	0
ndevteclt	-54.0993	0
brsutewmt	-54.0993	0
brsutewms	-54.0993	0
brevtewms	-54.0993	0
ndevstdit	-54.0993	0
ndsustswt	-54.0993	0
brevstdit	-54.0993	0
brevdttht	-54.0993	0
c4h	-54.0993	0
brevxs	-54.0993	0
sds	-54.0993	0
ndevtedtt	-54.0993	0
ndevtedttht	-54.0993	0
brevdtt	-54.0993	0
brrgtrt	-54.0993	0
brevtrt	-54.0993	0
trs	-54.0993	0
brsuas	-53.6007	0.0165108
brsutecds	-53.6007	0.0205425
brevtecds	-53.6007	0.0757372
ndsutecdt	-53.6007	0
ndevtecdt	-53.6007	0.0729008
brsutecdt	-53.6007	0.673716
c3dh	-53.6007	0.31808
c3hh	-53.6007	0.316842
brsuteclt	-53.6007	0.000628387
ndevteclt	-53.6007	0
brsutewmt	-53.6007	0
brsutewms	-53.6007	0
brevtewms	-53.6007	0
ndevstdit	-53.6007	0
ndsustswt	-53.6007	0
brevstdit	-53.6007	0
brevdttht	-53.6007	0
c4h	-53.6007	0
brevxs	-53.6007	0
sds	-53.6007	2.36531e-05
ndevtedtt	-53.6007	0
ndevtedttht	-53.6007	0
brevdtt	-53.6007	0
brrgtrt	-53.6007	0
brevtrt	-53.6007	0
trs	-53.6007	0
brsuas	-53.1021	0.0172492
brsutecds	-53.1021	0.0185291
brevtecds	-53.1021	0.24085
ndsutecdt	-53.1021	0
ndevtecdt	-53.1021	0.0453539
brsutecdt	-53.1021	0.69025
c3dh	-53.1021	0.246675
c3hh	-53.1021	0.246436
brsuteclt	-53.1021	0.0344572
ndevteclt	-53.1021	9.41507e-05
brsutewmt	-53.1021	0
brsutewms	-53.1021	0
brevtewms	-53.1021	0
ndevstdit	-53.1021	0
ndsustswt	-53.1021	0
brevstdit	-53.1021	0
brevdttht	-53.1021	0
c4h	-53.1021	0
brevxs	-53.1021	0
sds	-53.1021	0.000420693
ndevtedtt	-53.1021	0
ndevtedttht	-53.1021	0
brevdtt	-53.1021	0
brrgtrt	-53.1021	0
brevtrt	-53.1021	0
trs	-53.1021	0
brsuas	-52.6035	0.014766
brsutecds	-52.6035	0.019424
brevtecds	-52.6035	0.205271
ndsutecdt	-52.6035	0
ndevtecdt	-52.6035	0.0244718
brsutecdt	-52.6035	0.545032
c3dh	-52.6035	0.277978
c3hh	-52.6035	0.277748
brsuteclt	-52.6035	0.226578
ndevteclt	-52.6035	0.00312952
brsutewmt	-52.6035	4.15578e-06
brsutewms	-52.6035	0.000100804
brevtewms	-52.6035	0.000221308
ndevstdit	-52.6035	0
ndsustswt	-52.6035	0
brevstdit	-52.6035	0
brevdttht	-52.6035	0
c4h	-52.6035	0
brevxs	-52.6035	0
sds	-52.6035	0.00371003
ndevtedtt	-52.6035	0
ndevtedttht	-52.6035	0
brevdtt	-52.6035	0
brrgtrt	-52.6035	0
brevtrt	-52.6035	0
trs	-52.6035	0
brsuas	-52.1049	0.0126845
brsutecds	-52.1049	0.0176825
brevtecds	-52.1049	0.289346
ndsutecdt	-52.1049	0
ndevtecdt	-52.1049	0.0204095
brsutecdt	-52.1049	0.686128
c3dh	-52.1049	0.269164
c3hh	-52.1049	0.26884
brsuteclt	-52.1049	0.141778
ndevteclt	-52.1049	0.012494
brsutewmt	-52.1049	0.000357105
brsutewms	-52.1049	4.46463e-05
brevtewms	-52.1049	0.000161196
ndevstdit	-52.1049	0
ndsustswt	-52.1049	0
brevstdit	-52.1049	0
brevdttht	-52.1049	0
c4h	-52.1049	0
brevxs	-52.1049	0
sds	-52.1049	0.00324444
ndevtedtt	-52.1049	0
ndevtedttht	-52.1049	0
brevdtt	-52.1049	0
brrgtrt	-52.1049	0
brevtrt	-52.1049	0
trs	-52.1049	0
brsuas	-51.6062	0.0121096
brsutecds	-51.6062	0.0257251
brevtecds	-51.6062	0.182658
ndsutecdt	-51.6062	0
ndevtecdt	-51.6062	0.0247234
brsutecdt	-51.6062	0.65625
c3dh	-51.6062	0.30638
c3hh	-51.6062	0.305334
brsuteclt	-51.6062	0.150062
ndevteclt	-51.6062	0.0106404
brsutewmt	-51.6062	0.000603083
brsutewms	-51.6062	0.000219175
brevtewms	-51.6062	0.000690426
ndevstdit	-51.6062	0
ndsustswt	-51.6062	0
brevstdit	-51.6062	0
brevdttht	-51.6062	0
c4h	-51.6062	0
brevxs	-51.6062	0
sds	-51.6062	0.00917087
ndevtedtt	-51.6062	0
ndevtedttht	-51.6062	0
brevdtt	-51.6062	0
brrgtrt	-51.6062	0
brevtrt	-51.6062	0
trs	-51.6062	0
brsuas	-51.1076	0.0123086
brsutecds	-51.1076	0.0181919
brevtecds	-51.1076	0.175719
ndsutecdt	-51.1076	0
ndevtecdt	-51.1076	0.0337702
brsutecdt	-51.1076	0.547216
c3dh	-51.1076	0.279878
c3hh	-51.1076	0.279447
brsuteclt	-51.1076	0.195966
ndevteclt	-51.1076	0.049653
brsutewmt	-51.1076	0.0124655
brsutewms	-51.1076	0.00124929
brevtewms	-51.1076	0.00397179
ndevstdit	-51.1076	0
ndsustswt	-51.1076	0
brevstdit	-51.1076	0
brevdttht	-51.1076	0
c4h	-51.1076	0
brevxs	-51.1076	0
sds	-51.1076	0.0683057
ndevtedtt	-51.1076	0
ndevtedttht	-51.1076	0
brevdtt	-51.1076	0
brrgtrt	-51.1076	0
brevtrt	-51.1076	0
trs	-51.1076	0
brsuas	-50.609	0.00693087
brsutecds	-50.609	0.0154308
brevtecds	-50.609	0.169082
ndsutecdt	-50.609	2.5e-09
ndevtecdt	-50.609	0.0781927
brsutecdt	-50.609	0.474331
c3dh	-50.609	0.297418
c3hh	-50.609	0.235303
brsuteclt	-50.609	0.142895
ndevteclt	-50.609	0.0868782
brsutewmt	-50.609	0.0568509
brsutewms	-50.609	0.00210734
brevtewms	-50.609	0.00866211
ndevstdit	-50.609	0
ndsustswt	-50.609	0
brevstdit	-50.609	0
brevdttht	-50.609	0
c4h	-50.609	0
brevxs	-50.609	0
sds	-50.609	0.115574
ndevtedtt	-50.609	0
ndevtedttht	-50.609	0
brevdtt	-50.609	0
brrgtrt	-50.609	0
brevtrt	-50.609	0
trs	-50.609	0
brsuas	-50.1104	0.00485736
brsutecds	-50.1104	0.0146027
brevtecds	-50.1104	0.111372
ndsutecdt	-50.1104	0
ndevtecdt	-50.1104	0.0484671
brsutecdt	-50.1104	0.43155
c3dh	-50.1104	0.232384
c3hh	-50.1104	0.216841
brsuteclt	-50.1104	0.136676
ndevteclt	-50.1104	0.0741516
brsutewmt	-50.1104	0.134474
brsutewms	-50.1104	0.00387868
brevtewms	-50.1104	0.0252309
ndevstdit	-50.1104	0
ndsustswt	-50.1104	0
brevstdit	-50.1104	0
brevdttht	-50.1104	0
c4h	-50.1104	0
brevxs	-50.1104	4.8953e-07
sds	-50.1104	0.216254
ndevtedtt	-50.1104	0
ndevtedttht	-50.1104	0
brevdtt	-50.1104	0
brrgtrt	-50.1104	0
brevtrt	-50.1104	0
trs	-50.1104	0
brsuas	-49.6118	0.00135394
brsutecds	-49.6118	0.00822852
brevtecds	-49.6118	0.0280805
ndsutecdt	-49.6118	0
ndevtecdt	-49.6118	0.083881
brsutecdt	-49.6118	0.354246
c3dh	-49.6118	0.385418
c3hh	-49.6118	0.197758
brsuteclt	-49.6118	0.133017
ndevteclt	-49.6118	0.0557949
brsutewmt	-49.6118	0.133559
brsutewms	-49.6118	0.00397413
brevtewms	-49.6118	0.0479822
ndevstdit	-49.6118	0
ndsustswt	-49.6118	0
brevstdit	-49.6118	0
brevdttht	-49.6118	0
c4h	-49.6118	0
brevxs	-49.6118	2.69105e-06
sds	-49.6118	0.163561
ndevtedtt	-49.6118	0
ndevtedttht	-49.6118	0
brevdtt	-49.6118	0
brrgtrt	-49.6118	0
brevtrt	-49.6118	0
trs	-49.6118	0
brsuas	-49.1132	0.00234556
brsutecds	-49.1132	0.00704948
brevtecds	-49.1132	0.00303061
ndsutecdt	-49.1132	0
ndevtecdt	-49.1132	0.0890031
brsutecdt	-49.1132	0.410696
c3dh	-49.1132	0.370952
c3hh	-49.1132	0.214136
brsuteclt	-49.1132	0.0745389
ndevteclt	-49.1132	0.038011
brsutewmt	-49.1132	0.192059
brsutewms	-49.1132	0.00341209
brevtewms	-49.1132	0.0671611
ndevstdit	-49.1132	0
ndsustswt	-49.1132	0
brevstdit	-49.1132	0
brevdttht	-49.1132	0
c4h	-49.1132	0
brevxs	-49.1132	7.25198e-06
sds	-49.1132	0.196121
ndevtedtt	-49.1132	0
ndevtedttht	-49.1132	0
brevdtt	-49.1132	0
brrgtrt	-49.1132	0
brevtrt	-49.1132	0
trs	-49.1132	0
brsuas	-48.6146	0.00710754
brsutecds	-48.6146	0.0148305
brevtecds	-48.6146	0.0857441
ndsutecdt	-48.6146	2.95588e-09
ndevtecdt	-48.6146	0.0730811
brsutecdt	-48.6146	0.371361
c3dh	-48.6146	0.188304
c3hh	-48.6146	0.171282
brsuteclt	-48.6146	0.0805604
ndevteclt	-48.6146	0.0425806
brsutewmt	-48.6146	0.182186
brsutewms	-48.6146	0.00362264
brevtewms	-48.6146	0.0461995
ndevstdit	-48.6146	0
ndsustswt	-48.6146	0
brevstdit	-48.6146	0
brevdttht	-48.6146	0
c4h	-48.6146	0
brevxs	-48.6146	0.000187501
sds	-48.6146	0.23331
ndevtedtt	-48.6146	0.00011494
ndevtedttht	-48.6146	0
brevdtt	-48.6146	0.000655083
brrgtrt	-48.6146	0
brevtrt	-48.6146	0
trs	-48.6146	0
brsuas	-48.116	0.00733348
brsutecds	-48.116	0.0170384
brevtecds	-48.116	0.178906
ndsutecdt	-48.116	0
ndevtecdt	-48.116	0.0201774
brsutecdt	-48.116	0.362264
c3dh	-48.116	0.10143
c3hh	-48.116	0.101332
brsuteclt	-48.116	0.0954669
ndevteclt	-48.116	0.04903
brsutewmt	-48.116	0.147103
brsutewms	-48.116	0.00353957
brevtewms	-48.116	0.0157125
ndevstdit	-48.116	0
ndsustswt	-48.116	0
brevstdit	-48.116	0
brevdttht	-48.116	0
c4h	-48.116	0
brevxs	-48.116	0.000744703
sds	-48.116	0.257274
ndevtedtt	-48.116	0.00323651
ndevtedttht	-48.116	0
brevdtt	-48.116	0.00603276
brrgtrt	-48.116	0
brevtrt	-48.116	0
trs	-48.116	0
brsuas	-47.6174	0.00870342
brsutecds	-47.6174	0.0150395
brevtecds	-47.6174	0.17198
ndsutecdt	-47.6174	7.51754e-09
ndevtecdt	-47.6174	0.0262839
brsutecdt	-47.6174	0.390335
c3dh	-47.6174	0.129016
c3hh	-47.6174	0.128863
brsuteclt	-47.6174	0.120818
ndevteclt	-47.6174	0.0445101
brsutewmt	-47.6174	0.0960763
brsutewms	-47.6174	0.00308564
brevtewms	-47.6174	0.0126253
ndevstdit	-47.6174	1.71053e-09
ndsustswt	-47.6174	4.34211e-09
brevstdit	-47.6174	3.02632e-09
brevdttht	-47.6174	2.63158e-09
c4h	-47.6174	0
brevxs	-47.6174	0.00130452
sds	-47.6174	0.221399
ndevtedtt	-47.6174	0.00355273
ndevtedttht	-47.6174	0.000487133
brevdtt	-47.6174	0.00995251
brrgtrt	-47.6174	0
brevtrt	-47.6174	0
trs	-47.6174	1.18421e-09
brsuas	-47.1188	0.0109742
brsutecds	-47.1188	0.0119705
brevtecds	-47.1188	0.104514
ndsutecdt	-47.1188	3.67647e-09
ndevtecdt	-47.1188	0.103295
brsutecdt	-47.1188	0.283489
c3dh	-47.1188	0.14425
c3hh	-47.1188	0.118856
brsuteclt	-47.1188	0.112081
ndevteclt	-47.1188	0.0434893
brsutewmt	-47.1188	0.0982203
brsutewms	-47.1188	0.00216664
brevtewms	-47.1188	0.00711622
ndevstdit	-47.1188	2.35294e-09
ndsustswt	-47.1188	1.61765e-09
brevstdit	-47.1188	2.94118e-10
brevdttht	-47.1188	2.05882e-09
c4h	-47.1188	0
brevxs	-47.1188	0.00240895
sds	-47.1188	0.294026
ndevtedtt	-47.1188	0.0123339
ndevtedttht	-47.1188	0.000553033
brevdtt	-47.1188	0.0425098
brrgtrt	-47.1188	0
brevtrt	-47.1188	0
trs	-47.1188	1.32353e-09
brsuas	-46.6201	0.00561591
brsutecds	-46.6201	0.0118336
brevtecds	-46.6201	0.0671371
ndsutecdt	-46.6201	5.55556e-10
ndevtecdt	-46.6201	0.0989748
brsutecdt	-46.6201	0.387056
c3dh	-46.6201	0.250952
c3hh	-46.6201	0.165323
brsuteclt	-46.6201	0.10558
ndevteclt	-46.6201	0.026567
brsutewmt	-46.6201	0.100434
brsutewms	-46.6201	0.00295663
brevtewms	-46.6201	0.00720536
ndevstdit	-46.6201	0
ndsustswt	-46.6201	0
brevstdit	-46.6201	0
brevdttht	-46.6201	0
c4h	-46.6201	0
brevxs	-46.6201	0.00127664
sds	-46.6201	0.282755
ndevtedtt	-46.6201	0.0119011
ndevtedttht	-46.6201	0.00058321
brevdtt	-46.6201	0.0614345
brrgtrt	-46.6201	0
brevtrt	-46.6201	0
trs	-46.6201	0
brsuas	-46.1215	0.00663396
brsutecds	-46.1215	0.0221129
brevtecds	-46.1215	0.150915
ndsutecdt	-46.1215	5.43478e-10
ndevtecdt	-46.1215	0.024782
brsutecdt	-46.1215	0.380734
c3dh	-46.1215	0.127894
c3hh	-46.1215	0.127754
brsuteclt	-46.1215	0.162325
ndevteclt	-46.1215	0.0285257
brsutewmt	-46.1215	0.0872819
brsutewms	-46.1215	0.0113845
brevtewms	-46.1215	0.0828866
ndevstdit	-46.1215	0
ndsustswt	-46.1215	0
brevstdit	-46.1215	4.32483e-05
brevdttht	-46.1215	0
c4h	-46.1215	0
brevxs	-46.1215	0.000613662
sds	-46.1215	0.198292
ndevtedtt	-46.1215	0.00714293
ndevtedttht	-46.1215	0.00289611
brevdtt	-46.1215	0.0347564
brrgtrt	-46.1215	0
brevtrt	-46.1215	0
trs	-46.1215	0
brsuas	-45.6229	0.0143186
brsutecds	-45.6229	0.0274527
brevtecds	-45.6229	0.217347
ndsutecdt	-45.6229	0
ndevtecdt	-45.6229	0.0167421
brsutecdt	-45.6229	0.394314
c3dh	-45.6229	0.0873771
c3hh	-45.6229	0.0873177
brsuteclt	-45.6229	0.105734
ndevteclt	-45.6229	0.0283833
brsutewmt	-45.6229	0.0777479
brsutewms	-45.6229	0.00983812
brevtewms	-45.6229	0.0346204
ndevstdit	-45.6229	0
ndsustswt	-45.6229	0
brevstdit	-45.6229	0
brevdttht	-45.6229	0
c4h	-45.6229	0
brevxs	-45.6229	0.00053108
sds	-45.6229	0.187366
ndevtedtt	-45.6229	0.0125851
ndevtedttht	-45.6229	0.000162353
brevdtt	-45.6229	0.0304989
brrgtrt	-45.6229	0
brevtrt	-45.6229	0
trs	-45.6229	0
brsuas	-45.1243	0.0183966
brsutecds	-45.1243	0.0234402
brevtecds	-45.1243	0.255212
ndsutecdt	-45.1243	0
ndevtecdt	-45.1243	0.0174829
brsutecdt	-45.1243	0.406806
c3dh	-45.1243	0.0714066
c3hh	-45.1243	0.0713448
brsuteclt	-45.1243	0.0783195
ndevteclt	-45.1243	0.0156635
brsutewmt	-45.1243	0.0688707
brsutewms	-45.1243	0.00418641
brevtewms	-45.1243	0.0174793
ndevstdit	-45.1243	0
ndsustswt	-45.1243	0
brevstdit	-45.1243	0.00138307
brevdttht	-45.1243	0
c4h	-45.1243	0
brevxs	-45.1243	0.00181853
sds	-45.1243	0.209149
ndevtedtt	-45.1243	0.0130782
ndevtedttht	-45.1243	0.0129587
brevdtt	-45.1243	0.0578703
brrgtrt	-45.1243	0
brevtrt	-45.1243	0
trs	-45.1243	0
brsuas	-44.6257	0.01825
brsutecds	-44.6257	0.0220007
brevtecds	-44.6257	0.182544
ndsutecdt	-44.6257	1.44231e-09
ndevtecdt	-44.6257	0.0183608
brsutecdt	-44.6257	0.341775
c3dh	-44.6257	0.0761455
c3hh	-44.6257	0.0760725
brsuteclt	-44.6257	0.113021
ndevteclt	-44.6257	0.0138231
brsutewmt	-44.6257	0.0749613
brsutewms	-44.6257	0.00752684
brevtewms	-44.6257	0.0508396
ndevstdit	-44.6257	4.80769e-10
ndsustswt	-44.6257	4.80769e-10
brevstdit	-44.6257	0.000807473
brevdttht	-44.6257	1.25e-09
c4h	-44.6257	0
brevxs	-44.6257	0.00228848
sds	-44.6257	0.222021
ndevtedtt	-44.6257	0.0110834
ndevtedttht	-44.6257	0.0160389
brevdtt	-44.6257	0.0678174
brrgtrt	-44.6257	0
brevtrt	-44.6257	0
trs	-44.6257	9.61538e-11
brsuas	-44.1271	0.0158925
brsutecds	-44.1271	0.0243768
brevtecds	-44.1271	0.226538
ndsutecdt	-44.1271	0
ndevtecdt	-44.1271	0.0149142
brsutecdt	-44.1271	0.364249
c3dh	-44.1271	0.0511636
c3hh	-44.1271	0.0511301
brsuteclt	-44.1271	0.112912
ndevteclt	-44.1271	0.0225963
brsutewmt	-44.1271	0.0682803
brsutewms	-44.1271	0.00949366
brevtewms	-44.1271	0.0903294
ndevstdit	-44.1271	0
ndsustswt	-44.1271	0
brevstdit	-44.1271	0.00109542
brevdttht	-44.1271	0
c4h	-44.1271	0
brevxs	-44.1271	0.0017961
sds	-44.1271	0.203592
ndevtedtt	-44.1271	0.011521
ndevtedttht	-44.1271	0.0163667
brevdtt	-44.1271	0.0623773
brrgtrt	-44.1271	0
brevtrt	-44.1271	0
trs	-44.1271	0
brsuas	-43.6285	0.0132793
brsutecds	-43.6285	0.0210336
brevtecds	-43.6285	0.175223
ndsutecdt	-43.6285	2.93478e-09
ndevtecdt	-43.6285	0.0130042
brsutecdt	-43.6285	0.306608
c3dh	-43.6285	0.0600532
c3hh	-43.6285	0.0599847
brsuteclt	-43.6285	0.0934874
ndevteclt	-43.6285	0.0187647
brsutewmt	-43.6285	0.0830951
brsutewms	-43.6285	0.00937468
brevtewms	-43.6285	0.0777756
ndevstdit	-43.6285	1.98809e-05
ndsustswt	-43.6285	6.52174e-10
brevstdit	-43.6285	0.00294264
brevdttht	-43.6285	1.84783e-09
c4h	-43.6285	0
brevxs	-43.6285	0.00551107
sds	-43.6285	0.157182
ndevtedtt	-43.6285	0.00824538
ndevtedttht	-43.6285	0.0182948
brevdtt	-43.6285	0.0349554
brrgtrt	-43.6285	0
brevtrt	-43.6285	0
trs	-43.6285	3.26087e-10
brsuas	-43.1299	0.00834232
brsutecds	-43.1299	0.0167704
brevtecds	-43.1299	0.111991
ndsutecdt	-43.1299	0
ndevtecdt	-43.1299	0.0133208
brsutecdt	-43.1299	0.255524
c3dh	-43.1299	0.0661611
c3hh	-43.1299	0.0659343
brsuteclt	-43.1299	0.159664
ndevteclt	-43.1299	0.0234556
brsutewmt	-43.1299	0.16096
brsutewms	-43.1299	0.0146663
brevtewms	-43.1299	0.247473
ndevstdit	-43.1299	0.000685636
ndsustswt	-43.1299	0.000297386
brevstdit	-43.1299	0.00309273
brevdttht	-43.1299	0.000521125
c4h	-43.1299	0
brevxs	-43.1299	0.00749721
sds	-43.1299	0.135279
ndevtedtt	-43.1299	0.0084342
ndevtedttht	-43.1299	0.0171264
brevdtt	-43.1299	0.0310307
brrgtrt	-43.1299	0
brevtrt	-43.1299	0
trs	-43.1299	0
brsuas	-42.6312	0.00407229
brsutecds	-42.6312	0.0155081
brevtecds	-42.6312	0.0916513
ndsutecdt	-42.6312	0
ndevtecdt	-42.6312	0.0109491
brsutecdt	-42.6312	0.232559
c3dh	-42.6312	0.058589
c3hh	-42.6312	0.0585617
brsuteclt	-42.6312	0.164329
ndevteclt	-42.6312	0.0220205
brsutewmt	-42.6312	0.172344
brsutewms	-42.6312	0.0147677
brevtewms	-42.6312	0.23261
ndevstdit	-42.6312	0.000723273
ndsustswt	-42.6312	0.00022583
brevstdit	-42.6312	0.00539053
brevdttht	-42.6312	0.000336592
c4h	-42.6312	0
brevxs	-42.6312	0.00598796
sds	-42.6312	0.217956
ndevtedtt	-42.6312	0.00933564
ndevtedttht	-42.6312	0.0327822
brevdtt	-42.6312	0.0487081
brrgtrt	-42.6312	0
brevtrt	-42.6312	0
trs	-42.6312	0
brsuas	-42.1326	0.0037161
brsutecds	-42.1326	0.0153058
brevtecds	-42.1326	0.0450885
ndsutecdt	-42.1326	0
ndevtecdt	-42.1326	0.00886583
brsutecdt	-42.1326	0.219501
c3dh	-42.1326	0.0680599
c3hh	-42.1326	0.0680104
brsuteclt	-42.1326	0.190168
ndevteclt	-42.1326	0.0253327
brsutewmt	-42.1326	0.182133
brsutewms	-42.1326	0.0149625
brevtewms	-42.1326	0.283247
ndevstdit	-42.1326	0.00196888
ndsustswt	-42.1326	0.00132471
brevstdit	-42.1326	0.00514922
brevdttht	-42.1326	0.00670047
c4h	-42.1326	0
brevxs	-42.1326	0.00316676
sds	-42.1326	0.221886
ndevtedtt	-42.1326	0.0101867
ndevtedttht	-42.1326	0.0291527
brevdtt	-42.1326	0.0427195
brrgtrt	-42.1326	0.000249974
brevtrt	-42.1326	0
trs	-42.1326	9.46065e-06
brsuas	-41.634	0.00280425
brsutecds	-41.634	0.0183721
brevtecds	-41.634	0.0733521
ndsutecdt	-41.634	7.5e-10
ndevtecdt	-41.634	0.0107565
brsutecdt	-41.634	0.297063
c3dh	-41.634	0.115612
c3hh	-41.634	0.115522
brsuteclt	-41.634	0.162581
ndevteclt	-41.634	0.0364399
brsutewmt	-41.634	0.199687
brsutewms	-41.634	0.0139106
brevtewms	-41.634	0.216257
ndevstdit	-41.634	0.000494738
ndsustswt	-41.634	0.000271875
brevstdit	-41.634	0.00211388
brevdttht	-41.634	0.000431494
c4h	-41.634	0
brevxs	-41.634	0.00327469
sds	-41.634	0.205563
ndevtedtt	-41.634	0.0196614
ndevtedttht	-41.634	0.0140114
brevdtt	-41.634	0.0211502
brrgtrt	-41.634	4.21988e-06
brevtrt	-41.634	0
trs	-41.634	0
brsuas	-41.1354	0.00121253
brsutecds	-41.1354	0.00927683
brevtecds	-41.1354	0.0353057
ndsutecdt	-41.1354	0
ndevtecdt	-41.1354	0.0107187
brsutecdt	-41.1354	0.171334
c3dh	-41.1354	0.0572389
c3hh	-41.1354	0.0571852
brsuteclt	-41.1354	0.164398
ndevteclt	-41.1354	0.0316947
brsutewmt	-41.1354	0.340987
brsutewms	-41.1354	0.0213876
brevtewms	-41.1354	0.387971
ndevstdit	-41.1354	0.000641791
ndsustswt	-41.1354	0.000440127
brevstdit	-41.1354	0.00211269
brevdttht	-41.1354	0.000640082
c4h	-41.1354	0
brevxs	-41.1354	0.0108982
sds	-41.1354	0.216597
ndevtedtt	-41.1354	0.0278854
ndevtedttht	-41.1354	0.0187216
brevdtt	-41.1354	0.0274686
brrgtrt	-41.1354	3.13608e-05
brevtrt	-41.1354	0
trs	-41.1354	9.28203e-07
brsuas	-40.6368	0.00101869
brsutecds	-40.6368	0.00620828
brevtecds	-40.6368	0.0265099
ndsutecdt	-40.6368	0
ndevtecdt	-40.6368	0.00606681
brsutecdt	-40.6368	0.120954
c3dh	-40.6368	0.0457145
c3hh	-40.6368	0.0456843
brsuteclt	-40.6368	0.094658
ndevteclt	-40.6368	0.0169757
brsutewmt	-40.6368	0.220759
brsutewms	-40.6368	0.0135297
brevtewms	-40.6368	0.215073
ndevstdit	-40.6368	0.00310734
ndsustswt	-40.6368	0.00250784
brevstdit	-40.6368	0.00577873
brevdttht	-40.6368	0.00480942
c4h	-40.6368	0
brevxs	-40.6368	0.00924434
sds	-40.6368	0.210446
ndevtedtt	-40.6368	0.0135303
ndevtedttht	-40.6368	0.0401668
brevdtt	-40.6368	0.0436428
brrgtrt	-40.6368	0.000501565
brevtrt	-40.6368	0
trs	-40.6368	2.99934e-05
brsuas	-40.1382	0.000452012
brsutecds	-40.1382	0.00463952
brevtecds	-40.1382	0.00125908
ndsutecdt	-40.1382	0
ndevtecdt	-40.1382	0.0030119
brsutecdt	-40.1382	0.0853189
c3dh	-40.1382	0.0454468
c3hh	-40.1382	0.0454093
brsuteclt	-40.1382	0.0628562
ndevteclt	-40.1382	0.0112691
brsutewmt	-40.1382	0.183365
brsutewms	-40.1382	0.013151
brevtewms	-40.1382	0.179911
ndevstdit	-40.1382	0.00237562
ndsustswt	-40.1382	0.00223413
brevstdit	-40.1382	0.00337768
brevdttht	-40.1382	0.00261856
c4h	-40.1382	0
brevxs	-40.1382	0.00965683
sds	-40.1382	0.105017
ndevtedtt	-40.1382	0.00805485
ndevtedttht	-40.1382	0.0164801
brevdtt	-40.1382	0.0230885
brrgtrt	-40.1382	0.000991765
brevtrt	-40.1382	0
trs	-40.1382	0.000100368
brsuas	-39.6396	0.00020831
brsutecds	-39.6396	0.00422357
brevtecds	-39.6396	0.000724153
ndsutecdt	-39.6396	0
ndevtecdt	-39.6396	0.00123799
brsutecdt	-39.6396	0.0667213
c3dh	-39.6396	0.0391846
c3hh	-39.6396	0.0391485
brsuteclt	-39.6396	0.0607302
ndevteclt	-39.6396	0.0137067
brsutewmt	-39.6396	0.166179
brsutewms	-39.6396	0.0134246
brevtewms	-39.6396	0.188485
ndevstdit	-39.6396	0.00275846
ndsustswt	-39.6396	0.00264747
brevstdit	-39.6396	0.00467621
brevdttht	-39.6396	0.00309914
c4h	-39.6396	0
brevxs	-39.6396	0.0102443
sds	-39.6396	0.0918724
ndevtedtt	-39.6396	0.00920138
ndevtedttht	-39.6396	0.023038
brevdtt	-39.6396	0.0322348
brrgtrt	-39.6396	0.00145953
brevtrt	-39.6396	0
trs	-39.6396	0.00017477
brsuas	-39.141	0.000393006
brsutecds	-39.141	0.0068567
brevtecds	-39.141	0.0101711
ndsutecdt	-39.141	0
ndevtecdt	-39.141	0.00136966
brsutecdt	-39.141	0.083057
c3dh	-39.141	0.0391732
c3hh	-39.141	0.0391386
brsuteclt	-39.141	0.0791763
ndevteclt	-39.141	0.0157453
brsutewmt	-39.141	0.178316
brsutewms	-39.141	0.015581
brevtewms	-39.141	0.222801
ndevstdit	-39.141	0.00424751
ndsustswt	-39.141	0.00392577
brevstdit	-39.141	0.00627909
brevdttht	-39.141	0.00455209
c4h	-39.141	0
brevxs	-39.141	0.00374347
sds	-39.141	0.097434
ndevtedtt	-39.141	0.00796329
ndevtedttht	-39.141	0.02258
brevdtt	-39.141	0.0261835
brrgtrt	-39.141	0.00220392
brevtrt	-39.141	0
trs	-39.141	0.000308114
brsuas	-38.6424	8.06747e-05
brsutecds	-38.6424	0.0030579
brevtecds	-38.6424	0.000386848
ndsutecdt	-38.6424	0
ndevtecdt	-38.6424	0.000720203
brsutecdt	-38.6424	0.0468038
c3dh	-38.6424	0.0230809
c3hh	-38.6424	0.0230698
brsuteclt	-38.6424	0.0534967
ndevteclt	-38.6424	0.00894337
brsutewmt	-38.6424	0.276854
brsutewms	-38.6424	0.0177489
brevtewms	-38.6424	0.3132
ndevstdit	-38.6424	0.0041329
ndsustswt	-38.6424	0.00392818
brevstdit	-38.6424	0.00672648
brevdttht	-38.6424	0.00449239
c4h	-38.6424	0
brevxs	-38.6424	0.0180321
sds	-38.6424	0.0745765
ndevtedtt	-38.6424	0.00701336
ndevtedttht	-38.6424	0.0172942
brevdtt	-38.6424	0.0413267
brrgtrt	-38.6424	0.00183895
brevtrt	-38.6424	0
trs	-38.6424	0.00033716
brsuas	-38.1437	3.80629e-05
brsutecds	-38.1437	0.00178612
brevtecds	-38.1437	0.000132899
ndsutecdt	-38.1437	0
ndevtecdt	-38.1437	0.000483155
brsutecdt	-38.1437	0.017271
c3dh	-38.1437	0.0176206
c3hh	-38.1437	0.0176157
brsuteclt	-38.1437	0.0308851
ndevteclt	-38.1437	0.00911988
brsutewmt	-38.1437	0.284765
brsutewms	-38.1437	0.019439
brevtewms	-38.1437	0.297228
ndevstdit	-38.1437	0.00287273
ndsustswt	-38.1437	0.00276496
brevstdit	-38.1437	0.00505824
brevdttht	-38.1437	0.0030405
c4h	-38.1437	0
brevxs	-38.1437	0.0201976
sds	-38.1437	0.049624
ndevtedtt	-38.1437	0.00508343
ndevtedttht	-38.1437	0.0141067
brevdtt	-38.1437	0.0471547
brrgtrt	-38.1437	0.00133023
brevtrt	-38.1437	0
trs	-38.1437	0.00025367
brsuas	-37.6451	3.72585e-05
brsutecds	-37.6451	0.00223704
brevtecds	-37.6451	0.00013578
ndsutecdt	-37.6451	0
ndevtecdt	-37.6451	0.000650694
brsutecdt	-37.6451	0.0160564
c3dh	-37.6451	0.0178972
c3hh	-37.6451	0.0178819
brsuteclt	-37.6451	0.0349592
ndevteclt	-37.6451	0.00653841
brsutewmt	-37.6451	0.312479
brsutewms	-37.6451	0.0196678
brevtewms	-37.6451	0.318689
ndevstdit	-37.6451	0.00197537
ndsustswt	-37.6451	0.00180633
brevstdit	-37.6451	0.0076242
brevdttht	-37.6451	0.00176738
c4h	-37.6451	0
brevxs	-37.6451	0.0144041
sds	-37.6451	0.0376386
ndevtedtt	-37.6451	0.00494339
ndevtedttht	-37.6451	0.008779
brevdtt	-37.6451	0.0304846
brrgtrt	-37.6451	0.000776629
brevtrt	-37.6451	0
trs	-37.6451	0.000251966
brsuas	-37.1465	9.06155e-05
brsutecds	-37.1465	0.00340911
brevtecds	-37.1465	0.000362435
ndsutecdt	-37.1465	0
ndevtecdt	-37.1465	0.00085114
brsutecdt	-37.1465	0.0418846
c3dh	-37.1465	0.0180334
c3hh	-37.1465	0.0180191
brsuteclt	-37.1465	0.0502817
ndevteclt	-37.1465	0.00724302
brsutewmt	-37.1465	0.247701
brsutewms	-37.1465	0.0179093
brevtewms	-37.1465	0.29755
ndevstdit	-37.1465	0.00169709
ndsustswt	-37.1465	0.00155955
brevstdit	-37.1465	0.00439333
brevdttht	-37.1465	0.00190569
c4h	-37.1465	0
brevxs	-37.1465	0.0248972
sds	-37.1465	0.0592628
ndevtedtt	-37.1465	0.00659071
ndevtedttht	-37.1465	0.0111421
brevdtt	-37.1465	0.0640136
brrgtrt	-37.1465	0.000500189
brevtrt	-37.1465	0
trs	-37.1465	0.000230239
brsuas	-36.6479	0.000102121
brsutecds	-36.6479	0.00313035
brevtecds	-36.6479	0.000475703
ndsutecdt	-36.6479	0
ndevtecdt	-36.6479	0.0011357
brsutecdt	-36.6479	0.0447454
c3dh	-36.6479	0.0176503
c3hh	-36.6479	0.0176283
brsuteclt	-36.6479	0.0393926
ndevteclt	-36.6479	0.00875572
brsutewmt	-36.6479	0.183487
brsutewms	-36.6479	0.0168304
brevtewms	-36.6479	0.234777
ndevstdit	-36.6479	0.00137897
ndsustswt	-36.6479	0.00166479
brevstdit	-36.6479	0.00796299
brevdttht	-36.6479	0.00399979
c4h	-36.6479	0
brevxs	-36.6479	0.0235015
sds	-36.6479	0.0693108
ndevtedtt	-36.6479	0.00715734
ndevtedttht	-36.6479	0.0160826
brevdtt	-36.6479	0.068052
brrgtrt	-36.6479	0.00047417
brevtrt	-36.6479	0
trs	-36.6479	0.00088208
brsuas	-36.1493	0.000140874
brsutecds	-36.1493	0.0023685
brevtecds	-36.1493	0.000540326
ndsutecdt	-36.1493	0
ndevtecdt	-36.1493	0.00135187
brsutecdt	-36.1493	0.032857
c3dh	-36.1493	0.0170979
c3hh	-36.1493	0.0170578
brsuteclt	-36.1493	0.0335831
ndevteclt	-36.1493	0.011986
brsutewmt	-36.1493	0.166349
brsutewms	-36.1493	0.0150086
brevtewms	-36.1493	0.193364
ndevstdit	-36.1493	0.00141827
ndsustswt	-36.1493	0.00182816
brevstdit	-36.1493	0.00803836
brevdttht	-36.1493	0.00959111
c4h	-36.1493	0
brevxs	-36.1493	0.0160103
sds	-36.1493	0.0707636
ndevtedtt	-36.1493	0.00393679
ndevtedttht	-36.1493	0.0133108
brevdtt	-36.1493	0.0482267
brrgtrt	-36.1493	0.00141147
brevtrt	-36.1493	0
trs	-36.1493	0.00153753
brsuas	-35.6507	0.000123833
brsutecds	-35.6507	0.00177257
brevtecds	-35.6507	0.000310352
ndsutecdt	-35.6507	0
ndevtecdt	-35.6507	0.000999015
brsutecdt	-35.6507	0.0257246
c3dh	-35.6507	0.016786
c3hh	-35.6507	0.0167529
brsuteclt	-35.6507	0.0288085
ndevteclt	-35.6507	0.0102249
brsutewmt	-35.6507	0.152269
brsutewms	-35.6507	0.014081
brevtewms	-35.6507	0.167007
ndevstdit	-35.6507	0.00296391
ndsustswt	-35.6507	0.00340811
brevstdit	-35.6507	0.00792521
brevdttht	-35.6507	0.0554914
c4h	-35.6507	0
brevxs	-35.6507	0.0213163
sds	-35.6507	0.139018
ndevtedtt	-35.6507	0.00736646
ndevtedttht	-35.6507	0.0255934
brevdtt	-35.6507	0.0527143
brrgtrt	-35.6507	0.00659104
brevtrt	-35.6507	0
trs	-35.6507	0.00291186
brsuas	-35.1521	6.1938e-05
brsutecds	-35.1521	0.0011902
brevtecds	-35.1521	0.000116182
ndsutecdt	-35.1521	0
ndevtecdt	-35.1521	0.00118787
brsutecdt	-35.1521	0.0143284
c3dh	-35.1521	0.0148336
c3hh	-35.1521	0.0148036
brsuteclt	-35.1521	0.0170496
ndevteclt	-35.1521	0.00273429
brsutewmt	-35.1521	0.140655
brsutewms	-35.1521	0.0138958
brevtewms	-35.1521	0.138413
ndevstdit	-35.1521	0.00258568
ndsustswt	-35.1521	0.00303527
brevstdit	-35.1521	0.0127091
brevdttht	-35.1521	0.0485825
c4h	-35.1521	0
brevxs	-35.1521	0.0188063
sds	-35.1521	0.116227
ndevtedtt	-35.1521	0.00289802
ndevtedttht	-35.1521	0.0236073
brevdtt	-35.1521	0.0463991
brrgtrt	-35.1521	0.00550663
brevtrt	-35.1521	0
trs	-35.1521	0.0029304
brsuas	-34.6535	0.000120125
brsutecds	-34.6535	0.000507798
brevtecds	-34.6535	9.14097e-05
ndsutecdt	-34.6535	4.98051e-08
ndevtecdt	-34.6535	0.00122461
brsutecdt	-34.6535	0.0158535
c3dh	-34.6535	0.0192571
c3hh	-34.6535	0.0177906
brsuteclt	-34.6535	0.00755907
ndevteclt	-34.6535	0.000788023
brsutewmt	-34.6535	0.149377
brsutewms	-34.6535	0.0138658
brevtewms	-34.6535	0.140222
ndevstdit	-34.6535	0.0031194
ndsustswt	-34.6535	0.00376781
brevstdit	-34.6535	0.00568627
brevdttht	-34.6535	0.0507599
c4h	-34.6535	0
brevxs	-34.6535	0.0413564
sds	-34.6535	0.102527
ndevtedtt	-34.6535	0.00334701
ndevtedttht	-34.6535	0.0300326
brevdtt	-34.6535	0.0646853
brrgtrt	-34.6535	0.009181
brevtrt	-34.6535	0
trs	-34.6535	0.00984452
brsuas	-34.1549	0.000105505
brsutecds	-34.1549	0.000296507
brevtecds	-34.1549	8.05925e-05
ndsutecdt	-34.1549	2.43255e-06
ndevtecdt	-34.1549	0.0024462
brsutecdt	-34.1549	0.0137326
c3dh	-34.1549	0.0181803
c3hh	-34.1549	0.0129332
brsuteclt	-34.1549	0.00279465
ndevteclt	-34.1549	0.000424826
brsutewmt	-34.1549	0.102892
brsutewms	-34.1549	0.012067
brevtewms	-34.1549	0.117045
ndevstdit	-34.1549	0.00322006
ndsustswt	-34.1549	0.00384058
brevstdit	-34.1549	0.00808909
brevdttht	-34.1549	0.0813978
c4h	-34.1549	0
brevxs	-34.1549	0.0240473
sds	-34.1549	0.0980857
ndevtedtt	-34.1549	0.00244584
ndevtedttht	-34.1549	0.0149702
brevdtt	-34.1549	0.0331226
brrgtrt	-34.1549	0.0214786
brevtrt	-34.1549	0
trs	-34.1549	0.00986222
brsuas	-33.6562	2.42164e-05
brsutecds	-33.6562	0.000242611
brevtecds	-33.6562	3.34654e-05
ndsutecdt	-33.6562	0
ndevtecdt	-33.6562	0.000373596
brsutecdt	-33.6562	0.00228339
c3dh	-33.6562	0.0164611
c3hh	-33.6562	0.00965058
brsuteclt	-33.6562	0.00458202
ndevteclt	-33.6562	0.000512485
brsutewmt	-33.6562	0.0867976
brsutewms	-33.6562	0.0112848
brevtewms	-33.6562	0.104767
ndevstdit	-33.6562	0.00490518
ndsustswt	-33.6562	0.00528752
brevstdit	-33.6562	0.0100152
brevdttht	-33.6562	0.0893921
c4h	-33.6562	8.72897e-06
brevxs	-33.6562	0.0223572
sds	-33.6562	0.10513
ndevtedtt	-33.6562	0.00124127
ndevtedttht	-33.6562	0.0148421
brevdtt	-33.6562	0.0315329
brrgtrt	-33.6562	0.0189448
brevtrt	-33.6562	1.58063e-05
trs	-33.6562	0.00850167
brsuas	-33.1576	4.12931e-05
brsutecds	-33.1576	0.000149949
brevtecds	-33.1576	4.6018e-05
ndsutecdt	-33.1576	0
ndevtecdt	-33.1576	0.00100051
brsutecdt	-33.1576	0.00495891
c3dh	-33.1576	0.0159829
c3hh	-33.1576	0.00938168
brsuteclt	-33.1576	0.00201858
ndevteclt	-33.1576	0.000150312
brsutewmt	-33.1576	0.0911249
brsutewms	-33.1576	0.0108505
brevtewms	-33.1576	0.109583
ndevstdit	-33.1576	0.0051365
ndsustswt	-33.1576	0.00565624
brevstdit	-33.1576	0.0147217
brevdttht	-33.1576	0.0740041
c4h	-33.1576	4.93415e-05
brevxs	-33.1576	0.0199606
sds	-33.1576	0.101509
ndevtedtt	-33.1576	0.00142519
ndevtedttht	-33.1576	0.0194436
brevdtt	-33.1576	0.0375354
brrgtrt	-33.1576	0.0121027
brevtrt	-33.1576	0.00011641
trs	-33.1576	0.00828469
brsuas	-32.659	6.08342e-05
brsutecds	-32.659	0.000108958
brevtecds	-32.659	5.94653e-05
ndsutecdt	-32.659	1.59576e-09
ndevtecdt	-32.659	0.00107519
brsutecdt	-32.659	0.00482119
c3dh	-32.659	0.0170974
c3hh	-32.659	0.00985443
brsuteclt	-32.659	0.00217647
ndevteclt	-32.659	0.000513702
brsutewmt	-32.659	0.0802265
brsutewms	-32.659	0.0113801
brevtewms	-32.659	0.102131
ndevstdit	-32.659	0.00517379
ndsustswt	-32.659	0.00583758
brevstdit	-32.659	0.0186961
brevdttht	-32.659	0.0798861
c4h	-32.659	5.58502e-05
brevxs	-32.659	0.0252774
sds	-32.659	0.105941
ndevtedtt	-32.659	0.0012612
ndevtedttht	-32.659	0.0211064
brevdtt	-32.659	0.0393587
brrgtrt	-32.659	0.0156257
brevtrt	-32.659	0.000104047
trs	-32.659	0.0104365
brsuas	-32.1604	2.73117e-05
brsutecds	-32.1604	9.18889e-05
brevtecds	-32.1604	2.11346e-05
ndsutecdt	-32.1604	1.45766e-09
ndevtecdt	-32.1604	0.000880423
brsutecdt	-32.1604	0.0059087
c3dh	-32.1604	0.0157942
c3hh	-32.1604	0.00930783
brsuteclt	-32.1604	0.00208061
ndevteclt	-32.1604	0.000574904
brsutewmt	-32.1604	0.0691769
brsutewms	-32.1604	0.011763
brevtewms	-32.1604	0.0826665
ndevstdit	-32.1604	0.00749626
ndsustswt	-32.1604	0.00775613
brevstdit	-32.1604	0.0266728
brevdttht	-32.1604	0.115175
c4h	-32.1604	0.000112338
brevxs	-32.1604	0.0332567
sds	-32.1604	0.164599
ndevtedtt	-32.1604	0.00106007
ndevtedttht	-32.1604	0.0273609
brevdtt	-32.1604	0.0432838
brrgtrt	-32.1604	0.0162336
brevtrt	-32.1604	0.000343567
trs	-32.1604	0.0106016
brsuas	-31.6618	4.01486e-05
brsutecds	-31.6618	0.000166159
brevtecds	-31.6618	5.63216e-05
ndsutecdt	-31.6618	0
ndevtecdt	-31.6618	0.000734205
brsutecdt	-31.6618	0.00349716
c3dh	-31.6618	0.0175222
c3hh	-31.6618	0.0106807
brsuteclt	-31.6618	0.00468785
ndevteclt	-31.6618	0.00102193
brsutewmt	-31.6618	0.0616142
brsutewms	-31.6618	0.0127326
brevtewms	-31.6618	0.0787778
ndevstdit	-31.6618	0.012291
ndsustswt	-31.6618	0.0125452
brevstdit	-31.6618	0.036693
brevdttht	-31.6618	0.160063
c4h	-31.6618	0.000451446
brevxs	-31.6618	0.0233488
sds	-31.6618	0.226796
ndevtedtt	-31.6618	0.00144282
ndevtedttht	-31.6618	0.0238806
brevdtt	-31.6618	0.0391336
brrgtrt	-31.6618	0.0179762
brevtrt	-31.6618	0.00125493
trs	-31.6618	0.0108396
brsuas	-31.1632	0.000117193
brsutecds	-31.1632	0.000336051
brevtecds	-31.1632	0.000170918
ndsutecdt	-31.1632	0
ndevtecdt	-31.1632	0.00140896
brsutecdt	-31.1632	0.00606422
c3dh	-31.1632	0.0208136
c3hh	-31.1632	0.0134459
brsuteclt	-31.1632	0.00435838
ndevteclt	-31.1632	0.000316666
brsutewmt	-31.1632	0.0571624
brsutewms	-31.1632	0.0154447
brevtewms	-31.1632	0.0784648
ndevstdit	-31.1632	0.0156582
ndsustswt	-31.1632	0.0156805
brevstdit	-31.1632	0.0517177
brevdttht	-31.1632	0.177743
c4h	-31.1632	0.00109696
brevxs	-31.1632	0.0234454
sds	-31.1632	0.254395
ndevtedtt	-31.1632	0.00156866
ndevtedttht	-31.1632	0.0233925
brevdtt	-31.1632	0.0378098
brrgtrt	-31.1632	0.0211163
brevtrt	-31.1632	0.00301546
trs	-31.1632	0.0143621
brsuas	-30.6646	6.11107e-05
brsutecds	-30.6646	0.000193855
brevtecds	-30.6646	7.43341e-05
ndsutecdt	-30.6646	0
ndevtecdt	-30.6646	0.00116039
brsutecdt	-30.6646	0.00462518
c3dh	-30.6646	0.0193836
c3hh	-30.6646	0.016572
brsuteclt	-30.6646	0.00262288
ndevteclt	-30.6646	0.000447482
brsutewmt	-30.6646	0.0526702
brsutewms	-30.6646	0.0176951
brevtewms	-30.6646	0.0792892
ndevstdit	-30.6646	0.0184959
ndsustswt	-30.6646	0.0182644
brevstdit	-30.6646	0.0592058
brevdttht	-30.6646	0.173283
c4h	-30.6646	0.00204823
brevxs	-30.6646	0.0257776
sds	-30.6646	0.248926
ndevtedtt	-30.6646	0.00109264
ndevtedttht	-30.6646	0.0243388
brevdtt	-30.6646	0.0370868
brrgtrt	-30.6646	0.0223779
brevtrt	-30.6646	0.00563863
trs	-30.6646	0.015705
brsuas	-30.166	5.48735e-06
brsutecds	-30.166	0.000207612
brevtecds	-30.166	1.67036e-05
ndsutecdt	-30.166	1.36054e-10
ndevtecdt	-30.166	0.000352567
brsutecdt	-30.166	0.00152273
c3dh	-30.166	0.0229533
c3hh	-30.166	0.0174634
brsuteclt	-30.166	0.00281233
ndevteclt	-30.166	0.000235384
brsutewmt	-30.166	0.0457696
brsutewms	-30.166	0.0197199
brevtewms	-30.166	0.0791056
ndevstdit	-30.166	0.0214179
ndsustswt	-30.166	0.0205854
brevstdit	-30.166	0.0659534
brevdttht	-30.166	0.167241
c4h	-30.166	0.00405804
brevxs	-30.166	0.0246153
sds	-30.166	0.238994
ndevtedtt	-30.166	0.00154911
ndevtedttht	-30.166	0.0197541
brevdtt	-30.166	0.0328693
brrgtrt	-30.166	0.0264258
brevtrt	-30.166	0.00928912
trs	-30.166	0.0169484
brsuas	-29.6674	0.000306277
brsutecds	-29.6674	0.000411823
brevtecds	-29.6674	0.000149841
ndsutecdt	-29.6674	3.35601e-10
ndevtecdt	-29.6674	0.00153259
brsutecdt	-29.6674	0.00676862
c3dh	-29.6674	0.0232733
c3hh	-29.6674	0.0193811
brsuteclt	-29.6674	0.00546731
ndevteclt	-29.6674	0.00107047
brsutewmt	-29.6674	0.0475444
brsutewms	-29.6674	0.0234832
brevtewms	-29.6674	0.0875621
ndevstdit	-29.6674	0.0213308
ndsustswt	-29.6674	0.0212802
brevstdit	-29.6674	0.0796922
brevdttht	-29.6674	0.15598
c4h	-29.6674	0.00664967
brevxs	-29.6674	0.0235315
sds	-29.6674	0.227419
ndevtedtt	-29.6674	0.000857862
ndevtedttht	-29.6674	0.0191145
brevdtt	-29.6674	0.028572
brrgtrt	-29.6674	0.02543
brevtrt	-29.6674	0.0122596
trs	-29.6674	0.0189714
brsuas	-29.1687	0.000329318
brsutecds	-29.1687	0.000575021
brevtecds	-29.1687	0.000259587
ndsutecdt	-29.1687	3.71667e-10
ndevtecdt	-29.1687	0.0016951
brsutecdt	-29.1687	0.00884797
c3dh	-29.1687	0.0248672
c3hh	-29.1687	0.0212448
brsuteclt	-29.1687	0.00394226
ndevteclt	-29.1687	0.000342822
brsutewmt	-29.1687	0.0453497
brsutewms	-29.1687	0.0247809
brevtewms	-29.1687	0.103908
ndevstdit	-29.1687	0.0230559
ndsustswt	-29.1687	0.0234021
brevstdit	-29.1687	0.0924371
brevdttht	-29.1687	0.154553
c4h	-29.1687	0.0105822
brevxs	-29.1687	0.0258235
sds	-29.1687	0.217853
ndevtedtt	-29.1687	0.000984365
ndevtedttht	-29.1687	0.0154491
brevdtt	-29.1687	0.0252328
brrgtrt	-29.1687	0.0324643
brevtrt	-29.1687	0.0164031
trs	-29.1687	0.0200186
brsuas	-28.6701	0.000229299
brsutecds	-28.6701	0.000497466
brevtecds	-28.6701	0.000328351
ndsutecdt	-28.6701	3.70804e-07
ndevtecdt	-28.6701	0.00134158
brsutecdt	-28.6701	0.00640165
c3dh	-28.6701	0.0253574
c3hh	-28.6701	0.0207999
brsuteclt	-28.6701	0.00320311
ndevteclt	-28.6701	0.00058004
brsutewmt	-28.6701	0.0449058
brsutewms	-28.6701	0.0242943
brevtewms	-28.6701	0.113432
ndevstdit	-28.6701	0.0281311
ndsustswt	-28.6701	0.0261563
brevstdit	-28.6701	0.101202
brevdttht	-28.6701	0.155206
c4h	-28.6701	0.015655
brevxs	-28.6701	0.0283604
sds	-28.6701	0.22212
ndevtedtt	-28.6701	0.00066681
ndevtedttht	-28.6701	0.0164554
brevdtt	-28.6701	0.025009
brrgtrt	-28.6701	0.0353469
brevtrt	-28.6701	0.021407
trs	-28.6701	0.0203696
brsuas	-28.1715	0.00108187
brsutecds	-28.1715	0.000245874
brevtecds	-28.1715	0.000661409
ndsutecdt	-28.1715	7.80146e-06
ndevtecdt	-28.1715	0.00278221
brsutecdt	-28.1715	0.00838895
c3dh	-28.1715	0.0251245
c3hh	-28.1715	0.0242918
brsuteclt	-28.1715	0.00273195
ndevteclt	-28.1715	0.000185808
brsutewmt	-28.1715	0.0458887
brsutewms	-28.1715	0.0237629
brevtewms	-28.1715	0.126833
ndevstdit	-28.1715	0.0317627
ndsustswt	-28.1715	0.027013
brevstdit	-28.1715	0.110507
brevdttht	-28.1715	0.153574
c4h	-28.1715	0.0202658
brevxs	-28.1715	0.0315643
sds	-28.1715	0.218366
ndevtedtt	-28.1715	0.000935839
ndevtedttht	-28.1715	0.0163682
brevdtt	-28.1715	0.0236433
brrgtrt	-28.1715	0.0455714
brevtrt	-28.1715	0.0229031
trs	-28.1715	0.0233175
brsuas	-27.6729	0.000231586
brsutecds	-27.6729	0.000723918
brevtecds	-27.6729	0.000495498
ndsutecdt	-27.6729	8.37735e-06
ndevtecdt	-27.6729	0.00162715
brsutecdt	-27.6729	0.00519058
c3dh	-27.6729	0.0313559
c3hh	-27.6729	0.0235181
brsuteclt	-27.6729	0.00215154
ndevteclt	-27.6729	0.000195208
brsutewmt	-27.6729	0.0330342
brsutewms	-27.6729	0.0253961
brevtewms	-27.6729	0.13251
ndevstdit	-27.6729	0.0348649
ndsustswt	-27.6729	0.0291246
brevstdit	-27.6729	0.126591
brevdttht	-27.6729	0.155295
c4h	-27.6729	0.0284263
brevxs	-27.6729	0.034879
sds	-27.6729	0.220356
ndevtedtt	-27.6729	0.00185689
ndevtedttht	-27.6729	0.017747
brevdtt	-27.6729	0.0279573
brrgtrt	-27.6729	0.0525812
brevtrt	-27.6729	0.0249629
trs	-27.6729	0.0247271
brsuas	-27.1743	0.00023118
brsutecds	-27.1743	0.000489628
brevtecds	-27.1743	0.000153633
ndsutecdt	-27.1743	3.54318e-06
ndevtecdt	-27.1743	0.000846338
brsutecdt	-27.1743	0.00514698
c3dh	-27.1743	0.0337438
c3hh	-27.1743	0.0268701
brsuteclt	-27.1743	0.00576244
ndevteclt	-27.1743	0.00166068
brsutewmt	-27.1743	0.0251146
brsutewms	-27.1743	0.0280672
brevtewms	-27.1743	0.121021
ndevstdit	-27.1743	0.0371342
ndsustswt	-27.1743	0.0270903
brevstdit	-27.1743	0.127835
brevdttht	-27.1743	0.164112
c4h	-27.1743	0.0312748
brevxs	-27.1743	0.0387422
sds	-27.1743	0.225866
ndevtedtt	-27.1743	0.000538184
ndevtedttht	-27.1743	0.0156941
brevdtt	-27.1743	0.0263743
brrgtrt	-27.1743	0.0568055
brevtrt	-27.1743	0.0269981
trs	-27.1743	0.0259484
brsuas	-26.6757	0.00108724
brsutecds	-26.6757	0.0006118
brevtecds	-26.6757	0.000755234
ndsutecdt	-26.6757	2.06305e-06
ndevtecdt	-26.6757	0.00349208
brsutecdt	-26.6757	0.0198183
c3dh	-26.6757	0.0404744
c3hh	-26.6757	0.0328776
brsuteclt	-26.6757	0.00590497
ndevteclt	-26.6757	0.00052058
brsutewmt	-26.6757	0.0210243
brsutewms	-26.6757	0.029166
brevtewms	-26.6757	0.128618
ndevstdit	-26.6757	0.0428113
ndsustswt	-26.6757	0.0286591
brevstdit	-26.6757	0.137044
brevdttht	-26.6757	0.158162
c4h	-26.6757	0.040391
brevxs	-26.6757	0.0403515
sds	-26.6757	0.216383
ndevtedtt	-26.6757	0.000452961
ndevtedttht	-26.6757	0.0147141
brevdtt	-26.6757	0.0264167
brrgtrt	-26.6757	0.0608377
brevtrt	-26.6757	0.0312741
trs	-26.6757	0.0269194
brsuas	-26.1771	0.000613923
brsutecds	-26.1771	0.00128276
brevtecds	-26.1771	0.00102827
ndsutecdt	-26.1771	5.03461e-06
ndevtecdt	-26.1771	0.00334024
brsutecdt	-26.1771	0.0212441
c3dh	-26.1771	0.0445616
c3hh	-26.1771	0.0359203
brsuteclt	-26.1771	0.00253911
ndevteclt	-26.1771	6.47729e-05
brsutewmt	-26.1771	0.0255128
brsutewms	-26.1771	0.0292781
brevtewms	-26.1771	0.145218
ndevstdit	-26.1771	0.0482317
ndsustswt	-26.1771	0.0301721
brevstdit	-26.1771	0.151176
brevdttht	-26.1771	0.154196
c4h	-26.1771	0.0457805
brevxs	-26.1771	0.0413654
sds	-26.1771	0.220416
ndevtedtt	-26.1771	0.000693805
ndevtedttht	-26.1771	0.0160073
brevdtt	-26.1771	0.0286452
brrgtrt	-26.1771	0.0659613
brevtrt	-26.1771	0.0349339
trs	-26.1771	0.0272572
brsuas	-25.6785	0.00111507
brsutecds	-25.6785	0.00115283
brevtecds	-25.6785	0.00122617
ndsutecdt	-25.6785	4.24804e-07
ndevtecdt	-25.6785	0.00582944
brsutecdt	-25.6785	0.0198462
c3dh	-25.6785	0.0415676
c3hh	-25.6785	0.0315158
brsuteclt	-25.6785	0.00162264
ndevteclt	-25.6785	0.000144128
brsutewmt	-25.6785	0.0265768
brsutewms	-25.6785	0.0290635
brevtewms	-25.6785	0.153271
ndevstdit	-25.6785	0.0470225
ndsustswt	-25.6785	0.0286829
brevstdit	-25.6785	0.151101
brevdttht	-25.6785	0.162749
c4h	-25.6785	0.047126
brevxs	-25.6785	0.042139
sds	-25.6785	0.216843
ndevtedtt	-25.6785	0.000728125
ndevtedttht	-25.6785	0.0134086
brevdtt	-25.6785	0.0231737
brrgtrt	-25.6785	0.0707476
brevtrt	-25.6785	0.0369116
trs	-25.6785	0.0280644
brsuas	-25.1799	0.000995321
brsutecds	-25.1799	0.0013697
brevtecds	-25.1799	0.00116426
ndsutecdt	-25.1799	1.12473e-07
ndevtecdt	-25.1799	0.00492469
brsutecdt	-25.1799	0.0201468
c3dh	-25.1799	0.0428511
c3hh	-25.1799	0.0306252
brsuteclt	-25.1799	0.00282606
ndevteclt	-25.1799	0.000297758
brsutewmt	-25.1799	0.0254517
brsutewms	-25.1799	0.0281522
brevtewms	-25.1799	0.162469
ndevstdit	-25.1799	0.0486849
ndsustswt	-25.1799	0.0264847
brevstdit	-25.1799	0.148851
brevdttht	-25.1799	0.168353
c4h	-25.1799	0.0520006
brevxs	-25.1799	0.0449789
sds	-25.1799	0.22367
ndevtedtt	-25.1799	0.000576988
ndevtedttht	-25.1799	0.0146358
brevdtt	-25.1799	0.0225584
brrgtrt	-25.1799	0.0894609
brevtrt	-25.1799	0.0407658
trs	-25.1799	0.0319113
brsuas	-24.6813	0.00111122
brsutecds	-24.6813	0.000999469
brevtecds	-24.6813	0.0013247
ndsutecdt	-24.6813	5.71149e-06
ndevtecdt	-24.6813	0.00490777
brsutecdt	-24.6813	0.0235612
c3dh	-24.6813	0.038962
c3hh	-24.6813	0.0354278
brsuteclt	-24.6813	0.00863895
ndevteclt	-24.6813	0.0010083
brsutewmt	-24.6813	0.0234556
brsutewms	-24.6813	0.0258941
brevtewms	-24.6813	0.13765
ndevstdit	-24.6813	0.0494729
ndsustswt	-24.6813	0.0219981
brevstdit	-24.6813	0.135265
brevdttht	-24.6813	0.144793
c4h	-24.6813	0.0574454
brevxs	-24.6813	0.0416004
sds	-24.6813	0.213483
ndevtedtt	-24.6813	0.000497418
ndevtedttht	-24.6813	0.00874066
brevdtt	-24.6813	0.0151962
brrgtrt	-24.6813	0.100258
brevtrt	-24.6813	0.0440859
trs	-24.6813	0.0319657
brsuas	-24.1826	0.000819184
brsutecds	-24.1826	0.00144167
brevtecds	-24.1826	0.00134055
ndsutecdt	-24.1826	5.09211e-06
ndevtecdt	-24.1826	0.0051383
brsutecdt	-24.1826	0.0285054
c3dh	-24.1826	0.0409776
c3hh	-24.1826	0.0336339
brsuteclt	-24.1826	0.00439986
ndevteclt	-24.1826	0.000308959
brsutewmt	-24.1826	0.0125128
brsutewms	-24.1826	0.0255377
brevtewms	-24.1826	0.120748
ndevstdit	-24.1826	0.0469942
ndsustswt	-24.1826	0.0175104
brevstdit	-24.1826	0.135528
brevdttht	-24.1826	0.119231
c4h	-24.1826	0.0569153
brevxs	-24.1826	0.0418195
sds	-24.1826	0.190009
ndevtedtt	-24.1826	0.000809819
ndevtedttht	-24.1826	0.00670811
brevdtt	-24.1826	0.0142068
brrgtrt	-24.1826	0.111623
brevtrt	-24.1826	0.0435081
trs	-24.1826	0.0338707
brsuas	-23.684	0.00018457
brsutecds	-23.684	0.000230923
brevtecds	-23.684	0.000169306
ndsutecdt	-23.684	2.89338e-06
ndevtecdt	-23.684	0.003801
brsutecdt	-23.684	0.0163589
c3dh	-23.684	0.0342955
c3hh	-23.684	0.0308797
brsuteclt	-23.684	0.00798671
ndevteclt	-23.684	0.00134437
brsutewmt	-23.684	0.0125692
brsutewms	-23.684	0.0209847
brevtewms	-23.684	0.0995938
ndevstdit	-23.684	0.0467826
ndsustswt	-23.684	0.0142115
brevstdit	-23.684	0.12156
brevdttht	-23.684	0.105653
c4h	-23.684	0.0597753
brevxs	-23.684	0.0441882
sds	-23.684	0.194877
ndevtedtt	-23.684	0.00149145
ndevtedttht	-23.684	0.00424084
brevdtt	-23.684	0.0138758
brrgtrt	-23.684	0.120614
brevtrt	-23.684	0.0445985
trs	-23.684	0.0302252
brsuas	-23.1854	0.000820418
brsutecds	-23.1854	0.000634163
brevtecds	-23.1854	0.000864399
ndsutecdt	-23.1854	9.14225e-07
ndevtecdt	-23.1854	0.00477627
brsutecdt	-23.1854	0.0184376
c3dh	-23.1854	0.0321001
c3hh	-23.1854	0.0306589
brsuteclt	-23.1854	0.00555367
ndevteclt	-23.1854	0.00161563
brsutewmt	-23.1854	0.0123181
brsutewms	-23.1854	0.0163871
brevtewms	-23.1854	0.0900104
ndevstdit	-23.1854	0.0466214
ndsustswt	-23.1854	0.0116428
brevstdit	-23.1854	0.107953
brevdttht	-23.1854	0.0940228
c4h	-23.1854	0.0648072
brevxs	-23.1854	0.0475897
sds	-23.1854	0.198133
ndevtedtt	-23.1854	0.000937954
ndevtedttht	-23.1854	0.00329972
brevdtt	-23.1854	0.0110347
brrgtrt	-23.1854	0.147126
brevtrt	-23.1854	0.0490785
trs	-23.1854	0.0324135
brsuas	-22.6868	0.000293322
brsutecds	-22.6868	0.000302957
brevtecds	-22.6868	0.000191791
ndsutecdt	-22.6868	1.33379e-09
ndevtecdt	-22.6868	0.00331795
brsutecdt	-22.6868	0.0112803
c3dh	-22.6868	0.0282476
c3hh	-22.6868	0.0243464
brsuteclt	-22.6868	0.00428558
ndevteclt	-22.6868	0.00101302
brsutewmt	-22.6868	0.0119263
brsutewms	-22.6868	0.0152467
brevtewms	-22.6868	0.0785645
ndevstdit	-22.6868	0.0423064
ndsustswt	-22.6868	0.00860206
brevstdit	-22.6868	0.103515
brevdttht	-22.6868	0.0750205
c4h	-22.6868	0.0607702
brevxs	-22.6868	0.0486848
sds	-22.6868	0.196779
ndevtedtt	-22.6868	0.000951943
ndevtedttht	-22.6868	0.00220551
brevdtt	-22.6868	0.00772231
brrgtrt	-22.6868	0.165439
brevtrt	-22.6868	0.0483459
trs	-22.6868	0.0345553
brsuas	-22.1882	0.000150576
brsutecds	-22.1882	0.000270341
brevtecds	-22.1882	0.000167381
ndsutecdt	-22.1882	1.22095e-07
ndevtecdt	-22.1882	0.00127354
brsutecdt	-22.1882	0.00603564
c3dh	-22.1882	0.0208718
c3hh	-22.1882	0.0202192
brsuteclt	-22.1882	0.00620793
ndevteclt	-22.1882	0.00145555
brsutewmt	-22.1882	0.0121546
brsutewms	-22.1882	0.01226
brevtewms	-22.1882	0.0733159
ndevstdit	-22.1882	0.0403833
ndsustswt	-22.1882	0.00673544
brevstdit	-22.1882	0.0916117
brevdttht	-22.1882	0.0523293
c4h	-22.1882	0.0584347
brevxs	-22.1882	0.0424605
sds	-22.1882	0.183652
ndevtedtt	-22.1882	0.000563499
ndevtedttht	-22.1882	0.00149951
brevdtt	-22.1882	0.00540509
brrgtrt	-22.1882	0.168206
brevtrt	-22.1882	0.0469728
trs	-22.1882	0.0301073
brsuas	-21.6896	0.000693658
brsutecds	-21.6896	0.000848833
brevtecds	-21.6896	0.000809819
ndsutecdt	-21.6896	4.59961e-07
ndevtecdt	-21.6896	0.00152903
brsutecdt	-21.6896	0.00571335
c3dh	-21.6896	0.0169367
c3hh	-21.6896	0.0163807
brsuteclt	-21.6896	0.00243195
ndevteclt	-21.6896	0.000336069
brsutewmt	-21.6896	0.00504904
brsutewms	-21.6896	0.00931768
brevtewms	-21.6896	0.0610295
ndevstdit	-21.6896	0.0391449
ndsustswt	-21.6896	0.00687351
brevstdit	-21.6896	0.0754911
brevdttht	-21.6896	0.0471532
c4h	-21.6896	0.0536595
brevxs	-21.6896	0.0425968
sds	-21.6896	0.183668
ndevtedtt	-21.6896	0.000134196
ndevtedttht	-21.6896	0.0012131
brevdtt	-21.6896	0.00376726
brrgtrt	-21.6896	0.178472
brevtrt	-21.6896	0.0461125
trs	-21.6896	0.0277677
brsuas	-21.191	0.000555313
brsutecds	-21.191	0.00117334
brevtecds	-21.191	0.00113855
ndsutecdt	-21.191	1.11359e-08
ndevtecdt	-21.191	0.00155098
brsutecdt	-21.191	0.00586381
c3dh	-21.191	0.0181582
c3hh	-21.191	0.0181216
brsuteclt	-21.191	0.00143075
ndevteclt	-21.191	0.000137476
brsutewmt	-21.191	0.00323726
brsutewms	-21.191	0.0107679
brevtewms	-21.191	0.0587368
ndevstdit	-21.191	0.0404603
ndsustswt	-21.191	0.00595978
brevstdit	-21.191	0.0760778
brevdttht	-21.191	0.0449591
c4h	-21.191	0.0607731
brevxs	-21.191	0.0507139
sds	-21.191	0.188346
ndevtedtt	-21.191	4.26053e-05
ndevtedttht	-21.191	0.00104805
brevdtt	-21.191	0.00192944
brrgtrt	-21.191	0.209955
brevtrt	-21.191	0.0561415
trs	-21.191	0.0403089
brsuas	-20.6924	0.000328548
brsutecds	-20.6924	0.000740783
brevtecds	-20.6924	0.000721497
ndsutecdt	-20.6924	8.9037e-09
ndevtecdt	-20.6924	0.00100633
brsutecdt	-20.6924	0.00403387
c3dh	-20.6924	0.0172269
c3hh	-20.6924	0.0172051
brsuteclt	-20.6924	0.000838838
ndevteclt	-20.6924	0.000109404
brsutewmt	-20.6924	0.00434496
brsutewms	-20.6924	0.010487
brevtewms	-20.6924	0.0548736
ndevstdit	-20.6924	0.0414878
ndsustswt	-20.6924	0.00562466
brevstdit	-20.6924	0.0726943
brevdttht	-20.6924	0.0472371
c4h	-20.6924	0.0723174
brevxs	-20.6924	0.0582398
sds	-20.6924	0.188208
ndevtedtt	-20.6924	5.26068e-05
ndevtedttht	-20.6924	0.00117007
brevdtt	-20.6924	0.00270303
brrgtrt	-20.6924	0.218406
brevtrt	-20.6924	0.0612508
trs	-20.6924	0.0406109
brsuas	-20.1937	0.000280509
brsutecds	-20.1937	0.000483219
brevtecds	-20.1937	0.000525026
ndsutecdt	-20.1937	1.0091e-07
ndevtecdt	-20.1937	0.000740662
brsutecdt	-20.1937	0.00326272
c3dh	-20.1937	0.0175591
c3hh	-20.1937	0.0174945
brsuteclt	-20.1937	0.00166407
ndevteclt	-20.1937	0.000381425
brsutewmt	-20.1937	0.00682607
brsutewms	-20.1937	0.0106017
brevtewms	-20.1937	0.051136
ndevstdit	-20.1937	0.0414895
ndsustswt	-20.1937	0.00416453
brevstdit	-20.1937	0.0680216
brevdttht	-20.1937	0.048157
c4h	-20.1937	0.0908414
brevxs	-20.1937	0.0645814
sds	-20.1937	0.194109
ndevtedtt	-20.1937	0.000151553
ndevtedttht	-20.1937	0.0011876
brevdtt	-20.1937	0.0040342
brrgtrt	-20.1937	0.243291
brevtrt	-20.1937	0.0670476
trs	-20.1937	0.0428076
brsuas	-19.6951	0.000448927
brsutecds	-19.6951	0.00034417
brevtecds	-19.6951	0.000537077
ndsutecdt	-19.6951	9.27083e-10
ndevtecdt	-19.6951	0.0014621
brsutecdt	-19.6951	0.0065431
c3dh	-19.6951	0.0199234
c3hh	-19.6951	0.0191846
brsuteclt	-19.6951	0.00306431
ndevteclt	-19.6951	0.000502355
brsutewmt	-19.6951	0.00654325
brsutewms	-19.6951	0.0106166
brevtewms	-19.6951	0.0357046
ndevstdit	-19.6951	0.0392187
ndsustswt	-19.6951	0.00358925
brevstdit	-19.6951	0.0630032
brevdttht	-19.6951	0.0384687
c4h	-19.6951	0.100715
brevxs	-19.6951	0.0651414
sds	-19.6951	0.191397
ndevtedtt	-19.6951	0.000122805
ndevtedttht	-19.6951	0.000992861
brevdtt	-19.6951	0.00126786
brrgtrt	-19.6951	0.24948
brevtrt	-19.6951	0.0706138
trs	-19.6951	0.04086
brsuas	-19.1965	6.14614e-05
brsutecds	-19.1965	0.000791459
brevtecds	-19.1965	0.000304424
ndsutecdt	-19.1965	2.10696e-06
ndevtecdt	-19.1965	0.000615297
brsutecdt	-19.1965	0.0051659
c3dh	-19.1965	0.0178798
c3hh	-19.1965	0.0178087
brsuteclt	-19.1965	0.00528826
ndevteclt	-19.1965	0.000675831
brsutewmt	-19.1965	0.00397723
brsutewms	-19.1965	0.00987566
brevtewms	-19.1965	0.0296601
ndevstdit	-19.1965	0.0342867
ndsustswt	-19.1965	0.00408393
brevstdit	-19.1965	0.0528028
brevdttht	-19.1965	0.0414675
c4h	-19.1965	0.0745183
brevxs	-19.1965	0.067479
sds	-19.1965	0.206725
ndevtedtt	-19.1965	7.12828e-05
ndevtedttht	-19.1965	0.000962313
brevdtt	-19.1965	0.00112136
brrgtrt	-19.1965	0.257999
brevtrt	-19.1965	0.0571633
trs	-19.1965	0.0405792
brsuas	-18.6979	9.55527e-05
brsutecds	-18.6979	0.000505816
brevtecds	-18.6979	0.000263389
ndsutecdt	-18.6979	8.38938e-06
ndevtecdt	-18.6979	0.000955149
brsutecdt	-18.6979	0.00498508
c3dh	-18.6979	0.0171942
c3hh	-18.6979	0.0169438
brsuteclt	-18.6979	0.00279686
ndevteclt	-18.6979	0.000478574
brsutewmt	-18.6979	0.00338513
brsutewms	-18.6979	0.0125037
brevtewms	-18.6979	0.0276109
ndevstdit	-18.6979	0.0301951
ndsustswt	-18.6979	0.0035034
brevstdit	-18.6979	0.0518192
brevdttht	-18.6979	0.0322226
c4h	-18.6979	0.0595229
brevxs	-18.6979	0.069888
sds	-18.6979	0.194455
ndevtedtt	-18.6979	5.61908e-05
ndevtedttht	-18.6979	0.000996742
brevdtt	-18.6979	0.00193357
brrgtrt	-18.6979	0.274515
brevtrt	-18.6979	0.0465086
trs	-18.6979	0.0553769
brsuas	-18.1993	2.74479e-05
brsutecds	-18.1993	0.000276722
brevtecds	-18.1993	1.55371e-05
ndsutecdt	-18.1993	7.04056e-06
ndevtecdt	-18.1993	0.00121516
brsutecdt	-18.1993	0.00435622
c3dh	-18.1993	0.0203674
c3hh	-18.1993	0.0162738
brsuteclt	-18.1993	0.00224062
ndevteclt	-18.1993	0.000332147
brsutewmt	-18.1993	0.00326023
brsutewms	-18.1993	0.0146886
brevtewms	-18.1993	0.0257503
ndevstdit	-18.1993	0.0219167
ndsustswt	-18.1993	0.00257067
brevstdit	-18.1993	0.045002
brevdttht	-18.1993	0.0277831
c4h	-18.1993	0.0384711
brevxs	-18.1993	0.0596771
sds	-18.1993	0.169621
ndevtedtt	-18.1993	0.00035843
ndevtedttht	-18.1993	0.000659013
brevdtt	-18.1993	0.00376582
brrgtrt	-18.1993	0.243716
brevtrt	-18.1993	0.0407998
trs	-18.1993	0.0542436
brsuas	-17.7007	6.18625e-05
brsutecds	-17.7007	0.000643019
brevtecds	-17.7007	0.000205969
ndsutecdt	-17.7007	3.6048e-06
ndevtecdt	-17.7007	0.000729276
brsutecdt	-17.7007	0.006373
c3dh	-17.7007	0.0183092
c3hh	-17.7007	0.0182137
brsuteclt	-17.7007	0.00174585
ndevteclt	-17.7007	0.000162867
brsutewmt	-17.7007	0.00408908
brsutewms	-17.7007	0.00566949
brevtewms	-17.7007	0.0274852
ndevstdit	-17.7007	0.0162952
ndsustswt	-17.7007	0.00365516
brevstdit	-17.7007	0.0352428
brevdttht	-17.7007	0.0193546
c4h	-17.7007	0.0241248
brevxs	-17.7007	0.0561868
sds	-17.7007	0.167175
ndevtedtt	-17.7007	0.000111465
ndevtedttht	-17.7007	0.00115357
brevdtt	-17.7007	0.000734001
[truncated: 5,255 more rows]

## Sheet: PanelB
ID	PFTPresent	yPresent	PercentPresent	PFT2C	y2C	Percent2C	Future_Change
brevdtt-0.249305555555551	brevdtt	-0.249306	0.00175978	brevdtt	-0.249306	0.00196174	0.000201963
brevdtt-0.747916666666669	brevdtt	-0.747917	0.000473572	brevdtt	-0.747917	0.00050208	2.85083e-05
brevdtt-1.24652777777779	brevdtt	-1.24653	4.42259e-06	brevdtt	-1.24653	0	-4.42259e-06
brevdtt-1.74513888888889	brevdtt	-1.74514	1.54279e-05	brevdtt	-1.74514	9.41948e-07	-1.4486e-05
brevdtt-10.2215277777778	brevdtt	-10.2215	9.03256e-05	brevdtt	-10.2215	0.000156434	6.61082e-05
brevdtt-10.7201388888889	brevdtt	-10.7201	0.00242665	brevdtt	-10.7201	0.00254738	0.000120728
brevdtt-11.21875	brevdtt	-11.2188	5.18541e-06	brevdtt	-11.2188	1.3375e-08	-5.17204e-06
brevdtt-11.7173611111111	brevdtt	-11.7174	0.00358566	brevdtt	-11.7174	0.003834	0.000248332
brevdtt-12.2159722222222	brevdtt	-12.216	4.30364e-05	brevdtt	-12.216	3.66395e-06	-3.93725e-05
brevdtt-12.7145833333333	brevdtt	-12.7146	0.00120394	brevdtt	-12.7146	0.000987542	-0.000216395
brevdtt-13.2131944444444	brevdtt	-13.2132	0.00140264	brevdtt	-13.2132	0.00204849	0.000645849
brevdtt-13.7118055555556	brevdtt	-13.7118	0.000222233	brevdtt	-13.7118	0.000480308	0.000258075
brevdtt-14.2104166666667	brevdtt	-14.2104	0.000392191	brevdtt	-14.2104	0.000196066	-0.000196125
brevdtt-14.7090277777778	brevdtt	-14.709	0.00107304	brevdtt	-14.709	0.000278447	-0.000794589
brevdtt-15.2076388888889	brevdtt	-15.2076	0.00305247	brevdtt	-15.2076	0.00187013	-0.00118234
brevdtt-15.70625	brevdtt	-15.7063	0.00737947	brevdtt	-15.7063	0.0038549	-0.00352458
brevdtt-16.2048611111111	brevdtt	-16.2049	0.00290549	brevdtt	-16.2049	0.000714455	-0.00219103
brevdtt-16.7034722222222	brevdtt	-16.7035	0.00260499	brevdtt	-16.7035	0.000604926	-0.00200007
brevdtt-17.2020833333333	brevdtt	-17.2021	0.0021677	brevdtt	-17.2021	0.000544818	-0.00162288
brevdtt-17.7006944444445	brevdtt	-17.7007	0.000734001	brevdtt	-17.7007	0.000329623	-0.000404379
brevdtt-18.1993055555556	brevdtt	-18.1993	0.00376582	brevdtt	-18.1993	0.00451535	0.000749531
brevdtt-18.6979166666667	brevdtt	-18.6979	0.00193357	brevdtt	-18.6979	0.00113681	-0.000796753
brevdtt-19.1965277777778	brevdtt	-19.1965	0.00112136	brevdtt	-19.1965	0.000389372	-0.000731986
brevdtt-19.6951388888889	brevdtt	-19.6951	0.00126786	brevdtt	-19.6951	0.00230621	0.00103836
brevdtt-2.24375000000001	brevdtt	-2.24375	8.83687e-05	brevdtt	-2.24375	1.60503e-06	-8.67637e-05
brevdtt-2.74236111111111	brevdtt	-2.74236	1.53074e-05	brevdtt	-2.74236	6.6769e-06	-8.63047e-06
brevdtt-20.19375	brevdtt	-20.1937	0.0040342	brevdtt	-20.1937	0.00316871	-0.000865496
brevdtt-20.6923611111111	brevdtt	-20.6924	0.00270303	brevdtt	-20.6924	0.000782393	-0.00192063
brevdtt-21.1909722222222	brevdtt	-21.191	0.00192944	brevdtt	-21.191	0.000379846	-0.00154959
brevdtt-21.6895833333333	brevdtt	-21.6896	0.00376726	brevdtt	-21.6896	0.000730272	-0.00303699
brevdtt-22.1881944444444	brevdtt	-22.1882	0.00540509	brevdtt	-22.1882	0.00297237	-0.00243271
brevdtt-22.6868055555556	brevdtt	-22.6868	0.00772231	brevdtt	-22.6868	0.0050863	-0.00263601
brevdtt-23.1854166666667	brevdtt	-23.1854	0.0110347	brevdtt	-23.1854	0.00654655	-0.00448811
brevdtt-23.6840277777778	brevdtt	-23.684	0.0138758	brevdtt	-23.684	0.0116068	-0.00226894
brevdtt-24.1826388888889	brevdtt	-24.1826	0.0142068	brevdtt	-24.1826	0.0111663	-0.00304046
brevdtt-24.68125	brevdtt	-24.6813	0.0151962	brevdtt	-24.6813	0.0126265	-0.00256976
brevdtt-25.1798611111111	brevdtt	-25.1799	0.0225584	brevdtt	-25.1799	0.0168978	-0.00566055
brevdtt-25.6784722222222	brevdtt	-25.6785	0.0231737	brevdtt	-25.6785	0.015913	-0.00726066
brevdtt-26.1770833333333	brevdtt	-26.1771	0.0286452	brevdtt	-26.1771	0.0181924	-0.0104528
brevdtt-26.6756944444444	brevdtt	-26.6757	0.0264167	brevdtt	-26.6757	0.0147711	-0.0116456
brevdtt-27.1743055555556	brevdtt	-27.1743	0.0263743	brevdtt	-27.1743	0.0142438	-0.0121305
brevdtt-27.6729166666667	brevdtt	-27.6729	0.0279573	brevdtt	-27.6729	0.0161316	-0.0118258
brevdtt-28.1715277777778	brevdtt	-28.1715	0.0236433	brevdtt	-28.1715	0.0149184	-0.00872493
brevdtt-28.6701388888889	brevdtt	-28.6701	0.025009	brevdtt	-28.6701	0.0153371	-0.0096719
brevdtt-29.16875	brevdtt	-29.1687	0.0252328	brevdtt	-29.1687	0.0159986	-0.00923424
brevdtt-29.6673611111111	brevdtt	-29.6674	0.028572	brevdtt	-29.6674	0.0184574	-0.0101146
brevdtt-3.24097222222223	brevdtt	-3.24097	1.94772e-05	brevdtt	-3.24097	1.81733e-05	-1.30381e-06
brevdtt-3.73958333333333	brevdtt	-3.73958	3.80625e-05	brevdtt	-3.73958	1.97542e-05	-1.83083e-05
brevdtt-30.1659722222222	brevdtt	-30.166	0.0328693	brevdtt	-30.166	0.0224389	-0.0104304
brevdtt-30.6645833333333	brevdtt	-30.6646	0.0370868	brevdtt	-30.6646	0.0270848	-0.010002
brevdtt-31.1631944444444	brevdtt	-31.1632	0.0378098	brevdtt	-31.1632	0.0275898	-0.0102201
brevdtt-31.6618055555556	brevdtt	-31.6618	0.0391336	brevdtt	-31.6618	0.0306333	-0.00850026
brevdtt-32.1604166666667	brevdtt	-32.1604	0.0432838	brevdtt	-32.1604	0.0375913	-0.00569246
brevdtt-32.6590277777778	brevdtt	-32.659	0.0393587	brevdtt	-32.659	0.0337676	-0.00559105
brevdtt-33.1576388888889	brevdtt	-33.1576	0.0375354	brevdtt	-33.1576	0.0326005	-0.00493483
brevdtt-33.65625	brevdtt	-33.6562	0.0315329	brevdtt	-33.6562	0.0286653	-0.0028676
brevdtt-34.1548611111111	brevdtt	-34.1549	0.0331226	brevdtt	-34.1549	0.0305854	-0.00253714
brevdtt-34.6534722222222	brevdtt	-34.6535	0.0646853	brevdtt	-34.6535	0.0539926	-0.0106926
brevdtt-35.1520833333333	brevdtt	-35.1521	0.0463991	brevdtt	-35.1521	0.0398211	-0.00657802
brevdtt-35.6506944444444	brevdtt	-35.6507	0.0527143	brevdtt	-35.6507	0.0479202	-0.0047941
brevdtt-36.1493055555556	brevdtt	-36.1493	0.0482267	brevdtt	-36.1493	0.0428296	-0.00539703
brevdtt-36.6479166666667	brevdtt	-36.6479	0.068052	brevdtt	-36.6479	0.0626487	-0.00540329
brevdtt-37.1465277777778	brevdtt	-37.1465	0.0640136	brevdtt	-37.1465	0.0554998	-0.0085138
brevdtt-37.6451388888889	brevdtt	-37.6451	0.0304846	brevdtt	-37.6451	0.0296056	-0.000879078
brevdtt-38.14375	brevdtt	-38.1437	0.0471547	brevdtt	-38.1437	0.0368299	-0.0103248
brevdtt-38.6423611111111	brevdtt	-38.6424	0.0413267	brevdtt	-38.6424	0.0361134	-0.00521321
brevdtt-39.1409722222222	brevdtt	-39.141	0.0261835	brevdtt	-39.141	0.0224077	-0.00377586
brevdtt-39.6395833333333	brevdtt	-39.6396	0.0322348	brevdtt	-39.6396	0.0293494	-0.00288543
brevdtt-4.23819444444445	brevdtt	-4.23819	9.16613e-07	brevdtt	-4.23819	1.38892e-06	4.72309e-07
brevdtt-4.73680555555556	brevdtt	-4.73681	4.90231e-08	brevdtt	-4.73681	2.01977e-09	-4.70033e-08
brevdtt-40.1381944444445	brevdtt	-40.1382	0.0230885	brevdtt	-40.1382	0.0253619	0.00227341
brevdtt-40.6368055555556	brevdtt	-40.6368	0.0436428	brevdtt	-40.6368	0.046255	0.00261218
brevdtt-41.1354166666667	brevdtt	-41.1354	0.0274686	brevdtt	-41.1354	0.0281212	0.000652597
brevdtt-41.6340277777778	brevdtt	-41.634	0.0211502	brevdtt	-41.634	0.020975	-0.000175126
brevdtt-42.1326388888889	brevdtt	-42.1326	0.0427195	brevdtt	-42.1326	0.0398447	-0.00287479
brevdtt-42.63125	brevdtt	-42.6312	0.0487081	brevdtt	-42.6312	0.0481302	-0.000577929
brevdtt-43.1298611111111	brevdtt	-43.1299	0.0310307	brevdtt	-43.1299	0.0313076	0.000276896
brevdtt-43.6284722222222	brevdtt	-43.6285	0.0349554	brevdtt	-43.6285	0.0335376	-0.00141777
brevdtt-44.1270833333333	brevdtt	-44.1271	0.0623773	brevdtt	-44.1271	0.0565459	-0.00583143
brevdtt-44.6256944444444	brevdtt	-44.6257	0.0678174	brevdtt	-44.6257	0.0622313	-0.00558619
brevdtt-45.1243055555556	brevdtt	-45.1243	0.0578703	brevdtt	-45.1243	0.0605144	0.00264415
brevdtt-45.6229166666667	brevdtt	-45.6229	0.0304989	brevdtt	-45.6229	0.0492641	0.0187652
brevdtt-46.1215277777778	brevdtt	-46.1215	0.0347564	brevdtt	-46.1215	0.039756	0.00499962
brevdtt-46.6201388888889	brevdtt	-46.6201	0.0614345	brevdtt	-46.6201	0.0755738	0.0141393
brevdtt-47.11875	brevdtt	-47.1188	0.0425098	brevdtt	-47.1188	0.0783014	0.0357916
brevdtt-47.6173611111111	brevdtt	-47.6174	0.00995251	brevdtt	-47.6174	0.0205289	0.0105764
brevdtt-48.1159722222222	brevdtt	-48.116	0.00603276	brevdtt	-48.116	0.0236258	0.0175931
brevdtt-48.6145833333333	brevdtt	-48.6146	0.000655083	brevdtt	-48.6146	0.000852135	0.000197052
brevdtt-49.1131944444444	brevdtt	-49.1132	0	brevdtt	-49.1132	0	0
brevdtt-49.6118055555555	brevdtt	-49.6118	0	brevdtt	-49.6118	0	0
brevdtt-5.23541666666667	brevdtt	-5.23542	4.18556e-06	brevdtt	-5.23542	2.96991e-06	-1.21564e-06
brevdtt-5.73402777777778	brevdtt	-5.73403	1.96278e-06	brevdtt	-5.73403	1.90216e-06	-6.06116e-08
brevdtt-50.1104166666667	brevdtt	-50.1104	0	brevdtt	-50.1104	0	0
brevdtt-50.6090277777778	brevdtt	-50.609	0	brevdtt	-50.609	0	0
brevdtt-51.1076388888889	brevdtt	-51.1076	0	brevdtt	-51.1076	0	0
brevdtt-51.60625	brevdtt	-51.6062	0	brevdtt	-51.6062	0	0
brevdtt-52.1048611111111	brevdtt	-52.1049	0	brevdtt	-52.1049	0	0
brevdtt-52.6034722222222	brevdtt	-52.6035	0	brevdtt	-52.6035	0	0
brevdtt-53.1020833333333	brevdtt	-53.1021	0	brevdtt	-53.1021	0	0
brevdtt-53.6006944444445	brevdtt	-53.6007	0	brevdtt	-53.6007	0	0
brevdtt-54.0993055555556	brevdtt	-54.0993	0	brevdtt	-54.0993	0	0
brevdtt-54.5979166666667	brevdtt	-54.5979	0	brevdtt	-54.5979	0	0
brevdtt-55.0965277777778	brevdtt	-55.0965	0	brevdtt	-55.0965	0	0
brevdtt-55.5951388888889	brevdtt	-55.5951	0	brevdtt	-55.5951	0	0
brevdtt-6.23263888888889	brevdtt	-6.23264	0.000124692	brevdtt	-6.23264	0.000207246	8.25535e-05
brevdtt-6.73125	brevdtt	-6.73125	0.000194161	brevdtt	-6.73125	0.000319106	0.000124945
brevdtt-7.22986111111111	brevdtt	-7.22986	0.000693735	brevdtt	-7.22986	0.0005277	-0.000166035
brevdtt-7.72847222222222	brevdtt	-7.72847	0.00123149	brevdtt	-7.72847	0.00118434	-4.71447e-05
brevdtt-8.22708333333334	brevdtt	-8.22708	0.00160254	brevdtt	-8.22708	0.00151421	-8.83281e-05
brevdtt-8.72569444444444	brevdtt	-8.72569	0.000494926	brevdtt	-8.72569	0.000456818	-3.81079e-05
brevdtt-9.22430555555556	brevdtt	-9.22431	0.000170452	brevdtt	-9.22431	0.000216662	4.62104e-05
brevdtt-9.72291666666666	brevdtt	-9.72292	0.00186215	brevdtt	-9.72292	0.0016628	-0.000199347
brevdtt0.249305555555551	brevdtt	0.249306	2.25031e-06	brevdtt	0.249306	1.58104e-06	-6.69268e-07
brevdtt0.747916666666669	brevdtt	0.747917	3.32049e-07	brevdtt	0.747917	5.88235e-11	-3.3199e-07
brevdtt1.24652777777777	brevdtt	1.24653	3.44368e-06	brevdtt	1.24653	1.20273e-07	-3.32341e-06
brevdtt1.74513888888889	brevdtt	1.74514	6.20968e-09	brevdtt	1.74514	0	-6.20968e-09
brevdtt10.2215277777778	brevdtt	10.2215	0.000183929	brevdtt	10.2215	7.61471e-05	-0.000107782
brevdtt10.7201388888889	brevdtt	10.7201	0.00369274	brevdtt	10.7201	0.00370376	1.10244e-05
brevdtt11.21875	brevdtt	11.2188	0.000518767	brevdtt	11.2188	0.000712341	0.000193575
brevdtt11.7173611111111	brevdtt	11.7174	0.00038554	brevdtt	11.7174	0.000271212	-0.000114328
brevdtt12.2159722222222	brevdtt	12.216	2.32538e-05	brevdtt	12.216	2.40222e-06	-2.08516e-05
brevdtt12.7145833333333	brevdtt	12.7146	2.64529e-07	brevdtt	12.7146	7.2561e-10	-2.63803e-07
brevdtt13.2131944444444	brevdtt	13.2132	1.35132e-06	brevdtt	13.2132	5.40173e-09	-1.34592e-06
brevdtt13.7118055555556	brevdtt	13.7118	3.06026e-07	brevdtt	13.7118	7.34807e-10	-3.05291e-07
brevdtt14.2104166666667	brevdtt	14.2104	0.000217062	brevdtt	14.2104	0.000104278	-0.000112784
brevdtt14.7090277777778	brevdtt	14.709	0.000109121	brevdtt	14.709	6.92105e-05	-3.99101e-05
brevdtt15.2076388888889	brevdtt	15.2076	0.000294736	brevdtt	15.2076	0.000229579	-6.51568e-05
brevdtt15.70625	brevdtt	15.7063	9.71588e-05	brevdtt	15.7063	4.87787e-05	-4.83802e-05
brevdtt16.2048611111111	brevdtt	16.2049	9.28412e-05	brevdtt	16.2049	2.25559e-05	-7.02853e-05
brevdtt16.7034722222222	brevdtt	16.7035	0.000109036	brevdtt	16.7035	4.08421e-05	-6.81935e-05
brevdtt17.2020833333333	brevdtt	17.2021	0.000154203	brevdtt	17.2021	4.30447e-05	-0.000111159
brevdtt17.7006944444444	brevdtt	17.7007	4.40496e-05	brevdtt	17.7007	5.70873e-05	1.30378e-05
brevdtt18.1993055555556	brevdtt	18.1993	1.03493e-06	brevdtt	18.1993	1.59637e-07	-8.7529e-07
brevdtt18.6979166666667	brevdtt	18.6979	2.3195e-05	brevdtt	18.6979	1.92218e-05	-3.9732e-06
brevdtt19.1965277777778	brevdtt	19.1965	0.000276988	brevdtt	19.1965	0.000430324	0.000153336
brevdtt19.6951388888889	brevdtt	19.6951	0.00153482	brevdtt	19.6951	0.00180468	0.000269861
brevdtt2.24375000000001	brevdtt	2.24375	2.8916e-06	brevdtt	2.24375	1.69779e-07	-2.72182e-06
brevdtt2.74236111111111	brevdtt	2.74236	1.05243e-05	brevdtt	2.74236	4.88195e-07	-1.00361e-05
brevdtt20.19375	brevdtt	20.1937	0.00132105	brevdtt	20.1937	0.00124286	-7.81843e-05
brevdtt20.6923611111111	brevdtt	20.6924	0.00243548	brevdtt	20.6924	0.0020436	-0.000391881
brevdtt21.1909722222222	brevdtt	21.191	0.00303599	brevdtt	21.191	0.00241594	-0.000620049
brevdtt21.6895833333333	brevdtt	21.6896	0.00251624	brevdtt	21.6896	0.00188755	-0.000628689
brevdtt22.1881944444444	brevdtt	22.1882	0.00272781	brevdtt	22.1882	0.00192965	-0.00079816
brevdtt22.6868055555556	brevdtt	22.6868	0.00397032	brevdtt	22.6868	0.00235624	-0.00161408
brevdtt23.1854166666667	brevdtt	23.1854	0.00851629	brevdtt	23.1854	0.00568216	-0.00283412
brevdtt23.6840277777778	brevdtt	23.684	0.0106326	brevdtt	23.684	0.00684138	-0.00379127
brevdtt24.1826388888889	brevdtt	24.1826	0.00997074	brevdtt	24.1826	0.00746385	-0.00250689
brevdtt24.68125	brevdtt	24.6813	0.00946809	brevdtt	24.6813	0.0070236	-0.00244448
brevdtt25.1798611111111	brevdtt	25.1799	0.00910312	brevdtt	25.1799	0.00842789	-0.00067523
brevdtt25.6784722222222	brevdtt	25.6785	0.00748626	brevdtt	25.6785	0.00595501	-0.00153125
brevdtt26.1770833333333	brevdtt	26.1771	0.00566252	brevdtt	26.1771	0.00402938	-0.00163314
brevdtt26.6756944444444	brevdtt	26.6757	0.00778688	brevdtt	26.6757	0.00509081	-0.00269607
brevdtt27.1743055555556	brevdtt	27.1743	0.0116604	brevdtt	27.1743	0.00809759	-0.00356279
brevdtt27.6729166666667	brevdtt	27.6729	0.0139314	brevdtt	27.6729	0.0106573	-0.00327406
brevdtt28.1715277777778	brevdtt	28.1715	0.0236587	brevdtt	28.1715	0.0186967	-0.00496197
brevdtt28.6701388888889	brevdtt	28.6701	0.0258604	brevdtt	28.6701	0.0215201	-0.00434035
brevdtt29.16875	brevdtt	29.1687	0.0292949	brevdtt	29.1687	0.0236283	-0.00566654
brevdtt29.6673611111111	brevdtt	29.6674	0.0297306	brevdtt	29.6674	0.0226169	-0.00711361
brevdtt3.24097222222223	brevdtt	3.24097	1.68253e-06	brevdtt	3.24097	4.15541e-10	-1.68211e-06
brevdtt3.73958333333333	brevdtt	3.73958	4.42593e-05	brevdtt	3.73958	1.6526e-06	-4.26067e-05
brevdtt30.1659722222222	brevdtt	30.166	0.02661	brevdtt	30.166	0.0217517	-0.00485834
brevdtt30.6645833333333	brevdtt	30.6646	0.0270768	brevdtt	30.6646	0.0212843	-0.00579243
brevdtt31.1631944444444	brevdtt	31.1632	0.0303192	brevdtt	31.1632	0.0247933	-0.00552591
brevdtt31.6618055555556	brevdtt	31.6618	0.032337	brevdtt	31.6618	0.0269019	-0.00543516
brevdtt32.1604166666667	brevdtt	32.1604	0.0321994	brevdtt	32.1604	0.0268447	-0.00535462
brevdtt32.6590277777778	brevdtt	32.659	0.0275962	brevdtt	32.659	0.0235771	-0.00401905
brevdtt33.1576388888889	brevdtt	33.1576	0.0287254	brevdtt	33.1576	0.0248739	-0.00385152
brevdtt33.65625	brevdtt	33.6562	0.0276692	brevdtt	33.6562	0.0250102	-0.00265908
brevdtt34.1548611111111	brevdtt	34.1549	0.0270461	brevdtt	34.1549	0.0255254	-0.00152075
brevdtt34.6534722222222	brevdtt	34.6535	0.0317436	brevdtt	34.6535	0.0300841	-0.00165959
brevdtt35.1520833333333	brevdtt	35.1521	0.0318955	brevdtt	35.1521	0.0290926	-0.00280297
brevdtt35.6506944444444	brevdtt	35.6507	0.0255272	brevdtt	35.6507	0.0228751	-0.00265211
brevdtt36.1493055555556	brevdtt	36.1493	0.031064	brevdtt	36.1493	0.029619	-0.00144497
brevdtt36.6479166666667	brevdtt	36.6479	0.0419366	brevdtt	36.6479	0.0396738	-0.00226276
brevdtt37.1465277777778	brevdtt	37.1465	0.02478	brevdtt	37.1465	0.0245359	-0.000244064
brevdtt37.6451388888889	brevdtt	37.6451	0.0283291	brevdtt	37.6451	0.0274115	-0.000917623
brevdtt38.14375	brevdtt	38.1437	0.0311681	brevdtt	38.1437	0.031212	4.38317e-05
brevdtt38.6423611111111	brevdtt	38.6424	0.0227071	brevdtt	38.6424	0.0247483	0.00204126
brevdtt39.1409722222222	brevdtt	39.141	0.0291241	brevdtt	39.141	0.0301697	0.00104566
brevdtt39.6395833333333	brevdtt	39.6396	0.0371658	brevdtt	39.6396	0.0389778	0.00181205
brevdtt4.23819444444445	brevdtt	4.23819	2.3768e-05	brevdtt	4.23819	6.49145e-07	-2.31189e-05
brevdtt4.73680555555555	brevdtt	4.73681	3.36813e-05	brevdtt	4.73681	3.56259e-06	-3.01187e-05
brevdtt40.1381944444444	brevdtt	40.1382	0.0333312	brevdtt	40.1382	0.0355995	0.00226824
brevdtt40.6368055555556	brevdtt	40.6368	0.0330857	brevdtt	40.6368	0.0347019	0.00161619
brevdtt41.1354166666667	brevdtt	41.1354	0.0296908	brevdtt	41.1354	0.0315347	0.00184393
brevdtt41.6340277777778	brevdtt	41.634	0.024614	brevdtt	41.634	0.0242227	-0.000391246
brevdtt42.1326388888889	brevdtt	42.1326	0.0236376	brevdtt	42.1326	0.0242522	0.000614645
brevdtt42.63125	brevdtt	42.6313	0.0179129	brevdtt	42.6313	0.0200693	0.00215639
brevdtt43.1298611111111	brevdtt	43.1299	0.0157549	brevdtt	43.1299	0.0180706	0.00231565
brevdtt43.6284722222222	brevdtt	43.6285	0.0134993	brevdtt	43.6285	0.0149535	0.00145426
brevdtt44.1270833333333	brevdtt	44.1271	0.00946213	brevdtt	44.1271	0.0100646	0.000602509
brevdtt44.6256944444444	brevdtt	44.6257	0.00914346	brevdtt	44.6257	0.00897232	-0.000171143
brevdtt45.1243055555556	brevdtt	45.1243	0.00729931	brevdtt	45.1243	0.0073434	4.40936e-05
brevdtt45.6229166666667	brevdtt	45.6229	0.0100908	brevdtt	45.6229	0.0096142	-0.000476613
brevdtt46.1215277777778	brevdtt	46.1215	0.0138877	brevdtt	46.1215	0.013012	-0.000875698
brevdtt46.6201388888889	brevdtt	46.6201	0.00976244	brevdtt	46.6201	0.00940939	-0.000353045
brevdtt47.11875	brevdtt	47.1187	0.00540294	brevdtt	47.1187	0.00561319	0.000210247
brevdtt47.6173611111111	brevdtt	47.6174	0.00439683	brevdtt	47.6174	0.00509466	0.000697838
brevdtt48.1159722222222	brevdtt	48.116	0.00245661	brevdtt	48.116	0.00319626	0.000739646
brevdtt48.6145833333333	brevdtt	48.6146	0.00195291	brevdtt	48.6146	0.00276015	0.000807236
brevdtt49.1131944444444	brevdtt	49.1132	0.00166367	brevdtt	49.1132	0.00228293	0.000619261
brevdtt49.6118055555556	brevdtt	49.6118	0.00153593	brevdtt	49.6118	0.00223776	0.000701831
brevdtt5.23541666666667	brevdtt	5.23542	5.05817e-06	brevdtt	5.23542	3.13855e-07	-4.74432e-06
brevdtt5.73402777777778	brevdtt	5.73403	3.277e-05	brevdtt	5.73403	2.77994e-05	-4.97068e-06
brevdtt50.1104166666667	brevdtt	50.1104	0.00153662	brevdtt	50.1104	0.00238598	0.000849367
brevdtt50.6090277777778	brevdtt	50.609	0.00114912	brevdtt	50.609	0.00204301	0.000893885
brevdtt51.1076388888889	brevdtt	51.1076	0.000751802	brevdtt	51.1076	0.0014678	0.000716
brevdtt51.60625	brevdtt	51.6063	0.000607432	brevdtt	51.6063	0.00131895	0.000711523
brevdtt52.1048611111111	brevdtt	52.1049	0.000466142	brevdtt	52.1049	0.000840469	0.000374327
brevdtt52.6034722222222	brevdtt	52.6035	0.000392442	brevdtt	52.6035	0.000692327	0.000299885
brevdtt53.1020833333333	brevdtt	53.1021	0.000299023	brevdtt	53.1021	0.000417699	0.000118676
brevdtt53.6006944444444	brevdtt	53.6007	0.000276523	brevdtt	53.6007	0.000416393	0.00013987
brevdtt54.0993055555556	brevdtt	54.0993	0.000219651	brevdtt	54.0993	0.000256922	3.72709e-05
brevdtt54.5979166666667	brevdtt	54.5979	0.000242659	brevdtt	54.5979	0.000262475	1.98153e-05
brevdtt55.0965277777778	brevdtt	55.0965	0.000235844	brevdtt	55.0965	0.000263888	2.80441e-05
brevdtt55.5951388888889	brevdtt	55.5951	0.000200159	brevdtt	55.5951	0.00020217	2.01104e-06
brevdtt56.09375	brevdtt	56.0938	0.000175322	brevdtt	56.0938	0.000239232	6.39103e-05
brevdtt56.5923611111111	brevdtt	56.5924	0.000130675	brevdtt	56.5924	0.00019093	6.02556e-05
brevdtt57.0909722222222	brevdtt	57.091	8.22867e-05	brevdtt	57.091	0.000136507	5.42205e-05
brevdtt57.5895833333333	brevdtt	57.5896	7.1768e-05	brevdtt	57.5896	7.00827e-05	-1.68531e-06
brevdtt58.0881944444444	brevdtt	58.0882	3.74106e-05	brevdtt	58.0882	7.41658e-05	3.67552e-05
brevdtt58.5868055555556	brevdtt	58.5868	9.36167e-06	brevdtt	58.5868	7.1785e-05	6.24233e-05
brevdtt59.0854166666667	brevdtt	59.0854	2.98671e-08	brevdtt	59.0854	9.20701e-06	9.17714e-06
brevdtt59.5840277777778	brevdtt	59.584	2.81647e-09	brevdtt	59.584	1.29412e-10	-2.68706e-09
brevdtt6.23263888888889	brevdtt	6.23264	0.000637374	brevdtt	6.23264	0.00104608	0.000408711
brevdtt6.73125	brevdtt	6.73125	0.00186871	brevdtt	6.73125	0.00231557	0.000446862
brevdtt60.0826388888889	brevdtt	60.0826	0	brevdtt	60.0826	1.08225e-11	1.08225e-11
brevdtt60.58125	brevdtt	60.5812	0	brevdtt	60.5812	0	0
brevdtt61.0798611111111	brevdtt	61.0799	0	brevdtt	61.0799	0	0
brevdtt61.5784722222222	brevdtt	61.5785	0	brevdtt	61.5785	0	0
brevdtt62.0770833333333	brevdtt	62.0771	0	brevdtt	62.0771	9.68992e-12	9.68992e-12
brevdtt62.5756944444444	brevdtt	62.5757	0	brevdtt	62.5757	0	0
brevdtt63.0743055555556	brevdtt	63.0743	0	brevdtt	63.0743	0	0
brevdtt63.5729166666667	brevdtt	63.5729	0	brevdtt	63.5729	0	0
brevdtt64.0715277777778	brevdtt	64.0715	0	brevdtt	64.0715	0	0
brevdtt64.5701388888889	brevdtt	64.5701	0	brevdtt	64.5701	0	0
brevdtt65.06875	brevdtt	65.0687	0	brevdtt	65.0687	0	0
brevdtt65.5673611111111	brevdtt	65.5674	0	brevdtt	65.5674	0	0
brevdtt66.0659722222222	brevdtt	66.066	0	brevdtt	66.066	0	0
brevdtt66.5645833333333	brevdtt	66.5646	0	brevdtt	66.5646	0	0
brevdtt67.0631944444444	brevdtt	67.0632	0	brevdtt	67.0632	0	0
brevdtt67.5618055555556	brevdtt	67.5618	0	brevdtt	67.5618	0	0
brevdtt68.0604166666667	brevdtt	68.0604	0	brevdtt	68.0604	0	0
brevdtt68.5590277777778	brevdtt	68.559	0	brevdtt	68.559	0	0
brevdtt69.0576388888889	brevdtt	69.0576	0	brevdtt	69.0576	0	0
brevdtt69.55625	brevdtt	69.5563	0	brevdtt	69.5563	0	0
brevdtt7.22986111111111	brevdtt	7.22986	0.00517318	brevdtt	7.22986	0.00528068	0.000107498
brevdtt7.72847222222222	brevdtt	7.72847	0.00365709	brevdtt	7.72847	0.00340222	-0.000254874
brevdtt70.0548611111111	brevdtt	70.0549	0	brevdtt	70.0549	0	0
brevdtt70.5534722222222	brevdtt	70.5535	0	brevdtt	70.5535	0	0
brevdtt71.0520833333333	brevdtt	71.0521	0	brevdtt	71.0521	0	0
brevdtt71.5506944444444	brevdtt	71.5507	0	brevdtt	71.5507	0	0
brevdtt72.0493055555555	brevdtt	72.0493	0	brevdtt	72.0493	0	0
brevdtt72.5479166666667	brevdtt	72.5479	0	brevdtt	72.5479	0	0
brevdtt73.0465277777778	brevdtt	73.0465	0	brevdtt	73.0465	0	0
brevdtt73.5451388888889	brevdtt	73.5451	0	brevdtt	73.5451	0	0
brevdtt74.04375	brevdtt	74.0438	0	brevdtt	74.0438	0	0
brevdtt74.5423611111111	brevdtt	74.5424	0	brevdtt	74.5424	0	0
brevdtt75.0409722222222	brevdtt	75.041	0	brevdtt	75.041	0	0
brevdtt75.5395833333333	brevdtt	75.5396	0	brevdtt	75.5396	0	0
brevdtt76.0381944444444	brevdtt	76.0382	0	brevdtt	76.0382	0	0
brevdtt76.5368055555556	brevdtt	76.5368	0	brevdtt	76.5368	0	0
brevdtt77.0354166666667	brevdtt	77.0354	0	brevdtt	77.0354	0	0
brevdtt77.5340277777778	brevdtt	77.534	0	brevdtt	77.534	0	0
brevdtt78.0326388888889	brevdtt	78.0326	0	brevdtt	78.0326	0	0
brevdtt78.53125	brevdtt	78.5312	0	brevdtt	78.5312	0	0
brevdtt79.0298611111111	brevdtt	79.0299	0	brevdtt	79.0299	0	0
brevdtt79.5284722222222	brevdtt	79.5285	0	brevdtt	79.5285	0	0
brevdtt8.22708333333333	brevdtt	8.22708	0.000620875	brevdtt	8.22708	0.000473258	-0.000147617
brevdtt8.72569444444444	brevdtt	8.72569	0.00040094	brevdtt	8.72569	0.000435578	3.46382e-05
brevdtt80.0270833333333	brevdtt	80.0271	0	brevdtt	80.0271	0	0
brevdtt80.5256944444444	brevdtt	80.5257	0	brevdtt	80.5257	0	0
brevdtt81.0243055555556	brevdtt	81.0243	0	brevdtt	81.0243	0	0
brevdtt81.5229166666667	brevdtt	81.5229	0	brevdtt	81.5229	0	0
brevdtt82.0215277777778	brevdtt	82.0215	0	brevdtt	82.0215	0	0
brevdtt82.5201388888889	brevdtt	82.5201	0	brevdtt	82.5201	0	0
brevdtt83.01875	brevdtt	83.0187	0	brevdtt	83.0187	0	0
brevdtt9.22430555555556	brevdtt	9.22431	0.00086699	brevdtt	9.22431	0.000815734	-5.12564e-05
brevdtt9.72291666666666	brevdtt	9.72292	0.000175259	brevdtt	9.72292	3.77163e-05	-0.000137543
brevdttht-0.249305555555551	brevdttht	-0.249306	0.00221343	brevdttht	-0.249306	0.00245336	0.000239932
brevdttht-0.747916666666669	brevdttht	-0.747917	0.0031903	brevdttht	-0.747917	0.00272829	-0.000462008
brevdttht-1.24652777777779	brevdttht	-1.24653	0.000346176	brevdttht	-1.24653	8.9582e-05	-0.000256594
brevdttht-1.74513888888889	brevdttht	-1.74514	0.000432146	brevdttht	-1.74514	0.000375645	-5.65e-05
brevdttht-10.2215277777778	brevdttht	-10.2215	0.00105916	brevdttht	-10.2215	0.000206107	-0.00085305
brevdttht-10.7201388888889	brevdttht	-10.7201	0.00512701	brevdttht	-10.7201	0.00237625	-0.00275076
brevdttht-11.21875	brevdttht	-11.2188	0.00320909	brevdttht	-11.2188	0.00153983	-0.00166927
brevdttht-11.7173611111111	brevdttht	-11.7174	0.0157365	brevdttht	-11.7174	0.0115381	-0.00419841
brevdttht-12.2159722222222	brevdttht	-12.216	0.0387502	brevdttht	-12.216	0.028338	-0.0104121
brevdttht-12.7145833333333	brevdttht	-12.7146	0.0378354	brevdttht	-12.7146	0.0285572	-0.00927817
brevdttht-13.2131944444444	brevdttht	-13.2132	0.0330212	brevdttht	-13.2132	0.0167803	-0.0162409
brevdttht-13.7118055555556	brevdttht	-13.7118	0.0197772	brevdttht	-13.7118	0.00781339	-0.0119638
brevdttht-14.2104166666667	brevdttht	-14.2104	0.0188543	brevdttht	-14.2104	0.0078338	-0.0110205
brevdttht-14.7090277777778	brevdttht	-14.709	0.0151566	brevdttht	-14.709	0.00748265	-0.00767391
brevdttht-15.2076388888889	brevdttht	-15.2076	0.00481949	brevdttht	-15.2076	0.00198412	-0.00283537
brevdttht-15.70625	brevdttht	-15.7063	0.00365872	brevdttht	-15.7063	0.00293716	-0.000721566
brevdttht-16.2048611111111	brevdttht	-16.2049	0.00926034	brevdttht	-16.2049	0.00446579	-0.00479456
brevdttht-16.7034722222222	brevdttht	-16.7035	0.00805829	brevdttht	-16.7035	0.00354817	-0.00451011
brevdttht-17.2020833333333	brevdttht	-17.2021	0.0159978	brevdttht	-17.2021	0.0113456	-0.00465218
brevdttht-17.7006944444445	brevdttht	-17.7007	0.0193546	brevdttht	-17.7007	0.0120613	-0.00729331
brevdttht-18.1993055555556	brevdttht	-18.1993	0.0277831	brevdttht	-18.1993	0.0204782	-0.00730489
brevdttht-18.6979166666667	brevdttht	-18.6979	0.0322226	brevdttht	-18.6979	0.0206022	-0.0116204
brevdttht-19.1965277777778	brevdttht	-19.1965	0.0414675	brevdttht	-19.1965	0.0319943	-0.00947327
brevdttht-19.6951388888889	brevdttht	-19.6951	0.0384687	brevdttht	-19.6951	0.0308946	-0.00757413
brevdttht-2.24375000000001	brevdttht	-2.24375	1.63759e-05	brevdttht	-2.24375	7.46967e-06	-8.9062e-06
brevdttht-2.74236111111111	brevdttht	-2.74236	7.55149e-06	brevdttht	-2.74236	4.16648e-06	-3.38501e-06
brevdttht-20.19375	brevdttht	-20.1937	0.048157	brevdttht	-20.1937	0.0321932	-0.0159637
brevdttht-20.6923611111111	brevdttht	-20.6924	0.0472371	brevdttht	-20.6924	0.0283126	-0.0189245
brevdttht-21.1909722222222	brevdttht	-21.191	0.0449591	brevdttht	-21.191	0.0237441	-0.021215
brevdttht-21.6895833333333	brevdttht	-21.6896	0.0471532	brevdttht	-21.6896	0.0282317	-0.0189214
brevdttht-22.1881944444444	brevdttht	-22.1882	0.0523293	brevdttht	-22.1882	0.0289745	-0.0233548
brevdttht-22.6868055555556	brevdttht	-22.6868	0.0750205	brevdttht	-22.6868	0.0450598	-0.0299607
brevdttht-23.1854166666667	brevdttht	-23.1854	0.0940228	brevdttht	-23.1854	0.0638934	-0.0301294
brevdttht-23.6840277777778	brevdttht	-23.684	0.105653	brevdttht	-23.684	0.0778063	-0.0278466
brevdttht-24.1826388888889	brevdttht	-24.1826	0.119231	brevdttht	-24.1826	0.0905489	-0.0286823
brevdttht-24.68125	brevdttht	-24.6813	0.144793	brevdttht	-24.6813	0.114449	-0.030344
brevdttht-25.1798611111111	brevdttht	-25.1799	0.168353	brevdttht	-25.1799	0.141897	-0.0264558
brevdttht-25.6784722222222	brevdttht	-25.6785	0.162749	brevdttht	-25.6785	0.143223	-0.0195262
brevdttht-26.1770833333333	brevdttht	-26.1771	0.154196	brevdttht	-26.1771	0.141741	-0.0124547
brevdttht-26.6756944444444	brevdttht	-26.6757	0.158162	brevdttht	-26.6757	0.148493	-0.00966872
brevdttht-27.1743055555556	brevdttht	-27.1743	0.164112	brevdttht	-27.1743	0.152249	-0.0118626
brevdttht-27.6729166666667	brevdttht	-27.6729	0.155295	brevdttht	-27.6729	0.141553	-0.0137423
brevdttht-28.1715277777778	brevdttht	-28.1715	0.153574	brevdttht	-28.1715	0.136746	-0.0168285
brevdttht-28.6701388888889	brevdttht	-28.6701	0.155206	brevdttht	-28.6701	0.139014	-0.0161915
brevdttht-29.16875	brevdttht	-29.1687	0.154553	brevdttht	-29.1687	0.142237	-0.0123159
brevdttht-29.6673611111111	brevdttht	-29.6674	0.15598	brevdttht	-29.6674	0.1451	-0.0108805
brevdttht-3.24097222222223	brevdttht	-3.24097	0.00167729	brevdttht	-3.24097	0.00104729	-0.000629995
brevdttht-3.73958333333333	brevdttht	-3.73958	0.00117799	brevdttht	-3.73958	0.00118865	1.06552e-05
brevdttht-30.1659722222222	brevdttht	-30.166	0.167241	brevdttht	-30.166	0.152627	-0.0146142
brevdttht-30.6645833333333	brevdttht	-30.6646	0.173283	brevdttht	-30.6646	0.169809	-0.00347394
brevdttht-31.1631944444444	brevdttht	-31.1632	0.177743	brevdttht	-31.1632	0.173677	-0.00406564
brevdttht-31.6618055555556	brevdttht	-31.6618	0.160063	brevdttht	-31.6618	0.16135	0.00128618
brevdttht-32.1604166666667	brevdttht	-32.1604	0.115175	brevdttht	-32.1604	0.128047	0.0128717
brevdttht-32.6590277777778	brevdttht	-32.659	0.0798861	brevdttht	-32.659	0.0934771	0.013591
brevdttht-33.1576388888889	brevdttht	-33.1576	0.0740041	brevdttht	-33.1576	0.0828924	0.00888831
brevdttht-33.65625	brevdttht	-33.6562	0.0893921	brevdttht	-33.6562	0.0952396	0.00584748
brevdttht-34.1548611111111	brevdttht	-34.1549	0.0813978	brevdttht	-34.1549	0.087117	0.00571917
brevdttht-34.6534722222222	brevdttht	-34.6535	0.0507599	brevdttht	-34.6535	0.0721003	0.0213404
brevdttht-35.1520833333333	brevdttht	-35.1521	0.0485825	brevdttht	-35.1521	0.0593818	0.0107993
brevdttht-35.6506944444444	brevdttht	-35.6507	0.0554914	brevdttht	-35.6507	0.0687185	0.0132271
brevdttht-36.1493055555556	brevdttht	-36.1493	0.00959111	brevdttht	-36.1493	0.0161956	0.00660449
brevdttht-36.6479166666667	brevdttht	-36.6479	0.00399979	brevdttht	-36.6479	0.00796543	0.00396564
brevdttht-37.1465277777778	brevdttht	-37.1465	0.00190569	brevdttht	-37.1465	0.00843239	0.0065267
brevdttht-37.6451388888889	brevdttht	-37.6451	0.00176738	brevdttht	-37.6451	0.00479287	0.00302549
brevdttht-38.14375	brevdttht	-38.1437	0.0030405	brevdttht	-38.1437	0.00499372	0.00195323
brevdttht-38.6423611111111	brevdttht	-38.6424	0.00449239	brevdttht	-38.6424	0.00545579	0.000963401
brevdttht-39.1409722222222	brevdttht	-39.141	0.00455209	brevdttht	-39.141	0.00497441	0.000422317
brevdttht-39.6395833333333	brevdttht	-39.6396	0.00309914	brevdttht	-39.6396	0.00289936	-0.000199779
brevdttht-4.23819444444445	brevdttht	-4.23819	0.000155308	brevdttht	-4.23819	0.000131365	-2.39427e-05
brevdttht-4.73680555555556	brevdttht	-4.73681	0.00130042	brevdttht	-4.73681	0.000516261	-0.000784157
brevdttht-40.1381944444445	brevdttht	-40.1382	0.00261856	brevdttht	-40.1382	0.00250247	-0.000116088
brevdttht-40.6368055555556	brevdttht	-40.6368	0.00480942	brevdttht	-40.6368	0.0036369	-0.00117252
brevdttht-41.1354166666667	brevdttht	-41.1354	0.000640082	brevdttht	-41.1354	0.000805219	0.000165138
brevdttht-41.6340277777778	brevdttht	-41.634	0.000431494	brevdttht	-41.634	0.0010212	0.000589702
brevdttht-42.1326388888889	brevdttht	-42.1326	0.00670047	brevdttht	-42.1326	0.0149881	0.00828759
brevdttht-42.63125	brevdttht	-42.6312	0.000336592	brevdttht	-42.6312	0.00186146	0.00152487
brevdttht-43.1298611111111	brevdttht	-43.1299	0.000521125	brevdttht	-43.1299	0.00272351	0.00220238
brevdttht-43.6284722222222	brevdttht	-43.6285	1.84783e-09	brevdttht	-43.6285	1.08696e-09	-7.6087e-10
brevdttht-44.1270833333333	brevdttht	-44.1271	0	brevdttht	-44.1271	0	0
brevdttht-44.6256944444444	brevdttht	-44.6257	1.25e-09	brevdttht	-44.6257	1.53846e-09	2.88462e-10
brevdttht-45.1243055555556	brevdttht	-45.1243	0	brevdttht	-45.1243	0	0
brevdttht-45.6229166666667	brevdttht	-45.6229	0	brevdttht	-45.6229	0	0
brevdttht-46.1215277777778	brevdttht	-46.1215	0	brevdttht	-46.1215	0	0
brevdttht-46.6201388888889	brevdttht	-46.6201	0	brevdttht	-46.6201	0	0
brevdttht-47.11875	brevdttht	-47.1188	2.05882e-09	brevdttht	-47.1188	1.76471e-09	-2.94118e-10
brevdttht-47.6173611111111	brevdttht	-47.6174	2.63158e-09	brevdttht	-47.6174	7.89474e-10	-1.84211e-09
brevdttht-48.1159722222222	brevdttht	-48.116	0	brevdttht	-48.116	0	0
brevdttht-48.6145833333333	brevdttht	-48.6146	0	brevdttht	-48.6146	0	0
brevdttht-49.1131944444444	brevdttht	-49.1132	0	brevdttht	-49.1132	0	0
brevdttht-49.6118055555555	brevdttht	-49.6118	0	brevdttht	-49.6118	0	0
brevdttht-5.23541666666667	brevdttht	-5.23542	0.000228045	brevdttht	-5.23542	6.6881e-05	-0.000161164
brevdttht-5.73402777777778	brevdttht	-5.73403	0.000736133	brevdttht	-5.73403	0.000447478	-0.000288655
brevdttht-50.1104166666667	brevdttht	-50.1104	0	brevdttht	-50.1104	0	0
brevdttht-50.6090277777778	brevdttht	-50.609	0	brevdttht	-50.609	0	0
brevdttht-51.1076388888889	brevdttht	-51.1076	0	brevdttht	-51.1076	0	0
brevdttht-51.60625	brevdttht	-51.6062	0	brevdttht	-51.6062	0	0
brevdttht-52.1048611111111	brevdttht	-52.1049	0	brevdttht	-52.1049	0	0
brevdttht-52.6034722222222	brevdttht	-52.6035	0	brevdttht	-52.6035	0	0
brevdttht-53.1020833333333	brevdttht	-53.1021	0	brevdttht	-53.1021	0	0
brevdttht-53.6006944444445	brevdttht	-53.6007	0	brevdttht	-53.6007	0	0
brevdttht-54.0993055555556	brevdttht	-54.0993	0	brevdttht	-54.0993	0	0
brevdttht-54.5979166666667	brevdttht	-54.5979	0	brevdttht	-54.5979	0	0
brevdttht-55.0965277777778	brevdttht	-55.0965	0	brevdttht	-55.0965	0	0
brevdttht-55.5951388888889	brevdttht	-55.5951	0	brevdttht	-55.5951	0	0
brevdttht-6.23263888888889	brevdttht	-6.23264	0.000746135	brevdttht	-6.23264	0.000281365	-0.000464769
brevdttht-6.73125	brevdttht	-6.73125	3.03029e-05	brevdttht	-6.73125	2.18932e-05	-8.40975e-06
brevdttht-7.22986111111111	brevdttht	-7.22986	0.00249108	brevdttht	-7.22986	0.00287891	0.000387832
brevdttht-7.72847222222222	brevdttht	-7.72847	0.00244856	brevdttht	-7.72847	0.00270965	0.000261092
brevdttht-8.22708333333334	brevdttht	-8.22708	0.000929238	brevdttht	-8.22708	0.000499087	-0.000430151
brevdttht-8.72569444444444	brevdttht	-8.72569	0.00327483	brevdttht	-8.72569	0.00341329	0.000138456
brevdttht-9.22430555555556	brevdttht	-9.22431	0.0043738	brevdttht	-9.22431	0.00182535	-0.00254845
brevdttht-9.72291666666666	brevdttht	-9.72292	0.00189122	brevdttht	-9.72292	0.000552306	-0.00133891
brevdttht0.249305555555551	brevdttht	0.249306	0.000431438	brevdttht	0.249306	0.000375817	-5.56211e-05
brevdttht0.747916666666669	brevdttht	0.747917	0.000167391	brevdttht	0.747917	7.76984e-05	-8.96924e-05
brevdttht1.24652777777777	brevdttht	1.24653	0.000254049	brevdttht	1.24653	0.000123585	-0.000130464
brevdttht1.74513888888889	brevdttht	1.74514	8.66411e-07	brevdttht	1.74514	0	-8.66411e-07
brevdttht10.2215277777778	brevdttht	10.2215	0.00347769	brevdttht	10.2215	0.00313249	-0.0003452
brevdttht10.7201388888889	brevdttht	10.7201	0.00417327	brevdttht	10.7201	0.00443525	0.000261974
brevdttht11.21875	brevdttht	11.2188	0.00444922	brevdttht	11.2188	0.00331735	-0.00113187
brevdttht11.7173611111111	brevdttht	11.7174	0.00506094	brevdttht	11.7174	0.00478281	-0.000278124
brevdttht12.2159722222222	brevdttht	12.216	0.0031457	brevdttht	12.216	0.00185824	-0.00128746
brevdttht12.7145833333333	brevdttht	12.7146	0.000321277	brevdttht	12.7146	0.000214757	-0.00010652
brevdttht13.2131944444444	brevdttht	13.2132	0.000950264	brevdttht	13.2132	0.000222343	-0.000727921
brevdttht13.7118055555556	brevdttht	13.7118	0.000278222	brevdttht	13.7118	0.00016071	-0.000117512
brevdttht14.2104166666667	brevdttht	14.2104	0.00222755	brevdttht	14.2104	0.00161882	-0.000608733
brevdttht14.7090277777778	brevdttht	14.709	0.00120235	brevdttht	14.709	0.00104728	-0.000155076
brevdttht15.2076388888889	brevdttht	15.2076	0.00321953	brevdttht	15.2076	0.00228691	-0.000932628
brevdttht15.70625	brevdttht	15.7063	0.00106341	brevdttht	15.7063	0.0008034	-0.00026001
brevdttht16.2048611111111	brevdttht	16.2049	0.00386903	brevdttht	16.2049	0.0028326	-0.00103644
brevdttht16.7034722222222	brevdttht	16.7035	0.00274774	brevdttht	16.7035	0.00310669	0.000358945
brevdttht17.2020833333333	brevdttht	17.2021	0.00332318	brevdttht	17.2021	0.00430082	0.000977646
brevdttht17.7006944444444	brevdttht	17.7007	0.00305713	brevdttht	17.7007	0.0031151	5.79686e-05
brevdttht18.1993055555556	brevdttht	18.1993	0.0030413	brevdttht	18.1993	0.0025166	-0.0005247
brevdttht18.6979166666667	brevdttht	18.6979	0.00350526	brevdttht	18.6979	0.0025065	-0.000998763
brevdttht19.1965277777778	brevdttht	19.1965	0.00399049	brevdttht	19.1965	0.00219504	-0.00179545
brevdttht19.6951388888889	brevdttht	19.6951	0.0153572	brevdttht	19.6951	0.0148223	-0.000534897
brevdttht2.24375000000001	brevdttht	2.24375	4.90051e-07	brevdttht	2.24375	3.26597e-07	-1.63454e-07
brevdttht2.74236111111111	brevdttht	2.74236	1.01977e-06	brevdttht	2.74236	9.59404e-08	-9.23826e-07
brevdttht20.19375	brevdttht	20.1937	0.0246938	brevdttht	20.1937	0.0222331	-0.00246076
brevdttht20.6923611111111	brevdttht	20.6924	0.0240712	brevdttht	20.6924	0.0223529	-0.00171833
brevdttht21.1909722222222	brevdttht	21.191	0.028043	brevdttht	21.191	0.0242232	-0.0038198
brevdttht21.6895833333333	brevdttht	21.6896	0.0377323	brevdttht	21.6896	0.035282	-0.00245028
brevdttht22.1881944444444	brevdttht	22.1882	0.0477581	brevdttht	22.1882	0.0412079	-0.00655023
brevdttht22.6868055555556	brevdttht	22.6868	0.0556516	brevdttht	22.6868	0.0505544	-0.00509717
brevdttht23.1854166666667	brevdttht	23.1854	0.0618196	brevdttht	23.1854	0.0546014	-0.00721823
brevdttht23.6840277777778	brevdttht	23.684	0.0620155	brevdttht	23.684	0.0531961	-0.00881933
brevdttht24.1826388888889	brevdttht	24.1826	0.0519866	brevdttht	24.1826	0.0448833	-0.00710329
brevdttht24.68125	brevdttht	24.6813	0.0521175	brevdttht	24.6813	0.0456537	-0.00646371
brevdttht25.1798611111111	brevdttht	25.1799	0.055151	brevdttht	25.1799	0.0469126	-0.00823842
brevdttht25.6784722222222	brevdttht	25.6785	0.0611268	brevdttht	25.6785	0.0539531	-0.00717369
brevdttht26.1770833333333	brevdttht	26.1771	0.0671752	brevdttht	26.1771	0.0611422	-0.00603303
brevdttht26.6756944444444	brevdttht	26.6757	0.0830049	brevdttht	26.6757	0.077383	-0.00562184
brevdttht27.1743055555556	brevdttht	27.1743	0.0763742	brevdttht	27.1743	0.0712918	-0.00508236
brevdttht27.6729166666667	brevdttht	27.6729	0.0923797	brevdttht	27.6729	0.0881443	-0.00423536
brevdttht28.1715277777778	brevdttht	28.1715	0.0904374	brevdttht	28.1715	0.0876825	-0.0027549
brevdttht28.6701388888889	brevdttht	28.6701	0.0860495	brevdttht	28.6701	0.0816533	-0.00439628
brevdttht29.16875	brevdttht	29.1687	0.0841191	brevdttht	29.1687	0.0796278	-0.00449128
brevdttht29.6673611111111	brevdttht	29.6674	0.0829755	brevdttht	29.6674	0.0775555	-0.00542003
brevdttht3.24097222222223	brevdttht	3.24097	5.2548e-06	brevdttht	3.24097	0	-5.2548e-06
brevdttht3.73958333333333	brevdttht	3.73958	5.7e-09	brevdttht	3.73958	9.13333e-10	-4.78667e-09
brevdttht30.1659722222222	brevdttht	30.166	0.0716786	brevdttht	30.166	0.0661902	-0.00548837
brevdttht30.6645833333333	brevdttht	30.6646	0.0726204	brevdttht	30.6646	0.0662678	-0.00635256
brevdttht31.1631944444444	brevdttht	31.1632	0.0705675	brevdttht	31.1632	0.0634434	-0.00712411
brevdttht31.6618055555556	brevdttht	31.6618	0.055125	brevdttht	31.6618	0.0531347	-0.00199032
brevdttht32.1604166666667	brevdttht	32.1604	0.0553922	brevdttht	32.1604	0.0525898	-0.00280248
brevdttht32.6590277777778	brevdttht	32.659	0.0442143	brevdttht	32.659	0.042489	-0.00172525
brevdttht33.1576388888889	brevdttht	33.1576	0.0323939	brevdttht	33.1576	0.0308728	-0.0015211
brevdttht33.65625	brevdttht	33.6562	0.0292164	brevdttht	33.6562	0.027963	-0.00125337
brevdttht34.1548611111111	brevdttht	34.1549	0.025796	brevdttht	34.1549	0.0248077	-0.000988357
brevdttht34.6534722222222	brevdttht	34.6535	0.0279466	brevdttht	34.6535	0.0248385	-0.00310808
brevdttht35.1520833333333	brevdttht	35.1521	0.0395631	brevdttht	35.1521	0.0381198	-0.00144326
brevdttht35.6506944444444	brevdttht	35.6507	0.0213099	brevdttht	35.6507	0.0215409	0.000230933
brevdttht36.1493055555556	brevdttht	36.1493	0.021454	brevdttht	36.1493	0.023483	0.00202897
brevdttht36.6479166666667	brevdttht	36.6479	0.028374	brevdttht	36.6479	0.0353607	0.00698669
brevdttht37.1465277777778	brevdttht	37.1465	0.0218333	brevdttht	37.1465	0.0247366	0.00290326
brevdttht37.6451388888889	brevdttht	37.6451	0.0180588	brevdttht	37.6451	0.0223638	0.00430498
brevdttht38.14375	brevdttht	38.1437	0.0157581	brevdttht	38.1437	0.0170553	0.00129718
brevdttht38.6423611111111	brevdttht	38.6424	0.0132311	brevdttht	38.6424	0.014011	0.000779952
brevdttht39.1409722222222	brevdttht	39.141	0.0138669	brevdttht	39.141	0.0145779	0.000711017
brevdttht39.6395833333333	brevdttht	39.6396	0.0134033	brevdttht	39.6396	0.0151533	0.00174998
brevdttht4.23819444444445	brevdttht	4.23819	0.000162327	brevdttht	4.23819	5.27785e-05	-0.000109549
brevdttht4.73680555555555	brevdttht	4.73681	8.60386e-05	brevdttht	4.73681	2.27091e-05	-6.33296e-05
brevdttht40.1381944444444	brevdttht	40.1382	0.012037	brevdttht	40.1382	0.0131512	0.00111422
brevdttht40.6368055555556	brevdttht	40.6368	0.008703	brevdttht	40.6368	0.00976002	0.00105702
brevdttht41.1354166666667	brevdttht	41.1354	0.00519377	brevdttht	41.1354	0.00642496	0.00123119
brevdttht41.6340277777778	brevdttht	41.634	0.00427087	brevdttht	41.634	0.00573244	0.00146157
brevdttht42.1326388888889	brevdttht	42.1326	0.00776894	brevdttht	42.1326	0.00868133	0.000912389
brevdttht42.63125	brevdttht	42.6313	0.00686163	brevdttht	42.6313	0.0072215	0.000359871
brevdttht43.1298611111111	brevdttht	43.1299	0.00436606	brevdttht	43.1299	0.00543511	0.00106905
brevdttht43.6284722222222	brevdttht	43.6285	0.00364806	brevdttht	43.6285	0.00501834	0.00137028
brevdttht44.1270833333333	brevdttht	44.1271	0.00202582	brevdttht	44.1271	0.00328116	0.00125534
brevdttht44.6256944444444	brevdttht	44.6257	0.00193922	brevdttht	44.6257	0.00322351	0.00128429
brevdttht45.1243055555556	brevdttht	45.1243	0.0019231	brevdttht	45.1243	0.00326897	0.00134586
brevdttht45.6229166666667	brevdttht	45.6229	0.00174424	brevdttht	45.6229	0.00379181	0.00204757
brevdttht46.1215277777778	brevdttht	46.1215	0.000991197	brevdttht	46.1215	0.00295816	0.00196697
brevdttht46.6201388888889	brevdttht	46.6201	0.00043461	brevdttht	46.6201	0.00137547	0.000940855
brevdttht47.11875	brevdttht	47.1187	0.00016109	brevdttht	47.1187	0.00066633	0.000505239
brevdttht47.6173611111111	brevdttht	47.6174	6.62372e-05	brevdttht	47.6174	0.000303868	0.000237631
brevdttht48.1159722222222	brevdttht	48.116	3.22675e-05	brevdttht	48.116	0.000136602	0.000104335
brevdttht48.6145833333333	brevdttht	48.6146	1.19123e-05	brevdttht	48.6146	6.48893e-05	5.2977e-05
brevdttht49.1131944444444	brevdttht	49.1132	2.6523e-06	brevdttht	49.1132	3.30872e-05	3.04349e-05
brevdttht49.6118055555556	brevdttht	49.6118	6.06796e-11	brevdttht	49.6118	2.00211e-05	2.0021e-05
brevdttht5.23541666666667	brevdttht	5.23542	0.000252081	brevdttht	5.23542	0.000282253	3.01717e-05
brevdttht5.73402777777778	brevdttht	5.73403	0.000685447	brevdttht	5.73403	0.000840801	0.000155354
brevdttht50.1104166666667	brevdttht	50.1104	0	brevdttht	50.1104	1.31e-05	1.31e-05
brevdttht50.6090277777778	brevdttht	50.609	7.50577e-11	brevdttht	50.609	1.15473e-10	4.04157e-11
brevdttht51.1076388888889	brevdttht	51.1076	0	brevdttht	51.1076	0	0
brevdttht51.60625	brevdttht	51.6063	0	brevdttht	51.6063	0	0
brevdttht52.1048611111111	brevdttht	52.1049	4.47846e-10	brevdttht	52.1049	3.96825e-10	-5.10204e-11
brevdttht52.6034722222222	brevdttht	52.6035	3.8764e-10	brevdttht	52.6035	3.70787e-10	-1.68539e-11
brevdttht53.1020833333333	brevdttht	53.1021	3.32594e-11	brevdttht	53.1021	0	-3.32594e-11
brevdttht53.6006944444444	brevdttht	53.6007	1.38889e-10	brevdttht	53.6007	9.25926e-11	-4.62963e-11
brevdttht54.0993055555556	brevdttht	54.0993	1.12559e-10	brevdttht	54.0993	7.109e-11	-4.14692e-11
brevdttht54.5979166666667	brevdttht	54.5979	0	brevdttht	54.5979	0	0
brevdttht55.0965277777778	brevdttht	55.0965	0	brevdttht	55.0965	0	0
brevdttht55.5951388888889	brevdttht	55.5951	0	brevdttht	55.5951	0	0
brevdttht56.09375	brevdttht	56.0938	0	brevdttht	56.0938	0	0
brevdttht56.5923611111111	brevdttht	56.5924	0	brevdttht	56.5924	0	0
brevdttht57.0909722222222	brevdttht	57.091	0	brevdttht	57.091	0	0
brevdttht57.5895833333333	brevdttht	57.5896	0	brevdttht	57.5896	0	0
brevdttht58.0881944444444	brevdttht	58.0882	0	brevdttht	58.0882	0	0
brevdttht58.5868055555556	brevdttht	58.5868	0	brevdttht	58.5868	0	0
brevdttht59.0854166666667	brevdttht	59.0854	0	brevdttht	59.0854	0	0
brevdttht59.5840277777778	brevdttht	59.584	0	brevdttht	59.584	0	0
brevdttht6.23263888888889	brevdttht	6.23264	0.00248546	brevdttht	6.23264	0.00284504	0.000359581
brevdttht6.73125	brevdttht	6.73125	0.0055473	brevdttht	6.73125	0.00539675	-0.00015055
brevdttht60.0826388888889	brevdttht	60.0826	0	brevdttht	60.0826	0	0
brevdttht60.58125	brevdttht	60.5812	0	brevdttht	60.5812	0	0
brevdttht61.0798611111111	brevdttht	61.0799	0	brevdttht	61.0799	0	0
brevdttht61.5784722222222	brevdttht	61.5785	0	brevdttht	61.5785	0	0
brevdttht62.0770833333333	brevdttht	62.0771	0	brevdttht	62.0771	0	0
brevdttht62.5756944444444	brevdttht	62.5757	0	brevdttht	62.5757	0	0
brevdttht63.0743055555556	brevdttht	63.0743	0	brevdttht	63.0743	0	0
brevdttht63.5729166666667	brevdttht	63.5729	0	brevdttht	63.5729	0	0
brevdttht64.0715277777778	brevdttht	64.0715	0	brevdttht	64.0715	0	0
brevdttht64.5701388888889	brevdttht	64.5701	0	brevdttht	64.5701	0	0
brevdttht65.06875	brevdttht	65.0687	0	brevdttht	65.0687	0	0
brevdttht65.5673611111111	brevdttht	65.5674	0	brevdttht	65.5674	0	0
brevdttht66.0659722222222	brevdttht	66.066	0	brevdttht	66.066	0	0
brevdttht66.5645833333333	brevdttht	66.5646	0	brevdttht	66.5646	0	0
brevdttht67.0631944444444	brevdttht	67.0632	0	brevdttht	67.0632	0	0
brevdttht67.5618055555556	brevdttht	67.5618	0	brevdttht	67.5618	0	0
brevdttht68.0604166666667	brevdttht	68.0604	0	brevdttht	68.0604	0	0
brevdttht68.5590277777778	brevdttht	68.559	0	brevdttht	68.559	0	0
brevdttht69.0576388888889	brevdttht	69.0576	0	brevdttht	69.0576	0	0
brevdttht69.55625	brevdttht	69.5563	0	brevdttht	69.5563	0	0
brevdttht7.22986111111111	brevdttht	7.22986	0.00697606	brevdttht	7.22986	0.00835079	0.00137473
brevdttht7.72847222222222	brevdttht	7.72847	0.00567484	brevdttht	7.72847	0.00535316	-0.000321677
brevdttht70.0548611111111	brevdttht	70.0549	0	brevdttht	70.0549	0	0
brevdttht70.5534722222222	brevdttht	70.5535	0	brevdttht	70.5535	0	0
brevdttht71.0520833333333	brevdttht	71.0521	0	brevdttht	71.0521	0	0
brevdttht71.5506944444444	brevdttht	71.5507	0	brevdttht	71.5507	0	0
brevdttht72.0493055555555	brevdttht	72.0493	0	brevdttht	72.0493	0	0
brevdttht72.5479166666667	brevdttht	72.5479	0	brevdttht	72.5479	0	0
brevdttht73.0465277777778	brevdttht	73.0465	0	brevdttht	73.0465	0	0
brevdttht73.5451388888889	brevdttht	73.5451	0	brevdttht	73.5451	0	0
brevdttht74.04375	brevdttht	74.0438	0	brevdttht	74.0438	0	0
brevdttht74.5423611111111	brevdttht	74.5424	0	brevdttht	74.5424	0	0
brevdttht75.0409722222222	brevdttht	75.041	0	brevdttht	75.041	0	0
brevdttht75.5395833333333	brevdttht	75.5396	0	brevdttht	75.5396	0	0
brevdttht76.0381944444444	brevdttht	76.0382	0	brevdttht	76.0382	0	0
brevdttht76.5368055555556	brevdttht	76.5368	0	brevdttht	76.5368	0	0
brevdttht77.0354166666667	brevdttht	77.0354	0	brevdttht	77.0354	0	0
brevdttht77.5340277777778	brevdttht	77.534	0	brevdttht	77.534	0	0
brevdttht78.0326388888889	brevdttht	78.0326	0	brevdttht	78.0326	0	0
brevdttht78.53125	brevdttht	78.5312	0	brevdttht	78.5312	0	0
brevdttht79.0298611111111	brevdttht	79.0299	0	brevdttht	79.0299	0	0
brevdttht79.5284722222222	brevdttht	79.5285	0	brevdttht	79.5285	0	0
brevdttht8.22708333333333	brevdttht	8.22708	0.00518527	brevdttht	8.22708	0.00361174	-0.00157353
brevdttht8.72569444444444	brevdttht	8.72569	0.00415266	brevdttht	8.72569	0.00290648	-0.00124619
brevdttht80.0270833333333	brevdttht	80.0271	0	brevdttht	80.0271	0	0
brevdttht80.5256944444444	brevdttht	80.5257	0	brevdttht	80.5257	0	0
brevdttht81.0243055555556	brevdttht	81.0243	0	brevdttht	81.0243	0	0
brevdttht81.5229166666667	brevdttht	81.5229	0	brevdttht	81.5229	0	0
brevdttht82.0215277777778	brevdttht	82.0215	0	brevdttht	82.0215	0	0
brevdttht82.5201388888889	brevdttht	82.5201	0	brevdttht	82.5201	0	0
brevdttht83.01875	brevdttht	83.0187	0	brevdttht	83.0187	0	0
brevdttht9.22430555555556	brevdttht	9.22431	0.00672208	brevdttht	9.22431	0.00559067	-0.00113141
brevdttht9.72291666666666	brevdttht	9.72292	0.00565062	brevdttht	9.72292	0.00488561	-0.000765007
brevstdit-0.249305555555551	brevstdit	-0.249306	0.0206945	brevstdit	-0.249306	0.0225254	0.00183089
brevstdit-0.747916666666669	brevstdit	-0.747917	0.0194788	brevstdit	-0.747917	0.0212864	0.00180766
brevstdit-1.24652777777779	brevstdit	-1.24653	0.0254346	brevstdit	-1.24653	0.0300911	0.00465653
brevstdit-1.74513888888889	brevstdit	-1.74514	0.0112047	brevstdit	-1.74514	0.0132441	0.0020394
brevstdit-10.2215277777778	brevstdit	-10.2215	0.00817517	brevstdit	-10.2215	0.00790668	-0.000268485
brevstdit-10.7201388888889	brevstdit	-10.7201	0.015488	brevstdit	-10.7201	0.0131299	-0.0023581
brevstdit-11.21875	brevstdit	-11.2188	0.016946	brevstdit	-11.2188	0.0111882	-0.00575785
brevstdit-11.7173611111111	brevstdit	-11.7174	0.0264815	brevstdit	-11.7174	0.0203481	-0.00613334
brevstdit-12.2159722222222	brevstdit	-12.216	0.0471732	brevstdit	-12.216	0.040156	-0.00701721
brevstdit-12.7145833333333	brevstdit	-12.7146	0.0469585	brevstdit	-12.7146	0.0373922	-0.00956633
brevstdit-13.2131944444444	brevstdit	-13.2132	0.0297955	brevstdit	-13.2132	0.0228868	-0.0069087
brevstdit-13.7118055555556	brevstdit	-13.7118	0.030612	brevstdit	-13.7118	0.0244143	-0.00619766
brevstdit-14.2104166666667	brevstdit	-14.2104	0.0327604	brevstdit	-14.2104	0.0207861	-0.0119744
brevstdit-14.7090277777778	brevstdit	-14.709	0.0379951	brevstdit	-14.709	0.0202206	-0.0177746
brevstdit-15.2076388888889	brevstdit	-15.2076	0.0517924	brevstdit	-15.2076	0.0384385	-0.0133539
brevstdit-15.70625	brevstdit	-15.7063	0.0550519	brevstdit	-15.7063	0.0494085	-0.00564336
brevstdit-16.2048611111111	brevstdit	-16.2049	0.0588601	brevstdit	-16.2049	0.0526417	-0.00621842
brevstdit-16.7034722222222	brevstdit	-16.7035	0.0447006	brevstdit	-16.7035	0.0439316	-0.000769
brevstdit-17.2020833333333	brevstdit	-17.2021	0.0343384	brevstdit	-17.2021	0.0337569	-0.000581478
brevstdit-17.7006944444445	brevstdit	-17.7007	0.0352428	brevstdit	-17.7007	0.0352818	3.90344e-05
brevstdit-18.1993055555556	brevstdit	-18.1993	0.045002	brevstdit	-18.1993	0.0444983	-0.0005037
brevstdit-18.6979166666667	brevstdit	-18.6979	0.0518192	brevstdit	-18.6979	0.0497099	-0.00210932
brevstdit-19.1965277777778	brevstdit	-19.1965	0.0528028	brevstdit	-19.1965	0.0527096	-9.32024e-05
brevstdit-19.6951388888889	brevstdit	-19.6951	0.0630032	brevstdit	-19.6951	0.0607486	-0.00225465
brevstdit-2.24375000000001	brevstdit	-2.24375	0.00954776	brevstdit	-2.24375	0.0114264	0.00187864
brevstdit-2.74236111111111	brevstdit	-2.74236	0.00826153	brevstdit	-2.74236	0.0093602	0.00109867
brevstdit-20.19375	brevstdit	-20.1937	0.0680216	brevstdit	-20.1937	0.0681262	0.000104599
brevstdit-20.6923611111111	brevstdit	-20.6924	0.0726943	brevstdit	-20.6924	0.0718083	-0.000886029
brevstdit-21.1909722222222	brevstdit	-21.191	0.0760778	brevstdit	-21.191	0.0781926	0.00211474
brevstdit-21.6895833333333	brevstdit	-21.6896	0.0754911	brevstdit	-21.6896	0.0784421	0.00295096
brevstdit-22.1881944444444	brevstdit	-22.1882	0.0916117	brevstdit	-22.1882	0.0955405	0.00392876
brevstdit-22.6868055555556	brevstdit	-22.6868	0.103515	brevstdit	-22.6868	0.108899	0.00538388
brevstdit-23.1854166666667	brevstdit	-23.1854	0.107953	brevstdit	-23.1854	0.111604	0.00365112
brevstdit-23.6840277777778	brevstdit	-23.684	0.12156	brevstdit	-23.684	0.124711	0.00315112
brevstdit-24.1826388888889	brevstdit	-24.1826	0.135528	brevstdit	-24.1826	0.139727	0.00419911
brevstdit-24.68125	brevstdit	-24.6813	0.135265	brevstdit	-24.6813	0.144532	0.00926743
brevstdit-25.1798611111111	brevstdit	-25.1799	0.148851	brevstdit	-25.1799	0.16173	0.0128785
brevstdit-25.6784722222222	brevstdit	-25.6785	0.151101	brevstdit	-25.6785	0.159886	0.00878564
brevstdit-26.1770833333333	brevstdit	-26.1771	0.151176	brevstdit	-26.1771	0.159042	0.00786603
brevstdit-26.6756944444444	brevstdit	-26.6757	0.137044	brevstdit	-26.6757	0.147307	0.010263
brevstdit-27.1743055555556	brevstdit	-27.1743	0.127835	brevstdit	-27.1743	0.137712	0.00987703
brevstdit-27.6729166666667	brevstdit	-27.6729	0.126591	brevstdit	-27.6729	0.139456	0.0128651
brevstdit-28.1715277777778	brevstdit	-28.1715	0.110507	brevstdit	-28.1715	0.120696	0.0101892
brevstdit-28.6701388888889	brevstdit	-28.6701	0.101202	brevstdit	-28.6701	0.10726	0.00605723
brevstdit-29.16875	brevstdit	-29.1687	0.0924371	brevstdit	-29.1687	0.0946505	0.00221337
brevstdit-29.6673611111111	brevstdit	-29.6674	0.0796922	brevstdit	-29.6674	0.0818178	0.00212559
brevstdit-3.24097222222223	brevstdit	-3.24097	0.00961072	brevstdit	-3.24097	0.0080752	-0.00153552
brevstdit-3.73958333333333	brevstdit	-3.73958	0.0402254	brevstdit	-3.73958	0.0382229	-0.00200249
brevstdit-30.1659722222222	brevstdit	-30.166	0.0659534	brevstdit	-30.166	0.0712821	0.00532874
brevstdit-30.6645833333333	brevstdit	-30.6646	0.0592058	brevstdit	-30.6646	0.0594248	0.000218985
brevstdit-31.1631944444444	brevstdit	-31.1632	0.0517177	brevstdit	-31.1632	0.0542416	0.00252393
brevstdit-31.6618055555556	brevstdit	-31.6618	0.036693	brevstdit	-31.6618	0.0407151	0.00402213
brevstdit-32.1604166666667	brevstdit	-32.1604	0.0266728	brevstdit	-32.1604	0.0264418	-0.000231015
brevstdit-32.6590277777778	brevstdit	-32.659	0.0186961	brevstdit	-32.659	0.0201709	0.00147479
brevstdit-33.1576388888889	brevstdit	-33.1576	0.0147217	brevstdit	-33.1576	0.0187554	0.00403373
brevstdit-33.65625	brevstdit	-33.6562	0.0100152	brevstdit	-33.6562	0.01203	0.00201475
brevstdit-34.1548611111111	brevstdit	-34.1549	0.00808909	brevstdit	-34.1549	0.0102084	0.00211933
brevstdit-34.6534722222222	brevstdit	-34.6535	0.00568627	brevstdit	-34.6535	0.00704449	0.00135822
brevstdit-35.1520833333333	brevstdit	-35.1521	0.0127091	brevstdit	-35.1521	0.0133666	0.000657537
brevstdit-35.6506944444444	brevstdit	-35.6507	0.00792521	brevstdit	-35.6507	0.00920956	0.00128435
brevstdit-36.1493055555556	brevstdit	-36.1493	0.00803836	brevstdit	-36.1493	0.00761486	-0.000423504
brevstdit-36.6479166666667	brevstdit	-36.6479	0.00796299	brevstdit	-36.6479	0.00766383	-0.000299154
brevstdit-37.1465277777778	brevstdit	-37.1465	0.00439333	brevstdit	-37.1465	0.00448358	9.02495e-05
brevstdit-37.6451388888889	brevstdit	-37.6451	0.0076242	brevstdit	-37.6451	0.00741847	-0.000205726
brevstdit-38.14375	brevstdit	-38.1437	0.00505824	brevstdit	-38.1437	0.00546921	0.000410966
brevstdit-38.6423611111111	brevstdit	-38.6424	0.00672648	brevstdit	-38.6424	0.00653594	-0.000190536
brevstdit-39.1409722222222	brevstdit	-39.141	0.00627909	brevstdit	-39.141	0.00719236	0.00091327
brevstdit-39.6395833333333	brevstdit	-39.6396	0.00467621	brevstdit	-39.6396	0.00525788	0.000581665
brevstdit-4.23819444444445	brevstdit	-4.23819	0.0404726	brevstdit	-4.23819	0.0431501	0.00267754
brevstdit-4.73680555555556	brevstdit	-4.73681	0.0266687	brevstdit	-4.73681	0.0273992	0.000730557
brevstdit-40.1381944444445	brevstdit	-40.1382	0.00337768	brevstdit	-40.1382	0.00355797	0.000180296
brevstdit-40.6368055555556	brevstdit	-40.6368	0.00577873	brevstdit	-40.6368	0.00587805	9.93217e-05
brevstdit-41.1354166666667	brevstdit	-41.1354	0.00211269	brevstdit	-41.1354	0.00229003	0.000177343
brevstdit-41.6340277777778	brevstdit	-41.634	0.00211388	brevstdit	-41.634	0.0026136	0.000499722
brevstdit-42.1326388888889	brevstdit	-42.1326	0.00514922	brevstdit	-42.1326	0.0040344	-0.00111482
brevstdit-42.63125	brevstdit	-42.6312	0.00539053	brevstdit	-42.6312	0.00531097	-7.95561e-05
brevstdit-43.1298611111111	brevstdit	-43.1299	0.00309273	brevstdit	-43.1299	0.00341934	0.000326607
brevstdit-43.6284722222222	brevstdit	-43.6285	0.00294264	brevstdit	-43.6285	0.00373543	0.000792786
brevstdit-44.1270833333333	brevstdit	-44.1271	0.00109542	brevstdit	-44.1271	0.00182051	0.00072509
brevstdit-44.6256944444444	brevstdit	-44.6257	0.000807473	brevstdit	-44.6257	0.00122879	0.000421312
brevstdit-45.1243055555556	brevstdit	-45.1243	0.00138307	brevstdit	-45.1243	0.00209557	0.000712493
brevstdit-45.6229166666667	brevstdit	-45.6229	0	brevstdit	-45.6229	0	0
brevstdit-46.1215277777778	brevstdit	-46.1215	4.32483e-05	brevstdit	-46.1215	0.000217615	0.000174367
brevstdit-46.6201388888889	brevstdit	-46.6201	0	brevstdit	-46.6201	0	0
brevstdit-47.11875	brevstdit	-47.1188	2.94118e-10	brevstdit	-47.1188	0	-2.94118e-10
brevstdit-47.6173611111111	brevstdit	-47.6174	3.02632e-09	brevstdit	-47.6174	4.21053e-09	1.18421e-09
brevstdit-48.1159722222222	brevstdit	-48.116	0	brevstdit	-48.116	0	0
brevstdit-48.6145833333333	brevstdit	-48.6146	0	brevstdit	-48.6146	0	0
brevstdit-49.1131944444444	brevstdit	-49.1132	0	brevstdit	-49.1132	0	0
brevstdit-49.6118055555555	brevstdit	-49.6118	0	brevstdit	-49.6118	0	0
brevstdit-5.23541666666667	brevstdit	-5.23542	0.0452345	brevstdit	-5.23542	0.0459488	0.000714286
brevstdit-5.73402777777778	brevstdit	-5.73403	0.0432529	brevstdit	-5.73403	0.0450684	0.00181544
brevstdit-50.1104166666667	brevstdit	-50.1104	0	brevstdit	-50.1104	0	0
brevstdit-50.6090277777778	brevstdit	-50.609	0	brevstdit	-50.609	0	0
brevstdit-51.1076388888889	brevstdit	-51.1076	0	brevstdit	-51.1076	0	0
brevstdit-51.60625	brevstdit	-51.6062	0	brevstdit	-51.6062	0	0
brevstdit-52.1048611111111	brevstdit	-52.1049	0	brevstdit	-52.1049	0	0
brevstdit-52.6034722222222	brevstdit	-52.6035	0	brevstdit	-52.6035	0	0
brevstdit-53.1020833333333	brevstdit	-53.1021	0	brevstdit	-53.1021	0	0
brevstdit-53.6006944444445	brevstdit	-53.6007	0	brevstdit	-53.6007	0	0
brevstdit-54.0993055555556	brevstdit	-54.0993	0	brevstdit	-54.0993	0	0
brevstdit-54.5979166666667	brevstdit	-54.5979	0	brevstdit	-54.5979	0	0
brevstdit-55.0965277777778	brevstdit	-55.0965	0	brevstdit	-55.0965	0	0
brevstdit-55.5951388888889	brevstdit	-55.5951	0	brevstdit	-55.5951	0	0
brevstdit-6.23263888888889	brevstdit	-6.23264	0.0506819	brevstdit	-6.23264	0.0573497	0.00666783
brevstdit-6.73125	brevstdit	-6.73125	0.0197639	brevstdit	-6.73125	0.023839	0.00407509
brevstdit-7.22986111111111	brevstdit	-7.22986	0.0139273	brevstdit	-7.22986	0.0199041	0.00597676
brevstdit-7.72847222222222	brevstdit	-7.72847	0.0132071	brevstdit	-7.72847	0.0146801	0.001473
brevstdit-8.22708333333334	brevstdit	-8.22708	0.0124935	brevstdit	-8.22708	0.0117677	-0.000725847
brevstdit-8.72569444444444	brevstdit	-8.72569	0.0102187	brevstdit	-8.72569	0.0102688	5.01717e-05
brevstdit-9.22430555555556	brevstdit	-9.22431	0.01387	brevstdit	-9.22431	0.0103834	-0.00348664
brevstdit-9.72291666666666	brevstdit	-9.72292	0.0107699	brevstdit	-9.72292	0.0105052	-0.000264691
brevstdit0.249305555555551	brevstdit	0.249306	0.0194388	brevstdit	0.249306	0.0202761	0.00083733
brevstdit0.747916666666669	brevstdit	0.747917	0.0117228	brevstdit	0.747917	0.0115175	-0.000205347
brevstdit1.24652777777777	brevstdit	1.24653	0.0152747	brevstdit	1.24653	0.0161575	0.000882802
brevstdit1.74513888888889	brevstdit	1.74514	0.016917	brevstdit	1.74514	0.0157908	-0.00112621
brevstdit10.2215277777778	brevstdit	10.2215	0.00328842	brevstdit	10.2215	0.00135463	-0.00193379
brevstdit10.7201388888889	brevstdit	10.7201	0.00382078	brevstdit	10.7201	0.00307871	-0.00074207
brevstdit11.21875	brevstdit	11.2188	0.00136356	brevstdit	11.2188	0.000307946	-0.00105562
brevstdit11.7173611111111	brevstdit	11.7174	0.000817343	brevstdit	11.7174	0.000178775	-0.000638567
brevstdit12.2159722222222	brevstdit	12.216	0.000272652	brevstdit	12.216	5.65514e-05	-0.0002161
brevstdit12.7145833333333	brevstdit	12.7146	0.000369741	brevstdit	12.7146	0.000117561	-0.00025218
brevstdit13.2131944444444	brevstdit	13.2132	0.000750393	brevstdit	13.2132	0.000492405	-0.000257987
brevstdit13.7118055555556	brevstdit	13.7118	0.00128754	brevstdit	13.7118	0.00108987	-0.000197665
brevstdit14.2104166666667	brevstdit	14.2104	0.00203049	brevstdit	14.2104	0.00155951	-0.000470984
brevstdit14.7090277777778	brevstdit	14.709	0.00872525	brevstdit	14.709	0.00280353	-0.00592172
brevstdit15.2076388888889	brevstdit	15.2076	0.0257216	brevstdit	15.2076	0.0214039	-0.00431774
brevstdit15.70625	brevstdit	15.7063	0.0286534	brevstdit	15.7063	0.022104	-0.00654941
brevstdit16.2048611111111	brevstdit	16.2049	0.0340414	brevstdit	16.2049	0.0189772	-0.0150642
brevstdit16.7034722222222	brevstdit	16.7035	0.0411408	brevstdit	16.7035	0.0224016	-0.0187392
brevstdit17.2020833333333	brevstdit	17.2021	0.0572962	brevstdit	17.2021	0.0388169	-0.0184793
brevstdit17.7006944444444	brevstdit	17.7007	0.0576472	brevstdit	17.7007	0.0407384	-0.0169089
brevstdit18.1993055555556	brevstdit	18.1993	0.0594332	brevstdit	18.1993	0.0452385	-0.0141947
brevstdit18.6979166666667	brevstdit	18.6979	0.0719274	brevstdit	18.6979	0.0560752	-0.0158521
brevstdit19.1965277777778	brevstdit	19.1965	0.0835187	brevstdit	19.1965	0.0649732	-0.0185455
brevstdit19.6951388888889	brevstdit	19.6951	0.100941	brevstdit	19.6951	0.0839483	-0.0169927
brevstdit2.24375000000001	brevstdit	2.24375	0.0176004	brevstdit	2.24375	0.0153773	-0.00222306
brevstdit2.74236111111111	brevstdit	2.74236	0.0139476	brevstdit	2.74236	0.0148593	0.000911742
brevstdit20.19375	brevstdit	20.1937	0.105292	brevstdit	20.1937	0.0873638	-0.0179283
brevstdit20.6923611111111	brevstdit	20.6924	0.109693	brevstdit	20.6924	0.0969395	-0.0127532
brevstdit21.1909722222222	brevstdit	21.191	0.120935	brevstdit	21.191	0.107702	-0.0132325
brevstdit21.6895833333333	brevstdit	21.6896	0.131244	brevstdit	21.6896	0.120846	-0.0103978
brevstdit22.1881944444444	brevstdit	22.1882	0.142085	brevstdit	22.1882	0.13414	-0.00794508
brevstdit22.6868055555556	brevstdit	22.6868	0.153253	brevstdit	22.6868	0.144745	-0.00850831
brevstdit23.1854166666667	brevstdit	23.1854	0.161801	brevstdit	23.1854	0.163018	0.00121637
brevstdit23.6840277777778	brevstdit	23.684	0.151991	brevstdit	23.684	0.153325	0.00133404
brevstdit24.1826388888889	brevstdit	24.1826	0.143043	brevstdit	24.1826	0.142383	-0.000660665
brevstdit24.68125	brevstdit	24.6813	0.138009	brevstdit	24.6813	0.138818	0.000808153
brevstdit25.1798611111111	brevstdit	25.1799	0.124398	brevstdit	25.1799	0.121679	-0.00271838
brevstdit25.6784722222222	brevstdit	25.6785	0.12533	brevstdit	25.6785	0.123391	-0.00193944
brevstdit26.1770833333333	brevstdit	26.1771	0.118126	brevstdit	26.1771	0.119413	0.00128659
brevstdit26.6756944444444	brevstdit	26.6757	0.121157	brevstdit	26.6757	0.128648	0.00749097
brevstdit27.1743055555556	brevstdit	27.1743	0.112967	brevstdit	27.1743	0.115365	0.00239796
brevstdit27.6729166666667	brevstdit	27.6729	0.104581	brevstdit	27.6729	0.108131	0.00355007
brevstdit28.1715277777778	brevstdit	28.1715	0.0992501	brevstdit	28.1715	0.0995988	0.000348766
brevstdit28.6701388888889	brevstdit	28.6701	0.0945807	brevstdit	28.6701	0.0939912	-0.000589493
brevstdit29.16875	brevstdit	29.1687	0.0959141	brevstdit	29.1687	0.0937138	-0.00220027
brevstdit29.6673611111111	brevstdit	29.6674	0.0862646	brevstdit	29.6674	0.0826305	-0.00363413
brevstdit3.24097222222223	brevstdit	3.24097	0.0139873	brevstdit	3.24097	0.0128492	-0.0011381
brevstdit3.73958333333333	brevstdit	3.73958	0.0116718	brevstdit	3.73958	0.0118773	0.000205439
brevstdit30.1659722222222	brevstdit	30.166	0.0662916	brevstdit	30.166	0.0675154	0.00122376
brevstdit30.6645833333333	brevstdit	30.6646	0.0558678	brevstdit	30.6646	0.0584483	0.00258049
brevstdit31.1631944444444	brevstdit	31.1632	0.0550856	brevstdit	31.1632	0.0577221	0.00263648
brevstdit31.6618055555556	brevstdit	31.6618	0.0425508	brevstdit	31.6618	0.0429005	0.000349664
brevstdit32.1604166666667	brevstdit	32.1604	0.0335203	brevstdit	32.1604	0.0367676	0.00324731
brevstdit32.6590277777778	brevstdit	32.659	0.0289136	brevstdit	32.659	0.031718	0.00280433
brevstdit33.1576388888889	brevstdit	33.1576	0.0209587	brevstdit	33.1576	0.0237137	0.00275506
brevstdit33.65625	brevstdit	33.6562	0.0198653	brevstdit	33.6562	0.0222067	0.00234132
brevstdit34.1548611111111	brevstdit	34.1549	0.0188068	brevstdit	34.1549	0.0195918	0.000784961
brevstdit34.6534722222222	brevstdit	34.6535	0.0160894	brevstdit	34.6535	0.0166443	0.000554941
brevstdit35.1520833333333	brevstdit	35.1521	0.0137073	brevstdit	35.1521	0.0144013	0.000694016
brevstdit35.6506944444444	brevstdit	35.6507	0.0119333	brevstdit	35.6507	0.0131587	0.00122539
brevstdit36.1493055555556	brevstdit	36.1493	0.0105384	brevstdit	36.1493	0.0116797	0.00114131
brevstdit36.6479166666667	brevstdit	36.6479	0.00910276	brevstdit	36.6479	0.0102533	0.00115051
brevstdit37.1465277777778	brevstdit	37.1465	0.00968754	brevstdit	37.1465	0.0108406	0.00115304
brevstdit37.6451388888889	brevstdit	37.6451	0.00884446	brevstdit	37.6451	0.0103721	0.00152767
brevstdit38.14375	brevstdit	38.1437	0.00881421	brevstdit	38.1437	0.00932297	0.00050876
brevstdit38.6423611111111	brevstdit	38.6424	0.00836637	brevstdit	38.6424	0.00889308	0.000526709
brevstdit39.1409722222222	brevstdit	39.141	0.00897167	brevstdit	39.141	0.00965589	0.00068422
brevstdit39.6395833333333	brevstdit	39.6396	0.0110521	brevstdit	39.6396	0.0118711	0.000818942
brevstdit4.23819444444445	brevstdit	4.23819	0.0114668	brevstdit	4.23819	0.0101163	-0.00135055
brevstdit4.73680555555555	brevstdit	4.73681	0.0117355	brevstdit	4.73681	0.0112563	-0.000479194
brevstdit40.1381944444444	brevstdit	40.1382	0.0130486	brevstdit	40.1382	0.0151797	0.00213107
brevstdit40.6368055555556	brevstdit	40.6368	0.0118581	brevstdit	40.6368	0.0144571	0.00259906
brevstdit41.1354166666667	brevstdit	41.1354	0.0109555	brevstdit	41.1354	0.0136674	0.00271199
brevstdit41.6340277777778	brevstdit	41.634	0.0109569	brevstdit	41.634	0.0131384	0.00218154
brevstdit42.1326388888889	brevstdit	42.1326	0.0111579	brevstdit	42.1326	0.0126628	0.00150493
brevstdit42.63125	brevstdit	42.6313	0.00779461	brevstdit	42.6313	0.00790784	0.000113231
brevstdit43.1298611111111	brevstdit	43.1299	0.0068668	brevstdit	43.1299	0.00709403	0.000227225
brevstdit43.6284722222222	brevstdit	43.6285	0.00703568	brevstdit	43.6285	0.00674367	-0.000292002
brevstdit44.1270833333333	brevstdit	44.1271	0.00541035	brevstdit	44.1271	0.00548445	7.40997e-05
brevstdit44.6256944444444	brevstdit	44.6257	0.00576833	brevstdit	44.6257	0.0061255	0.000357173
brevstdit45.1243055555556	brevstdit	45.1243	0.00570908	brevstdit	45.1243	0.00548529	-0.000223794
brevstdit45.6229166666667	brevstdit	45.6229	0.00769517	brevstdit	45.6229	0.00801056	0.000315385
brevstdit46.1215277777778	brevstdit	46.1215	0.00882213	brevstdit	46.1215	0.0108733	0.00205121
brevstdit46.6201388888889	brevstdit	46.6201	0.00598254	brevstdit	46.6201	0.00760645	0.00162392
brevstdit47.11875	brevstdit	47.1187	0.00294973	brevstdit	47.1187	0.00398942	0.00103969
brevstdit47.6173611111111	brevstdit	47.6174	0.00169756	brevstdit	47.6174	0.00289985	0.00120229
brevstdit48.1159722222222	brevstdit	48.116	0.000821718	brevstdit	48.116	0.00158294	0.000761217
brevstdit48.6145833333333	brevstdit	48.6146	0.000571029	brevstdit	48.6146	0.00130928	0.000738254
brevstdit49.1131944444444	brevstdit	49.1132	0.00038715	brevstdit	49.1132	0.000889751	0.000502601
brevstdit49.6118055555556	brevstdit	49.6118	0.000259268	brevstdit	49.6118	0.000715829	0.000456561
brevstdit5.23541666666667	brevstdit	5.23542	0.0248473	brevstdit	5.23542	0.0184651	-0.00638223
brevstdit5.73402777777778	brevstdit	5.73403	0.0273754	brevstdit	5.73403	0.0224295	-0.00494594
brevstdit50.1104166666667	brevstdit	50.1104	0.00013856	brevstdit	50.1104	0.00054466	0.000406101
brevstdit50.6090277777778	brevstdit	50.609	7.63719e-05	brevstdit	50.609	0.000336551	0.000260179
brevstdit51.1076388888889	brevstdit	51.1076	4.25462e-05	brevstdit	51.1076	0.000166277	0.000123731
brevstdit51.60625	brevstdit	51.6063	2.60319e-05	brevstdit	51.6063	7.12199e-05	4.5188e-05
brevstdit52.1048611111111	brevstdit	52.1049	3.0902e-05	brevstdit	52.1049	4.52088e-05	1.43068e-05
brevstdit52.6034722222222	brevstdit	52.6035	2.75493e-06	brevstdit	52.6035	3.92342e-05	3.64792e-05
brevstdit53.1020833333333	brevstdit	53.1021	3.29796e-07	brevstdit	53.1021	7.17337e-06	6.84358e-06
brevstdit53.6006944444444	brevstdit	53.6007	2.50452e-06	brevstdit	53.6007	1.15741e-10	-2.5044e-06
brevstdit54.0993055555556	brevstdit	54.0993	7.3282e-09	brevstdit	54.0993	1.06635e-10	-7.22156e-09
brevstdit54.5979166666667	brevstdit	54.5979	0	brevstdit	54.5979	0	0
brevstdit55.0965277777778	brevstdit	55.0965	0	brevstdit	55.0965	0	0
brevstdit55.5951388888889	brevstdit	55.5951	6.26566e-12	brevstdit	55.5951	0	-6.26566e-12
brevstdit56.09375	brevstdit	56.0938	0	brevstdit	56.0938	0	0
brevstdit56.5923611111111	brevstdit	56.5924	0	brevstdit	56.5924	0	0
brevstdit57.0909722222222	brevstdit	57.091	0	brevstdit	57.091	0	0
brevstdit57.5895833333333	brevstdit	57.5896	0	brevstdit	57.5896	0	0
brevstdit58.0881944444444	brevstdit	58.0882	0	brevstdit	58.0882	0	0
brevstdit58.5868055555556	brevstdit	58.5868	0	brevstdit	58.5868	0	0
brevstdit59.0854166666667	brevstdit	59.0854	0	brevstdit	59.0854	0	0
brevstdit59.5840277777778	brevstdit	59.584	0	brevstdit	59.584	0	0
brevstdit6.23263888888889	brevstdit	6.23264	0.0311763	brevstdit	6.23264	0.0234019	-0.00777441
brevstdit6.73125	brevstdit	6.73125	0.026468	brevstdit	6.73125	0.0243015	-0.00216649
brevstdit60.0826388888889	brevstdit	60.0826	0	brevstdit	60.0826	0	0
brevstdit60.58125	brevstdit	60.5812	0	brevstdit	60.5812	0	0
brevstdit61.0798611111111	brevstdit	61.0799	0	brevstdit	61.0799	0	0
brevstdit61.5784722222222	brevstdit	61.5785	0	brevstdit	61.5785	0	0
brevstdit62.0770833333333	brevstdit	62.0771	0	brevstdit	62.0771	0	0
brevstdit62.5756944444444	brevstdit	62.5757	0	brevstdit	62.5757	0	0
brevstdit63.0743055555556	brevstdit	63.0743	0	brevstdit	63.0743	0	0
brevstdit63.5729166666667	brevstdit	63.5729	0	brevstdit	63.5729	0	0
brevstdit64.0715277777778	brevstdit	64.0715	0	brevstdit	64.0715	0	0
brevstdit64.5701388888889	brevstdit	64.5701	0	brevstdit	64.5701	0	0
brevstdit65.06875	brevstdit	65.0687	0	brevstdit	65.0687	0	0
brevstdit65.5673611111111	brevstdit	65.5674	0	brevstdit	65.5674	0	0
brevstdit66.0659722222222	brevstdit	66.066	0	brevstdit	66.066	0	0
brevstdit66.5645833333333	brevstdit	66.5646	0	brevstdit	66.5646	0	0
brevstdit67.0631944444444	brevstdit	67.0632	0	brevstdit	67.0632	0	0
brevstdit67.5618055555556	brevstdit	67.5618	0	brevstdit	67.5618	0	0
brevstdit68.0604166666667	brevstdit	68.0604	0	brevstdit	68.0604	0	0
brevstdit68.5590277777778	brevstdit	68.559	0	brevstdit	68.559	0	0
brevstdit69.0576388888889	brevstdit	69.0576	0	brevstdit	69.0576	0	0
brevstdit69.55625	brevstdit	69.5563	0	brevstdit	69.5563	0	0
brevstdit7.22986111111111	brevstdit	7.22986	0.0209156	brevstdit	7.22986	0.0175859	-0.00332971
brevstdit7.72847222222222	brevstdit	7.72847	0.0152021	brevstdit	7.72847	0.0113935	-0.00380862
brevstdit70.0548611111111	brevstdit	70.0549	0	brevstdit	70.0549	0	0
brevstdit70.5534722222222	brevstdit	70.5535	0	brevstdit	70.5535	0	0
brevstdit71.0520833333333	brevstdit	71.0521	0	brevstdit	71.0521	0	0
brevstdit71.5506944444444	brevstdit	71.5507	0	brevstdit	71.5507	0	0
brevstdit72.0493055555555	brevstdit	72.0493	0	brevstdit	72.0493	0	0
brevstdit72.5479166666667	brevstdit	72.5479	0	brevstdit	72.5479	0	0
brevstdit73.0465277777778	brevstdit	73.0465	0	brevstdit	73.0465	0	0
brevstdit73.5451388888889	brevstdit	73.5451	0	brevstdit	73.5451	0	0
brevstdit74.04375	brevstdit	74.0438	0	brevstdit	74.0438	0	0
brevstdit74.5423611111111	brevstdit	74.5424	0	brevstdit	74.5424	0	0
brevstdit75.0409722222222	brevstdit	75.041	0	brevstdit	75.041	0	0
brevstdit75.5395833333333	brevstdit	75.5396	0	brevstdit	75.5396	0	0
brevstdit76.0381944444444	brevstdit	76.0382	0	brevstdit	76.0382	0	0
brevstdit76.5368055555556	brevstdit	76.5368	0	brevstdit	76.5368	0	0
brevstdit77.0354166666667	brevstdit	77.0354	0	brevstdit	77.0354	0	0
brevstdit77.5340277777778	brevstdit	77.534	0	brevstdit	77.534	0	0
brevstdit78.0326388888889	brevstdit	78.0326	0	brevstdit	78.0326	0	0
brevstdit78.53125	brevstdit	78.5312	0	brevstdit	78.5312	0	0
brevstdit79.0298611111111	brevstdit	79.0299	0	brevstdit	79.0299	0	0
brevstdit79.5284722222222	brevstdit	79.5285	0	brevstdit	79.5285	0	0
brevstdit8.22708333333333	brevstdit	8.22708	0.0104422	brevstdit	8.22708	0.00823851	-0.00220366
brevstdit8.72569444444444	brevstdit	8.72569	0.00849191	brevstdit	8.72569	0.00722501	-0.0012669
brevstdit80.0270833333333	brevstdit	80.0271	0	brevstdit	80.0271	0	0
brevstdit80.5256944444444	brevstdit	80.5257	0	brevstdit	80.5257	0	0
brevstdit81.0243055555556	brevstdit	81.0243	0	brevstdit	81.0243	0	0
brevstdit81.5229166666667	brevstdit	81.5229	0	brevstdit	81.5229	0	0
brevstdit82.0215277777778	brevstdit	82.0215	0	brevstdit	82.0215	0	0
brevstdit82.5201388888889	brevstdit	82.5201	0	brevstdit	82.5201	0	0
brevstdit83.01875	brevstdit	83.0187	0	brevstdit	83.0187	0	0
brevstdit9.22430555555556	brevstdit	9.22431	0.0104026	brevstdit	9.22431	0.00809614	-0.00230643
brevstdit9.72291666666666	brevstdit	9.72292	0.00444752	brevstdit	9.72292	0.0034993	-0.000948224
brevtecds-0.249305555555551	brevtecds	-0.249306	0	brevtecds	-0.249306	0	0
brevtecds-0.747916666666669	brevtecds	-0.747917	1.43678e-10	brevtecds	-0.747917	0	-1.43678e-10
brevtecds-1.24652777777779	brevtecds	-1.24653	0	brevtecds	-1.24653	0	0
brevtecds-1.74513888888889	brevtecds	-1.74514	0	brevtecds	-1.74514	0	0
brevtecds-10.2215277777778	brevtecds	-10.2215	1.7542e-06	brevtecds	-10.2215	1.60557e-06	-1.48634e-07
brevtecds-10.7201388888889	brevtecds	-10.7201	3.97286e-06	brevtecds	-10.7201	3.3052e-06	-6.67661e-07
brevtecds-11.21875	brevtecds	-11.2188	3.38038e-07	brevtecds	-11.2188	8.49536e-08	-2.53085e-07
brevtecds-11.7173611111111	brevtecds	-11.7174	1.62966e-06	brevtecds	-11.7174	4.60689e-06	2.97723e-06
brevtecds-12.2159722222222	brevtecds	-12.216	1.48144e-06	brevtecds	-12.216	5.31436e-07	-9.50002e-07
brevtecds-12.7145833333333	brevtecds	-12.7146	1.40673e-06	brevtecds	-12.7146	8.11954e-08	-1.32554e-06
brevtecds-13.2131944444444	brevtecds	-13.2132	3.26171e-06	brevtecds	-13.2132	9.90619e-07	-2.27109e-06
brevtecds-13.7118055555556	brevtecds	-13.7118	4.3713e-05	brevtecds	-13.7118	4.28295e-05	-8.83503e-07
brevtecds-14.2104166666667	brevtecds	-14.2104	8.58231e-05	brevtecds	-14.2104	8.97833e-05	3.96014e-06
brevtecds-14.7090277777778	brevtecds	-14.709	5.25325e-05	brevtecds	-14.709	8.85589e-05	3.60264e-05
brevtecds-15.2076388888889	brevtecds	-15.2076	1.98739e-05	brevtecds	-15.2076	1.08083e-05	-9.06562e-06
brevtecds-15.70625	brevtecds	-15.7063	9.76205e-06	brevtecds	-15.7063	7.56544e-06	-2.19661e-06
brevtecds-16.2048611111111	brevtecds	-16.2049	6.29446e-05	brevtecds	-16.2049	0.00013634	7.33958e-05
brevtecds-16.7034722222222	brevtecds	-16.7035	3.28217e-05	brevtecds	-16.7035	1.50393e-05	-1.77824e-05
brevtecds-17.2020833333333	brevtecds	-17.2021	2.25167e-05	brevtecds	-17.2021	2.34685e-05	9.51858e-07
brevtecds-17.7006944444445	brevtecds	-17.7007	0.000205969	brevtecds	-17.7007	0.000252785	4.68159e-05
brevtecds-18.1993055555556	brevtecds	-18.1993	1.55371e-05	brevtecds	-18.1993	6.39252e-05	4.83882e-05
brevtecds-18.6979166666667	brevtecds	-18.6979	0.000263389	brevtecds	-18.6979	0.000390621	0.000127232
brevtecds-19.1965277777778	brevtecds	-19.1965	0.000304424	brevtecds	-19.1965	5.65856e-05	-0.000247838
brevtecds-19.6951388888889	brevtecds	-19.6951	0.000537077	brevtecds	-19.6951	0.000652345	0.000115268
brevtecds-2.24375000000001	brevtecds	-2.24375	1.39665e-11	brevtecds	-2.24375	0	-1.39665e-11
brevtecds-2.74236111111111	brevtecds	-2.74236	0	brevtecds	-2.74236	0	0
brevtecds-20.19375	brevtecds	-20.1937	0.000525026	brevtecds	-20.1937	0.000557051	3.20249e-05
brevtecds-20.6923611111111	brevtecds	-20.6924	0.000721497	brevtecds	-20.6924	0.000753101	3.16047e-05
brevtecds-21.1909722222222	brevtecds	-21.191	0.00113855	brevtecds	-21.191	0.000983665	-0.000154886
brevtecds-21.6895833333333	brevtecds	-21.6896	0.000809819	brevtecds	-21.6896	0.00106697	0.000257152
brevtecds-22.1881944444444	brevtecds	-22.1882	0.000167381	brevtecds	-22.1882	0.000177999	1.06185e-05
brevtecds-22.6868055555556	brevtecds	-22.6868	0.000191791	brevtecds	-22.6868	0.000643812	0.000452021
brevtecds-23.1854166666667	brevtecds	-23.1854	0.000864399	brevtecds	-23.1854	0.00128891	0.000424516
brevtecds-23.6840277777778	brevtecds	-23.684	0.000169306	brevtecds	-23.684	0.000477193	0.000307887
brevtecds-24.1826388888889	brevtecds	-24.1826	0.00134055	brevtecds	-24.1826	0.00123038	-0.000110175
brevtecds-24.68125	brevtecds	-24.6813	0.0013247	brevtecds	-24.6813	0.0013981	7.34024e-05
brevtecds-25.1798611111111	brevtecds	-25.1799	0.00116426	brevtecds	-25.1799	0.00119941	3.51515e-05
brevtecds-25.6784722222222	brevtecds	-25.6785	0.00122617	brevtecds	-25.6785	0.00142922	0.000203043
brevtecds-26.1770833333333	brevtecds	-26.1771	0.00102827	brevtecds	-26.1771	0.00090574	-0.00012253
brevtecds-26.6756944444444	brevtecds	-26.6757	0.000755234	brevtecds	-26.6757	0.00107569	0.000320457
brevtecds-27.1743055555556	brevtecds	-27.1743	0.000153633	brevtecds	-27.1743	8.23992e-05	-7.12342e-05
brevtecds-27.6729166666667	brevtecds	-27.6729	0.000495498	brevtecds	-27.6729	0.000272231	-0.000223267
brevtecds-28.1715277777778	brevtecds	-28.1715	0.000661409	brevtecds	-28.1715	0.000798363	0.000136954
brevtecds-28.6701388888889	brevtecds	-28.6701	0.000328351	brevtecds	-28.6701	0.000183207	-0.000145144
brevtecds-29.16875	brevtecds	-29.1687	0.000259587	brevtecds	-29.1687	0.00043171	0.000172124
brevtecds-29.6673611111111	brevtecds	-29.6674	0.000149841	brevtecds	-29.6674	0.000190113	4.02714e-05
brevtecds-3.24097222222223	brevtecds	-3.24097	0	brevtecds	-3.24097	0	0
brevtecds-3.73958333333333	brevtecds	-3.73958	0	brevtecds	-3.73958	0	0
brevtecds-30.1659722222222	brevtecds	-30.166	1.67036e-05	brevtecds	-30.166	3.28168e-06	-1.34219e-05
brevtecds-30.6645833333333	brevtecds	-30.6646	7.43341e-05	brevtecds	-30.6646	5.92242e-05	-1.51099e-05
brevtecds-31.1631944444444	brevtecds	-31.1632	0.000170918	brevtecds	-31.1632	8.25979e-05	-8.83197e-05
brevtecds-31.6618055555556	brevtecds	-31.6618	5.63216e-05	brevtecds	-31.6618	3.10411e-05	-2.52805e-05
brevtecds-32.1604166666667	brevtecds	-32.1604	2.11346e-05	brevtecds	-32.1604	1.83388e-05	-2.79578e-06
brevtecds-32.6590277777778	brevtecds	-32.659	5.94653e-05	brevtecds	-32.659	4.81676e-05	-1.12977e-05
brevtecds-33.1576388888889	brevtecds	-33.1576	4.6018e-05	brevtecds	-33.1576	3.83353e-05	-7.68276e-06
brevtecds-33.65625	brevtecds	-33.6562	3.34654e-05	brevtecds	-33.6562	2.7297e-05	-6.16841e-06
brevtecds-34.1548611111111	brevtecds	-34.1549	8.05925e-05	brevtecds	-34.1549	7.94723e-05	-1.12017e-06
brevtecds-34.6534722222222	brevtecds	-34.6535	9.14097e-05	brevtecds	-34.6535	8.24174e-05	-8.99229e-06
brevtecds-35.1520833333333	brevtecds	-35.1521	0.000116182	brevtecds	-35.1521	7.1443e-05	-4.47387e-05
brevtecds-35.6506944444444	brevtecds	-35.6507	0.000310352	brevtecds	-35.6507	0.00016109	-0.000149262
brevtecds-36.1493055555556	brevtecds	-36.1493	0.000540326	brevtecds	-36.1493	0.000267679	-0.000272647
brevtecds-36.6479166666667	brevtecds	-36.6479	0.000475703	brevtecds	-36.6479	0.00020589	-0.000269813
brevtecds-37.1465277777778	brevtecds	-37.1465	0.000362435	brevtecds	-37.1465	0.000171549	-0.000190887
brevtecds-37.6451388888889	brevtecds	-37.6451	0.00013578	brevtecds	-37.6451	5.95574e-05	-7.62227e-05
brevtecds-38.14375	brevtecds	-38.1437	0.000132899	brevtecds	-38.1437	6.32232e-05	-6.96756e-05
brevtecds-38.6423611111111	brevtecds	-38.6424	0.000386848	brevtecds	-38.6424	0.00017419	-0.000212658
brevtecds-39.1409722222222	brevtecds	-39.141	0.0101711	brevtecds	-39.141	0.00189135	-0.00827977
brevtecds-39.6395833333333	brevtecds	-39.6396	0.000724153	brevtecds	-39.6396	0.000412382	-0.000311771
brevtecds-4.23819444444445	brevtecds	-4.23819	0	brevtecds	-4.23819	0	0
brevtecds-4.73680555555556	brevtecds	-4.73681	0	brevtecds	-4.73681	0	0
brevtecds-40.1381944444445	brevtecds	-40.1382	0.00125908	brevtecds	-40.1382	0.000832058	-0.000427023
brevtecds-40.6368055555556	brevtecds	-40.6368	0.0265099	brevtecds	-40.6368	0.0189421	-0.00756778
brevtecds-41.1354166666667	brevtecds	-41.1354	0.0353057	brevtecds	-41.1354	0.0328379	-0.00246784
brevtecds-41.6340277777778	brevtecds	-41.634	0.0733521	brevtecds	-41.634	0.0471775	-0.0261746
brevtecds-42.1326388888889	brevtecds	-42.1326	0.0450885	brevtecds	-42.1326	0.0385277	-0.00656078
brevtecds-42.63125	brevtecds	-42.6312	0.0916513	brevtecds	-42.6312	0.0912222	-0.000429172
brevtecds-43.1298611111111	brevtecds	-43.1299	0.111991	brevtecds	-43.1299	0.106225	-0.00576599
brevtecds-43.6284722222222	brevtecds	-43.6285	0.175223	brevtecds	-43.6285	0.177139	0.00191569
brevtecds-44.1270833333333	brevtecds	-44.1271	0.226538	brevtecds	-44.1271	0.221706	-0.00483274
brevtecds-44.6256944444444	brevtecds	-44.6257	0.182544	brevtecds	-44.6257	0.180421	-0.00212268
brevtecds-45.1243055555556	brevtecds	-45.1243	0.255212	brevtecds	-45.1243	0.246978	-0.00823364
brevtecds-45.6229166666667	brevtecds	-45.6229	0.217347	brevtecds	-45.6229	0.198433	-0.0189133
brevtecds-46.1215277777778	brevtecds	-46.1215	0.150915	brevtecds	-46.1215	0.126549	-0.0243663
brevtecds-46.6201388888889	brevtecds	-46.6201	0.0671371	brevtecds	-46.6201	0.0452446	-0.0218925
brevtecds-47.11875	brevtecds	-47.1188	0.104514	brevtecds	-47.1188	0.0936966	-0.0108174
brevtecds-47.6173611111111	brevtecds	-47.6174	0.17198	brevtecds	-47.6174	0.123293	-0.0486872
brevtecds-48.1159722222222	brevtecds	-48.116	0.178906	brevtecds	-48.116	0.139741	-0.0391657
brevtecds-48.6145833333333	brevtecds	-48.6146	0.0857441	brevtecds	-48.6146	0.043574	-0.0421701
brevtecds-49.1131944444444	brevtecds	-49.1132	0.00303061	brevtecds	-49.1132	0.00189602	-0.00113459
brevtecds-49.6118055555555	brevtecds	-49.6118	0.0280805	brevtecds	-49.6118	0.00715634	-0.0209242
brevtecds-5.23541666666667	brevtecds	-5.23542	0	brevtecds	-5.23542	0	0
brevtecds-5.73402777777778	brevtecds	-5.73403	0	brevtecds	-5.73403	0	0
brevtecds-50.1104166666667	brevtecds	-50.1104	0.111372	brevtecds	-50.1104	0.0574692	-0.0539024
brevtecds-50.6090277777778	brevtecds	-50.609	0.169082	brevtecds	-50.609	0.141458	-0.0276244
brevtecds-51.1076388888889	brevtecds	-51.1076	0.175719	brevtecds	-51.1076	0.177518	0.00179885
brevtecds-51.60625	brevtecds	-51.6062	0.182658	brevtecds	-51.6062	0.181726	-0.000931621
brevtecds-52.1048611111111	brevtecds	-52.1049	0.289346	brevtecds	-52.1049	0.290105	0.000759203
brevtecds-52.6034722222222	brevtecds	-52.6035	0.205271	brevtecds	-52.6035	0.22209	0.0168187
brevtecds-53.1020833333333	brevtecds	-53.1021	0.24085	brevtecds	-53.1021	0.271616	0.0307656
brevtecds-53.6006944444445	brevtecds	-53.6007	0.0757372	brevtecds	-53.6007	0.0983398	0.0226027
brevtecds-54.0993055555556	brevtecds	-54.0993	0.0302626	brevtecds	-54.0993	0.0322657	0.00200306
brevtecds-54.5979166666667	brevtecds	-54.5979	0.0093242	brevtecds	-54.5979	0.0191623	0.0098381
brevtecds-55.0965277777778	brevtecds	-55.0965	0.0114089	brevtecds	-55.0965	0.0139327	0.00252383
brevtecds-55.5951388888889	brevtecds	-55.5951	0.0304374	brevtecds	-55.5951	0.0457068	0.0152694
brevtecds-6.23263888888889	brevtecds	-6.23264	0	brevtecds	-6.23264	0	0
brevtecds-6.73125	brevtecds	-6.73125	0	brevtecds	-6.73125	0	0
brevtecds-7.22986111111111	brevtecds	-7.22986	0	brevtecds	-7.22986	0	0
brevtecds-7.72847222222222	brevtecds	-7.72847	0	brevtecds	-7.72847	0	0
brevtecds-8.22708333333334	brevtecds	-8.22708	8.33333e-11	brevtecds	-8.22708	0	-8.33333e-11
brevtecds-8.72569444444444	brevtecds	-8.72569	4.36765e-10	brevtecds	-8.72569	2.35294e-10	-2.01471e-10
brevtecds-9.22430555555556	brevtecds	-9.22431	3.27704e-08	brevtecds	-9.22431	7.74194e-10	-3.19962e-08
brevtecds-9.72291666666666	brevtecds	-9.72292	7.62709e-07	brevtecds	-9.72292	9.40294e-08	-6.6868e-07
brevtecds0.249305555555551	brevtecds	0.249306	0	brevtecds	0.249306	0	0
brevtecds0.747916666666669	brevtecds	0.747917	0	brevtecds	0.747917	0	0
brevtecds1.24652777777777	brevtecds	1.24653	0	brevtecds	1.24653	0	0
brevtecds1.74513888888889	brevtecds	1.74514	0	brevtecds	1.74514	0	0
brevtecds10.2215277777778	brevtecds	10.2215	0	brevtecds	10.2215	0	0
brevtecds10.7201388888889	brevtecds	10.7201	0	brevtecds	10.7201	0	0
brevtecds11.21875	brevtecds	11.2188	0	brevtecds	11.2188	0	0
brevtecds11.7173611111111	brevtecds	11.7174	0	brevtecds	11.7174	0	0
brevtecds12.2159722222222	brevtecds	12.216	0	brevtecds	12.216	0	0
brevtecds12.7145833333333	brevtecds	12.7146	0	brevtecds	12.7146	0	0
brevtecds13.2131944444444	brevtecds	13.2132	0	brevtecds	13.2132	0	0
brevtecds13.7118055555556	brevtecds	13.7118	0	brevtecds	13.7118	0	0
brevtecds14.2104166666667	brevtecds	14.2104	0	brevtecds	14.2104	0	0
brevtecds14.7090277777778	brevtecds	14.709	1.72872e-10	brevtecds	14.709	2.12766e-10	3.98936e-11
brevtecds15.2076388888889	brevtecds	15.2076	3.83598e-10	brevtecds	15.2076	3.1746e-10	-6.61376e-11
brevtecds15.70625	brevtecds	15.7063	1.03627e-10	brevtecds	15.7063	0	-1.03627e-10
brevtecds16.2048611111111	brevtecds	16.2049	1.51515e-10	brevtecds	16.2049	0	-1.51515e-10
brevtecds16.7034722222222	brevtecds	16.7035	1.57005e-10	brevtecds	16.7035	1.93237e-10	3.62319e-11
brevtecds17.2020833333333	brevtecds	17.2021	4.73934e-11	brevtecds	17.2021	4.73934e-11	0
brevtecds17.7006944444444	brevtecds	17.7007	0	brevtecds	17.7007	0	0
brevtecds18.1993055555556	brevtecds	18.1993	0	brevtecds	18.1993	0	0
brevtecds18.6979166666667	brevtecds	18.6979	0	brevtecds	18.6979	0	0
brevtecds19.1965277777778	brevtecds	19.1965	3.53261e-10	brevtecds	19.1965	4.34783e-11	-3.09783e-10
brevtecds19.6951388888889	brevtecds	19.6951	3.21121e-10	brevtecds	19.6951	2.15517e-10	-1.05603e-10
brevtecds2.24375000000001	brevtecds	2.24375	0	brevtecds	2.24375	0	0
brevtecds2.74236111111111	brevtecds	2.74236	0	brevtecds	2.74236	0	0
brevtecds20.19375	brevtecds	20.1937	5.13397e-08	brevtecds	20.1937	0	-5.13397e-08
brevtecds20.6923611111111	brevtecds	20.6924	3.64297e-06	brevtecds	20.6924	4.20774e-08	-3.6009e-06
brevtecds21.1909722222222	brevtecds	21.191	9.71993e-07	brevtecds	21.191	1.02881e-10	-9.71891e-07
brevtecds21.6895833333333	brevtecds	21.6896	4.46204e-08	brevtecds	21.6896	7.93651e-11	-4.4541e-08
brevtecds22.1881944444444	brevtecds	22.1882	3.93773e-08	brevtecds	22.1882	1.87266e-11	-3.93586e-08
brevtecds22.6868055555556	brevtecds	22.6868	6.83521e-10	brevtecds	22.6868	2.43446e-10	-4.40075e-10
brevtecds23.1854166666667	brevtecds	23.1854	3.18895e-07	brevtecds	23.1854	5.93845e-08	-2.5951e-07
brevtecds23.6840277777778	brevtecds	23.684	5.80216e-08	brevtecds	23.684	2.3015e-08	-3.50066e-08
brevtecds24.1826388888889	brevtecds	24.1826	1.59232e-05	brevtecds	24.1826	1.00476e-05	-5.87563e-06
brevtecds24.68125	brevtecds	24.6813	2.64886e-06	brevtecds	24.6813	6.59056e-06	3.9417e-06
brevtecds25.1798611111111	brevtecds	25.1799	2.55286e-05	brevtecds	25.1799	2.94655e-05	3.93686e-06
brevtecds25.6784722222222	brevtecds	25.6785	0.000131885	brevtecds	25.6785	8.73792e-05	-4.45057e-05
brevtecds26.1770833333333	brevtecds	26.1771	0.000855177	brevtecds	26.1771	0.000582263	-0.000272914
brevtecds26.6756944444444	brevtecds	26.6757	0.00886372	brevtecds	26.6757	0.00803719	-0.00082653
brevtecds27.1743055555556	brevtecds	27.1743	0.00889914	brevtecds	27.1743	0.00814873	-0.000750412
brevtecds27.6729166666667	brevtecds	27.6729	0.019357	brevtecds	27.6729	0.0191731	-0.00018383
brevtecds28.1715277777778	brevtecds	28.1715	0.0212884	brevtecds	28.1715	0.0219256	0.000637156
brevtecds28.6701388888889	brevtecds	28.6701	0.024935	brevtecds	28.6701	0.0252332	0.000298215
brevtecds29.16875	brevtecds	29.1687	0.0192977	brevtecds	29.1687	0.0194814	0.000183746
brevtecds29.6673611111111	brevtecds	29.6674	0.0146939	brevtecds	29.6674	0.0144283	-0.000265617
brevtecds3.24097222222223	brevtecds	3.24097	0	brevtecds	3.24097	0	0
brevtecds3.73958333333333	brevtecds	3.73958	0	brevtecds	3.73958	0	0
brevtecds30.1659722222222	brevtecds	30.166	0.0132367	brevtecds	30.166	0.01235	-0.000886748
brevtecds30.6645833333333	brevtecds	30.6646	0.0095575	brevtecds	30.6646	0.00989704	0.000339544
brevtecds31.1631944444444	brevtecds	31.1632	0.00954299	brevtecds	31.1632	0.00920313	-0.000339857
brevtecds31.6618055555556	brevtecds	31.6618	0.0134581	brevtecds	31.6618	0.0134092	-4.89267e-05
brevtecds32.1604166666667	brevtecds	32.1604	0.0132984	brevtecds	32.1604	0.0124685	-0.000829884
brevtecds32.6590277777778	brevtecds	32.659	0.0132859	brevtecds	32.659	0.0128743	-0.000411613
brevtecds33.1576388888889	brevtecds	33.1576	0.0149738	brevtecds	33.1576	0.0133544	-0.00161941
brevtecds33.65625	brevtecds	33.6562	0.021012	brevtecds	33.6562	0.0164671	-0.00454491
brevtecds34.1548611111111	brevtecds	34.1549	0.0207564	brevtecds	34.1549	0.0156768	-0.00507953
brevtecds34.6534722222222	brevtecds	34.6535	0.0215616	brevtecds	34.6535	0.0185233	-0.00303831
brevtecds35.1520833333333	brevtecds	35.1521	0.0320749	brevtecds	35.1521	0.0300859	-0.00198899
brevtecds35.6506944444444	brevtecds	35.6507	0.0390018	brevtecds	35.6507	0.0376803	-0.00132154
brevtecds36.1493055555556	brevtecds	36.1493	0.0403704	brevtecds	36.1493	0.0382524	-0.00211799
brevtecds36.6479166666667	brevtecds	36.6479	0.043882	brevtecds	36.6479	0.0385852	-0.00529681
brevtecds37.1465277777778	brevtecds	37.1465	0.0481516	brevtecds	37.1465	0.0395535	-0.00859814
brevtecds37.6451388888889	brevtecds	37.6451	0.0497482	brevtecds	37.6451	0.041216	-0.00853219
brevtecds38.14375	brevtecds	38.1437	0.0502569	brevtecds	38.1437	0.040828	-0.00942895
brevtecds38.6423611111111	brevtecds	38.6424	0.0523956	brevtecds	38.6424	0.0424702	-0.00992546
brevtecds39.1409722222222	brevtecds	39.141	0.0448948	brevtecds	39.141	0.0344275	-0.0104673
brevtecds39.6395833333333	brevtecds	39.6396	0.0421548	brevtecds	39.6396	0.0349565	-0.00719831
brevtecds4.23819444444445	brevtecds	4.23819	0	brevtecds	4.23819	0	0
brevtecds4.73680555555555	brevtecds	4.73681	4.86514e-07	brevtecds	4.73681	9.30745e-09	-4.77207e-07
brevtecds40.1381944444444	brevtecds	40.1382	0.0465191	brevtecds	40.1382	0.0404835	-0.00603561
brevtecds40.6368055555556	brevtecds	40.6368	0.0613082	brevtecds	40.6368	0.0531508	-0.00815735
brevtecds41.1354166666667	brevtecds	41.1354	0.0721943	brevtecds	41.1354	0.0616932	-0.0105011
brevtecds41.6340277777778	brevtecds	41.634	0.0769747	brevtecds	41.634	0.0659667	-0.011008
brevtecds42.1326388888889	brevtecds	42.1326	0.0830995	brevtecds	42.1326	0.072658	-0.0104415
brevtecds42.63125	brevtecds	42.6313	0.0914467	brevtecds	42.6313	0.082855	-0.00859174
brevtecds43.1298611111111	brevtecds	43.1299	0.0986972	brevtecds	43.1299	0.0816178	-0.0170794
brevtecds43.6284722222222	brevtecds	43.6285	0.0940428	brevtecds	43.6285	0.0776926	-0.0163502
brevtecds44.1270833333333	brevtecds	44.1271	0.0905405	brevtecds	44.1271	0.0736231	-0.0169174
brevtecds44.6256944444444	brevtecds	44.6257	0.0904894	brevtecds	44.6257	0.0697584	-0.020731
brevtecds45.1243055555556	brevtecds	45.1243	0.0972241	brevtecds	45.1243	0.0789589	-0.0182652
brevtecds45.6229166666667	brevtecds	45.6229	0.111116	brevtecds	45.6229	0.106293	-0.00482305
brevtecds46.1215277777778	brevtecds	46.1215	0.106074	brevtecds	46.1215	0.10568	-0.000393695
brevtecds46.6201388888889	brevtecds	46.6201	0.0916275	brevtecds	46.6201	0.0943594	0.00273191
brevtecds47.11875	brevtecds	47.1187	0.0848107	brevtecds	47.1187	0.090432	0.00562133
brevtecds47.6173611111111	brevtecds	47.6174	0.0974733	brevtecds	47.6174	0.100548	0.00307505
brevtecds48.1159722222222	brevtecds	48.116	0.0816321	brevtecds	48.116	0.08667	0.00503794
brevtecds48.6145833333333	brevtecds	48.6146	0.0809068	brevtecds	48.6146	0.0822366	0.00132977
brevtecds49.1131944444444	brevtecds	49.1132	0.0826665	brevtecds	49.1132	0.0832359	0.000569408
brevtecds49.6118055555556	brevtecds	49.6118	0.0623866	brevtecds	49.6118	0.059784	-0.00260266
brevtecds5.23541666666667	brevtecds	5.23542	2.17548e-08	brevtecds	5.23542	3.75723e-10	-2.13791e-08
brevtecds5.73402777777778	brevtecds	5.73403	0	brevtecds	5.73403	0	0
brevtecds50.1104166666667	brevtecds	50.1104	0.0675451	brevtecds	50.1104	0.0632083	-0.00433688
brevtecds50.6090277777778	brevtecds	50.609	0.0676591	brevtecds	50.609	0.0583883	-0.00927081
brevtecds51.1076388888889	brevtecds	51.1076	0.0560209	brevtecds	51.1076	0.0495536	-0.00646725
brevtecds51.60625	brevtecds	51.6063	0.0513824	brevtecds	51.6063	0.0459759	-0.00540656
brevtecds52.1048611111111	brevtecds	52.1049	0.0482631	brevtecds	52.1049	0.0415673	-0.0066958
brevtecds52.6034722222222	brevtecds	52.6035	0.0551877	brevtecds	52.6035	0.0466593	-0.00852842
brevtecds53.1020833333333	brevtecds	53.1021	0.0569312	brevtecds	53.1021	0.0521267	-0.00480452
brevtecds53.6006944444444	brevtecds	53.6007	0.0516407	brevtecds	53.6007	0.0449533	-0.00668742
brevtecds54.0993055555556	brevtecds	54.0993	0.0559476	brevtecds	54.0993	0.0528239	-0.00312369
brevtecds54.5979166666667	brevtecds	54.5979	0.0629749	brevtecds	54.5979	0.0602929	-0.00268194
brevtecds55.0965277777778	brevtecds	55.0965	0.068952	brevtecds	55.0965	0.0648891	-0.00406294
brevtecds55.5951388888889	brevtecds	55.5951	0.0733838	brevtecds	55.5951	0.0692234	-0.00416043
brevtecds56.09375	brevtecds	56.0938	0.0760107	brevtecds	56.0938	0.0734668	-0.00254392
brevtecds56.5923611111111	brevtecds	56.5924	0.076699	brevtecds	56.5924	0.0786115	0.00191245
brevtecds57.0909722222222	brevtecds	57.091	0.0678908	brevtecds	57.091	0.0693944	0.00150359
brevtecds57.5895833333333	brevtecds	57.5896	0.0664722	brevtecds	57.5896	0.069754	0.00328176
brevtecds58.0881944444444	brevtecds	58.0882	0.0657697	brevtecds	58.0882	0.0729851	0.0072154
brevtecds58.5868055555556	brevtecds	58.5868	0.0706932	brevtecds	58.5868	0.0797045	0.00901132
brevtecds59.0854166666667	brevtecds	59.0854	0.075664	brevtecds	59.0854	0.0779743	0.00231029
brevtecds59.5840277777778	brevtecds	59.584	0.0825836	brevtecds	59.584	0.0871926	0.00460893
brevtecds6.23263888888889	brevtecds	6.23264	0	brevtecds	6.23264	0	0
brevtecds6.73125	brevtecds	6.73125	1.12994e-10	brevtecds	6.73125	2.82486e-11	-8.47458e-11
brevtecds60.0826388888889	brevtecds	60.0826	0.0807808	brevtecds	60.0826	0.0762938	-0.00448695
brevtecds60.58125	brevtecds	60.5812	0.0948721	brevtecds	60.5812	0.105943	0.0110709
brevtecds61.0798611111111	brevtecds	61.0799	0.076883	brevtecds	61.0799	0.0848899	0.00800692
brevtecds61.5784722222222	brevtecds	61.5785	0.0734958	brevtecds	61.5785	0.0766484	0.00315263
brevtecds62.0770833333333	brevtecds	62.0771	0.0708076	brevtecds	62.0771	0.0745502	0.00374261
brevtecds62.5756944444444	brevtecds	62.5757	0.067823	brevtecds	62.5757	0.0680684	0.0002454
brevtecds63.0743055555556	brevtecds	63.0743	0.0729241	brevtecds	63.0743	0.0710949	-0.00182923
brevtecds63.5729166666667	brevtecds	63.5729	0.0789256	brevtecds	63.5729	0.0792869	0.000361312
brevtecds64.0715277777778	brevtecds	64.0715	0.0684037	brevtecds	64.0715	0.0709965	0.0025928
brevtecds64.5701388888889	brevtecds	64.5701	0.0593182	brevtecds	64.5701	0.0565196	-0.00279852
brevtecds65.06875	brevtecds	65.0687	0.0584748	brevtecds	65.0687	0.054529	-0.00394583
brevtecds65.5673611111111	brevtecds	65.5674	0.0583559	brevtecds	65.5674	0.0568878	-0.00146813
brevtecds66.0659722222222	brevtecds	66.066	0.0592904	brevtecds	66.066	0.0594197	0.000129256
brevtecds66.5645833333333	brevtecds	66.5646	0.0597035	brevtecds	66.5646	0.0550985	-0.00460498
brevtecds67.0631944444444	brevtecds	67.0632	0.0598699	brevtecds	67.0632	0.058602	-0.00126789
brevtecds67.5618055555556	brevtecds	67.5618	0.0554784	brevtecds	67.5618	0.0588633	0.00338482
brevtecds68.0604166666667	brevtecds	68.0604	0.0529681	brevtecds	68.0604	0.0573697	0.00440164
brevtecds68.5590277777778	brevtecds	68.559	0.0457646	brevtecds	68.559	0.0457482	-1.64433e-05
brevtecds69.0576388888889	brevtecds	69.0576	0.040374	brevtecds	69.0576	0.0433928	0.00301878
brevtecds69.55625	brevtecds	69.5563	0.0332832	brevtecds	69.5563	0.0362318	0.00294853
brevtecds7.22986111111111	brevtecds	7.22986	2.80899e-11	brevtecds	7.22986	0	-2.80899e-11
brevtecds7.72847222222222	brevtecds	7.72847	0	brevtecds	7.72847	0	0
brevtecds70.0548611111111	brevtecds	70.0549	0.0372405	brevtecds	70.0549	0.0369604	-0.0002801
brevtecds70.5534722222222	brevtecds	70.5535	0.0379641	brevtecds	70.5535	0.0359468	-0.00201729
brevtecds71.0520833333333	brevtecds	71.0521	0.0314308	brevtecds	71.0521	0.0297331	-0.00169772
brevtecds71.5506944444444	brevtecds	71.5507	0.0265971	brevtecds	71.5507	0.0271263	0.000529169
brevtecds72.0493055555555	brevtecds	72.0493	0.0237147	brevtecds	72.0493	0.0233504	-0.000364289
brevtecds72.5479166666667	brevtecds	72.5479	0.0214821	brevtecds	72.5479	0.0226744	0.00119238
brevtecds73.0465277777778	brevtecds	73.0465	0.0162263	brevtecds	73.0465	0.0218271	0.00560079
brevtecds73.5451388888889	brevtecds	73.5451	0.00904302	brevtecds	73.5451	0.0151012	0.0060582
brevtecds74.04375	brevtecds	74.0438	0.00590799	brevtecds	74.0438	0.00918076	0.00327277
brevtecds74.5423611111111	brevtecds	74.5424	0.00323186	brevtecds	74.5424	0.00440393	0.00117206
brevtecds75.0409722222222	brevtecds	75.041	0.00163888	brevtecds	75.041	0.00321054	0.00157166
brevtecds75.5395833333333	brevtecds	75.5396	0.000697837	brevtecds	75.5396	0.00169763	0.000999791
brevtecds76.0381944444444	brevtecds	76.0382	0.000350208	brevtecds	76.0382	0.000784454	0.000434246
brevtecds76.5368055555556	brevtecds	76.5368	0.000188944	brevtecds	76.5368	0.000557567	0.000368623
brevtecds77.0354166666667	brevtecds	77.0354	3.45593e-06	brevtecds	77.0354	0	-3.45593e-06
brevtecds77.5340277777778	brevtecds	77.534	6.43064e-06	brevtecds	77.534	8.55906e-05	7.916e-05
brevtecds78.0326388888889	brevtecds	78.0326	2.68581e-07	brevtecds	78.0326	1.66022e-05	1.63336e-05
brevtecds78.53125	brevtecds	78.5312	0	brevtecds	78.5312	0	0
brevtecds79.0298611111111	brevtecds	79.0299	0	brevtecds	79.0299	3.02956e-06	3.02956e-06
brevtecds79.5284722222222	brevtecds	79.5285	0	brevtecds	79.5285	1.36568e-05	1.36568e-05
brevtecds8.22708333333333	brevtecds	8.22708	0	brevtecds	8.22708	0	0
brevtecds8.72569444444444	brevtecds	8.72569	0	brevtecds	8.72569	0	0
brevtecds80.0270833333333	brevtecds	80.0271	0	brevtecds	80.0271	2.87622e-05	2.87622e-05
brevtecds80.5256944444444	brevtecds	80.5257	0	brevtecds	80.5257	1.85497e-05	1.85497e-05
brevtecds81.0243055555556	brevtecds	81.0243	0	brevtecds	81.0243	0	0
brevtecds81.5229166666667	brevtecds	81.5229	0	brevtecds	81.5229	0	0
brevtecds82.0215277777778	brevtecds	82.0215	0	brevtecds	82.0215	0	0
brevtecds82.5201388888889	brevtecds	82.5201	0	brevtecds	82.5201	0	0
brevtecds83.01875	brevtecds	83.0187	0	brevtecds	83.0187	0	0
brevtecds9.22430555555556	brevtecds	9.22431	0	brevtecds	9.22431	0	0
brevtecds9.72291666666666	brevtecds	9.72292	1.71604e-06	brevtecds	9.72292	5.77316e-07	-1.13873e-06
brevtewms-0.249305555555551	brevtewms	-0.249306	0.011484	brevtewms	-0.249306	0.0113925	-9.14438e-05
brevtewms-0.747916666666669	brevtewms	-0.747917	0.0128766	brevtewms	-0.747917	0.0104886	-0.00238807
brevtewms-1.24652777777779	brevtewms	-1.24653	0.0129388	brevtewms	-1.24653	0.0111065	-0.00183234
brevtewms-1.74513888888889	brevtewms	-1.74514	0.00867428	brevtewms	-1.74514	0.00785453	-0.000819748
brevtewms-10.2215277777778	brevtewms	-10.2215	0.00963796	brevtewms	-10.2215	0.00888151	-0.000756452
brevtewms-10.7201388888889	brevtewms	-10.7201	0.0136721	brevtewms	-10.7201	0.0106166	-0.00305554
brevtewms-11.21875	brevtewms	-11.2188	0.00908302	brevtewms	-11.2188	0.00935927	0.000276244
brevtewms-11.7173611111111	brevtewms	-11.7174	0.0174221	brevtewms	-11.7174	0.0130021	-0.00442006
brevtewms-12.2159722222222	brevtewms	-12.216	0.0240874	brevtewms	-12.216	0.0192196	-0.00486777
brevtewms-12.7145833333333	brevtewms	-12.7146	0.0238525	brevtewms	-12.7146	0.0188496	-0.00500286
brevtewms-13.2131944444444	brevtewms	-13.2132	0.0206772	brevtewms	-13.2132	0.0189377	-0.00173954
brevtewms-13.7118055555556	brevtewms	-13.7118	0.0146368	brevtewms	-13.7118	0.0159988	0.00136196
brevtewms-14.2104166666667	brevtewms	-14.2104	0.0110225	brevtewms	-14.2104	0.01053	-0.00049254
brevtewms-14.7090277777778	brevtewms	-14.709	0.0105236	brevtewms	-14.709	0.00912204	-0.00140157
brevtewms-15.2076388888889	brevtewms	-15.2076	0.0125907	brevtewms	-15.2076	0.011288	-0.00130269
brevtewms-15.70625	brevtewms	-15.7063	0.0167008	brevtewms	-15.7063	0.0154136	-0.00128719
brevtewms-16.2048611111111	brevtewms	-16.2049	0.0210344	brevtewms	-16.2049	0.0181377	-0.00289665
brevtewms-16.7034722222222	brevtewms	-16.7035	0.021345	brevtewms	-16.7035	0.0187372	-0.00260776
brevtewms-17.2020833333333	brevtewms	-17.2021	0.0276809	brevtewms	-17.2021	0.0268189	-0.000861964
brevtewms-17.7006944444445	brevtewms	-17.7007	0.0274852	brevtewms	-17.7007	0.0277864	0.00030123
brevtewms-18.1993055555556	brevtewms	-18.1993	0.0257503	brevtewms	-18.1993	0.024627	-0.00112329
brevtewms-18.6979166666667	brevtewms	-18.6979	0.0276109	brevtewms	-18.6979	0.0240205	-0.0035904
brevtewms-19.1965277777778	brevtewms	-19.1965	0.0296601	brevtewms	-19.1965	0.0264998	-0.00316027
brevtewms-19.6951388888889	brevtewms	-19.6951	0.0357046	brevtewms	-19.6951	0.0320003	-0.00370428
brevtewms-2.24375000000001	brevtewms	-2.24375	0.00684818	brevtewms	-2.24375	0.00618232	-0.000665859
brevtewms-2.74236111111111	brevtewms	-2.74236	0.00795712	brevtewms	-2.74236	0.00663634	-0.00132078
brevtewms-20.19375	brevtewms	-20.1937	0.051136	brevtewms	-20.1937	0.0470705	-0.00406541
brevtewms-20.6923611111111	brevtewms	-20.6924	0.0548736	brevtewms	-20.6924	0.0533279	-0.00154566
brevtewms-21.1909722222222	brevtewms	-21.191	0.0587368	brevtewms	-21.191	0.0569455	-0.00179128
brevtewms-21.6895833333333	brevtewms	-21.6896	0.0610295	brevtewms	-21.6896	0.059283	-0.00174648
brevtewms-22.1881944444444	brevtewms	-22.1882	0.0733159	brevtewms	-22.1882	0.0714951	-0.00182073
brevtewms-22.6868055555556	brevtewms	-22.6868	0.0785645	brevtewms	-22.6868	0.0780602	-0.000504361
brevtewms-23.1854166666667	brevtewms	-23.1854	0.0900104	brevtewms	-23.1854	0.0913016	0.00129117
brevtewms-23.6840277777778	brevtewms	-23.684	0.0995938	brevtewms	-23.684	0.100835	0.00124083
brevtewms-24.1826388888889	brevtewms	-24.1826	0.120748	brevtewms	-24.1826	0.123306	0.00255753
brevtewms-24.68125	brevtewms	-24.6813	0.13765	brevtewms	-24.6813	0.13878	0.00113052
brevtewms-25.1798611111111	brevtewms	-25.1799	0.162469	brevtewms	-25.1799	0.163369	0.000900069
brevtewms-25.6784722222222	brevtewms	-25.6785	0.153271	brevtewms	-25.6785	0.155957	0.00268648
brevtewms-26.1770833333333	brevtewms	-26.1771	0.145218	brevtewms	-26.1771	0.148804	0.00358625
brevtewms-26.6756944444444	brevtewms	-26.6757	0.128618	brevtewms	-26.6757	0.130985	0.00236695
brevtewms-27.1743055555556	brevtewms	-27.1743	0.121021	brevtewms	-27.1743	0.124952	0.00393045
brevtewms-27.6729166666667	brevtewms	-27.6729	0.13251	brevtewms	-27.6729	0.13776	0.00525018
brevtewms-28.1715277777778	brevtewms	-28.1715	0.126833	brevtewms	-28.1715	0.133677	0.0068439
brevtewms-28.6701388888889	brevtewms	-28.6701	0.113432	brevtewms	-28.6701	0.115836	0.00240386
brevtewms-29.16875	brevtewms	-29.1687	0.103908	brevtewms	-29.1687	0.108972	0.00506469
brevtewms-29.6673611111111	brevtewms	-29.6674	0.0875621	brevtewms	-29.6674	0.0945057	0.00694368
brevtewms-3.24097222222223	brevtewms	-3.24097	0.00469455	brevtewms	-3.24097	0.00384776	-0.00084679
brevtewms-3.73958333333333	brevtewms	-3.73958	0.0213638	brevtewms	-3.73958	0.016154	-0.00520982
brevtewms-30.1659722222222	brevtewms	-30.166	0.0791056	brevtewms	-30.166	0.0802926	0.00118699
brevtewms-30.6645833333333	brevtewms	-30.6646	0.0792892	brevtewms	-30.6646	0.0781439	-0.00114531
brevtewms-31.1631944444444	brevtewms	-31.1632	0.0784648	brevtewms	-31.1632	0.0768091	-0.00165561
brevtewms-31.6618055555556	brevtewms	-31.6618	0.0787778	brevtewms	-31.6618	0.0760713	-0.00270648
brevtewms-32.1604166666667	brevtewms	-32.1604	0.0826665	brevtewms	-32.1604	0.0832936	0.000627102
brevtewms-32.6590277777778	brevtewms	-32.659	0.102131	brevtewms	-32.659	0.101244	-0.000886865
brevtewms-33.1576388888889	brevtewms	-33.1576	0.109583	brevtewms	-33.1576	0.107635	-0.00194814
brevtewms-33.65625	brevtewms	-33.6562	0.104767	brevtewms	-33.6562	0.102292	-0.00247557
brevtewms-34.1548611111111	brevtewms	-34.1549	0.117045	brevtewms	-34.1549	0.115484	-0.00156127
brevtewms-34.6534722222222	brevtewms	-34.6535	0.140222	brevtewms	-34.6535	0.136823	-0.00339918
brevtewms-35.1520833333333	brevtewms	-35.1521	0.138413	brevtewms	-35.1521	0.140409	0.00199568
brevtewms-35.6506944444444	brevtewms	-35.6507	0.167007	brevtewms	-35.6507	0.168501	0.00149462
brevtewms-36.1493055555556	brevtewms	-36.1493	0.193364	brevtewms	-36.1493	0.196377	0.00301306
brevtewms-36.6479166666667	brevtewms	-36.6479	0.234777	brevtewms	-36.6479	0.232198	-0.00257969
brevtewms-37.1465277777778	brevtewms	-37.1465	0.29755	brevtewms	-37.1465	0.298371	0.000821184
brevtewms-37.6451388888889	brevtewms	-37.6451	0.318689	brevtewms	-37.6451	0.319508	0.000819341
brevtewms-38.14375	brevtewms	-38.1437	0.297228	brevtewms	-38.1437	0.302388	0.00516005
brevtewms-38.6423611111111	brevtewms	-38.6424	0.3132	brevtewms	-38.6424	0.315571	0.00237135
brevtewms-39.1409722222222	brevtewms	-39.141	0.222801	brevtewms	-39.141	0.236365	0.0135646
brevtewms-39.6395833333333	brevtewms	-39.6396	0.188485	brevtewms	-39.6396	0.19695	0.00846583
brevtewms-4.23819444444445	brevtewms	-4.23819	0.0133991	brevtewms	-4.23819	0.00977815	-0.00362098
brevtewms-4.73680555555556	brevtewms	-4.73681	0.00565974	brevtewms	-4.73681	0.00426776	-0.00139198
brevtewms-40.1381944444445	brevtewms	-40.1382	0.179911	brevtewms	-40.1382	0.184579	0.0046686
brevtewms-40.6368055555556	brevtewms	-40.6368	0.215073	brevtewms	-40.6368	0.214671	-0.000402694
brevtewms-41.1354166666667	brevtewms	-41.1354	0.387971	brevtewms	-41.1354	0.393561	0.00558948
brevtewms-41.6340277777778	brevtewms	-41.634	0.216257	brevtewms	-41.634	0.239352	0.0230953
brevtewms-42.1326388888889	brevtewms	-42.1326	0.283247	brevtewms	-42.1326	0.287264	0.00401685
brevtewms-42.63125	brevtewms	-42.6312	0.23261	brevtewms	-42.6312	0.24369	0.011081
brevtewms-43.1298611111111	brevtewms	-43.1299	0.247473	brevtewms	-43.1299	0.263887	0.0164138
brevtewms-43.6284722222222	brevtewms	-43.6285	0.0777756	brevtewms	-43.6285	0.0836034	0.00582778
brevtewms-44.1270833333333	brevtewms	-44.1271	0.0903294	brevtewms	-44.1271	0.0977871	0.00745766
brevtewms-44.6256944444444	brevtewms	-44.6257	0.0508396	brevtewms	-44.6257	0.0630067	0.0121671
brevtewms-45.1243055555556	brevtewms	-45.1243	0.0174793	brevtewms	-45.1243	0.0227975	0.00531823
brevtewms-45.6229166666667	brevtewms	-45.6229	0.0346204	brevtewms	-45.6229	0.0543762	0.0197559
brevtewms-46.1215277777778	brevtewms	-46.1215	0.0828866	brevtewms	-46.1215	0.106687	0.0238008
brevtewms-46.6201388888889	brevtewms	-46.6201	0.00720536	brevtewms	-46.6201	0.0143877	0.00718236
brevtewms-47.11875	brevtewms	-47.1188	0.00711622	brevtewms	-47.1188	0.00279924	-0.00431697
brevtewms-47.6173611111111	brevtewms	-47.6174	0.0126253	brevtewms	-47.6174	0.00803017	-0.00459511
brevtewms-48.1159722222222	brevtewms	-48.116	0.0157125	brevtewms	-48.116	0.0125142	-0.0031983
brevtewms-48.6145833333333	brevtewms	-48.6146	0.0461995	brevtewms	-48.6146	0.0390727	-0.00712677
brevtewms-49.1131944444444	brevtewms	-49.1132	0.0671611	brevtewms	-49.1132	0.0675426	0.000381492
brevtewms-49.6118055555555	brevtewms	-49.6118	0.0479822	brevtewms	-49.6118	0.0649751	0.0169929
brevtewms-5.23541666666667	brevtewms	-5.23542	0.00997537	brevtewms	-5.23542	0.00534345	-0.00463192
brevtewms-5.73402777777778	brevtewms	-5.73403	0.0163723	brevtewms	-5.73403	0.0129254	-0.00344687
brevtewms-50.1104166666667	brevtewms	-50.1104	0.0252309	brevtewms	-50.1104	0.0342854	0.00905444
brevtewms-50.6090277777778	brevtewms	-50.609	0.00866211	brevtewms	-50.609	0.0148789	0.00621681
brevtewms-51.1076388888889	brevtewms	-51.1076	0.00397179	brevtewms	-51.1076	0.00893841	0.00496662
brevtewms-51.60625	brevtewms	-51.6062	0.000690426	brevtewms	-51.6062	0.00182014	0.00112972
brevtewms-52.1048611111111	brevtewms	-52.1049	0.000161196	brevtewms	-52.1049	0.000557713	0.000396517
brevtewms-52.6034722222222	brevtewms	-52.6035	0.000221308	brevtewms	-52.6035	0.000668563	0.000447255
brevtewms-53.1020833333333	brevtewms	-53.1021	0	brevtewms	-53.1021	0	0
brevtewms-53.6006944444445	brevtewms	-53.6007	0	brevtewms	-53.6007	0	0
brevtewms-54.0993055555556	brevtewms	-54.0993	0	brevtewms	-54.0993	0	0
brevtewms-54.5979166666667	brevtewms	-54.5979	0	brevtewms	-54.5979	0	0
brevtewms-55.0965277777778	brevtewms	-55.0965	0	brevtewms	-55.0965	0	0
brevtewms-55.5951388888889	brevtewms	-55.5951	0	brevtewms	-55.5951	0	0
brevtewms-6.23263888888889	brevtewms	-6.23264	0.0129056	brevtewms	-6.23264	0.00909246	-0.00381315
brevtewms-6.73125	brevtewms	-6.73125	0.0130565	brevtewms	-6.73125	0.0101561	-0.00290038
brevtewms-7.22986111111111	brevtewms	-7.22986	0.00850182	brevtewms	-7.22986	0.00737322	-0.0011286
brevtewms-7.72847222222222	brevtewms	-7.72847	0.0121619	brevtewms	-7.72847	0.0109596	-0.00120227
brevtewms-8.22708333333334	brevtewms	-8.22708	0.0132878	brevtewms	-8.22708	0.0119765	-0.00131132
brevtewms-8.72569444444444	brevtewms	-8.72569	0.00997463	brevtewms	-8.72569	0.00955637	-0.000418255
brevtewms-9.22430555555556	brevtewms	-9.22431	0.00883708	brevtewms	-9.22431	0.00778717	-0.00104991
brevtewms-9.72291666666666	brevtewms	-9.72292	0.0104731	brevtewms	-9.72292	0.00834563	-0.00212746
brevtewms0.249305555555551	brevtewms	0.249306	0.00985175	brevtewms	0.249306	0.00870384	-0.00114791
brevtewms0.747916666666669	brevtewms	0.747917	0.00525612	brevtewms	0.747917	0.00473489	-0.000521226
brevtewms1.24652777777777	brevtewms	1.24653	0.008917	brevtewms	1.24653	0.00817165	-0.000745353
brevtewms1.74513888888889	brevtewms	1.74514	0.0052123	brevtewms	1.74514	0.00427405	-0.00093825
brevtewms10.2215277777778	brevtewms	10.2215	0.00662953	brevtewms	10.2215	0.00529797	-0.00133156
brevtewms10.7201388888889	brevtewms	10.7201	0.00684017	brevtewms	10.7201	0.00573376	-0.00110641
brevtewms11.21875	brevtewms	11.2188	0.00439188	brevtewms	11.2188	0.00391989	-0.000471989
brevtewms11.7173611111111	brevtewms	11.7174	0.00417541	brevtewms	11.7174	0.00297791	-0.0011975
brevtewms12.2159722222222	brevtewms	12.216	0.00263765	brevtewms	12.216	0.00174305	-0.000894601
brevtewms12.7145833333333	brevtewms	12.7146	0.00157822	brevtewms	12.7146	0.000853183	-0.000725033
brevtewms13.2131944444444	brevtewms	13.2132	0.0027794	brevtewms	13.2132	0.00133401	-0.00144539
brevtewms13.7118055555556	brevtewms	13.7118	0.00261896	brevtewms	13.7118	0.0015613	-0.00105766
brevtewms14.2104166666667	brevtewms	14.2104	0.00604881	brevtewms	14.2104	0.0037004	-0.00234842
brevtewms14.7090277777778	brevtewms	14.709	0.0145237	brevtewms	14.709	0.0113345	-0.00318917
brevtewms15.2076388888889	brevtewms	15.2076	0.0178802	brevtewms	15.2076	0.0150668	-0.0028134
brevtewms15.70625	brevtewms	15.7063	0.0151659	brevtewms	15.7063	0.0129159	-0.00224998
brevtewms16.2048611111111	brevtewms	16.2049	0.0211772	brevtewms	16.2049	0.0157381	-0.00543914
brevtewms16.7034722222222	brevtewms	16.7035	0.0297229	brevtewms	16.7035	0.0224266	-0.00729636
brevtewms17.2020833333333	brevtewms	17.2021	0.0350214	brevtewms	17.2021	0.0257769	-0.0092445
brevtewms17.7006944444444	brevtewms	17.7007	0.0372912	brevtewms	17.7007	0.0284004	-0.00889076
brevtewms18.1993055555556	brevtewms	18.1993	0.0370027	brevtewms	18.1993	0.0300607	-0.00694197
brevtewms18.6979166666667	brevtewms	18.6979	0.0537248	brevtewms	18.6979	0.043736	-0.00998882
brevtewms19.1965277777778	brevtewms	19.1965	0.0795736	brevtewms	19.1965	0.0710741	-0.00849947
brevtewms19.6951388888889	brevtewms	19.6951	0.0908864	brevtewms	19.6951	0.0825282	-0.00835822
brevtewms2.24375000000001	brevtewms	2.24375	0.00880411	brevtewms	2.24375	0.00702541	-0.0017787
brevtewms2.74236111111111	brevtewms	2.74236	0.00764291	brevtewms	2.74236	0.00660781	-0.0010351
brevtewms20.19375	brevtewms	20.1937	0.0881163	brevtewms	20.1937	0.0805147	-0.00760155
brevtewms20.6923611111111	brevtewms	20.6924	0.095076	brevtewms	20.6924	0.0887085	-0.00636747
brevtewms21.1909722222222	brevtewms	21.191	0.105748	brevtewms	21.191	0.102685	-0.00306266
brevtewms21.6895833333333	brevtewms	21.6896	0.114837	brevtewms	21.6896	0.113646	-0.00119041
brevtewms22.1881944444444	brevtewms	22.1882	0.116008	brevtewms	22.1882	0.112316	-0.00369191
brevtewms22.6868055555556	brevtewms	22.6868	0.122846	brevtewms	22.6868	0.12115	-0.00169657
brevtewms23.1854166666667	brevtewms	23.1854	0.138827	brevtewms	23.1854	0.136342	-0.00248444
brevtewms23.6840277777778	brevtewms	23.684	0.150885	brevtewms	23.684	0.147094	-0.00379087
brevtewms24.1826388888889	brevtewms	24.1826	0.160419	brevtewms	24.1826	0.157357	-0.00306225
brevtewms24.68125	brevtewms	24.6813	0.170722	brevtewms	24.6813	0.166979	-0.00374229
brevtewms25.1798611111111	brevtewms	25.1799	0.182066	brevtewms	25.1799	0.179515	-0.00255032
brevtewms25.6784722222222	brevtewms	25.6785	0.186852	brevtewms	25.6785	0.186289	-0.000562403
brevtewms26.1770833333333	brevtewms	26.1771	0.182621	brevtewms	26.1771	0.183887	0.0012656
brevtewms26.6756944444444	brevtewms	26.6757	0.172394	brevtewms	26.6757	0.173266	0.000872067
brevtewms27.1743055555556	brevtewms	27.1743	0.187026	brevtewms	27.1743	0.190286	0.00326
brevtewms27.6729166666667	brevtewms	27.6729	0.17455	brevtewms	27.6729	0.175792	0.00124227
brevtewms28.1715277777778	brevtewms	28.1715	0.173809	brevtewms	28.1715	0.175485	0.00167589
brevtewms28.6701388888889	brevtewms	28.6701	0.159731	brevtewms	28.6701	0.163998	0.00426704
brevtewms29.16875	brevtewms	29.1687	0.16132	brevtewms	29.1687	0.165233	0.00391248
brevtewms29.6673611111111	brevtewms	29.6674	0.171497	brevtewms	29.6674	0.173511	0.00201358
brevtewms3.24097222222223	brevtewms	3.24097	0.00485275	brevtewms	3.24097	0.0035719	-0.00128086
brevtewms3.73958333333333	brevtewms	3.73958	0.00674303	brevtewms	3.73958	0.0054784	-0.00126463
brevtewms30.1659722222222	brevtewms	30.166	0.155371	brevtewms	30.166	0.157246	0.0018752
brevtewms30.6645833333333	brevtewms	30.6646	0.145945	brevtewms	30.6646	0.145548	-0.000396843
brevtewms31.1631944444444	brevtewms	31.1632	0.154318	brevtewms	31.1632	0.154592	0.000273906
brevtewms31.6618055555556	brevtewms	31.6618	0.160745	brevtewms	31.6618	0.16139	0.000644552
brevtewms32.1604166666667	brevtewms	32.1604	0.14541	brevtewms	32.1604	0.143111	-0.00229919
brevtewms32.6590277777778	brevtewms	32.659	0.152102	brevtewms	32.659	0.147325	-0.00477702
brevtewms33.1576388888889	brevtewms	33.1576	0.152718	brevtewms	33.1576	0.14799	-0.00472845
brevtewms33.65625	brevtewms	33.6562	0.139734	brevtewms	33.6562	0.139512	-0.000222741
brevtewms34.1548611111111	brevtewms	34.1549	0.131356	brevtewms	34.1549	0.127678	-0.00367812
brevtewms34.6534722222222	brevtewms	34.6535	0.112354	brevtewms	34.6535	0.107341	-0.00501254
brevtewms35.1520833333333	brevtewms	35.1521	0.0788293	brevtewms	35.1521	0.0777803	-0.001049
brevtewms35.6506944444444	brevtewms	35.6507	0.0527579	brevtewms	35.6507	0.0497428	-0.00301505
brevtewms36.1493055555556	brevtewms	36.1493	0.0478657	brevtewms	36.1493	0.0423307	-0.00553505
brevtewms36.6479166666667	brevtewms	36.6479	0.0535725	brevtewms	36.6479	0.0466471	-0.00692544
brevtewms37.1465277777778	brevtewms	37.1465	0.053544	brevtewms	37.1465	0.0453213	-0.00822272
brevtewms37.6451388888889	brevtewms	37.6451	0.046994	brevtewms	37.6451	0.0412777	-0.00571629
brevtewms38.14375	brevtewms	38.1437	0.0338627	brevtewms	38.1437	0.0297931	-0.00406957
brevtewms38.6423611111111	brevtewms	38.6424	0.0370262	brevtewms	38.6424	0.0332423	-0.00378389
brevtewms39.1409722222222	brevtewms	39.141	0.0442	brevtewms	39.141	0.0389357	-0.00526428
brevtewms39.6395833333333	brevtewms	39.6396	0.0552784	brevtewms	39.6396	0.0504963	-0.00478206
brevtewms4.23819444444445	brevtewms	4.23819	0.00540977	brevtewms	4.23819	0.00438581	-0.00102396
brevtewms4.73680555555555	brevtewms	4.73681	0.00741814	brevtewms	4.73681	0.00563077	-0.00178736
brevtewms40.1381944444444	brevtewms	40.1382	0.0735494	brevtewms	40.1382	0.0673459	-0.00620353
brevtewms40.6368055555556	brevtewms	40.6368	0.0912309	brevtewms	40.6368	0.0907598	-0.000471113
brevtewms41.1354166666667	brevtewms	41.1354	0.0922106	brevtewms	41.1354	0.0924564	0.000245752
brevtewms41.6340277777778	brevtewms	41.634	0.0873732	brevtewms	41.634	0.0872749	-9.83445e-05
brevtewms42.1326388888889	brevtewms	42.1326	0.0773817	brevtewms	42.1326	0.0766772	-0.000704549
brevtewms42.63125	brevtewms	42.6313	0.070394	brevtewms	42.6313	0.0712374	0.000843348
brevtewms43.1298611111111	brevtewms	43.1299	0.0779125	brevtewms	43.1299	0.0799831	0.00207058
brevtewms43.6284722222222	brevtewms	43.6285	0.0520995	brevtewms	43.6285	0.052401	0.0003015
brevtewms44.1270833333333	brevtewms	44.1271	0.0532178	brevtewms	44.1271	0.0546066	0.00138881
brevtewms44.6256944444444	brevtewms	44.6257	0.0413532	brevtewms	44.6257	0.0421496	0.000796416
brevtewms45.1243055555556	brevtewms	45.1243	0.0350319	brevtewms	45.1243	0.0367311	0.00169914
brevtewms45.6229166666667	brevtewms	45.6229	0.0265809	brevtewms	45.6229	0.0259461	-0.000634802
brevtewms46.1215277777778	brevtewms	46.1215	0.0168254	brevtewms	46.1215	0.0174635	0.000638141
brevtewms46.6201388888889	brevtewms	46.6201	0.0156376	brevtewms	46.6201	0.0178181	0.00218048
brevtewms47.11875	brevtewms	47.1187	0.0202397	brevtewms	47.1187	0.0217716	0.00153193
brevtewms47.6173611111111	brevtewms	47.6174	0.0195519	brevtewms	47.6174	0.0211847	0.00163281
brevtewms48.1159722222222	brevtewms	48.116	0.0147188	brevtewms	48.116	0.0156778	0.000959003
brevtewms48.6145833333333	brevtewms	48.6146	0.0190951	brevtewms	48.6146	0.0207134	0.00161832
brevtewms49.1131944444444	brevtewms	49.1132	0.0176047	brevtewms	49.1132	0.0199016	0.00229693
brevtewms49.6118055555556	brevtewms	49.6118	0.0111159	brevtewms	49.6118	0.0119586	0.000842735
brevtewms5.23541666666667	brevtewms	5.23542	0.0127118	brevtewms	5.23542	0.00806409	-0.00464776
brevtewms5.73402777777778	brevtewms	5.73403	0.0204347	brevtewms	5.73403	0.0165838	-0.00385091
brevtewms50.1104166666667	brevtewms	50.1104	0.0115214	brevtewms	50.1104	0.0129867	0.00146526
brevtewms50.6090277777778	brevtewms	50.609	0.0215783	brevtewms	50.609	0.0238061	0.00222786
brevtewms51.1076388888889	brevtewms	51.1076	0.0220071	brevtewms	51.1076	0.024652	0.00264488
brevtewms51.60625	brevtewms	51.6063	0.0236888	brevtewms	51.6063	0.0267407	0.00305189
brevtewms52.1048611111111	brevtewms	52.1049	0.0185608	brevtewms	52.1049	0.0211837	0.00262287
brevtewms52.6034722222222	brevtewms	52.6035	0.0186132	brevtewms	52.6035	0.0200379	0.00142469
brevtewms53.1020833333333	brevtewms	53.1021	0.0226432	brevtewms	53.1021	0.0243121	0.00166888
brevtewms53.6006944444444	brevtewms	53.6007	0.0164003	brevtewms	53.6007	0.0176424	0.00124208
brevtewms54.0993055555556	brevtewms	54.0993	0.0179081	brevtewms	54.0993	0.0196447	0.00173661
brevtewms54.5979166666667	brevtewms	54.5979	0.0169423	brevtewms	54.5979	0.0194432	0.00250082
brevtewms55.0965277777778	brevtewms	55.0965	0.0148665	brevtewms	55.0965	0.0173317	0.00246524
brevtewms55.5951388888889	brevtewms	55.5951	0.0130339	brevtewms	55.5951	0.0141747	0.00114087
brevtewms56.09375	brevtewms	56.0938	0.00970159	brevtewms	56.0938	0.010097	0.000395389
brevtewms56.5923611111111	brevtewms	56.5924	0.00724153	brevtewms	56.5924	0.0101764	0.0029349
brevtewms57.0909722222222	brevtewms	57.091	0.00429889	brevtewms	57.091	0.00699077	0.00269188
brevtewms57.5895833333333	brevtewms	57.5896	0.00506904	brevtewms	57.5896	0.00883706	0.00376802
brevtewms58.0881944444444	brevtewms	58.0882	0.00375262	brevtewms	58.0882	0.00875373	0.00500111
brevtewms58.5868055555556	brevtewms	58.5868	0.00391352	brevtewms	58.5868	0.00955246	0.00563894
brevtewms59.0854166666667	brevtewms	59.0854	0.00338708	brevtewms	59.0854	0.00947432	0.00608724
brevtewms59.5840277777778	brevtewms	59.584	0.00300472	brevtewms	59.584	0.00898505	0.00598033
brevtewms6.23263888888889	brevtewms	6.23264	0.0199991	brevtewms	6.23264	0.0170851	-0.00291397
brevtewms6.73125	brevtewms	6.73125	0.0233974	brevtewms	6.73125	0.0210686	-0.00232884
brevtewms60.0826388888889	brevtewms	60.0826	0.00253566	brevtewms	60.0826	0.00768382	0.00514816
brevtewms60.58125	brevtewms	60.5812	0.00217722	brevtewms	60.5812	0.00669502	0.0045178
brevtewms61.0798611111111	brevtewms	61.0799	0.00179928	brevtewms	61.0799	0.00472476	0.00292548
brevtewms61.5784722222222	brevtewms	61.5785	0.00148534	brevtewms	61.5785	0.00429241	0.00280707
brevtewms62.0770833333333	brevtewms	62.0771	0.00112241	brevtewms	62.0771	0.00347109	0.00234867
brevtewms62.5756944444444	brevtewms	62.5757	0.000876286	brevtewms	62.5757	0.00289426	0.00201798
brevtewms63.0743055555556	brevtewms	63.0743	0.000604541	brevtewms	63.0743	0.00272658	0.00212204
brevtewms63.5729166666667	brevtewms	63.5729	0.000384213	brevtewms	63.5729	0.00192185	0.00153763
brevtewms64.0715277777778	brevtewms	64.0715	0.000191043	brevtewms	64.0715	0.00119457	0.00100353
brevtewms64.5701388888889	brevtewms	64.5701	0.000157544	brevtewms	64.5701	0.00091216	0.000754616
brevtewms65.06875	brevtewms	65.0687	5.44487e-05	brevtewms	65.0687	0.000504423	0.000449974
brevtewms65.5673611111111	brevtewms	65.5674	2.80845e-05	brevtewms	65.5674	0.000356499	0.000328414
brevtewms66.0659722222222	brevtewms	66.066	2.1504e-05	brevtewms	66.066	0.000224736	0.000203232
brevtewms66.5645833333333	brevtewms	66.5646	1.51561e-05	brevtewms	66.5646	9.08711e-05	7.5715e-05
brevtewms67.0631944444444	brevtewms	67.0632	6.92172e-06	brevtewms	67.0632	4.32853e-05	3.63636e-05
brevtewms67.5618055555556	brevtewms	67.5618	8.32625e-07	brevtewms	67.5618	1.15833e-05	1.07507e-05
brevtewms68.0604166666667	brevtewms	68.0604	4.63473e-07	brevtewms	68.0604	6.23313e-06	5.76966e-06
brevtewms68.5590277777778	brevtewms	68.559	1.31056e-07	brevtewms	68.559	1.78392e-06	1.65287e-06
brevtewms69.0576388888889	brevtewms	69.0576	0	brevtewms	69.0576	6.35662e-07	6.35662e-07
brevtewms69.55625	brevtewms	69.5563	0	brevtewms	69.5563	0	0
brevtewms7.22986111111111	brevtewms	7.22986	0.0204987	brevtewms	7.22986	0.0177177	-0.00278094
brevtewms7.72847222222222	brevtewms	7.72847	0.0158265	brevtewms	7.72847	0.0129892	-0.00283729
brevtewms70.0548611111111	brevtewms	70.0549	0	brevtewms	70.0549	0	0
brevtewms70.5534722222222	brevtewms	70.5535	0	brevtewms	70.5535	0	0
brevtewms71.0520833333333	brevtewms	71.0521	0	brevtewms	71.0521	0	0
brevtewms71.5506944444444	brevtewms	71.5507	0	brevtewms	71.5507	0	0
brevtewms72.0493055555555	brevtewms	72.0493	0	brevtewms	72.0493	0	0
brevtewms72.5479166666667	brevtewms	72.5479	0	brevtewms	72.5479	0	0
brevtewms73.0465277777778	brevtewms	73.0465	0	brevtewms	73.0465	0	0
brevtewms73.5451388888889	brevtewms	73.5451	0	brevtewms	73.5451	0	0
brevtewms74.04375	brevtewms	74.0438	0	brevtewms	74.0438	0	0
brevtewms74.5423611111111	brevtewms	74.5424	0	brevtewms	74.5424	0	0
brevtewms75.0409722222222	brevtewms	75.041	0	brevtewms	75.041	0	0
brevtewms75.5395833333333	brevtewms	75.5396	0	brevtewms	75.5396	0	0
brevtewms76.0381944444444	brevtewms	76.0382	0	brevtewms	76.0382	0	0
brevtewms76.5368055555556	brevtewms	76.5368	0	brevtewms	76.5368	0	0
brevtewms77.0354166666667	brevtewms	77.0354	0	brevtewms	77.0354	0	0
brevtewms77.5340277777778	brevtewms	77.534	0	brevtewms	77.534	0	0
brevtewms78.0326388888889	brevtewms	78.0326	0	brevtewms	78.0326	0	0
brevtewms78.53125	brevtewms	78.5312	0	brevtewms	78.5312	0	0
brevtewms79.0298611111111	brevtewms	79.0299	0	brevtewms	79.0299	0	0
brevtewms79.5284722222222	brevtewms	79.5285	0	brevtewms	79.5285	0	0
brevtewms8.22708333333333	brevtewms	8.22708	0.0126985	brevtewms	8.22708	0.0105759	-0.00212254
brevtewms8.72569444444444	brevtewms	8.72569	0.00958184	brevtewms	8.72569	0.00740799	-0.00217385
brevtewms80.0270833333333	brevtewms	80.0271	0	brevtewms	80.0271	0	0
brevtewms80.5256944444444	brevtewms	80.5257	0	brevtewms	80.5257	0	0
brevtewms81.0243055555556	brevtewms	81.0243	0	brevtewms	81.0243	0	0
brevtewms81.5229166666667	brevtewms	81.5229	0	brevtewms	81.5229	0	0
brevtewms82.0215277777778	brevtewms	82.0215	0	brevtewms	82.0215	0	0
brevtewms82.5201388888889	brevtewms	82.5201	0	brevtewms	82.5201	0	0
brevtewms83.01875	brevtewms	83.0187	0	brevtewms	83.0187	0	0
brevtewms9.22430555555556	brevtewms	9.22431	0.0146122	brevtewms	9.22431	0.0117134	-0.00289878
brevtewms9.72291666666666	brevtewms	9.72292	0.0107513	brevtewms	9.72292	0.00877875	-0.00197253
brevtrt-0.249305555555551	brevtrt	-0.249306	0.532532	brevtrt	-0.249306	0.571066	0.0385341
brevtrt-0.747916666666669	brevtrt	-0.747917	0.524924	brevtrt	-0.747917	0.578833	0.0539085
brevtrt-1.24652777777779	brevtrt	-1.24653	0.512616	brevtrt	-1.24653	0.582253	0.0696369
brevtrt-1.74513888888889	brevtrt	-1.74514	0.499759	brevtrt	-1.74514	0.574016	0.074257
brevtrt-10.2215277777778	brevtrt	-10.2215	0.156164	brevtrt	-10.2215	0.124923	-0.0312413
brevtrt-10.7201388888889	brevtrt	-10.7201	0.137584	brevtrt	-10.7201	0.106906	-0.0306783
brevtrt-11.21875	brevtrt	-11.2188	0.120321	brevtrt	-11.2188	0.0960104	-0.0243102
brevtrt-11.7173611111111	brevtrt	-11.7174	0.111575	brevtrt	-11.7174	0.0845451	-0.0270302
brevtrt-12.2159722222222	brevtrt	-12.216	0.0818481	brevtrt	-12.216	0.0511385	-0.0307097
brevtrt-12.7145833333333	brevtrt	-12.7146	0.0607828	brevtrt	-12.7146	0.0461056	-0.0146772
brevtrt-13.2131944444444	brevtrt	-13.2132	0.0519725	brevtrt	-13.2132	0.0409121	-0.0110604
brevtrt-13.7118055555556	brevtrt	-13.7118	0.0462217	brevtrt	-13.7118	0.0357419	-0.0104798
brevtrt-14.2104166666667	brevtrt	-14.2104	0.0402811	brevtrt	-14.2104	0.035533	-0.00474809
brevtrt-14.7090277777778	brevtrt	-14.709	0.043263	brevtrt	-14.709	0.0391768	-0.0040862
brevtrt-15.2076388888889	brevtrt	-15.2076	0.0467864	brevtrt	-15.2076	0.0449578	-0.00182856
brevtrt-15.70625	brevtrt	-15.7063	0.0350584	brevtrt	-15.7063	0.0328111	-0.00224736
brevtrt-16.2048611111111	brevtrt	-16.2049	0.0242676	brevtrt	-16.2049	0.0245406	0.000272997
brevtrt-16.7034722222222	brevtrt	-16.7035	0.0308758	brevtrt	-16.7035	0.0324609	0.00158515
brevtrt-17.2020833333333	brevtrt	-17.2021	0.0199951	brevtrt	-17.2021	0.0225551	0.00256
brevtrt-17.7006944444445	brevtrt	-17.7007	0.0337506	brevtrt	-17.7007	0.0356487	0.00189817
brevtrt-18.1993055555556	brevtrt	-18.1993	0.0407998	brevtrt	-18.1993	0.044765	0.00396524
brevtrt-18.6979166666667	brevtrt	-18.6979	0.0465086	brevtrt	-18.6979	0.0517881	0.00527947
brevtrt-19.1965277777778	brevtrt	-19.1965	0.0571633	brevtrt	-19.1965	0.0662878	0.00912447
brevtrt-19.6951388888889	brevtrt	-19.6951	0.0706138	brevtrt	-19.6951	0.0831345	0.0125207
brevtrt-2.24375000000001	brevtrt	-2.24375	0.469675	brevtrt	-2.24375	0.533098	0.0634238
brevtrt-2.74236111111111	brevtrt	-2.74236	0.447641	brevtrt	-2.74236	0.504511	0.0568707
brevtrt-20.19375	brevtrt	-20.1937	0.0670476	brevtrt	-20.1937	0.0778106	0.010763
brevtrt-20.6923611111111	brevtrt	-20.6924	0.0612508	brevtrt	-20.6924	0.0722366	0.0109858
brevtrt-21.1909722222222	brevtrt	-21.191	0.0561415	brevtrt	-21.191	0.0672505	0.011109
brevtrt-21.6895833333333	brevtrt	-21.6896	0.0461125	brevtrt	-21.6896	0.0548868	0.00877421
brevtrt-22.1881944444444	brevtrt	-22.1882	0.0469728	brevtrt	-22.1882	0.0560128	0.00903995
brevtrt-22.6868055555556	brevtrt	-22.6868	0.0483459	brevtrt	-22.6868	0.0593045	0.0109585
brevtrt-23.1854166666667	brevtrt	-23.1854	0.0490785	brevtrt	-23.1854	0.0590651	0.0099866
brevtrt-23.6840277777778	brevtrt	-23.684	0.0445985	brevtrt	-23.684	0.0536539	0.00905533
brevtrt-24.1826388888889	brevtrt	-24.1826	0.0435081	brevtrt	-24.1826	0.0514526	0.00794448
brevtrt-24.68125	brevtrt	-24.6813	0.0440859	brevtrt	-24.6813	0.0515008	0.00741494
brevtrt-25.1798611111111	brevtrt	-25.1799	0.0407658	brevtrt	-25.1799	0.0488753	0.00810952
brevtrt-25.6784722222222	brevtrt	-25.6785	0.0369116	brevtrt	-25.6785	0.0429929	0.00608137
brevtrt-26.1770833333333	brevtrt	-26.1771	0.0349339	brevtrt	-26.1771	0.0411564	0.00622246
brevtrt-26.6756944444444	brevtrt	-26.6757	0.0312741	brevtrt	-26.6757	0.0371085	0.00583443
brevtrt-27.1743055555556	brevtrt	-27.1743	0.0269981	brevtrt	-27.1743	0.0332834	0.0062853
brevtrt-27.6729166666667	brevtrt	-27.6729	0.0249629	brevtrt	-27.6729	0.0311182	0.00615537
brevtrt-28.1715277777778	brevtrt	-28.1715	0.0229031	brevtrt	-28.1715	0.0294633	0.00656023
brevtrt-28.6701388888889	brevtrt	-28.6701	0.021407	brevtrt	-28.6701	0.0275903	0.00618331
brevtrt-29.16875	brevtrt	-29.1687	0.0164031	brevtrt	-29.1687	0.022205	0.00580184
brevtrt-29.6673611111111	brevtrt	-29.6674	0.0122596	brevtrt	-29.6674	0.0187718	0.00651223
brevtrt-3.24097222222223	brevtrt	-3.24097	0.431014	brevtrt	-3.24097	0.485298	0.0542846
brevtrt-3.73958333333333	brevtrt	-3.73958	0.393221	brevtrt	-3.73958	0.439828	0.0466068
brevtrt-30.1659722222222	brevtrt	-30.166	0.00928912	brevtrt	-30.166	0.0161571	0.006868
brevtrt-30.6645833333333	brevtrt	-30.6646	0.00563863	brevtrt	-30.6646	0.00932628	0.00368765
brevtrt-31.1631944444444	brevtrt	-31.1632	0.00301546	brevtrt	-31.1632	0.00589643	0.00288097
brevtrt-31.6618055555556	brevtrt	-31.6618	0.00125493	brevtrt	-31.6618	0.00269463	0.0014397
brevtrt-32.1604166666667	brevtrt	-32.1604	0.000343567	brevtrt	-32.1604	0.00115074	0.000807172
brevtrt-32.6590277777778	brevtrt	-32.659	0.000104047	brevtrt	-32.659	0.000270265	0.000166217
brevtrt-33.1576388888889	brevtrt	-33.1576	0.00011641	brevtrt	-33.1576	9.28377e-05	-2.35724e-05
brevtrt-33.65625	brevtrt	-33.6562	1.58063e-05	brevtrt	-33.6562	1.7091e-05	1.28472e-06
brevtrt-34.1548611111111	brevtrt	-34.1549	0	brevtrt	-34.1549	0	0
brevtrt-34.6534722222222	brevtrt	-34.6535	0	brevtrt	-34.6535	0	0
brevtrt-35.1520833333333	brevtrt	-35.1521	0	brevtrt	-35.1521	0	0
brevtrt-35.6506944444444	brevtrt	-35.6507	0	brevtrt	-35.6507	0	0
brevtrt-36.1493055555556	brevtrt	-36.1493	0	brevtrt	-36.1493	0	0
brevtrt-36.6479166666667	brevtrt	-36.6479	0	brevtrt	-36.6479	0	0
brevtrt-37.1465277777778	brevtrt	-37.1465	0	brevtrt	-37.1465	0	0
brevtrt-37.6451388888889	brevtrt	-37.6451	0	brevtrt	-37.6451	0	0
brevtrt-38.14375	brevtrt	-38.1437	0	brevtrt	-38.1437	0	0
brevtrt-38.6423611111111	brevtrt	-38.6424	0	brevtrt	-38.6424	0	0
brevtrt-39.1409722222222	brevtrt	-39.141	0	brevtrt	-39.141	0	0
brevtrt-39.6395833333333	brevtrt	-39.6396	0	brevtrt	-39.6396	0	0
brevtrt-4.23819444444445	brevtrt	-4.23819	0.383372	brevtrt	-4.23819	0.418524	0.0351514
brevtrt-4.73680555555556	brevtrt	-4.73681	0.391295	brevtrt	-4.73681	0.423903	0.0326074
brevtrt-40.1381944444445	brevtrt	-40.1382	0	brevtrt	-40.1382	0	0
brevtrt-40.6368055555556	brevtrt	-40.6368	0	brevtrt	-40.6368	0	0
brevtrt-41.1354166666667	brevtrt	-41.1354	0	brevtrt	-41.1354	0	0
brevtrt-41.6340277777778	brevtrt	-41.634	0	brevtrt	-41.634	0	0
brevtrt-42.1326388888889	brevtrt	-42.1326	0	brevtrt	-42.1326	0	0
brevtrt-42.63125	brevtrt	-42.6312	0	brevtrt	-42.6312	0	0
brevtrt-43.1298611111111	brevtrt	-43.1299	0	brevtrt	-43.1299	0	0
brevtrt-43.6284722222222	brevtrt	-43.6285	0	brevtrt	-43.6285	0	0
brevtrt-44.1270833333333	brevtrt	-44.1271	0	brevtrt	-44.1271	0	0
brevtrt-44.6256944444444	brevtrt	-44.6257	0	brevtrt	-44.6257	0	0
brevtrt-45.1243055555556	brevtrt	-45.1243	0	brevtrt	-45.1243	0	0
brevtrt-45.6229166666667	brevtrt	-45.6229	0	brevtrt	-45.6229	0	0
brevtrt-46.1215277777778	brevtrt	-46.1215	0	brevtrt	-46.1215	0	0
brevtrt-46.6201388888889	brevtrt	-46.6201	0	brevtrt	-46.6201	0	0
brevtrt-47.11875	brevtrt	-47.1188	0	brevtrt	-47.1188	0	0
brevtrt-47.6173611111111	brevtrt	-47.6174	0	brevtrt	-47.6174	0	0
brevtrt-48.1159722222222	brevtrt	-48.116	0	brevtrt	-48.116	0	0
brevtrt-48.6145833333333	brevtrt	-48.6146	0	brevtrt	-48.6146	0	0
brevtrt-49.1131944444444	brevtrt	-49.1132	0	brevtrt	-49.1132	0	0
brevtrt-49.6118055555555	brevtrt	-49.6118	0	brevtrt	-49.6118	0	0
brevtrt-5.23541666666667	brevtrt	-5.23542	0.342266	brevtrt	-5.23542	0.367323	0.0250566
brevtrt-5.73402777777778	brevtrt	-5.73403	0.321123	brevtrt	-5.73403	0.348401	0.0272773
brevtrt-50.1104166666667	brevtrt	-50.1104	0	brevtrt	-50.1104	0	0
brevtrt-50.6090277777778	brevtrt	-50.609	0	brevtrt	-50.609	0	0
brevtrt-51.1076388888889	brevtrt	-51.1076	0	brevtrt	-51.1076	0	0
brevtrt-51.60625	brevtrt	-51.6062	0	brevtrt	-51.6062	0	0
brevtrt-52.1048611111111	brevtrt	-52.1049	0	brevtrt	-52.1049	0	0
brevtrt-52.6034722222222	brevtrt	-52.6035	0	brevtrt	-52.6035	0	0
brevtrt-53.1020833333333	brevtrt	-53.1021	0	brevtrt	-53.1021	0	0
brevtrt-53.6006944444445	brevtrt	-53.6007	0	brevtrt	-53.6007	0	0
brevtrt-54.0993055555556	brevtrt	-54.0993	0	brevtrt	-54.0993	0	0
brevtrt-54.5979166666667	brevtrt	-54.5979	0	brevtrt	-54.5979	0	0
brevtrt-55.0965277777778	brevtrt	-55.0965	0	brevtrt	-55.0965	0	0
brevtrt-55.5951388888889	brevtrt	-55.5951	0	brevtrt	-55.5951	0	0
brevtrt-6.23263888888889	brevtrt	-6.23264	0.289568	brevtrt	-6.23264	0.298929	0.00936098
brevtrt-6.73125	brevtrt	-6.73125	0.295883	brevtrt	-6.73125	0.311145	0.0152614
brevtrt-7.22986111111111	brevtrt	-7.22986	0.247809	brevtrt	-7.22986	0.263805	0.0159965
brevtrt-7.72847222222222	brevtrt	-7.72847	0.245185	brevtrt	-7.72847	0.268973	0.0237874
brevtrt-8.22708333333334	brevtrt	-8.22708	0.214205	brevtrt	-8.22708	0.220721	0.00651592
brevtrt-8.72569444444444	brevtrt	-8.72569	0.19386	brevtrt	-8.72569	0.192978	-0.000881808
brevtrt-9.22430555555556	brevtrt	-9.22431	0.198971	brevtrt	-9.22431	0.190117	-0.00885365
brevtrt-9.72291666666666	brevtrt	-9.72292	0.172746	brevtrt	-9.72292	0.146101	-0.026645
brevtrt0.249305555555551	brevtrt	0.249306	0.553447	brevtrt	0.249306	0.550957	-0.00248924
brevtrt0.747916666666669	brevtrt	0.747917	0.552237	brevtrt	0.747917	0.553741	0.00150459
brevtrt1.24652777777777	brevtrt	1.24653	0.536449	brevtrt	1.24653	0.520604	-0.0158451
brevtrt1.74513888888889	brevtrt	1.74514	0.523996	brevtrt	1.74514	0.501419	-0.0225767
brevtrt10.2215277777778	brevtrt	10.2215	0.0542407	brevtrt	10.2215	0.0550166	0.000775917
brevtrt10.7201388888889	brevtrt	10.7201	0.0515614	brevtrt	10.7201	0.0471849	-0.00437656
brevtrt11.21875	brevtrt	11.2188	0.0379152	brevtrt	11.2188	0.0334275	-0.00448771
brevtrt11.7173611111111	brevtrt	11.7174	0.0409383	brevtrt	11.7174	0.0352159	-0.00572235
brevtrt12.2159722222222	brevtrt	12.216	0.0460794	brevtrt	12.216	0.0438743	-0.00220507
brevtrt12.7145833333333	brevtrt	12.7146	0.0487596	brevtrt	12.7146	0.0476393	-0.0011203
brevtrt13.2131944444444	brevtrt	13.2132	0.0663756	brevtrt	13.2132	0.0642724	-0.00210319
brevtrt13.7118055555556	brevtrt	13.7118	0.0696045	brevtrt	13.7118	0.0699394	0.000334907
brevtrt14.2104166666667	brevtrt	14.2104	0.0639755	brevtrt	14.2104	0.0631574	-0.000818054
brevtrt14.7090277777778	brevtrt	14.709	0.0742823	brevtrt	14.709	0.0732804	-0.00100181
brevtrt15.2076388888889	brevtrt	15.2076	0.111956	brevtrt	15.2076	0.117609	0.00565354
brevtrt15.70625	brevtrt	15.7063	0.169583	brevtrt	15.7063	0.186463	0.0168804
brevtrt16.2048611111111	brevtrt	16.2049	0.190879	brevtrt	16.2049	0.203714	0.0128354
brevtrt16.7034722222222	brevtrt	16.7035	0.191512	brevtrt	16.7035	0.205426	0.0139134
brevtrt17.2020833333333	brevtrt	17.2021	0.211853	brevtrt	17.2021	0.221916	0.0100628
brevtrt17.7006944444444	brevtrt	17.7007	0.221747	brevtrt	17.7007	0.233386	0.011639
brevtrt18.1993055555556	brevtrt	18.1993	0.212528	brevtrt	18.1993	0.217586	0.00505812
brevtrt18.6979166666667	brevtrt	18.6979	0.214461	brevtrt	18.6979	0.223549	0.00908739
brevtrt19.1965277777778	brevtrt	19.1965	0.21629	brevtrt	19.1965	0.22584	0.00954998
brevtrt19.6951388888889	brevtrt	19.6951	0.206677	brevtrt	19.6951	0.21895	0.0122732
brevtrt2.24375000000001	brevtrt	2.24375	0.482415	brevtrt	2.24375	0.446988	-0.0354277
brevtrt2.74236111111111	brevtrt	2.74236	0.445559	brevtrt	2.74236	0.423856	-0.0217021
brevtrt20.19375	brevtrt	20.1937	0.195172	brevtrt	20.1937	0.207722	0.0125491
brevtrt20.6923611111111	brevtrt	20.6924	0.185154	brevtrt	20.6924	0.196169	0.0110149
brevtrt21.1909722222222	brevtrt	21.191	0.172553	brevtrt	21.191	0.185548	0.0129957
brevtrt21.6895833333333	brevtrt	21.6896	0.158951	brevtrt	21.6896	0.171829	0.0128776
brevtrt22.1881944444444	brevtrt	22.1882	0.145356	brevtrt	22.1882	0.157373	0.0120165
brevtrt22.6868055555556	brevtrt	22.6868	0.129783	brevtrt	22.6868	0.141329	0.0115456
brevtrt23.1854166666667	brevtrt	23.1854	0.120956	brevtrt	23.1854	0.131648	0.0106927
brevtrt23.6840277777778	brevtrt	23.684	0.114768	brevtrt	23.684	0.124203	0.00943411
brevtrt24.1826388888889	brevtrt	24.1826	0.103662	brevtrt	24.1826	0.112667	0.00900485
brevtrt24.68125	brevtrt	24.6813	0.0940261	brevtrt	24.6813	0.101024	0.00699776
brevtrt25.1798611111111	brevtrt	25.1799	0.0955783	brevtrt	25.1799	0.10059	0.00501212
brevtrt25.6784722222222	brevtrt	25.6785	0.0951073	brevtrt	25.6785	0.100599	0.00549195
brevtrt26.1770833333333	brevtrt	26.1771	0.0836323	brevtrt	26.1771	0.0877729	0.00414058
brevtrt26.6756944444444	brevtrt	26.6757	0.0772699	brevtrt	26.6757	0.0822933	0.00502339
brevtrt27.1743055555556	brevtrt	27.1743	0.075283	brevtrt	27.1743	0.0801183	0.00483531
brevtrt27.6729166666667	brevtrt	27.6729	0.0727554	brevtrt	27.6729	0.0768288	0.00407344
brevtrt28.1715277777778	brevtrt	28.1715	0.0713048	brevtrt	28.1715	0.0757696	0.00446479
brevtrt28.6701388888889	brevtrt	28.6701	0.0672177	brevtrt	28.6701	0.0723042	0.00508652
brevtrt29.16875	brevtrt	29.1687	0.0638764	brevtrt	29.1687	0.0694486	0.00557216
brevtrt29.6673611111111	brevtrt	29.6674	0.0588529	brevtrt	29.6674	0.0645204	0.00566748
brevtrt3.24097222222223	brevtrt	3.24097	0.391454	brevtrt	3.24097	0.367099	-0.0243544
brevtrt3.73958333333333	brevtrt	3.73958	0.371034	brevtrt	3.73958	0.354437	-0.0165973
brevtrt30.1659722222222	brevtrt	30.166	0.0525655	brevtrt	30.166	0.0577352	0.00516971
brevtrt30.6645833333333	brevtrt	30.6646	0.0450674	brevtrt	30.6646	0.0503945	0.00532705
brevtrt31.1631944444444	brevtrt	31.1632	0.0401046	brevtrt	31.1632	0.0454249	0.00532027
brevtrt31.6618055555556	brevtrt	31.6618	0.0289565	brevtrt	31.6618	0.0334904	0.00453397
brevtrt32.1604166666667	brevtrt	32.1604	0.0234265	brevtrt	32.1604	0.0277767	0.00435018
brevtrt32.6590277777778	brevtrt	32.659	0.0179991	brevtrt	32.659	0.0217182	0.00371912
brevtrt33.1576388888889	brevtrt	33.1576	0.0122745	brevtrt	33.1576	0.0153975	0.00312302
brevtrt33.65625	brevtrt	33.6562	0.011136	brevtrt	33.6562	0.0140224	0.00288638
brevtrt34.1548611111111	brevtrt	34.1549	0.00931824	brevtrt	34.1549	0.0115532	0.00223492
brevtrt34.6534722222222	brevtrt	34.6535	0.00783019	brevtrt	34.6535	0.0100113	0.00218114
brevtrt35.1520833333333	brevtrt	35.1521	0.0047995	brevtrt	35.1521	0.0065386	0.0017391
brevtrt35.6506944444444	brevtrt	35.6507	0.00296937	brevtrt	35.6507	0.00444569	0.00147632
brevtrt36.1493055555556	brevtrt	36.1493	0.00118741	brevtrt	36.1493	0.00242579	0.00123838
brevtrt36.6479166666667	brevtrt	36.6479	0.000544049	brevtrt	36.6479	0.00168646	0.00114241
brevtrt37.1465277777778	brevtrt	37.1465	0.000328891	brevtrt	37.1465	0.0015504	0.00122151
brevtrt37.6451388888889	brevtrt	37.6451	4.30326e-05	brevtrt	37.6451	0.000348383	0.000305351
brevtrt38.14375	brevtrt	38.1437	1.80525e-05	brevtrt	38.1437	0.000132079	0.000114027
brevtrt38.6423611111111	brevtrt	38.6424	6.50231e-06	brevtrt	38.6424	6.1998e-05	5.54957e-05
brevtrt39.1409722222222	brevtrt	39.141	7.21836e-07	brevtrt	39.141	1.05643e-05	9.84242e-06
brevtrt39.6395833333333	brevtrt	39.6396	0	brevtrt	39.6396	0	0
brevtrt4.23819444444445	brevtrt	4.23819	0.304212	brevtrt	4.23819	0.305451	0.00123879
brevtrt4.73680555555555	brevtrt	4.73681	0.296289	brevtrt	4.73681	0.288812	-0.0074771
brevtrt40.1381944444444	brevtrt	40.1382	0	brevtrt	40.1382	0	0
brevtrt40.6368055555556	brevtrt	40.6368	0	brevtrt	40.6368	0	0
brevtrt41.1354166666667	brevtrt	41.1354	0	brevtrt	41.1354	0	0
brevtrt41.6340277777778	brevtrt	41.634	0	brevtrt	41.634	0	0
brevtrt42.1326388888889	brevtrt	42.1326	0	brevtrt	42.1326	0	0
brevtrt42.63125	brevtrt	42.6313	0	brevtrt	42.6313	0	0
brevtrt43.1298611111111	brevtrt	43.1299	0	brevtrt	43.1299	0	0
brevtrt43.6284722222222	brevtrt	43.6285	0	brevtrt	43.6285	0	0
brevtrt44.1270833333333	brevtrt	44.1271	0	brevtrt	44.1271	0	0
brevtrt44.6256944444444	brevtrt	44.6257	0	brevtrt	44.6257	0	0
brevtrt45.1243055555556	brevtrt	45.1243	0	brevtrt	45.1243	0	0
brevtrt45.6229166666667	brevtrt	45.6229	0	brevtrt	45.6229	0	0
brevtrt46.1215277777778	brevtrt	46.1215	0	brevtrt	46.1215	0	0
brevtrt46.6201388888889	brevtrt	46.6201	0	brevtrt	46.6201	0	0
brevtrt47.11875	brevtrt	47.1187	0	brevtrt	47.1187	0	0
brevtrt47.6173611111111	brevtrt	47.6174	0	brevtrt	47.6174	0	0
brevtrt48.1159722222222	brevtrt	48.116	0	brevtrt	48.116	0	0
brevtrt48.6145833333333	brevtrt	48.6146	0	brevtrt	48.6146	0	0
brevtrt49.1131944444444	brevtrt	49.1132	0	brevtrt	49.1132	0	0
brevtrt49.6118055555556	brevtrt	49.6118	0	brevtrt	49.6118	0	0
brevtrt5.23541666666667	brevtrt	5.23542	0.261033	brevtrt	5.23542	0.250922	-0.010111
brevtrt5.73402777777778	brevtrt	5.73403	0.225775	brevtrt	5.73403	0.227257	0.00148195
brevtrt50.1104166666667	brevtrt	50.1104	0	brevtrt	50.1104	0	0
brevtrt50.6090277777778	brevtrt	50.609	0	brevtrt	50.609	0	0
brevtrt51.1076388888889	brevtrt	51.1076	0	brevtrt	51.1076	0	0
brevtrt51.60625	brevtrt	51.6063	0	brevtrt	51.6063	0	0
brevtrt52.1048611111111	brevtrt	52.1049	0	brevtrt	52.1049	0	0
brevtrt52.6034722222222	brevtrt	52.6035	0	brevtrt	52.6035	0	0
brevtrt53.1020833333333	brevtrt	53.1021	0	brevtrt	53.1021	0	0
brevtrt53.6006944444444	brevtrt	53.6007	0	brevtrt	53.6007	0	0
brevtrt54.0993055555556	brevtrt	54.0993	0	brevtrt	54.0993	0	0
brevtrt54.5979166666667	brevtrt	54.5979	0	brevtrt	54.5979	0	0
brevtrt55.0965277777778	brevtrt	55.0965	0	brevtrt	55.0965	0	0
brevtrt55.5951388888889	brevtrt	55.5951	0	brevtrt	55.5951	0	0
brevtrt56.09375	brevtrt	56.0938	0	brevtrt	56.0938	0	0
brevtrt56.5923611111111	brevtrt	56.5924	0	brevtrt	56.5924	0	0
brevtrt57.0909722222222	brevtrt	57.091	0	brevtrt	57.091	0	0
brevtrt57.5895833333333	brevtrt	57.5896	0	brevtrt	57.5896	0	0
brevtrt58.0881944444444	brevtrt	58.0882	0	brevtrt	58.0882	0	0
brevtrt58.5868055555556	brevtrt	58.5868	0	brevtrt	58.5868	0	0
brevtrt59.0854166666667	brevtrt	59.0854	0	brevtrt	59.0854	0	0
brevtrt59.5840277777778	brevtrt	59.584	0	brevtrt	59.584	0	0
brevtrt6.23263888888889	brevtrt	6.23264	0.169107	brevtrt	6.23264	0.167094	-0.0020134
brevtrt6.73125	brevtrt	6.73125	0.149934	brevtrt	6.73125	0.145526	-0.00440772
brevtrt60.0826388888889	brevtrt	60.0826	0	brevtrt	60.0826	0	0
brevtrt60.58125	brevtrt	60.5812	0	brevtrt	60.5812	0	0
brevtrt61.0798611111111	brevtrt	61.0799	0	brevtrt	61.0799	0	0
brevtrt61.5784722222222	brevtrt	61.5785	0	brevtrt	61.5785	0	0
brevtrt62.0770833333333	brevtrt	62.0771	0	brevtrt	62.0771	0	0
brevtrt62.5756944444444	brevtrt	62.5757	0	brevtrt	62.5757	0	0
brevtrt63.0743055555556	brevtrt	63.0743	0	brevtrt	63.0743	0	0
brevtrt63.5729166666667	brevtrt	63.5729	0	brevtrt	63.5729	0	0
brevtrt64.0715277777778	brevtrt	64.0715	0	brevtrt	64.0715	0	0
brevtrt64.5701388888889	brevtrt	64.5701	0	brevtrt	64.5701	0	0
brevtrt65.06875	brevtrt	65.0687	0	brevtrt	65.0687	0	0
brevtrt65.5673611111111	brevtrt	65.5674	0	brevtrt	65.5674	0	0
brevtrt66.0659722222222	brevtrt	66.066	0	brevtrt	66.066	0	0
brevtrt66.5645833333333	brevtrt	66.5646	0	brevtrt	66.5646	0	0
brevtrt67.0631944444444	brevtrt	67.0632	0	brevtrt	67.0632	0	0
brevtrt67.5618055555556	brevtrt	67.5618	0	brevtrt	67.5618	0	0
brevtrt68.0604166666667	brevtrt	68.0604	0	brevtrt	68.0604	0	0
brevtrt68.5590277777778	brevtrt	68.559	0	brevtrt	68.559	0	0
brevtrt69.0576388888889	brevtrt	69.0576	0	brevtrt	69.0576	0	0
brevtrt69.55625	brevtrt	69.5563	0	brevtrt	69.5563	0	0
brevtrt7.22986111111111	brevtrt	7.22986	0.140017	brevtrt	7.22986	0.137328	-0.0026887
brevtrt7.72847222222222	brevtrt	7.72847	0.129605	brevtrt	7.72847	0.132582	0.00297664
brevtrt70.0548611111111	brevtrt	70.0549	0	brevtrt	70.0549	0	0
brevtrt70.5534722222222	brevtrt	70.5535	0	brevtrt	70.5535	0	0
brevtrt71.0520833333333	brevtrt	71.0521	0	brevtrt	71.0521	0	0
brevtrt71.5506944444444	brevtrt	71.5507	0	brevtrt	71.5507	0	0
brevtrt72.0493055555555	brevtrt	72.0493	0	brevtrt	72.0493	0	0
brevtrt72.5479166666667	brevtrt	72.5479	0	brevtrt	72.5479	0	0
brevtrt73.0465277777778	brevtrt	73.0465	0	brevtrt	73.0465	0	0
brevtrt73.5451388888889	brevtrt	73.5451	0	brevtrt	73.5451	0	0
brevtrt74.04375	brevtrt	74.0438	0	brevtrt	74.0438	0	0
brevtrt74.5423611111111	brevtrt	74.5424	0	brevtrt	74.5424	0	0
brevtrt75.0409722222222	brevtrt	75.041	0	brevtrt	75.041	0	0
brevtrt75.5395833333333	brevtrt	75.5396	0	brevtrt	75.5396	0	0
brevtrt76.0381944444444	brevtrt	76.0382	0	brevtrt	76.0382	0	0
brevtrt76.5368055555556	brevtrt	76.5368	0	brevtrt	76.5368	0	0
brevtrt77.0354166666667	brevtrt	77.0354	0	brevtrt	77.0354	0	0
brevtrt77.5340277777778	brevtrt	77.534	0	brevtrt	77.534	0	0
brevtrt78.0326388888889	brevtrt	78.0326	0	brevtrt	78.0326	0	0
brevtrt78.53125	brevtrt	78.5312	0	brevtrt	78.5312	0	0
brevtrt79.0298611111111	brevtrt	79.0299	0	brevtrt	79.0299	0	0
brevtrt79.5284722222222	brevtrt	79.5285	0	brevtrt	79.5285	0	0
brevtrt8.22708333333333	brevtrt	8.22708	0.104886	brevtrt	8.22708	0.102773	-0.00211301
brevtrt8.72569444444444	brevtrt	8.72569	0.0853199	brevtrt	8.72569	0.0780828	-0.00723708
brevtrt80.0270833333333	brevtrt	80.0271	0	brevtrt	80.0271	0	0
brevtrt80.5256944444444	brevtrt	80.5257	0	brevtrt	80.5257	0	0
brevtrt81.0243055555556	brevtrt	81.0243	0	brevtrt	81.0243	0	0
brevtrt81.5229166666667	brevtrt	81.5229	0	brevtrt	81.5229	0	0
brevtrt82.0215277777778	brevtrt	82.0215	0	brevtrt	82.0215	0	0
brevtrt82.5201388888889	brevtrt	82.5201	0	brevtrt	82.5201	0	0
brevtrt83.01875	brevtrt	83.0187	0	brevtrt	83.0187	0	0
brevtrt9.22430555555556	brevtrt	9.22431	0.0599275	brevtrt	9.22431	0.0560765	-0.00385106
brevtrt9.72291666666666	brevtrt	9.72292	0.0441766	brevtrt	9.72292	0.0449219	0.000745305
brevxs-0.249305555555551	brevxs	-0.249306	0.0740405	brevxs	-0.249306	0.0681145	-0.00592594
brevxs-0.747916666666669	brevxs	-0.747917	0.0736803	brevxs	-0.747917	0.0653635	-0.00831678
brevxs-1.24652777777779	brevxs	-1.24653	0.0773108	brevxs	-1.24653	0.0683739	-0.00893684
brevxs-1.74513888888889	brevxs	-1.74514	0.0829651	brevxs	-1.74514	0.0732042	-0.00976094
brevxs-10.2215277777778	brevxs	-10.2215	0.106375	brevxs	-10.2215	0.117006	0.0106304
brevxs-10.7201388888889	brevxs	-10.7201	0.0965293	brevxs	-10.7201	0.10584	0.00931066
brevxs-11.21875	brevxs	-11.2188	0.0983634	brevxs	-11.2188	0.107156	0.00879296
brevxs-11.7173611111111	brevxs	-11.7174	0.104853	brevxs	-11.7174	0.115472	0.0106192
brevxs-12.2159722222222	brevxs	-12.216	0.101582	brevxs	-12.216	0.113403	0.011821
brevxs-12.7145833333333	brevxs	-12.7146	0.0901516	brevxs	-12.7146	0.0982061	0.00805447
brevxs-13.2131944444444	brevxs	-13.2132	0.0700642	brevxs	-13.2132	0.0709458	0.000881586
brevxs-13.7118055555556	brevxs	-13.7118	0.0516194	brevxs	-13.7118	0.0536	0.00198052
brevxs-14.2104166666667	brevxs	-14.2104	0.0481832	brevxs	-14.2104	0.0495805	0.0013973
brevxs-14.7090277777778	brevxs	-14.709	0.0490125	brevxs	-14.709	0.0539445	0.00493204
brevxs-15.2076388888889	brevxs	-15.2076	0.0499456	brevxs	-15.2076	0.053129	0.0031834
brevxs-15.70625	brevxs	-15.7063	0.0510007	brevxs	-15.7063	0.0560008	0.00500015
brevxs-16.2048611111111	brevxs	-16.2049	0.0541142	brevxs	-16.2049	0.0578125	0.00369831
brevxs-16.7034722222222	brevxs	-16.7035	0.0603818	brevxs	-16.7035	0.0678532	0.00747138
brevxs-17.2020833333333	brevxs	-17.2021	0.0574079	brevxs	-17.2021	0.0620027	0.00459479
brevxs-17.7006944444445	brevxs	-17.7007	0.0561868	brevxs	-17.7007	0.062537	0.0063502
brevxs-18.1993055555556	brevxs	-18.1993	0.0596771	brevxs	-18.1993	0.0630538	0.00337667
brevxs-18.6979166666667	brevxs	-18.6979	0.069888	brevxs	-18.6979	0.0782671	0.00837908
brevxs-19.1965277777778	brevxs	-19.1965	0.067479	brevxs	-19.1965	0.072373	0.004894
brevxs-19.6951388888889	brevxs	-19.6951	0.0651414	brevxs	-19.6951	0.070192	0.00505067
brevxs-2.24375000000001	brevxs	-2.24375	0.0917018	brevxs	-2.24375	0.0876047	-0.00409706
brevxs-2.74236111111111	brevxs	-2.74236	0.0852679	brevxs	-2.74236	0.0866723	0.00140448
brevxs-20.19375	brevxs	-20.1937	0.0645814	brevxs	-20.1937	0.0664631	0.00188177
brevxs-20.6923611111111	brevxs	-20.6924	0.0582398	brevxs	-20.6924	0.0615418	0.00330202
brevxs-21.1909722222222	brevxs	-21.191	0.0507139	brevxs	-21.191	0.0545892	0.00387536
brevxs-21.6895833333333	brevxs	-21.6896	0.0425968	brevxs	-21.6896	0.0472395	0.00464267
brevxs-22.1881944444444	brevxs	-22.1882	0.0424605	brevxs	-22.1882	0.0489128	0.00645234
brevxs-22.6868055555556	brevxs	-22.6868	0.0486848	brevxs	-22.6868	0.0551964	0.00651155
brevxs-23.1854166666667	brevxs	-23.1854	0.0475897	brevxs	-23.1854	0.0534138	0.00582403
brevxs-23.6840277777778	brevxs	-23.684	0.0441882	brevxs	-23.684	0.0478201	0.0036319
brevxs-24.1826388888889	brevxs	-24.1826	0.0418195	brevxs	-24.1826	0.0449544	0.00313493
brevxs-24.68125	brevxs	-24.6813	0.0416004	brevxs	-24.6813	0.0436525	0.00205211
brevxs-25.1798611111111	brevxs	-25.1799	0.0449789	brevxs	-25.1799	0.0460133	0.00103441
brevxs-25.6784722222222	brevxs	-25.6785	0.042139	brevxs	-25.6785	0.0398413	-0.00229778
brevxs-26.1770833333333	brevxs	-26.1771	0.0413654	brevxs	-26.1771	0.0381884	-0.00317696
brevxs-26.6756944444444	brevxs	-26.6757	0.0403515	brevxs	-26.6757	0.0375193	-0.00283223
brevxs-27.1743055555556	brevxs	-27.1743	0.0387422	brevxs	-27.1743	0.0392591	0.000516921
brevxs-27.6729166666667	brevxs	-27.6729	0.034879	brevxs	-27.6729	0.0346671	-0.000211822
brevxs-28.1715277777778	brevxs	-28.1715	0.0315643	brevxs	-28.1715	0.0319094	0.000345153
brevxs-28.6701388888889	brevxs	-28.6701	0.0283604	brevxs	-28.6701	0.029117	0.000756665
brevxs-29.16875	brevxs	-29.1687	0.0258235	brevxs	-29.1687	0.0237827	-0.00204085
brevxs-29.6673611111111	brevxs	-29.6674	0.0235315	brevxs	-29.6674	0.0217537	-0.00177785
brevxs-3.24097222222223	brevxs	-3.24097	0.0859882	brevxs	-3.24097	0.0914219	0.0054337
brevxs-3.73958333333333	brevxs	-3.73958	0.0933369	brevxs	-3.73958	0.100083	0.00674633
brevxs-30.1659722222222	brevxs	-30.166	0.0246153	brevxs	-30.166	0.0198118	-0.00480356
brevxs-30.6645833333333	brevxs	-30.6646	0.0257776	brevxs	-30.6646	0.0192357	-0.00654192
brevxs-31.1631944444444	brevxs	-31.1632	0.0234454	brevxs	-31.1632	0.0175871	-0.0058583
brevxs-31.6618055555556	brevxs	-31.6618	0.0233488	brevxs	-31.6618	0.0198299	-0.00351884
brevxs-32.1604166666667	brevxs	-32.1604	0.0332567	brevxs	-32.1604	0.0347534	0.00149672
brevxs-32.6590277777778	brevxs	-32.659	0.0252774	brevxs	-32.659	0.0251521	-0.000125237
brevxs-33.1576388888889	brevxs	-33.1576	0.0199606	brevxs	-33.1576	0.0197601	-0.000200513
brevxs-33.65625	brevxs	-33.6562	0.0223572	brevxs	-33.6562	0.0192122	-0.00314505
brevxs-34.1548611111111	brevxs	-34.1549	0.0240473	brevxs	-34.1549	0.0235375	-0.000509781
brevxs-34.6534722222222	brevxs	-34.6535	0.0413564	brevxs	-34.6535	0.0354675	-0.00588886
brevxs-35.1520833333333	brevxs	-35.1521	0.0188063	brevxs	-35.1521	0.0132875	-0.00551886
brevxs-35.6506944444444	brevxs	-35.6507	0.0213163	brevxs	-35.6507	0.0217743	0.000458013
brevxs-36.1493055555556	brevxs	-36.1493	0.0160103	brevxs	-36.1493	0.0130298	-0.00298043
brevxs-36.6479166666667	brevxs	-36.6479	0.0235015	brevxs	-36.6479	0.0239337	0.000432171
brevxs-37.1465277777778	brevxs	-37.1465	0.0248972	brevxs	-37.1465	0.0216704	-0.00322681
brevxs-37.6451388888889	brevxs	-37.6451	0.0144041	brevxs	-37.6451	0.0165888	0.00218468
brevxs-38.14375	brevxs	-38.1437	0.0201976	brevxs	-38.1437	0.0189947	-0.00120298
brevxs-38.6423611111111	brevxs	-38.6424	0.0180321	brevxs	-38.6424	0.0177488	-0.000283222
brevxs-39.1409722222222	brevxs	-39.141	0.00374347	brevxs	-39.141	0.0036284	-0.00011507
brevxs-39.6395833333333	brevxs	-39.6396	0.0102443	brevxs	-39.6396	0.0103755	0.000131174
brevxs-4.23819444444445	brevxs	-4.23819	0.0970554	brevxs	-4.23819	0.0995038	0.00244839
brevxs-4.73680555555556	brevxs	-4.73681	0.102313	brevxs	-4.73681	0.107896	0.00558247
brevxs-40.1381944444445	brevxs	-40.1382	0.00965683	brevxs	-40.1382	0.0101298	0.000472939
brevxs-40.6368055555556	brevxs	-40.6368	0.00924434	brevxs	-40.6368	0.0102907	0.00104637
brevxs-41.1354166666667	brevxs	-41.1354	0.0108982	brevxs	-41.1354	0.0148877	0.00398948
brevxs-41.6340277777778	brevxs	-41.634	0.00327469	brevxs	-41.634	0.00447452	0.00119983
brevxs-42.1326388888889	brevxs	-42.1326	0.00316676	brevxs	-42.1326	0.00344691	0.000280155
brevxs-42.63125	brevxs	-42.6312	0.00598796	brevxs	-42.6312	0.00575347	-0.000234495
brevxs-43.1298611111111	brevxs	-43.1299	0.00749721	brevxs	-43.1299	0.00668444	-0.00081277
brevxs-43.6284722222222	brevxs	-43.6285	0.00551107	brevxs	-43.6285	0.0056365	0.00012543
brevxs-44.1270833333333	brevxs	-44.1271	0.0017961	brevxs	-44.1271	0.00130617	-0.000489937
brevxs-44.6256944444444	brevxs	-44.6257	0.00228848	brevxs	-44.6257	0.00117439	-0.00111409
brevxs-45.1243055555556	brevxs	-45.1243	0.00181853	brevxs	-45.1243	0.000698301	-0.00112023
brevxs-45.6229166666667	brevxs	-45.6229	0.00053108	brevxs	-45.6229	0.00035403	-0.00017705
brevxs-46.1215277777778	brevxs	-46.1215	0.000613662	brevxs	-46.1215	0.00047314	-0.000140521
brevxs-46.6201388888889	brevxs	-46.6201	0.00127664	brevxs	-46.6201	0.000565652	-0.000710984
brevxs-47.11875	brevxs	-47.1188	0.00240895	brevxs	-47.1188	0.00168041	-0.000728542
brevxs-47.6173611111111	brevxs	-47.6174	0.00130452	brevxs	-47.6174	0.00106317	-0.00024135
brevxs-48.1159722222222	brevxs	-48.116	0.000744703	brevxs	-48.116	0.000992359	0.000247656
brevxs-48.6145833333333	brevxs	-48.6146	0.000187501	brevxs	-48.6146	0.000427027	0.000239526
brevxs-49.1131944444444	brevxs	-49.1132	7.25198e-06	brevxs	-49.1132	3.84864e-05	3.12344e-05
brevxs-49.6118055555555	brevxs	-49.6118	2.69105e-06	brevxs	-49.6118	3.36315e-06	6.72093e-07
brevxs-5.23541666666667	brevxs	-5.23542	0.105799	brevxs	-5.23542	0.113308	0.00750905
brevxs-5.73402777777778	brevxs	-5.73403	0.11019	brevxs	-5.73403	0.118294	0.00810432
brevxs-50.1104166666667	brevxs	-50.1104	4.8953e-07	brevxs	-50.1104	0	-4.8953e-07
brevxs-50.6090277777778	brevxs	-50.609	0	brevxs	-50.609	0	0
brevxs-51.1076388888889	brevxs	-51.1076	0	brevxs	-51.1076	0	0
brevxs-51.60625	brevxs	-51.6062	0	brevxs	-51.6062	0	0
brevxs-52.1048611111111	brevxs	-52.1049	0	brevxs	-52.1049	0	0
brevxs-52.6034722222222	brevxs	-52.6035	0	brevxs	-52.6035	0	0
brevxs-53.1020833333333	brevxs	-53.1021	0	brevxs	-53.1021	0	0
brevxs-53.6006944444445	brevxs	-53.6007	0	brevxs	-53.6007	0	0
brevxs-54.0993055555556	brevxs	-54.0993	0	brevxs	-54.0993	0	0
brevxs-54.5979166666667	brevxs	-54.5979	0	brevxs	-54.5979	0	0
brevxs-55.0965277777778	brevxs	-55.0965	0	brevxs	-55.0965	0	0
brevxs-55.5951388888889	brevxs	-55.5951	0	brevxs	-55.5951	0	0
brevxs-6.23263888888889	brevxs	-6.23264	0.10453	brevxs	-6.23264	0.115359	0.0108293
brevxs-6.73125	brevxs	-6.73125	0.108292	brevxs	-6.73125	0.118841	0.0105486
brevxs-7.22986111111111	brevxs	-7.22986	0.119896	brevxs	-7.22986	0.128064	0.00816744
brevxs-7.72847222222222	brevxs	-7.72847	0.126216	brevxs	-7.72847	0.136322	0.010106
brevxs-8.22708333333334	brevxs	-8.22708	0.129942	brevxs	-8.22708	0.141862	0.01192
brevxs-8.72569444444444	brevxs	-8.72569	0.139792	brevxs	-8.72569	0.147843	0.00805072
brevxs-9.22430555555556	brevxs	-9.22431	0.131261	brevxs	-9.22431	0.139032	0.00777146
brevxs-9.72291666666666	brevxs	-9.72292	0.122702	brevxs	-9.72292	0.129666	0.00696327
brevxs0.249305555555551	brevxs	0.249306	0.0672059	brevxs	0.249306	0.0652918	-0.00191402
brevxs0.747916666666669	brevxs	0.747917	0.0635206	brevxs	0.747917	0.0650947	0.00157413
brevxs1.24652777777777	brevxs	1.24653	0.0658329	brevxs	1.24653	0.0707445	0.00491158
brevxs1.74513888888889	brevxs	1.74514	0.0714562	brevxs	1.74514	0.0796162	0.00816007
brevxs10.2215277777778	brevxs	10.2215	0.10013	brevxs	10.2215	0.10049	0.000359876
brevxs10.7201388888889	brevxs	10.7201	0.0771375	brevxs	10.7201	0.0781056	0.000968086
brevxs11.21875	brevxs	11.2188	0.0689114	brevxs	11.2188	0.0701624	0.00125095
brevxs11.7173611111111	brevxs	11.7174	0.0611432	brevxs	11.7174	0.0608138	-0.000329338
brevxs12.2159722222222	brevxs	12.216	0.0632043	brevxs	12.216	0.0627099	-0.000494426
brevxs12.7145833333333	brevxs	12.7146	0.0623706	brevxs	12.7146	0.0621415	-0.000229081
brevxs13.2131944444444	brevxs	13.2132	0.0634237	brevxs	13.2132	0.0641164	0.000692773
brevxs13.7118055555556	brevxs	13.7118	0.0613232	brevxs	13.7118	0.06252	0.00119675
brevxs14.2104166666667	brevxs	14.2104	0.0671516	brevxs	14.2104	0.0681533	0.0010017
brevxs14.7090277777778	brevxs	14.709	0.0577709	brevxs	14.709	0.062431	0.00466007
brevxs15.2076388888889	brevxs	15.2076	0.0578075	brevxs	15.2076	0.0609267	0.00311918
brevxs15.70625	brevxs	15.7063	0.067033	brevxs	15.7063	0.0711279	0.00409489
brevxs16.2048611111111	brevxs	16.2049	0.0763677	brevxs	16.2049	0.08247	0.0061023
brevxs16.7034722222222	brevxs	16.7035	0.0869584	brevxs	16.7035	0.0927779	0.00581946
brevxs17.2020833333333	brevxs	17.2021	0.0959437	brevxs	17.2021	0.103796	0.00785209
brevxs17.7006944444444	brevxs	17.7007	0.110136	brevxs	17.7007	0.120099	0.00996287
brevxs18.1993055555556	brevxs	18.1993	0.12969	brevxs	18.1993	0.139743	0.0100535
brevxs18.6979166666667	brevxs	18.6979	0.132024	brevxs	18.6979	0.144241	0.0122163
brevxs19.1965277777778	brevxs	19.1965	0.125135	brevxs	19.1965	0.13621	0.0110755
brevxs19.6951388888889	brevxs	19.6951	0.122103	brevxs	19.6951	0.132725	0.010622
brevxs2.24375000000001	brevxs	2.24375	0.0734585	brevxs	2.24375	0.0859886	0.0125301
brevxs2.74236111111111	brevxs	2.74236	0.076149	brevxs	2.74236	0.0847802	0.00863116
brevxs20.19375	brevxs	20.1937	0.121662	brevxs	20.1937	0.130982	0.00931924
brevxs20.6923611111111	brevxs	20.6924	0.112964	brevxs	20.6924	0.120953	0.0079894
brevxs21.1909722222222	brevxs	21.191	0.106994	brevxs	21.191	0.113282	0.00628772
brevxs21.6895833333333	brevxs	21.6896	0.102099	brevxs	21.6896	0.10781	0.00571153
brevxs22.1881944444444	brevxs	22.1882	0.100702	brevxs	22.1882	0.106668	0.00596558
brevxs22.6868055555556	brevxs	22.6868	0.0930927	brevxs	22.6868	0.0984117	0.00531904
brevxs23.1854166666667	brevxs	23.1854	0.0844205	brevxs	23.1854	0.0890384	0.00461789
brevxs23.6840277777778	brevxs	23.684	0.085265	brevxs	23.684	0.0902602	0.00499519
brevxs24.1826388888889	brevxs	24.1826	0.0737966	brevxs	24.1826	0.0785748	0.00477825
brevxs24.68125	brevxs	24.6813	0.0707695	brevxs	24.6813	0.0737721	0.00300262
brevxs25.1798611111111	brevxs	25.1799	0.0713631	brevxs	25.1799	0.0743201	0.00295707
brevxs25.6784722222222	brevxs	25.6785	0.0669543	brevxs	25.6785	0.0687407	0.00178633
brevxs26.1770833333333	brevxs	26.1771	0.0631758	brevxs	26.1771	0.0649758	0.00180002
brevxs26.6756944444444	brevxs	26.6757	0.0613013	brevxs	26.6757	0.0606405	-0.000660767
brevxs27.1743055555556	brevxs	27.1743	0.0565165	brevxs	27.1743	0.0553574	-0.00115907
brevxs27.6729166666667	brevxs	27.6729	0.057275	brevxs	27.6729	0.0545304	-0.00274455
brevxs28.1715277777778	brevxs	28.1715	0.0566548	brevxs	28.1715	0.0540618	-0.00259304
brevxs28.6701388888889	brevxs	28.6701	0.0552324	brevxs	28.6701	0.0535214	-0.00171106
brevxs29.16875	brevxs	29.1687	0.0527598	brevxs	29.1687	0.0515944	-0.0011654
brevxs29.6673611111111	brevxs	29.6674	0.0484158	brevxs	29.6674	0.0475497	-0.00086617
brevxs3.24097222222223	brevxs	3.24097	0.0820614	brevxs	3.24097	0.0880849	0.00602352
brevxs3.73958333333333	brevxs	3.73958	0.0854044	brevxs	3.73958	0.0902222	0.00481772
brevxs30.1659722222222	brevxs	30.166	0.0407282	brevxs	30.166	0.0412804	0.00055218
brevxs30.6645833333333	brevxs	30.6646	0.0339909	brevxs	30.6646	0.0346777	0.000686831
brevxs31.1631944444444	brevxs	31.1632	0.0310251	brevxs	31.1632	0.0326901	0.00166497
brevxs31.6618055555556	brevxs	31.6618	0.0281478	brevxs	31.6618	0.0296152	0.00146738
brevxs32.1604166666667	brevxs	32.1604	0.0233098	brevxs	32.1604	0.0242541	0.000944293
brevxs32.6590277777778	brevxs	32.659	0.0178777	brevxs	32.659	0.0184107	0.000533047
brevxs33.1576388888889	brevxs	33.1576	0.0141605	brevxs	33.1576	0.0146629	0.000502397
brevxs33.65625	brevxs	33.6562	0.0138935	brevxs	33.6562	0.0146286	0.000735096
brevxs34.1548611111111	brevxs	34.1549	0.0118512	brevxs	34.1549	0.0120765	0.000225275
brevxs34.6534722222222	brevxs	34.6535	0.0111782	brevxs	34.6535	0.0119243	0.000746104
brevxs35.1520833333333	brevxs	35.1521	0.0132247	brevxs	35.1521	0.0130104	-0.000214285
brevxs35.6506944444444	brevxs	35.6507	0.00890254	brevxs	35.6507	0.00885095	-5.15983e-05
brevxs36.1493055555556	brevxs	36.1493	0.00830982	brevxs	36.1493	0.00745819	-0.000851623
brevxs36.6479166666667	brevxs	36.6479	0.0154384	brevxs	36.6479	0.014125	-0.00131338
brevxs37.1465277777778	brevxs	37.1465	0.00718177	brevxs	37.1465	0.00662515	-0.000556622
brevxs37.6451388888889	brevxs	37.6451	0.00705533	brevxs	37.6451	0.00590271	-0.00115262
brevxs38.14375	brevxs	38.1437	0.00659306	brevxs	38.1437	0.00693411	0.000341047
brevxs38.6423611111111	brevxs	38.6424	0.00544909	brevxs	38.6424	0.00457472	-0.000874366
brevxs39.1409722222222	brevxs	39.141	0.00654723	brevxs	39.141	0.00554418	-0.00100305
brevxs39.6395833333333	brevxs	39.6396	0.0108875	brevxs	39.6396	0.00909266	-0.00179488
brevxs4.23819444444445	brevxs	4.23819	0.114025	brevxs	4.23819	0.108892	-0.00513316
brevxs4.73680555555555	brevxs	4.73681	0.119793	brevxs	4.73681	0.118925	-0.000867947
brevxs40.1381944444444	brevxs	40.1382	0.0103356	brevxs	40.1382	0.00977601	-0.000559552
brevxs40.6368055555556	brevxs	40.6368	0.0116776	brevxs	40.6368	0.0118794	0.00020179
brevxs41.1354166666667	brevxs	41.1354	0.0110967	brevxs	41.1354	0.0109772	-0.000119503
brevxs41.6340277777778	brevxs	41.634	0.00912381	brevxs	41.634	0.00830748	-0.000816335
brevxs42.1326388888889	brevxs	42.1326	0.00807295	brevxs	42.1326	0.0071643	-0.00090865
brevxs42.63125	brevxs	42.6313	0.00612543	brevxs	42.6313	0.00567298	-0.000452451
brevxs43.1298611111111	brevxs	43.1299	0.00516462	brevxs	43.1299	0.0051769	1.22792e-05
brevxs43.6284722222222	brevxs	43.6285	0.00382469	brevxs	43.6285	0.00312676	-0.000697924
brevxs44.1270833333333	brevxs	44.1271	0.00280985	brevxs	44.1271	0.00250981	-0.000300046
brevxs44.6256944444444	brevxs	44.6257	0.00213544	brevxs	44.6257	0.00197856	-0.000156882
brevxs45.1243055555556	brevxs	45.1243	0.0017933	brevxs	45.1243	0.00169541	-9.78913e-05
brevxs45.6229166666667	brevxs	45.6229	0.0019822	brevxs	45.6229	0.00208132	9.91122e-05
brevxs46.1215277777778	brevxs	46.1215	0.00235901	brevxs	46.1215	0.00266655	0.000307536
brevxs46.6201388888889	brevxs	46.6201	0.00187727	brevxs	46.6201	0.00239343	0.000516159
brevxs47.11875	brevxs	47.1187	0.00141763	brevxs	47.1187	0.00172357	0.000305939
brevxs47.6173611111111	brevxs	47.6174	0.001387	brevxs	47.6174	0.00166177	0.000274778
brevxs48.1159722222222	brevxs	48.116	0.000963586	brevxs	48.116	0.00118414	0.000220554
brevxs48.6145833333333	brevxs	48.6146	0.000851426	brevxs	48.6146	0.0010739	0.00022247
brevxs49.1131944444444	brevxs	49.1132	0.00069701	brevxs	49.1132	0.000797693	0.000100684
brevxs49.6118055555556	brevxs	49.6118	0.000597854	brevxs	49.6118	0.000723741	0.000125887
brevxs5.23541666666667	brevxs	5.23542	0.123601	brevxs	5.23542	0.129951	0.00635057
brevxs5.73402777777778	brevxs	5.73403	0.124077	brevxs	5.73403	0.123145	-0.000931984
brevxs50.1104166666667	brevxs	50.1104	0.000613482	brevxs	50.1104	0.000753494	0.000140011
brevxs50.6090277777778	brevxs	50.609	0.000646771	brevxs	50.609	0.00075978	0.000113009
brevxs51.1076388888889	brevxs	51.1076	0.000581974	brevxs	51.1076	0.00065036	6.83868e-05
brevxs51.60625	brevxs	51.6063	0.000559438	brevxs	51.6063	0.000643466	8.40281e-05
brevxs52.1048611111111	brevxs	52.1049	0.000491671	brevxs	52.1049	0.000602775	0.000111103
brevxs52.6034722222222	brevxs	52.6035	0.00045373	brevxs	52.6035	0.00058218	0.00012845
brevxs53.1020833333333	brevxs	53.1021	0.00041912	brevxs	53.1021	0.00058798	0.000168859
brevxs53.6006944444444	brevxs	53.6007	0.000380383	brevxs	53.6007	0.000543926	0.000163543
brevxs54.0993055555556	brevxs	54.0993	0.000329062	brevxs	54.0993	0.000484412	0.00015535
brevxs54.5979166666667	brevxs	54.5979	0.000294751	brevxs	54.5979	0.000462539	0.000167788
brevxs55.0965277777778	brevxs	55.0965	0.00025219	brevxs	55.0965	0.000489936	0.000237747
brevxs55.5951388888889	brevxs	55.5951	0.000215358	brevxs	55.5951	0.000470531	0.000255172
brevxs56.09375	brevxs	56.0938	0.000189091	brevxs	56.0938	0.000468584	0.000279493
brevxs56.5923611111111	brevxs	56.5924	0.00016112	brevxs	56.5924	0.000452343	0.000291223
brevxs57.0909722222222	brevxs	57.091	0.000122701	brevxs	57.091	0.000456052	0.00033335
brevxs57.5895833333333	brevxs	57.5896	9.22554e-05	brevxs	57.5896	0.000409875	0.00031762
brevxs58.0881944444444	brevxs	58.0882	6.72054e-05	brevxs	58.0882	0.000367385	0.00030018
brevxs58.5868055555556	brevxs	58.5868	4.05896e-05	brevxs	58.5868	0.000281133	0.000240544
brevxs59.0854166666667	brevxs	59.0854	2.24985e-05	brevxs	59.0854	0.000170545	0.000148047
brevxs59.5840277777778	brevxs	59.584	8.53651e-06	brevxs	59.584	8.70955e-05	7.8559e-05
brevxs6.23263888888889	brevxs	6.23264	0.109199	brevxs	6.23264	0.104212	-0.00498673
brevxs6.73125	brevxs	6.73125	0.0952975	brevxs	6.73125	0.0907916	-0.00450592
brevxs60.0826388888889	brevxs	60.0826	2.52363e-06	brevxs	60.0826	3.74782e-05	3.49546e-05
brevxs60.58125	brevxs	60.5812	6.08174e-07	brevxs	60.5812	4.47698e-06	3.86881e-06
brevxs61.0798611111111	brevxs	61.0799	0	brevxs	61.0799	1.38798e-06	1.38798e-06
brevxs61.5784722222222	brevxs	61.5785	0	brevxs	61.5785	5.8427e-07	5.8427e-07
brevxs62.0770833333333	brevxs	62.0771	3.66022e-08	brevxs	62.0771	2.98121e-07	2.61519e-07
brevxs62.5756944444444	brevxs	62.5757	3.4539e-08	brevxs	62.5757	2.24507e-08	-1.20883e-08
brevxs63.0743055555556	brevxs	63.0743	0	brevxs	63.0743	0	0
brevxs63.5729166666667	brevxs	63.5729	0	brevxs	63.5729	0	0
brevxs64.0715277777778	brevxs	64.0715	0	brevxs	64.0715	0	0
brevxs64.5701388888889	brevxs	64.5701	0	brevxs	64.5701	0	0
brevxs65.06875	brevxs	65.0687	0	brevxs	65.0687	0	0
brevxs65.5673611111111	brevxs	65.5674	0	brevxs	65.5674	0	0
brevxs66.0659722222222	brevxs	66.066	0	brevxs	66.066	0	0
brevxs66.5645833333333	brevxs	66.5646	0	brevxs	66.5646	0	0
brevxs67.0631944444444	brevxs	67.0632	0	brevxs	67.0632	0	0
brevxs67.5618055555556	brevxs	67.5618	0	brevxs	67.5618	0	0
brevxs68.0604166666667	brevxs	68.0604	0	brevxs	68.0604	0	0
brevxs68.5590277777778	brevxs	68.559	0	brevxs	68.559	0	0
brevxs69.0576388888889	brevxs	69.0576	0	brevxs	69.0576	0	0
brevxs69.55625	brevxs	69.5563	0	brevxs	69.5563	0	0
brevxs7.22986111111111	brevxs	7.22986	0.101976	brevxs	7.22986	0.0991162	-0.00285944
brevxs7.72847222222222	brevxs	7.72847	0.0930739	brevxs	7.72847	0.0944896	0.00141572
brevxs70.0548611111111	brevxs	70.0549	0	brevxs	70.0549	0	0
brevxs70.5534722222222	brevxs	70.5535	0	brevxs	70.5535	0	0
brevxs71.0520833333333	brevxs	71.0521	0	brevxs	71.0521	0	0
brevxs71.5506944444444	brevxs	71.5507	0	brevxs	71.5507	0	0
brevxs72.0493055555555	brevxs	72.0493	0	brevxs	72.0493	0	0
brevxs72.5479166666667	brevxs	72.5479	0	brevxs	72.5479	0	0
brevxs73.0465277777778	brevxs	73.0465	0	brevxs	73.0465	0	0
brevxs73.5451388888889	brevxs	73.5451	0	brevxs	73.5451	0	0
brevxs74.04375	brevxs	74.0438	0	brevxs	74.0438	0	0
brevxs74.5423611111111	brevxs	74.5424	0	brevxs	74.5424	0	0
brevxs75.0409722222222	brevxs	75.041	0	brevxs	75.041	0	0
brevxs75.5395833333333	brevxs	75.5396	0	brevxs	75.5396	0	0
brevxs76.0381944444444	brevxs	76.0382	0	brevxs	76.0382	0	0
brevxs76.5368055555556	brevxs	76.5368	0	brevxs	76.5368	0	0
brevxs77.0354166666667	brevxs	77.0354	0	brevxs	77.0354	0	0
brevxs77.5340277777778	brevxs	77.534	0	brevxs	77.534	0	0
brevxs78.0326388888889	brevxs	78.0326	0	brevxs	78.0326	0	0
brevxs78.53125	brevxs	78.5312	0	brevxs	78.5312	0	0
brevxs79.0298611111111	brevxs	79.0299	0	brevxs	79.0299	0	0
brevxs79.5284722222222	brevxs	79.5285	0	brevxs	79.5285	0	0
brevxs8.22708333333333	brevxs	8.22708	0.0971553	brevxs	8.22708	0.0983731	0.00121776
brevxs8.72569444444444	brevxs	8.72569	0.0968237	brevxs	8.72569	0.100089	0.003265
brevxs80.0270833333333	brevxs	80.0271	0	brevxs	80.0271	0	0
brevxs80.5256944444444	brevxs	80.5257	0	brevxs	80.5257	0	0
brevxs81.0243055555556	brevxs	81.0243	0	brevxs	81.0243	0	0
brevxs81.5229166666667	brevxs	81.5229	0	brevxs	81.5229	0	0
brevxs82.0215277777778	brevxs	82.0215	0	brevxs	82.0215	0	0
brevxs82.5201388888889	brevxs	82.5201	0	brevxs	82.5201	0	0
brevxs83.01875	brevxs	83.0187	0	brevxs	83.0187	0	0
brevxs9.22430555555556	brevxs	9.22431	0.0981136	brevxs	9.22431	0.104461	0.00634767
brevxs9.72291666666666	brevxs	9.72292	0.0947214	brevxs	9.72292	0.0962807	0.00155931
brrgtrt-0.249305555555551	brrgtrt	-0.249306	0.276974	brrgtrt	-0.249306	0.236675	-0.0402992
brrgtrt-0.747916666666669	brrgtrt	-0.747917	0.277038	brrgtrt	-0.747917	0.221726	-0.0553127
brrgtrt-1.24652777777779	brrgtrt	-1.24653	0.286962	brrgtrt	-1.24653	0.212949	-0.0740122
brrgtrt-1.74513888888889	brrgtrt	-1.74514	0.315763	brrgtrt	-1.74514	0.239627	-0.0761357
brrgtrt-10.2215277777778	brrgtrt	-10.2215	0.584743	brrgtrt	-10.2215	0.618248	0.0335058
brrgtrt-10.7201388888889	brrgtrt	-10.7201	0.590462	brrgtrt	-10.7201	0.627211	0.0367487
brrgtrt-11.21875	brrgtrt	-11.2188	0.608591	brrgtrt	-11.2188	0.641041	0.0324505
brrgtrt-11.7173611111111	brrgtrt	-11.7174	0.564481	brrgtrt	-11.7174	0.603183	0.0387023
brrgtrt-12.2159722222222	brrgtrt	-12.216	0.563015	brrgtrt	-12.216	0.612788	0.0497736
brrgtrt-12.7145833333333	brrgtrt	-12.7146	0.538762	brrgtrt	-12.7146	0.574972	0.0362098
brrgtrt-13.2131944444444	brrgtrt	-13.2132	0.485779	brrgtrt	-13.2132	0.522793	0.0370144
brrgtrt-13.7118055555556	brrgtrt	-13.7118	0.454179	brrgtrt	-13.7118	0.484123	0.0299441
brrgtrt-14.2104166666667	brrgtrt	-14.2104	0.39566	brrgtrt	-14.2104	0.426224	0.030564
brrgtrt-14.7090277777778	brrgtrt	-14.709	0.351274	brrgtrt	-14.709	0.386415	0.0351412
brrgtrt-15.2076388888889	brrgtrt	-15.2076	0.331187	brrgtrt	-15.2076	0.353635	0.0224482
brrgtrt-15.70625	brrgtrt	-15.7063	0.289437	brrgtrt	-15.7063	0.303578	0.0141414
brrgtrt-16.2048611111111	brrgtrt	-16.2049	0.287293	brrgtrt	-16.2049	0.300668	0.0133749
brrgtrt-16.7034722222222	brrgtrt	-16.7035	0.301376	brrgtrt	-16.7035	0.309285	0.00790934
brrgtrt-17.2020833333333	brrgtrt	-17.2021	0.253916	brrgtrt	-17.2021	0.260543	0.00662702
brrgtrt-17.7006944444445	brrgtrt	-17.7007	0.248385	brrgtrt	-17.7007	0.254257	0.00587183
brrgtrt-18.1993055555556	brrgtrt	-18.1993	0.243716	brrgtrt	-18.1993	0.248142	0.00442636
brrgtrt-18.6979166666667	brrgtrt	-18.6979	0.274515	brrgtrt	-18.6979	0.286076	0.0115606
brrgtrt-19.1965277777778	brrgtrt	-19.1965	0.257999	brrgtrt	-19.1965	0.260844	0.00284525
brrgtrt-19.6951388888889	brrgtrt	-19.6951	0.24948	brrgtrt	-19.6951	0.249123	-0.000356935
brrgtrt-2.24375000000001	brrgtrt	-2.24375	0.346271	brrgtrt	-2.24375	0.281269	-0.0650023
brrgtrt-2.74236111111111	brrgtrt	-2.74236	0.36335	brrgtrt	-2.74236	0.305381	-0.0579685
brrgtrt-20.19375	brrgtrt	-20.1937	0.243291	brrgtrt	-20.1937	0.248654	0.00536335
brrgtrt-20.6923611111111	brrgtrt	-20.6924	0.218406	brrgtrt	-20.6924	0.229214	0.0108079
brrgtrt-21.1909722222222	brrgtrt	-21.191	0.209955	brrgtrt	-21.191	0.217161	0.00720616
brrgtrt-21.6895833333333	brrgtrt	-21.6896	0.178472	brrgtrt	-21.6896	0.184251	0.00577975
brrgtrt-22.1881944444444	brrgtrt	-22.1882	0.168206	brrgtrt	-22.1882	0.17773	0.00952432
brrgtrt-22.6868055555556	brrgtrt	-22.6868	0.165439	brrgtrt	-22.6868	0.176013	0.0105741
brrgtrt-23.1854166666667	brrgtrt	-23.1854	0.147126	brrgtrt	-23.1854	0.162621	0.0154948
brrgtrt-23.6840277777778	brrgtrt	-23.684	0.120614	brrgtrt	-23.684	0.136339	0.0157246
brrgtrt-24.1826388888889	brrgtrt	-24.1826	0.111623	brrgtrt	-24.1826	0.13007	0.0184465
brrgtrt-24.68125	brrgtrt	-24.6813	0.100258	brrgtrt	-24.6813	0.117649	0.0173914
brrgtrt-25.1798611111111	brrgtrt	-25.1799	0.0894609	brrgtrt	-25.1799	0.104591	0.0151305
brrgtrt-25.6784722222222	brrgtrt	-25.6785	0.0707476	brrgtrt	-25.6785	0.0850836	0.014336
brrgtrt-26.1770833333333	brrgtrt	-26.1771	0.0659613	brrgtrt	-26.1771	0.0790183	0.0130569
brrgtrt-26.6756944444444	brrgtrt	-26.6757	0.0608377	brrgtrt	-26.6757	0.0727849	0.0119473
brrgtrt-27.1743055555556	brrgtrt	-27.1743	0.0568055	brrgtrt	-27.1743	0.0680598	0.0112542
brrgtrt-27.6729166666667	brrgtrt	-27.6729	0.0525812	brrgtrt	-27.6729	0.0646031	0.0120219
brrgtrt-28.1715277777778	brrgtrt	-28.1715	0.0455714	brrgtrt	-28.1715	0.0577316	0.0121602
brrgtrt-28.6701388888889	brrgtrt	-28.6701	0.0353469	brrgtrt	-28.6701	0.0470255	0.0116786
brrgtrt-29.16875	brrgtrt	-29.1687	0.0324643	brrgtrt	-29.1687	0.0434763	0.0110119
brrgtrt-29.6673611111111	brrgtrt	-29.6674	0.02543	brrgtrt	-29.6674	0.0329276	0.00749765
[truncated: 5,255 more rows]
