# Supplementary material for: Unequal climate impacts on global values of natural capital
Source: Nature. 2023 Dec 18;625(7996):722–7. doi: 10.1038/s41586-023-06769-z (PMC10808060; doi:10.1038/s41586-023-06769-z)
Supplement: Supplementary file 10 — Source Data Extended Data Fig. 5 [file 41586_2023_6769_MOESM10_ESM.xlsx]

## Sheet: PanelA
PFT	y	Percent
Boreal summergreen broadleleaved	-55.5951	0
Boreal evergreen needleleaved	-55.5951	0
Boreal summergreen needleleaved	-55.5951	0
Boreal/Temperate grass	-55.5951	0.998975
Temperate broadleaved summergreen	-55.5951	0
Temperate broadleaved evergreen	-55.5951	0
Temperate needleleaved evergreen	-55.5951	0
Tropical Grass	-55.5951	9.0311e-06
Tropical broadleaved evergreen	-55.5951	0
Tropical broadleaved raingreen	-55.5951	0
Boreal summergreen broadleleaved	-55.0965	0
Boreal evergreen needleleaved	-55.0965	0
Boreal summergreen needleleaved	-55.0965	0
Boreal/Temperate grass	-55.0965	0.998975
Temperate broadleaved summergreen	-55.0965	0
Temperate broadleaved evergreen	-55.0965	0
Temperate needleleaved evergreen	-55.0965	0
Tropical Grass	-55.0965	9.0311e-06
Tropical broadleaved evergreen	-55.0965	0
Tropical broadleaved raingreen	-55.0965	0
Boreal summergreen broadleleaved	-54.5979	0
Boreal evergreen needleleaved	-54.5979	0
Boreal summergreen needleleaved	-54.5979	0
Boreal/Temperate grass	-54.5979	0.843489
Temperate broadleaved summergreen	-54.5979	0
Temperate broadleaved evergreen	-54.5979	0
Temperate needleleaved evergreen	-54.5979	0
Tropical Grass	-54.5979	6.72047e-05
Tropical broadleaved evergreen	-54.5979	0
Tropical broadleaved raingreen	-54.5979	0
Boreal summergreen broadleleaved	-54.0993	0
Boreal evergreen needleleaved	-54.0993	0
Boreal summergreen needleleaved	-54.0993	0
Boreal/Temperate grass	-54.0993	0.843489
Temperate broadleaved summergreen	-54.0993	0
Temperate broadleaved evergreen	-54.0993	0
Temperate needleleaved evergreen	-54.0993	0
Tropical Grass	-54.0993	6.72047e-05
Tropical broadleaved evergreen	-54.0993	0
Tropical broadleaved raingreen	-54.0993	0
Boreal summergreen broadleleaved	-53.6007	0
Boreal evergreen needleleaved	-53.6007	0
Boreal summergreen needleleaved	-53.6007	0
Boreal/Temperate grass	-53.6007	0.867556
Temperate broadleaved summergreen	-53.6007	0.000253766
Temperate broadleaved evergreen	-53.6007	0.00046815
Temperate needleleaved evergreen	-53.6007	0.000418535
Tropical Grass	-53.6007	9.01967e-06
Tropical broadleaved evergreen	-53.6007	5.83581e-05
Tropical broadleaved raingreen	-53.6007	4.42398e-05
Boreal summergreen broadleleaved	-53.1021	0
Boreal evergreen needleleaved	-53.1021	0
Boreal summergreen needleleaved	-53.1021	0
Boreal/Temperate grass	-53.1021	0.867556
Temperate broadleaved summergreen	-53.1021	0.000253766
Temperate broadleaved evergreen	-53.1021	0.00046815
Temperate needleleaved evergreen	-53.1021	0.000418535
Tropical Grass	-53.1021	9.01967e-06
Tropical broadleaved evergreen	-53.1021	5.83581e-05
Tropical broadleaved raingreen	-53.1021	4.42398e-05
Boreal summergreen broadleleaved	-52.6035	0
Boreal evergreen needleleaved	-52.6035	0
Boreal summergreen needleleaved	-52.6035	0
Boreal/Temperate grass	-52.6035	0.902109
Temperate broadleaved summergreen	-52.6035	0.00303487
Temperate broadleaved evergreen	-52.6035	0.00636006
Temperate needleleaved evergreen	-52.6035	0.00677855
Tropical Grass	-52.6035	8.88508e-06
Tropical broadleaved evergreen	-52.6035	0.000200576
Tropical broadleaved raingreen	-52.6035	0.000184277
Boreal summergreen broadleleaved	-52.1049	0
Boreal evergreen needleleaved	-52.1049	0
Boreal summergreen needleleaved	-52.1049	0
Boreal/Temperate grass	-52.1049	0.902109
Temperate broadleaved summergreen	-52.1049	0.00303487
Temperate broadleaved evergreen	-52.1049	0.00636006
Temperate needleleaved evergreen	-52.1049	0.00677855
Tropical Grass	-52.1049	8.88508e-06
Tropical broadleaved evergreen	-52.1049	0.000200576
Tropical broadleaved raingreen	-52.1049	0.000184277
Boreal summergreen broadleleaved	-51.6062	0
Boreal evergreen needleleaved	-51.6062	0
Boreal summergreen needleleaved	-51.6062	0
Boreal/Temperate grass	-51.6062	0.88969
Temperate broadleaved summergreen	-51.6062	0.00455792
Temperate broadleaved evergreen	-51.6062	0.00671472
Temperate needleleaved evergreen	-51.6062	0.0092791
Tropical Grass	-51.6062	8.9016e-06
Tropical broadleaved evergreen	-51.6062	0.00018082
Tropical broadleaved raingreen	-51.6062	0.000210547
Boreal summergreen broadleleaved	-51.1076	0
Boreal evergreen needleleaved	-51.1076	0
Boreal summergreen needleleaved	-51.1076	0
Boreal/Temperate grass	-51.1076	0.88969
Temperate broadleaved summergreen	-51.1076	0.00455792
Temperate broadleaved evergreen	-51.1076	0.00671472
Temperate needleleaved evergreen	-51.1076	0.0092791
Tropical Grass	-51.1076	8.9016e-06
Tropical broadleaved evergreen	-51.1076	0.00018082
Tropical broadleaved raingreen	-51.1076	0.000210547
Boreal summergreen broadleleaved	-50.609	0
Boreal evergreen needleleaved	-50.609	0
Boreal summergreen needleleaved	-50.609	0
Boreal/Temperate grass	-50.609	0.667267
Temperate broadleaved summergreen	-50.609	0.00617352
Temperate broadleaved evergreen	-50.609	0.105057
Temperate needleleaved evergreen	-50.609	0.117787
Tropical Grass	-50.609	7.21967e-06
Tropical broadleaved evergreen	-50.609	0.000587431
Tropical broadleaved raingreen	-50.609	0.00042831
Boreal summergreen broadleleaved	-50.1104	0
Boreal evergreen needleleaved	-50.1104	0
Boreal summergreen needleleaved	-50.1104	0
Boreal/Temperate grass	-50.1104	0.667267
Temperate broadleaved summergreen	-50.1104	0.00617352
Temperate broadleaved evergreen	-50.1104	0.105057
Temperate needleleaved evergreen	-50.1104	0.117787
Tropical Grass	-50.1104	7.21967e-06
Tropical broadleaved evergreen	-50.1104	0.000587431
Tropical broadleaved raingreen	-50.1104	0.00042831
Boreal summergreen broadleleaved	-49.6118	0
Boreal evergreen needleleaved	-49.6118	0
Boreal summergreen needleleaved	-49.6118	0
Boreal/Temperate grass	-49.6118	0.844896
Temperate broadleaved summergreen	-49.6118	0.010151
Temperate broadleaved evergreen	-49.6118	0.0170859
Temperate needleleaved evergreen	-49.6118	0.0232541
Tropical Grass	-49.6118	8.70737e-06
Tropical broadleaved evergreen	-49.6118	0.000335945
Tropical broadleaved raingreen	-49.6118	0.000304334
Boreal summergreen broadleleaved	-49.1132	0
Boreal evergreen needleleaved	-49.1132	0
Boreal summergreen needleleaved	-49.1132	0
Boreal/Temperate grass	-49.1132	0.844896
Temperate broadleaved summergreen	-49.1132	0.010151
Temperate broadleaved evergreen	-49.1132	0.0170859
Temperate needleleaved evergreen	-49.1132	0.0232541
Tropical Grass	-49.1132	8.70737e-06
Tropical broadleaved evergreen	-49.1132	0.000335945
Tropical broadleaved raingreen	-49.1132	0.000304334
Boreal summergreen broadleleaved	-48.6146	0
Boreal evergreen needleleaved	-48.6146	0
Boreal summergreen needleleaved	-48.6146	0
Boreal/Temperate grass	-48.6146	0.690842
Temperate broadleaved summergreen	-48.6146	0.00744778
Temperate broadleaved evergreen	-48.6146	0.0403937
Temperate needleleaved evergreen	-48.6146	0.0481543
Tropical Grass	-48.6146	8.24635e-06
Tropical broadleaved evergreen	-48.6146	0.000270659
Tropical broadleaved raingreen	-48.6146	0.000303969
Boreal summergreen broadleleaved	-48.116	0
Boreal evergreen needleleaved	-48.116	0
Boreal summergreen needleleaved	-48.116	0
Boreal/Temperate grass	-48.116	0.690842
Temperate broadleaved summergreen	-48.116	0.00744778
Temperate broadleaved evergreen	-48.116	0.0403937
Temperate needleleaved evergreen	-48.116	0.0481543
Tropical Grass	-48.116	8.24635e-06
Tropical broadleaved evergreen	-48.116	0.000270659
Tropical broadleaved raingreen	-48.116	0.000303969
Boreal summergreen broadleleaved	-47.6174	0
Boreal evergreen needleleaved	-47.6174	0
Boreal summergreen needleleaved	-47.6174	0
Boreal/Temperate grass	-47.6174	0.475241
Temperate broadleaved summergreen	-47.6174	0.0120046
Temperate broadleaved evergreen	-47.6174	0.272982
Temperate needleleaved evergreen	-47.6174	0.0357783
Tropical Grass	-47.6174	6.37522e-06
Tropical broadleaved evergreen	-47.6174	0.00053005
Tropical broadleaved raingreen	-47.6174	0.00042729
Boreal summergreen broadleleaved	-47.1188	0
Boreal evergreen needleleaved	-47.1188	0
Boreal summergreen needleleaved	-47.1188	0
Boreal/Temperate grass	-47.1188	0.475241
Temperate broadleaved summergreen	-47.1188	0.0120046
Temperate broadleaved evergreen	-47.1188	0.272982
Temperate needleleaved evergreen	-47.1188	0.0357783
Tropical Grass	-47.1188	6.37522e-06
Tropical broadleaved evergreen	-47.1188	0.00053005
Tropical broadleaved raingreen	-47.1188	0.00042729
Boreal summergreen broadleleaved	-46.6201	0
Boreal evergreen needleleaved	-46.6201	0
Boreal summergreen needleleaved	-46.6201	0
Boreal/Temperate grass	-46.6201	0.489279
Temperate broadleaved summergreen	-46.6201	0.0103551
Temperate broadleaved evergreen	-46.6201	0.241467
Temperate needleleaved evergreen	-46.6201	0.113837
Tropical Grass	-46.6201	5.69638e-06
Tropical broadleaved evergreen	-46.6201	0.000254205
Tropical broadleaved raingreen	-46.6201	0.000233698
Boreal summergreen broadleleaved	-46.1215	0
Boreal evergreen needleleaved	-46.1215	0
Boreal summergreen needleleaved	-46.1215	0
Boreal/Temperate grass	-46.1215	0.489279
Temperate broadleaved summergreen	-46.1215	0.0103551
Temperate broadleaved evergreen	-46.1215	0.241467
Temperate needleleaved evergreen	-46.1215	0.113837
Tropical Grass	-46.1215	5.69638e-06
Tropical broadleaved evergreen	-46.1215	0.000254205
Tropical broadleaved raingreen	-46.1215	0.000233698
Boreal summergreen broadleleaved	-45.6229	0
Boreal evergreen needleleaved	-45.6229	0
Boreal summergreen needleleaved	-45.6229	0
Boreal/Temperate grass	-45.6229	0.50776
Temperate broadleaved summergreen	-45.6229	0.0162085
Temperate broadleaved evergreen	-45.6229	0.13121
Temperate needleleaved evergreen	-45.6229	0.113687
Tropical Grass	-45.6229	6.1297e-06
Tropical broadleaved evergreen	-45.6229	0.000783314
Tropical broadleaved raingreen	-45.6229	0.000544989
Boreal summergreen broadleleaved	-45.1243	0
Boreal evergreen needleleaved	-45.1243	0
Boreal summergreen needleleaved	-45.1243	0
Boreal/Temperate grass	-45.1243	0.50776
Temperate broadleaved summergreen	-45.1243	0.0162085
Temperate broadleaved evergreen	-45.1243	0.13121
Temperate needleleaved evergreen	-45.1243	0.113687
Tropical Grass	-45.1243	6.1297e-06
Tropical broadleaved evergreen	-45.1243	0.000783314
Tropical broadleaved raingreen	-45.1243	0.000544989
Boreal summergreen broadleleaved	-44.6257	0
Boreal evergreen needleleaved	-44.6257	0
Boreal summergreen needleleaved	-44.6257	0
Boreal/Temperate grass	-44.6257	0.374516
Temperate broadleaved summergreen	-44.6257	0.0449963
Temperate broadleaved evergreen	-44.6257	0.205466
Temperate needleleaved evergreen	-44.6257	0.114478
Tropical Grass	-44.6257	5.1469e-06
Tropical broadleaved evergreen	-44.6257	0.00494607
Tropical broadleaved raingreen	-44.6257	0.00539895
Boreal summergreen broadleleaved	-44.1271	0
Boreal evergreen needleleaved	-44.1271	0
Boreal summergreen needleleaved	-44.1271	0
Boreal/Temperate grass	-44.1271	0.374516
Temperate broadleaved summergreen	-44.1271	0.0449963
Temperate broadleaved evergreen	-44.1271	0.205466
Temperate needleleaved evergreen	-44.1271	0.114478
Tropical Grass	-44.1271	5.1469e-06
Tropical broadleaved evergreen	-44.1271	0.00494607
Tropical broadleaved raingreen	-44.1271	0.00539895
Boreal summergreen broadleleaved	-43.6285	0
Boreal evergreen needleleaved	-43.6285	0
Boreal summergreen needleleaved	-43.6285	0
Boreal/Temperate grass	-43.6285	0.202175
Temperate broadleaved summergreen	-43.6285	0.088942
Temperate broadleaved evergreen	-43.6285	0.385648
Temperate needleleaved evergreen	-43.6285	0.096205
Tropical Grass	-43.6285	3.56826e-06
Tropical broadleaved evergreen	-43.6285	0.015937
Tropical broadleaved raingreen	-43.6285	0.0163436
Boreal summergreen broadleleaved	-43.1299	0
Boreal evergreen needleleaved	-43.1299	0
Boreal summergreen needleleaved	-43.1299	0
Boreal/Temperate grass	-43.1299	0.202175
Temperate broadleaved summergreen	-43.1299	0.088942
Temperate broadleaved evergreen	-43.1299	0.385648
Temperate needleleaved evergreen	-43.1299	0.096205
Tropical Grass	-43.1299	3.56826e-06
Tropical broadleaved evergreen	-43.1299	0.015937
Tropical broadleaved raingreen	-43.1299	0.0163436
Boreal summergreen broadleleaved	-42.6312	0
Boreal evergreen needleleaved	-42.6312	0
Boreal summergreen needleleaved	-42.6312	0
Boreal/Temperate grass	-42.6312	0.281133
Temperate broadleaved summergreen	-42.6312	0.0406852
Temperate broadleaved evergreen	-42.6312	0.339859
Temperate needleleaved evergreen	-42.6312	0.121704
Tropical Grass	-42.6312	4.34959e-06
Tropical broadleaved evergreen	-42.6312	0.00365807
Tropical broadleaved raingreen	-42.6312	0.00176198
Boreal summergreen broadleleaved	-42.1326	0
Boreal evergreen needleleaved	-42.1326	0
Boreal summergreen needleleaved	-42.1326	0
Boreal/Temperate grass	-42.1326	0.281133
Temperate broadleaved summergreen	-42.1326	0.0406852
Temperate broadleaved evergreen	-42.1326	0.339859
Temperate needleleaved evergreen	-42.1326	0.121704
Tropical Grass	-42.1326	4.34959e-06
Tropical broadleaved evergreen	-42.1326	0.00365807
Tropical broadleaved raingreen	-42.1326	0.00176198
Boreal summergreen broadleleaved	-41.634	0
Boreal evergreen needleleaved	-41.634	0
Boreal summergreen needleleaved	-41.634	0
Boreal/Temperate grass	-41.634	0.318885
Temperate broadleaved summergreen	-41.634	0.0908269
Temperate broadleaved evergreen	-41.634	0.321425
Temperate needleleaved evergreen	-41.634	0.10389
Tropical Grass	-41.634	4.07556e-06
Tropical broadleaved evergreen	-41.634	0.00826356
Tropical broadleaved raingreen	-41.634	0.00955117
Boreal summergreen broadleleaved	-41.1354	0
Boreal evergreen needleleaved	-41.1354	0
Boreal summergreen needleleaved	-41.1354	0
Boreal/Temperate grass	-41.1354	0.318885
Temperate broadleaved summergreen	-41.1354	0.0908269
Temperate broadleaved evergreen	-41.1354	0.321425
Temperate needleleaved evergreen	-41.1354	0.10389
Tropical Grass	-41.1354	4.07556e-06
Tropical broadleaved evergreen	-41.1354	0.00826356
Tropical broadleaved raingreen	-41.1354	0.00955117
Boreal summergreen broadleleaved	-40.6368	0
Boreal evergreen needleleaved	-40.6368	0
Boreal summergreen needleleaved	-40.6368	0
Boreal/Temperate grass	-40.6368	0.13827
Temperate broadleaved summergreen	-40.6368	0.127577
Temperate broadleaved evergreen	-40.6368	0.325298
Temperate needleleaved evergreen	-40.6368	0.0547135
Tropical Grass	-40.6368	3.70011e-06
Tropical broadleaved evergreen	-40.6368	0.0241663
Tropical broadleaved raingreen	-40.6368	0.0255163
Boreal summergreen broadleleaved	-40.1382	0
Boreal evergreen needleleaved	-40.1382	0
Boreal summergreen needleleaved	-40.1382	0
Boreal/Temperate grass	-40.1382	0.13827
Temperate broadleaved summergreen	-40.1382	0.127577
Temperate broadleaved evergreen	-40.1382	0.325298
Temperate needleleaved evergreen	-40.1382	0.0547135
Tropical Grass	-40.1382	3.70011e-06
Tropical broadleaved evergreen	-40.1382	0.0241663
Tropical broadleaved raingreen	-40.1382	0.0255163
Boreal summergreen broadleleaved	-39.6396	0
Boreal evergreen needleleaved	-39.6396	0
Boreal summergreen needleleaved	-39.6396	0
Boreal/Temperate grass	-39.6396	0.143942
Temperate broadleaved summergreen	-39.6396	0.134986
Temperate broadleaved evergreen	-39.6396	0.300519
Temperate needleleaved evergreen	-39.6396	0.0430321
Tropical Grass	-39.6396	4.03978e-06
Tropical broadleaved evergreen	-39.6396	0.0216238
Tropical broadleaved raingreen	-39.6396	0.00903078
Boreal summergreen broadleleaved	-39.141	0
Boreal evergreen needleleaved	-39.141	0
Boreal summergreen needleleaved	-39.141	0
Boreal/Temperate grass	-39.141	0.143942
Temperate broadleaved summergreen	-39.141	0.134986
Temperate broadleaved evergreen	-39.141	0.300519
Temperate needleleaved evergreen	-39.141	0.0430321
Tropical Grass	-39.141	4.03978e-06
Tropical broadleaved evergreen	-39.141	0.0216238
Tropical broadleaved raingreen	-39.141	0.00903078
Boreal summergreen broadleleaved	-38.6424	0
Boreal evergreen needleleaved	-38.6424	0
Boreal summergreen needleleaved	-38.6424	0
Boreal/Temperate grass	-38.6424	0.140011
Temperate broadleaved summergreen	-38.6424	0.14371
Temperate broadleaved evergreen	-38.6424	0.249219
Temperate needleleaved evergreen	-38.6424	0.0264034
Tropical Grass	-38.6424	3.91842e-06
Tropical broadleaved evergreen	-38.6424	0.0160432
Tropical broadleaved raingreen	-38.6424	0.0116787
Boreal summergreen broadleleaved	-38.1437	0
Boreal evergreen needleleaved	-38.1437	0
Boreal summergreen needleleaved	-38.1437	0
Boreal/Temperate grass	-38.1437	0.140011
Temperate broadleaved summergreen	-38.1437	0.14371
Temperate broadleaved evergreen	-38.1437	0.249219
Temperate needleleaved evergreen	-38.1437	0.0264034
Tropical Grass	-38.1437	3.91842e-06
Tropical broadleaved evergreen	-38.1437	0.0160432
Tropical broadleaved raingreen	-38.1437	0.0116787
Boreal summergreen broadleleaved	-37.6451	0
Boreal evergreen needleleaved	-37.6451	0
Boreal summergreen needleleaved	-37.6451	0
Boreal/Temperate grass	-37.6451	0.110425
Temperate broadleaved summergreen	-37.6451	0.155634
Temperate broadleaved evergreen	-37.6451	0.257311
Temperate needleleaved evergreen	-37.6451	0.0328952
Tropical Grass	-37.6451	3.64378e-06
Tropical broadleaved evergreen	-37.6451	0.0198535
Tropical broadleaved raingreen	-37.6451	0.01733
Boreal summergreen broadleleaved	-37.1465	0
Boreal evergreen needleleaved	-37.1465	0
Boreal summergreen needleleaved	-37.1465	0
Boreal/Temperate grass	-37.1465	0.110425
Temperate broadleaved summergreen	-37.1465	0.155634
Temperate broadleaved evergreen	-37.1465	0.257311
Temperate needleleaved evergreen	-37.1465	0.0328952
Tropical Grass	-37.1465	3.64378e-06
Tropical broadleaved evergreen	-37.1465	0.0198535
Tropical broadleaved raingreen	-37.1465	0.01733
Boreal summergreen broadleleaved	-36.6479	0
Boreal evergreen needleleaved	-36.6479	0
Boreal summergreen needleleaved	-36.6479	0
Boreal/Temperate grass	-36.6479	0.131185
Temperate broadleaved summergreen	-36.6479	0.114667
Temperate broadleaved evergreen	-36.6479	0.217256
Temperate needleleaved evergreen	-36.6479	0.028329
Tropical Grass	-36.6479	3.96372e-06
Tropical broadleaved evergreen	-36.6479	0.0188895
Tropical broadleaved raingreen	-36.6479	0.0104209
Boreal summergreen broadleleaved	-36.1493	0
Boreal evergreen needleleaved	-36.1493	0
Boreal summergreen needleleaved	-36.1493	0
Boreal/Temperate grass	-36.1493	0.131185
Temperate broadleaved summergreen	-36.1493	0.114667
Temperate broadleaved evergreen	-36.1493	0.217256
Temperate needleleaved evergreen	-36.1493	0.028329
Tropical Grass	-36.1493	3.96372e-06
Tropical broadleaved evergreen	-36.1493	0.0188895
Tropical broadleaved raingreen	-36.1493	0.0104209
Boreal summergreen broadleleaved	-35.6507	0
Boreal evergreen needleleaved	-35.6507	0
Boreal summergreen needleleaved	-35.6507	0
Boreal/Temperate grass	-35.6507	0.160993
Temperate broadleaved summergreen	-35.6507	0.127625
Temperate broadleaved evergreen	-35.6507	0.176361
Temperate needleleaved evergreen	-35.6507	0.0186689
Tropical Grass	-35.6507	4.53917e-06
Tropical broadleaved evergreen	-35.6507	0.0203478
Tropical broadleaved raingreen	-35.6507	0.0146152
Boreal summergreen broadleleaved	-35.1521	0
Boreal evergreen needleleaved	-35.1521	0
Boreal summergreen needleleaved	-35.1521	0
Boreal/Temperate grass	-35.1521	0.160993
Temperate broadleaved summergreen	-35.1521	0.127625
Temperate broadleaved evergreen	-35.1521	0.176361
Temperate needleleaved evergreen	-35.1521	0.0186689
Tropical Grass	-35.1521	4.53917e-06
Tropical broadleaved evergreen	-35.1521	0.0203478
Tropical broadleaved raingreen	-35.1521	0.0146152
Boreal summergreen broadleleaved	-34.6535	0
Boreal evergreen needleleaved	-34.6535	0
Boreal summergreen needleleaved	-34.6535	0
Boreal/Temperate grass	-34.6535	0.277098
Temperate broadleaved summergreen	-34.6535	0.096415
Temperate broadleaved evergreen	-34.6535	0.124103
Temperate needleleaved evergreen	-34.6535	0.000757468
Tropical Grass	-34.6535	5.6329e-06
Tropical broadleaved evergreen	-34.6535	0.0172587
Tropical broadleaved raingreen	-34.6535	0.0289922
Boreal summergreen broadleleaved	-34.1549	0
Boreal evergreen needleleaved	-34.1549	0
Boreal summergreen needleleaved	-34.1549	0
Boreal/Temperate grass	-34.1549	0.277098
Temperate broadleaved summergreen	-34.1549	0.096415
Temperate broadleaved evergreen	-34.1549	0.124103
Temperate needleleaved evergreen	-34.1549	0.000757468
Tropical Grass	-34.1549	5.6329e-06
Tropical broadleaved evergreen	-34.1549	0.0172587
Tropical broadleaved raingreen	-34.1549	0.0289922
Boreal summergreen broadleleaved	-33.6562	0
Boreal evergreen needleleaved	-33.6562	0
Boreal summergreen needleleaved	-33.6562	0
Boreal/Temperate grass	-33.6562	0.25351
Temperate broadleaved summergreen	-33.6562	0.0475801
Temperate broadleaved evergreen	-33.6562	0.0622412
Temperate needleleaved evergreen	-33.6562	0.000575242
Tropical Grass	-33.6562	0.00746335
Tropical broadleaved evergreen	-33.6562	0.00697444
Tropical broadleaved raingreen	-33.6562	0.00988846
Boreal summergreen broadleleaved	-33.1576	0
Boreal evergreen needleleaved	-33.1576	0
Boreal summergreen needleleaved	-33.1576	0
Boreal/Temperate grass	-33.1576	0.25351
Temperate broadleaved summergreen	-33.1576	0.0475801
Temperate broadleaved evergreen	-33.1576	0.0622412
Temperate needleleaved evergreen	-33.1576	0.000575242
Tropical Grass	-33.1576	0.00746335
Tropical broadleaved evergreen	-33.1576	0.00697444
Tropical broadleaved raingreen	-33.1576	0.00988846
Boreal summergreen broadleleaved	-32.659	0
Boreal evergreen needleleaved	-32.659	0
Boreal summergreen needleleaved	-32.659	0
Boreal/Temperate grass	-32.659	0.280145
Temperate broadleaved summergreen	-32.659	0.042202
Temperate broadleaved evergreen	-32.659	0.0386511
Temperate needleleaved evergreen	-32.659	0.000102227
Tropical Grass	-32.659	0.01662
Tropical broadleaved evergreen	-32.659	0.00624744
Tropical broadleaved raingreen	-32.659	0.0267876
Boreal summergreen broadleleaved	-32.1604	0
Boreal evergreen needleleaved	-32.1604	0
Boreal summergreen needleleaved	-32.1604	0
Boreal/Temperate grass	-32.1604	0.280145
Temperate broadleaved summergreen	-32.1604	0.042202
Temperate broadleaved evergreen	-32.1604	0.0386511
Temperate needleleaved evergreen	-32.1604	0.000102227
Tropical Grass	-32.1604	0.01662
Tropical broadleaved evergreen	-32.1604	0.00624744
Tropical broadleaved raingreen	-32.1604	0.0267876
Boreal summergreen broadleleaved	-31.6618	0
Boreal evergreen needleleaved	-31.6618	0
Boreal summergreen needleleaved	-31.6618	0
Boreal/Temperate grass	-31.6618	0.293273
Temperate broadleaved summergreen	-31.6618	0.0549123
Temperate broadleaved evergreen	-31.6618	0.0442053
Temperate needleleaved evergreen	-31.6618	1.24471e-05
Tropical Grass	-31.6618	0.0510546
Tropical broadleaved evergreen	-31.6618	0.0131238
Tropical broadleaved raingreen	-31.6618	0.0174297
Boreal summergreen broadleleaved	-31.1632	0
Boreal evergreen needleleaved	-31.1632	0
Boreal summergreen needleleaved	-31.1632	0
Boreal/Temperate grass	-31.1632	0.293273
Temperate broadleaved summergreen	-31.1632	0.0549123
Temperate broadleaved evergreen	-31.1632	0.0442053
Temperate needleleaved evergreen	-31.1632	1.24471e-05
Tropical Grass	-31.1632	0.0510546
Tropical broadleaved evergreen	-31.1632	0.0131238
Tropical broadleaved raingreen	-31.1632	0.0174297
Boreal summergreen broadleleaved	-30.6646	0
Boreal evergreen needleleaved	-30.6646	0
Boreal summergreen needleleaved	-30.6646	0
Boreal/Temperate grass	-30.6646	0.215443
Temperate broadleaved summergreen	-30.6646	0.047325
Temperate broadleaved evergreen	-30.6646	0.034813
Temperate needleleaved evergreen	-30.6646	4.19738e-06
Tropical Grass	-30.6646	0.127256
Tropical broadleaved evergreen	-30.6646	0.00379663
Tropical broadleaved raingreen	-30.6646	0.0102651
Boreal summergreen broadleleaved	-30.166	0
Boreal evergreen needleleaved	-30.166	0
Boreal summergreen needleleaved	-30.166	0
Boreal/Temperate grass	-30.166	0.215443
Temperate broadleaved summergreen	-30.166	0.047325
Temperate broadleaved evergreen	-30.166	0.034813
Temperate needleleaved evergreen	-30.166	4.19738e-06
Tropical Grass	-30.166	0.127256
Tropical broadleaved evergreen	-30.166	0.00379663
Tropical broadleaved raingreen	-30.166	0.0102651
Boreal summergreen broadleleaved	-29.6674	0
Boreal evergreen needleleaved	-29.6674	0
Boreal summergreen needleleaved	-29.6674	0
Boreal/Temperate grass	-29.6674	0.245953
Temperate broadleaved summergreen	-29.6674	0.0421684
Temperate broadleaved evergreen	-29.6674	0.035845
Temperate needleleaved evergreen	-29.6674	3.23695e-05
Tropical Grass	-29.6674	0.090611
Tropical broadleaved evergreen	-29.6674	0.0212652
Tropical broadleaved raingreen	-29.6674	0.0297826
Boreal summergreen broadleleaved	-29.1687	0
Boreal evergreen needleleaved	-29.1687	0
Boreal summergreen needleleaved	-29.1687	0
Boreal/Temperate grass	-29.1687	0.245953
Temperate broadleaved summergreen	-29.1687	0.0421684
Temperate broadleaved evergreen	-29.1687	0.035845
Temperate needleleaved evergreen	-29.1687	3.23695e-05
Tropical Grass	-29.1687	0.090611
Tropical broadleaved evergreen	-29.1687	0.0212652
Tropical broadleaved raingreen	-29.1687	0.0297826
Boreal summergreen broadleleaved	-28.6701	0
Boreal evergreen needleleaved	-28.6701	0
Boreal summergreen needleleaved	-28.6701	0
Boreal/Temperate grass	-28.6701	0.184691
Temperate broadleaved summergreen	-28.6701	0.0344222
Temperate broadleaved evergreen	-28.6701	0.0294666
Temperate needleleaved evergreen	-28.6701	8.85736e-06
Tropical Grass	-28.6701	0.179288
Tropical broadleaved evergreen	-28.6701	0.00663354
Tropical broadleaved raingreen	-28.6701	0.00847461
Boreal summergreen broadleleaved	-28.1715	0
Boreal evergreen needleleaved	-28.1715	0
Boreal summergreen needleleaved	-28.1715	0
Boreal/Temperate grass	-28.1715	0.184691
Temperate broadleaved summergreen	-28.1715	0.0344222
Temperate broadleaved evergreen	-28.1715	0.0294666
Temperate needleleaved evergreen	-28.1715	8.85736e-06
Tropical Grass	-28.1715	0.179288
Tropical broadleaved evergreen	-28.1715	0.00663354
Tropical broadleaved raingreen	-28.1715	0.00847461
Boreal summergreen broadleleaved	-27.6729	0
Boreal evergreen needleleaved	-27.6729	0
Boreal summergreen needleleaved	-27.6729	0
Boreal/Temperate grass	-27.6729	0.220165
Temperate broadleaved summergreen	-27.6729	0.0541903
Temperate broadleaved evergreen	-27.6729	0.0350677
Temperate needleleaved evergreen	-27.6729	4.45708e-05
Tropical Grass	-27.6729	0.131873
Tropical broadleaved evergreen	-27.6729	0.0171506
Tropical broadleaved raingreen	-27.6729	0.0259155
Boreal summergreen broadleleaved	-27.1743	0
Boreal evergreen needleleaved	-27.1743	0
Boreal summergreen needleleaved	-27.1743	0
Boreal/Temperate grass	-27.1743	0.220165
Temperate broadleaved summergreen	-27.1743	0.0541903
Temperate broadleaved evergreen	-27.1743	0.0350677
Temperate needleleaved evergreen	-27.1743	4.45708e-05
Tropical Grass	-27.1743	0.131873
Tropical broadleaved evergreen	-27.1743	0.0171506
Tropical broadleaved raingreen	-27.1743	0.0259155
Boreal summergreen broadleleaved	-26.6757	0
Boreal evergreen needleleaved	-26.6757	0
Boreal summergreen needleleaved	-26.6757	0
Boreal/Temperate grass	-26.6757	0.254679
Temperate broadleaved summergreen	-26.6757	0.0489588
Temperate broadleaved evergreen	-26.6757	0.0416446
Temperate needleleaved evergreen	-26.6757	0.00292843
Tropical Grass	-26.6757	0.135328
Tropical broadleaved evergreen	-26.6757	0.0126934
Tropical broadleaved raingreen	-26.6757	0.0139616
Boreal summergreen broadleleaved	-26.1771	0
Boreal evergreen needleleaved	-26.1771	0
Boreal summergreen needleleaved	-26.1771	0
Boreal/Temperate grass	-26.1771	0.254679
Temperate broadleaved summergreen	-26.1771	0.0489588
Temperate broadleaved evergreen	-26.1771	0.0416446
Temperate needleleaved evergreen	-26.1771	0.00292843
Tropical Grass	-26.1771	0.135328
Tropical broadleaved evergreen	-26.1771	0.0126934
Tropical broadleaved raingreen	-26.1771	0.0139616
Boreal summergreen broadleleaved	-25.6785	0
Boreal evergreen needleleaved	-25.6785	0
Boreal summergreen needleleaved	-25.6785	0
Boreal/Temperate grass	-25.6785	0.270104
Temperate broadleaved summergreen	-25.6785	0.0323824
Temperate broadleaved evergreen	-25.6785	0.0257562
Temperate needleleaved evergreen	-25.6785	0.00207547
Tropical Grass	-25.6785	0.181293
Tropical broadleaved evergreen	-25.6785	0.0303845
Tropical broadleaved raingreen	-25.6785	0.0483123
Boreal summergreen broadleleaved	-25.1799	0
Boreal evergreen needleleaved	-25.1799	0
Boreal summergreen needleleaved	-25.1799	0
Boreal/Temperate grass	-25.1799	0.270104
Temperate broadleaved summergreen	-25.1799	0.0323824
Temperate broadleaved evergreen	-25.1799	0.0257562
Temperate needleleaved evergreen	-25.1799	0.00207547
Tropical Grass	-25.1799	0.181293
Tropical broadleaved evergreen	-25.1799	0.0303845
Tropical broadleaved raingreen	-25.1799	0.0483123
Boreal summergreen broadleleaved	-24.6813	0
Boreal evergreen needleleaved	-24.6813	0
Boreal summergreen needleleaved	-24.6813	0
Boreal/Temperate grass	-24.6813	0.25429
Temperate broadleaved summergreen	-24.6813	0.0207254
Temperate broadleaved evergreen	-24.6813	0.0190006
Temperate needleleaved evergreen	-24.6813	1.80314e-07
Tropical Grass	-24.6813	0.184028
Tropical broadleaved evergreen	-24.6813	0.0257982
Tropical broadleaved raingreen	-24.6813	0.0368386
Boreal summergreen broadleleaved	-24.1826	0
Boreal evergreen needleleaved	-24.1826	0
Boreal summergreen needleleaved	-24.1826	0
Boreal/Temperate grass	-24.1826	0.25429
Temperate broadleaved summergreen	-24.1826	0.0207254
Temperate broadleaved evergreen	-24.1826	0.0190006
Temperate needleleaved evergreen	-24.1826	1.80314e-07
Tropical Grass	-24.1826	0.184028
Tropical broadleaved evergreen	-24.1826	0.0257982
Tropical broadleaved raingreen	-24.1826	0.0368386
Boreal summergreen broadleleaved	-23.684	0
Boreal evergreen needleleaved	-23.684	0
Boreal summergreen needleleaved	-23.684	0
Boreal/Temperate grass	-23.684	0.212517
Temperate broadleaved summergreen	-23.684	0.0107756
Temperate broadleaved evergreen	-23.684	0.0108097
Temperate needleleaved evergreen	-23.684	0.0050182
Tropical Grass	-23.684	0.190873
Tropical broadleaved evergreen	-23.684	0.0289996
Tropical broadleaved raingreen	-23.684	0.0608974
Boreal summergreen broadleleaved	-23.1854	0
Boreal evergreen needleleaved	-23.1854	0
Boreal summergreen needleleaved	-23.1854	0
Boreal/Temperate grass	-23.1854	0.212517
Temperate broadleaved summergreen	-23.1854	0.0107756
Temperate broadleaved evergreen	-23.1854	0.0108097
Temperate needleleaved evergreen	-23.1854	0.0050182
Tropical Grass	-23.1854	0.190873
Tropical broadleaved evergreen	-23.1854	0.0289996
Tropical broadleaved raingreen	-23.1854	0.0608974
Boreal summergreen broadleleaved	-22.6868	0
Boreal evergreen needleleaved	-22.6868	0
Boreal summergreen needleleaved	-22.6868	0
Boreal/Temperate grass	-22.6868	0.217602
Temperate broadleaved summergreen	-22.6868	0.0115874
Temperate broadleaved evergreen	-22.6868	0.00779341
Temperate needleleaved evergreen	-22.6868	0.000616043
Tropical Grass	-22.6868	0.163209
Tropical broadleaved evergreen	-22.6868	0.0448386
Tropical broadleaved raingreen	-22.6868	0.0439137
Boreal summergreen broadleleaved	-22.1882	0
Boreal evergreen needleleaved	-22.1882	0
Boreal summergreen needleleaved	-22.1882	0
Boreal/Temperate grass	-22.1882	0.217602
Temperate broadleaved summergreen	-22.1882	0.0115874
Temperate broadleaved evergreen	-22.1882	0.00779341
Temperate needleleaved evergreen	-22.1882	0.000616043
Tropical Grass	-22.1882	0.163209
Tropical broadleaved evergreen	-22.1882	0.0448386
Tropical broadleaved raingreen	-22.1882	0.0439137
Boreal summergreen broadleleaved	-21.6896	0
Boreal evergreen needleleaved	-21.6896	0
Boreal summergreen needleleaved	-21.6896	0
Boreal/Temperate grass	-21.6896	0.199793
Temperate broadleaved summergreen	-21.6896	0.002474
Temperate broadleaved evergreen	-21.6896	0.00252063
Temperate needleleaved evergreen	-21.6896	0.000125007
Tropical Grass	-21.6896	0.156587
Tropical broadleaved evergreen	-21.6896	0.0909163
Tropical broadleaved raingreen	-21.6896	0.0660826
Boreal summergreen broadleleaved	-21.191	0
Boreal evergreen needleleaved	-21.191	0
Boreal summergreen needleleaved	-21.191	0
Boreal/Temperate grass	-21.191	0.199793
Temperate broadleaved summergreen	-21.191	0.002474
Temperate broadleaved evergreen	-21.191	0.00252063
Temperate needleleaved evergreen	-21.191	0.000125007
Tropical Grass	-21.191	0.156587
Tropical broadleaved evergreen	-21.191	0.0909163
Tropical broadleaved raingreen	-21.191	0.0660826
Boreal summergreen broadleleaved	-20.6924	0
Boreal evergreen needleleaved	-20.6924	0
Boreal summergreen needleleaved	-20.6924	0
Boreal/Temperate grass	-20.6924	0.216131
Temperate broadleaved summergreen	-20.6924	0.0039305
Temperate broadleaved evergreen	-20.6924	0.00164456
Temperate needleleaved evergreen	-20.6924	3.09275e-06
Tropical Grass	-20.6924	0.175212
Tropical broadleaved evergreen	-20.6924	0.102726
Tropical broadleaved raingreen	-20.6924	0.0555929
Boreal summergreen broadleleaved	-20.1937	0
Boreal evergreen needleleaved	-20.1937	0
Boreal summergreen needleleaved	-20.1937	0
Boreal/Temperate grass	-20.1937	0.216131
Temperate broadleaved summergreen	-20.1937	0.0039305
Temperate broadleaved evergreen	-20.1937	0.00164456
Temperate needleleaved evergreen	-20.1937	3.09275e-06
Tropical Grass	-20.1937	0.175212
Tropical broadleaved evergreen	-20.1937	0.102726
Tropical broadleaved raingreen	-20.1937	0.0555929
Boreal summergreen broadleleaved	-19.6951	0
Boreal evergreen needleleaved	-19.6951	0
Boreal summergreen needleleaved	-19.6951	0
Boreal/Temperate grass	-19.6951	0.196655
Temperate broadleaved summergreen	-19.6951	0.00143879
Temperate broadleaved evergreen	-19.6951	0.00122501
Temperate needleleaved evergreen	-19.6951	2.31748e-05
Tropical Grass	-19.6951	0.192076
Tropical broadleaved evergreen	-19.6951	0.100411
Tropical broadleaved raingreen	-19.6951	0.0748293
Boreal summergreen broadleleaved	-19.1965	0
Boreal evergreen needleleaved	-19.1965	0
Boreal summergreen needleleaved	-19.1965	0
Boreal/Temperate grass	-19.1965	0.196655
Temperate broadleaved summergreen	-19.1965	0.00143879
Temperate broadleaved evergreen	-19.1965	0.00122501
Temperate needleleaved evergreen	-19.1965	2.31748e-05
Tropical Grass	-19.1965	0.192076
Tropical broadleaved evergreen	-19.1965	0.100411
Tropical broadleaved raingreen	-19.1965	0.0748293
Boreal summergreen broadleleaved	-18.6979	0
Boreal evergreen needleleaved	-18.6979	0
Boreal summergreen needleleaved	-18.6979	0
Boreal/Temperate grass	-18.6979	0.126151
Temperate broadleaved summergreen	-18.6979	0.00116239
Temperate broadleaved evergreen	-18.6979	0.00150291
Temperate needleleaved evergreen	-18.6979	8.5908e-05
Tropical Grass	-18.6979	0.183854
Tropical broadleaved evergreen	-18.6979	0.123652
Tropical broadleaved raingreen	-18.6979	0.0938801
Boreal summergreen broadleleaved	-18.1993	0
Boreal evergreen needleleaved	-18.1993	0
Boreal summergreen needleleaved	-18.1993	0
Boreal/Temperate grass	-18.1993	0.126151
Temperate broadleaved summergreen	-18.1993	0.00116239
Temperate broadleaved evergreen	-18.1993	0.00150291
Temperate needleleaved evergreen	-18.1993	8.5908e-05
Tropical Grass	-18.1993	0.183854
Tropical broadleaved evergreen	-18.1993	0.123652
Tropical broadleaved raingreen	-18.1993	0.0938801
Boreal summergreen broadleleaved	-17.7007	0
Boreal evergreen needleleaved	-17.7007	0
Boreal summergreen needleleaved	-17.7007	0
Boreal/Temperate grass	-17.7007	0.0986632
Temperate broadleaved summergreen	-17.7007	0.00621121
Temperate broadleaved evergreen	-17.7007	0.00392387
Temperate needleleaved evergreen	-17.7007	9.56141e-05
Tropical Grass	-17.7007	0.154204
Tropical broadleaved evergreen	-17.7007	0.0772898
Tropical broadleaved raingreen	-17.7007	0.0851241
Boreal summergreen broadleleaved	-17.2021	0
Boreal evergreen needleleaved	-17.2021	0
Boreal summergreen needleleaved	-17.2021	0
Boreal/Temperate grass	-17.2021	0.0986632
Temperate broadleaved summergreen	-17.2021	0.00621121
Temperate broadleaved evergreen	-17.2021	0.00392387
Temperate needleleaved evergreen	-17.2021	9.56141e-05
Tropical Grass	-17.2021	0.154204
Tropical broadleaved evergreen	-17.2021	0.0772898
Tropical broadleaved raingreen	-17.2021	0.0851241
Boreal summergreen broadleleaved	-16.7035	0
Boreal evergreen needleleaved	-16.7035	0
Boreal summergreen needleleaved	-16.7035	0
Boreal/Temperate grass	-16.7035	0.118255
Temperate broadleaved summergreen	-16.7035	0.00281249
Temperate broadleaved evergreen	-16.7035	0.00922076
Temperate needleleaved evergreen	-16.7035	0.000689293
Tropical Grass	-16.7035	0.158616
Tropical broadleaved evergreen	-16.7035	0.150661
Tropical broadleaved raingreen	-16.7035	0.103386
Boreal summergreen broadleleaved	-16.2049	0
Boreal evergreen needleleaved	-16.2049	0
Boreal summergreen needleleaved	-16.2049	0
Boreal/Temperate grass	-16.2049	0.118255
Temperate broadleaved summergreen	-16.2049	0.00281249
Temperate broadleaved evergreen	-16.2049	0.00922076
Temperate needleleaved evergreen	-16.2049	0.000689293
Tropical Grass	-16.2049	0.158616
Tropical broadleaved evergreen	-16.2049	0.150661
Tropical broadleaved raingreen	-16.2049	0.103386
Boreal summergreen broadleleaved	-15.7063	0
Boreal evergreen needleleaved	-15.7063	0
Boreal summergreen needleleaved	-15.7063	0
Boreal/Temperate grass	-15.7063	0.153899
Temperate broadleaved summergreen	-15.7063	0.00233869
Temperate broadleaved evergreen	-15.7063	0.0116979
Temperate needleleaved evergreen	-15.7063	0.000111533
Tropical Grass	-15.7063	0.161093
Tropical broadleaved evergreen	-15.7063	0.0968863
Tropical broadleaved raingreen	-15.7063	0.0979451
Boreal summergreen broadleleaved	-15.2076	0
Boreal evergreen needleleaved	-15.2076	0
Boreal summergreen needleleaved	-15.2076	0
Boreal/Temperate grass	-15.2076	0.153899
Temperate broadleaved summergreen	-15.2076	0.00233869
Temperate broadleaved evergreen	-15.2076	0.0116979
Temperate needleleaved evergreen	-15.2076	0.000111533
Tropical Grass	-15.2076	0.161093
Tropical broadleaved evergreen	-15.2076	0.0968863
Tropical broadleaved raingreen	-15.2076	0.0979451
Boreal summergreen broadleleaved	-14.709	0
Boreal evergreen needleleaved	-14.709	0
Boreal summergreen needleleaved	-14.709	0
Boreal/Temperate grass	-14.709	0.1589
Temperate broadleaved summergreen	-14.709	0.000180721
Temperate broadleaved evergreen	-14.709	0.00565697
Temperate needleleaved evergreen	-14.709	0.000308732
Tropical Grass	-14.709	0.167239
Tropical broadleaved evergreen	-14.709	0.138492
Tropical broadleaved raingreen	-14.709	0.132521
Boreal summergreen broadleleaved	-14.2104	0
Boreal evergreen needleleaved	-14.2104	0
Boreal summergreen needleleaved	-14.2104	0
Boreal/Temperate grass	-14.2104	0.1589
Temperate broadleaved summergreen	-14.2104	0.000180721
Temperate broadleaved evergreen	-14.2104	0.00565697
Temperate needleleaved evergreen	-14.2104	0.000308732
Tropical Grass	-14.2104	0.167239
Tropical broadleaved evergreen	-14.2104	0.138492
Tropical broadleaved raingreen	-14.2104	0.132521
Boreal summergreen broadleleaved	-13.7118	0
Boreal evergreen needleleaved	-13.7118	0
Boreal summergreen needleleaved	-13.7118	0
Boreal/Temperate grass	-13.7118	0.151256
Temperate broadleaved summergreen	-13.7118	0.00239733
Temperate broadleaved evergreen	-13.7118	0.0202016
Temperate needleleaved evergreen	-13.7118	2.99893e-09
Tropical Grass	-13.7118	0.181603
Tropical broadleaved evergreen	-13.7118	0.125947
Tropical broadleaved raingreen	-13.7118	0.19415
Boreal summergreen broadleleaved	-13.2132	0
Boreal evergreen needleleaved	-13.2132	0
Boreal summergreen needleleaved	-13.2132	0
Boreal/Temperate grass	-13.2132	0.151256
Temperate broadleaved summergreen	-13.2132	0.00239733
Temperate broadleaved evergreen	-13.2132	0.0202016
Temperate needleleaved evergreen	-13.2132	2.99893e-09
Tropical Grass	-13.2132	0.181603
Tropical broadleaved evergreen	-13.2132	0.125947
Tropical broadleaved raingreen	-13.2132	0.19415
Boreal summergreen broadleleaved	-12.7146	0
Boreal evergreen needleleaved	-12.7146	0
Boreal summergreen needleleaved	-12.7146	0
Boreal/Temperate grass	-12.7146	0.174182
Temperate broadleaved summergreen	-12.7146	0.00117728
Temperate broadleaved evergreen	-12.7146	0.00436082
Temperate needleleaved evergreen	-12.7146	4.31036e-06
Tropical Grass	-12.7146	0.174127
Tropical broadleaved evergreen	-12.7146	0.18739
Tropical broadleaved raingreen	-12.7146	0.223112
Boreal summergreen broadleleaved	-12.216	0
Boreal evergreen needleleaved	-12.216	0
Boreal summergreen needleleaved	-12.216	0
Boreal/Temperate grass	-12.216	0.174182
Temperate broadleaved summergreen	-12.216	0.00117728
Temperate broadleaved evergreen	-12.216	0.00436082
Temperate needleleaved evergreen	-12.216	4.31036e-06
Tropical Grass	-12.216	0.174127
Tropical broadleaved evergreen	-12.216	0.18739
Tropical broadleaved raingreen	-12.216	0.223112
Boreal summergreen broadleleaved	-11.7174	0
Boreal evergreen needleleaved	-11.7174	0
Boreal summergreen needleleaved	-11.7174	0
Boreal/Temperate grass	-11.7174	0.134436
Temperate broadleaved summergreen	-11.7174	6.9274e-07
Temperate broadleaved evergreen	-11.7174	0.00553896
Temperate needleleaved evergreen	-11.7174	0
Tropical Grass	-11.7174	0.13288
Tropical broadleaved evergreen	-11.7174	0.261547
Tropical broadleaved raingreen	-11.7174	0.261122
Boreal summergreen broadleleaved	-11.2188	0
Boreal evergreen needleleaved	-11.2188	0
Boreal summergreen needleleaved	-11.2188	0
Boreal/Temperate grass	-11.2188	0.134436
Temperate broadleaved summergreen	-11.2188	6.9274e-07
Temperate broadleaved evergreen	-11.2188	0.00553896
Temperate needleleaved evergreen	-11.2188	0
Tropical Grass	-11.2188	0.13288
Tropical broadleaved evergreen	-11.2188	0.261547
Tropical broadleaved raingreen	-11.2188	0.261122
Boreal summergreen broadleleaved	-10.7201	0
Boreal evergreen needleleaved	-10.7201	0
Boreal summergreen needleleaved	-10.7201	0
Boreal/Temperate grass	-10.7201	0.120739
Temperate broadleaved summergreen	-10.7201	4.07204e-05
Temperate broadleaved evergreen	-10.7201	0.00214582
Temperate needleleaved evergreen	-10.7201	0
Tropical Grass	-10.7201	0.120402
Tropical broadleaved evergreen	-10.7201	0.289458
Tropical broadleaved raingreen	-10.7201	0.298693
Boreal summergreen broadleleaved	-10.2215	0
Boreal evergreen needleleaved	-10.2215	0
Boreal summergreen needleleaved	-10.2215	0
Boreal/Temperate grass	-10.2215	0.120739
Temperate broadleaved summergreen	-10.2215	4.07204e-05
Temperate broadleaved evergreen	-10.2215	0.00214582
Temperate needleleaved evergreen	-10.2215	0
Tropical Grass	-10.2215	0.120402
Tropical broadleaved evergreen	-10.2215	0.289458
Tropical broadleaved raingreen	-10.2215	0.298693
Boreal summergreen broadleleaved	-9.72292	0
Boreal evergreen needleleaved	-9.72292	0
Boreal summergreen needleleaved	-9.72292	0
Boreal/Temperate grass	-9.72292	0.123976
Temperate broadleaved summergreen	-9.72292	0.000261016
Temperate broadleaved evergreen	-9.72292	0.00861026
Temperate needleleaved evergreen	-9.72292	0
Tropical Grass	-9.72292	0.148832
Tropical broadleaved evergreen	-9.72292	0.247314
Tropical broadleaved raingreen	-9.72292	0.306977
Boreal summergreen broadleleaved	-9.22431	0
Boreal evergreen needleleaved	-9.22431	0
Boreal summergreen needleleaved	-9.22431	0
Boreal/Temperate grass	-9.22431	0.123976
Temperate broadleaved summergreen	-9.22431	0.000261016
Temperate broadleaved evergreen	-9.22431	0.00861026
Temperate needleleaved evergreen	-9.22431	0
Tropical Grass	-9.22431	0.148832
Tropical broadleaved evergreen	-9.22431	0.247314
Tropical broadleaved raingreen	-9.22431	0.306977
Boreal summergreen broadleleaved	-8.72569	0
Boreal evergreen needleleaved	-8.72569	0
Boreal summergreen needleleaved	-8.72569	0
Boreal/Temperate grass	-8.72569	0.117133
Temperate broadleaved summergreen	-8.72569	2.60059e-05
Temperate broadleaved evergreen	-8.72569	0.00411498
Temperate needleleaved evergreen	-8.72569	0
Tropical Grass	-8.72569	0.16046
Tropical broadleaved evergreen	-8.72569	0.24102
Tropical broadleaved raingreen	-8.72569	0.339343
Boreal summergreen broadleleaved	-8.22708	0
Boreal evergreen needleleaved	-8.22708	0
Boreal summergreen needleleaved	-8.22708	0
Boreal/Temperate grass	-8.22708	0.117133
Temperate broadleaved summergreen	-8.22708	2.60059e-05
Temperate broadleaved evergreen	-8.22708	0.00411498
Temperate needleleaved evergreen	-8.22708	0
Tropical Grass	-8.22708	0.16046
Tropical broadleaved evergreen	-8.22708	0.24102
Tropical broadleaved raingreen	-8.22708	0.339343
Boreal summergreen broadleleaved	-7.72847	0
Boreal evergreen needleleaved	-7.72847	0
Boreal summergreen needleleaved	-7.72847	0
Boreal/Temperate grass	-7.72847	0.122688
Temperate broadleaved summergreen	-7.72847	1.25739e-06
Temperate broadleaved evergreen	-7.72847	0.00130465
Temperate needleleaved evergreen	-7.72847	0
Tropical Grass	-7.72847	0.163883
Tropical broadleaved evergreen	-7.72847	0.231834
Tropical broadleaved raingreen	-7.72847	0.323489
Boreal summergreen broadleleaved	-7.22986	0
Boreal evergreen needleleaved	-7.22986	0
Boreal summergreen needleleaved	-7.22986	0
Boreal/Temperate grass	-7.22986	0.122688
Temperate broadleaved summergreen	-7.22986	1.25739e-06
Temperate broadleaved evergreen	-7.22986	0.00130465
Temperate needleleaved evergreen	-7.22986	0
Tropical Grass	-7.22986	0.163883
Tropical broadleaved evergreen	-7.22986	0.231834
Tropical broadleaved raingreen	-7.22986	0.323489
Boreal summergreen broadleleaved	-6.73125	0
Boreal evergreen needleleaved	-6.73125	0
Boreal summergreen needleleaved	-6.73125	0
Boreal/Temperate grass	-6.73125	0.125634
Temperate broadleaved summergreen	-6.73125	4.50703e-06
Temperate broadleaved evergreen	-6.73125	0.00570706
Temperate needleleaved evergreen	-6.73125	0
Tropical Grass	-6.73125	0.153937
Tropical broadleaved evergreen	-6.73125	0.225463
Tropical broadleaved raingreen	-6.73125	0.326401
Boreal summergreen broadleleaved	-6.23264	0
Boreal evergreen needleleaved	-6.23264	0
Boreal summergreen needleleaved	-6.23264	0
Boreal/Temperate grass	-6.23264	0.125634
Temperate broadleaved summergreen	-6.23264	4.50703e-06
Temperate broadleaved evergreen	-6.23264	0.00570706
Temperate needleleaved evergreen	-6.23264	0
Tropical Grass	-6.23264	0.153937
Tropical broadleaved evergreen	-6.23264	0.225463
Tropical broadleaved raingreen	-6.23264	0.326401
Boreal summergreen broadleleaved	-5.73403	0
Boreal evergreen needleleaved	-5.73403	0
Boreal summergreen needleleaved	-5.73403	0
Boreal/Temperate grass	-5.73403	0.109481
Temperate broadleaved summergreen	-5.73403	0
Temperate broadleaved evergreen	-5.73403	0
Temperate needleleaved evergreen	-5.73403	0
Tropical Grass	-5.73403	0.148567
Tropical broadleaved evergreen	-5.73403	0.288158
Tropical broadleaved raingreen	-5.73403	0.335654
Boreal summergreen broadleleaved	-5.23542	0
Boreal evergreen needleleaved	-5.23542	0
Boreal summergreen needleleaved	-5.23542	0
Boreal/Temperate grass	-5.23542	0.109481
Temperate broadleaved summergreen	-5.23542	0
Temperate broadleaved evergreen	-5.23542	0
Temperate needleleaved evergreen	-5.23542	0
Tropical Grass	-5.23542	0.148567
Tropical broadleaved evergreen	-5.23542	0.288158
Tropical broadleaved raingreen	-5.23542	0.335654
Boreal summergreen broadleleaved	-4.73681	0
Boreal evergreen needleleaved	-4.73681	0
Boreal summergreen needleleaved	-4.73681	0
Boreal/Temperate grass	-4.73681	0.115443
Temperate broadleaved summergreen	-4.73681	0
Temperate broadleaved evergreen	-4.73681	0
Temperate needleleaved evergreen	-4.73681	0
Tropical Grass	-4.73681	0.135161
Tropical broadleaved evergreen	-4.73681	0.291608
Tropical broadleaved raingreen	-4.73681	0.324882
Boreal summergreen broadleleaved	-4.23819	0
Boreal evergreen needleleaved	-4.23819	0
Boreal summergreen needleleaved	-4.23819	0
Boreal/Temperate grass	-4.23819	0.115443
Temperate broadleaved summergreen	-4.23819	0
Temperate broadleaved evergreen	-4.23819	0
Temperate needleleaved evergreen	-4.23819	0
Tropical Grass	-4.23819	0.135161
Tropical broadleaved evergreen	-4.23819	0.291608
Tropical broadleaved raingreen	-4.23819	0.324882
Boreal summergreen broadleleaved	-3.73958	0
Boreal evergreen needleleaved	-3.73958	0
Boreal summergreen needleleaved	-3.73958	0
Boreal/Temperate grass	-3.73958	0.113676
Temperate broadleaved summergreen	-3.73958	3.33007e-12
Temperate broadleaved evergreen	-3.73958	3.33007e-12
Temperate needleleaved evergreen	-3.73958	0
Tropical Grass	-3.73958	0.119689
Tropical broadleaved evergreen	-3.73958	0.301884
Tropical broadleaved raingreen	-3.73958	0.328407
Boreal summergreen broadleleaved	-3.24097	0
Boreal evergreen needleleaved	-3.24097	0
Boreal summergreen needleleaved	-3.24097	0
Boreal/Temperate grass	-3.24097	0.113676
Temperate broadleaved summergreen	-3.24097	3.33007e-12
Temperate broadleaved evergreen	-3.24097	3.33007e-12
Temperate needleleaved evergreen	-3.24097	0
Tropical Grass	-3.24097	0.119689
Tropical broadleaved evergreen	-3.24097	0.301884
Tropical broadleaved raingreen	-3.24097	0.328407
Boreal summergreen broadleleaved	-2.74236	0
Boreal evergreen needleleaved	-2.74236	0
Boreal summergreen needleleaved	-2.74236	0
Boreal/Temperate grass	-2.74236	0.0984308
Temperate broadleaved summergreen	-2.74236	1.33897e-06
Temperate broadleaved evergreen	-2.74236	0.00357997
Temperate needleleaved evergreen	-2.74236	0
Tropical Grass	-2.74236	0.112606
Tropical broadleaved evergreen	-2.74236	0.309971
Tropical broadleaved raingreen	-2.74236	0.344027
Boreal summergreen broadleleaved	-2.24375	0
Boreal evergreen needleleaved	-2.24375	0
Boreal summergreen needleleaved	-2.24375	0
Boreal/Temperate grass	-2.24375	0.0984308
Temperate broadleaved summergreen	-2.24375	1.33897e-06
Temperate broadleaved evergreen	-2.24375	0.00357997
Temperate needleleaved evergreen	-2.24375	0
Tropical Grass	-2.24375	0.112606
Tropical broadleaved evergreen	-2.24375	0.309971
Tropical broadleaved raingreen	-2.24375	0.344027
Boreal summergreen broadleleaved	-1.74514	0
Boreal evergreen needleleaved	-1.74514	0
Boreal summergreen needleleaved	-1.74514	0
Boreal/Temperate grass	-1.74514	0.101997
Temperate broadleaved summergreen	-1.74514	2.6476e-10
Temperate broadleaved evergreen	-1.74514	0.00712686
Temperate needleleaved evergreen	-1.74514	0
Tropical Grass	-1.74514	0.0948152
Tropical broadleaved evergreen	-1.74514	0.350194
Tropical broadleaved raingreen	-1.74514	0.312648
Boreal summergreen broadleleaved	-1.24653	0
Boreal evergreen needleleaved	-1.24653	0
Boreal summergreen needleleaved	-1.24653	0
Boreal/Temperate grass	-1.24653	0.101997
Temperate broadleaved summergreen	-1.24653	2.6476e-10
Temperate broadleaved evergreen	-1.24653	0.00712686
Temperate needleleaved evergreen	-1.24653	0
Tropical Grass	-1.24653	0.0948152
Tropical broadleaved evergreen	-1.24653	0.350194
Tropical broadleaved raingreen	-1.24653	0.312648
Boreal summergreen broadleleaved	-0.747917	0
Boreal evergreen needleleaved	-0.747917	0
Boreal summergreen needleleaved	-0.747917	0
Boreal/Temperate grass	-0.747917	0.119569
Temperate broadleaved summergreen	-0.747917	0.0001093
Temperate broadleaved evergreen	-0.747917	0.00506473
Temperate needleleaved evergreen	-0.747917	0
Tropical Grass	-0.747917	0.119465
Tropical broadleaved evergreen	-0.747917	0.327371
Tropical broadleaved raingreen	-0.747917	0.299768
Boreal summergreen broadleleaved	-0.249306	0
Boreal evergreen needleleaved	-0.249306	0
Boreal summergreen needleleaved	-0.249306	0
Boreal/Temperate grass	-0.249306	0.119569
Temperate broadleaved summergreen	-0.249306	0.0001093
Temperate broadleaved evergreen	-0.249306	0.00506473
Temperate needleleaved evergreen	-0.249306	0
Tropical Grass	-0.249306	0.119465
Tropical broadleaved evergreen	-0.249306	0.327371
Tropical broadleaved raingreen	-0.249306	0.299768
Boreal summergreen broadleleaved	0.249306	0
Boreal evergreen needleleaved	0.249306	0
Boreal summergreen needleleaved	0.249306	0
Boreal/Temperate grass	0.249306	0.1134
Temperate broadleaved summergreen	0.249306	0
Temperate broadleaved evergreen	0.249306	0
Temperate needleleaved evergreen	0.249306	0
Tropical Grass	0.249306	0.10072
Tropical broadleaved evergreen	0.249306	0.284978
Tropical broadleaved raingreen	0.249306	0.352914
Boreal summergreen broadleleaved	0.747917	0
Boreal evergreen needleleaved	0.747917	0
Boreal summergreen needleleaved	0.747917	0
Boreal/Temperate grass	0.747917	0.1134
Temperate broadleaved summergreen	0.747917	0
Temperate broadleaved evergreen	0.747917	0
Temperate needleleaved evergreen	0.747917	0
Tropical Grass	0.747917	0.10072
Tropical broadleaved evergreen	0.747917	0.284978
Tropical broadleaved raingreen	0.747917	0.352914
Boreal summergreen broadleleaved	1.24653	0
Boreal evergreen needleleaved	1.24653	0
Boreal summergreen needleleaved	1.24653	0
Boreal/Temperate grass	1.24653	0.126823
Temperate broadleaved summergreen	1.24653	0
Temperate broadleaved evergreen	1.24653	0
Temperate needleleaved evergreen	1.24653	0
Tropical Grass	1.24653	0.126157
Tropical broadleaved evergreen	1.24653	0.299783
Tropical broadleaved raingreen	1.24653	0.300282
Boreal summergreen broadleleaved	1.74514	0
Boreal evergreen needleleaved	1.74514	0
Boreal summergreen needleleaved	1.74514	0
Boreal/Temperate grass	1.74514	0.126823
Temperate broadleaved summergreen	1.74514	0
Temperate broadleaved evergreen	1.74514	0
Temperate needleleaved evergreen	1.74514	0
Tropical Grass	1.74514	0.126157
Tropical broadleaved evergreen	1.74514	0.299783
Tropical broadleaved raingreen	1.74514	0.300282
Boreal summergreen broadleleaved	2.24375	0
Boreal evergreen needleleaved	2.24375	0
Boreal summergreen needleleaved	2.24375	0
Boreal/Temperate grass	2.24375	0.105977
Temperate broadleaved summergreen	2.24375	1.47316e-10
Temperate broadleaved evergreen	2.24375	0.0040462
Temperate needleleaved evergreen	2.24375	0
Tropical Grass	2.24375	0.127159
Tropical broadleaved evergreen	2.24375	0.241314
Tropical broadleaved raingreen	2.24375	0.334984
Boreal summergreen broadleleaved	2.74236	0
Boreal evergreen needleleaved	2.74236	0
Boreal summergreen needleleaved	2.74236	0
Boreal/Temperate grass	2.74236	0.105977
Temperate broadleaved summergreen	2.74236	1.47316e-10
Temperate broadleaved evergreen	2.74236	0.0040462
Temperate needleleaved evergreen	2.74236	0
Tropical Grass	2.74236	0.127159
Tropical broadleaved evergreen	2.74236	0.241314
Tropical broadleaved raingreen	2.74236	0.334984
Boreal summergreen broadleleaved	3.24097	0
Boreal evergreen needleleaved	3.24097	0
Boreal summergreen needleleaved	3.24097	0
Boreal/Temperate grass	3.24097	0.0901716
Temperate broadleaved summergreen	3.24097	0
Temperate broadleaved evergreen	3.24097	0
Temperate needleleaved evergreen	3.24097	0
Tropical Grass	3.24097	0.106996
Tropical broadleaved evergreen	3.24097	0.23294
Tropical broadleaved raingreen	3.24097	0.36174
Boreal summergreen broadleleaved	3.73958	0
Boreal evergreen needleleaved	3.73958	0
Boreal summergreen needleleaved	3.73958	0
Boreal/Temperate grass	3.73958	0.0901716
Temperate broadleaved summergreen	3.73958	0
Temperate broadleaved evergreen	3.73958	0
Temperate needleleaved evergreen	3.73958	0
Tropical Grass	3.73958	0.106996
Tropical broadleaved evergreen	3.73958	0.23294
Tropical broadleaved raingreen	3.73958	0.36174
Boreal summergreen broadleleaved	4.23819	0
Boreal evergreen needleleaved	4.23819	0
Boreal summergreen needleleaved	4.23819	0
Boreal/Temperate grass	4.23819	0.100761
Temperate broadleaved summergreen	4.23819	0
Temperate broadleaved evergreen	4.23819	3.78709e-12
Temperate needleleaved evergreen	4.23819	0
Tropical Grass	4.23819	0.126982
Tropical broadleaved evergreen	4.23819	0.176459
Tropical broadleaved raingreen	4.23819	0.380935
Boreal summergreen broadleleaved	4.73681	0
Boreal evergreen needleleaved	4.73681	0
Boreal summergreen needleleaved	4.73681	0
Boreal/Temperate grass	4.73681	0.100761
Temperate broadleaved summergreen	4.73681	0
Temperate broadleaved evergreen	4.73681	3.78709e-12
Temperate needleleaved evergreen	4.73681	0
Tropical Grass	4.73681	0.126982
Tropical broadleaved evergreen	4.73681	0.176459
Tropical broadleaved raingreen	4.73681	0.380935
Boreal summergreen broadleleaved	5.23542	0
Boreal evergreen needleleaved	5.23542	0
Boreal summergreen needleleaved	5.23542	0
Boreal/Temperate grass	5.23542	0.12877
Temperate broadleaved summergreen	5.23542	2.15707e-08
Temperate broadleaved evergreen	5.23542	0.000912741
Temperate needleleaved evergreen	5.23542	0
Tropical Grass	5.23542	0.112921
Tropical broadleaved evergreen	5.23542	0.160991
Tropical broadleaved raingreen	5.23542	0.349624
Boreal summergreen broadleleaved	5.73403	0
Boreal evergreen needleleaved	5.73403	0
Boreal summergreen needleleaved	5.73403	0
Boreal/Temperate grass	5.73403	0.12877
Temperate broadleaved summergreen	5.73403	2.15707e-08
Temperate broadleaved evergreen	5.73403	0.000912741
Temperate needleleaved evergreen	5.73403	0
Tropical Grass	5.73403	0.112921
Tropical broadleaved evergreen	5.73403	0.160991
Tropical broadleaved raingreen	5.73403	0.349624
Boreal summergreen broadleleaved	6.23264	0
Boreal evergreen needleleaved	6.23264	0
Boreal summergreen needleleaved	6.23264	0
Boreal/Temperate grass	6.23264	0.130831
Temperate broadleaved summergreen	6.23264	8.2882e-05
Temperate broadleaved evergreen	6.23264	0.00209388
Temperate needleleaved evergreen	6.23264	0
Tropical Grass	6.23264	0.139296
Tropical broadleaved evergreen	6.23264	0.141128
Tropical broadleaved raingreen	6.23264	0.29138
Boreal summergreen broadleleaved	6.73125	0
Boreal evergreen needleleaved	6.73125	0
Boreal summergreen needleleaved	6.73125	0
Boreal/Temperate grass	6.73125	0.130831
Temperate broadleaved summergreen	6.73125	8.2882e-05
Temperate broadleaved evergreen	6.73125	0.00209388
Temperate needleleaved evergreen	6.73125	0
Tropical Grass	6.73125	0.139296
Tropical broadleaved evergreen	6.73125	0.141128
Tropical broadleaved raingreen	6.73125	0.29138
Boreal summergreen broadleleaved	7.22986	0
Boreal evergreen needleleaved	7.22986	0
Boreal summergreen needleleaved	7.22986	0
Boreal/Temperate grass	7.22986	0.128356
Temperate broadleaved summergreen	7.22986	6.37216e-05
Temperate broadleaved evergreen	7.22986	0.000127945
Temperate needleleaved evergreen	7.22986	0
Tropical Grass	7.22986	0.162951
Tropical broadleaved evergreen	7.22986	0.137481
Tropical broadleaved raingreen	7.22986	0.2674
Boreal summergreen broadleleaved	7.72847	0
Boreal evergreen needleleaved	7.72847	0
Boreal summergreen needleleaved	7.72847	0
Boreal/Temperate grass	7.72847	0.128356
Temperate broadleaved summergreen	7.72847	6.37216e-05
Temperate broadleaved evergreen	7.72847	0.000127945
Temperate needleleaved evergreen	7.72847	0
Tropical Grass	7.72847	0.162951
Tropical broadleaved evergreen	7.72847	0.137481
Tropical broadleaved raingreen	7.72847	0.2674
Boreal summergreen broadleleaved	8.22708	0
Boreal evergreen needleleaved	8.22708	0
Boreal summergreen needleleaved	8.22708	0
Boreal/Temperate grass	8.22708	0.147493
Temperate broadleaved summergreen	8.22708	0.000183922
Temperate broadleaved evergreen	8.22708	0.000455407
Temperate needleleaved evergreen	8.22708	0
Tropical Grass	8.22708	0.210715
Tropical broadleaved evergreen	8.22708	0.111715
Tropical broadleaved raingreen	8.22708	0.163081
Boreal summergreen broadleleaved	8.72569	0
Boreal evergreen needleleaved	8.72569	0
Boreal summergreen needleleaved	8.72569	0
Boreal/Temperate grass	8.72569	0.147493
Temperate broadleaved summergreen	8.72569	0.000183922
Temperate broadleaved evergreen	8.72569	0.000455407
Temperate needleleaved evergreen	8.72569	0
Tropical Grass	8.72569	0.210715
Tropical broadleaved evergreen	8.72569	0.111715
Tropical broadleaved raingreen	8.72569	0.163081
Boreal summergreen broadleleaved	9.22431	0
Boreal evergreen needleleaved	9.22431	0
Boreal summergreen needleleaved	9.22431	0
Boreal/Temperate grass	9.22431	0.100095
Temperate broadleaved summergreen	9.22431	0.000177575
Temperate broadleaved evergreen	9.22431	0.000422567
Temperate needleleaved evergreen	9.22431	0
Tropical Grass	9.22431	0.202411
Tropical broadleaved evergreen	9.22431	0.134569
Tropical broadleaved raingreen	9.22431	0.155526
Boreal summergreen broadleleaved	9.72292	0
Boreal evergreen needleleaved	9.72292	0
Boreal summergreen needleleaved	9.72292	0
Boreal/Temperate grass	9.72292	0.100095
Temperate broadleaved summergreen	9.72292	0.000177575
Temperate broadleaved evergreen	9.72292	0.000422567
Temperate needleleaved evergreen	9.72292	0
Tropical Grass	9.72292	0.202411
Tropical broadleaved evergreen	9.72292	0.134569
Tropical broadleaved raingreen	9.72292	0.155526
Boreal summergreen broadleleaved	10.2215	0
Boreal evergreen needleleaved	10.2215	0
Boreal summergreen needleleaved	10.2215	0
Boreal/Temperate grass	10.2215	0.103632
Temperate broadleaved summergreen	10.2215	0.000263505
Temperate broadleaved evergreen	10.2215	0.000648932
Temperate needleleaved evergreen	10.2215	0
Tropical Grass	10.2215	0.195741
Tropical broadleaved evergreen	10.2215	0.110344
Tropical broadleaved raingreen	10.2215	0.121563
Boreal summergreen broadleleaved	10.7201	0
Boreal evergreen needleleaved	10.7201	0
Boreal summergreen needleleaved	10.7201	0
Boreal/Temperate grass	10.7201	0.103632
Temperate broadleaved summergreen	10.7201	0.000263505
Temperate broadleaved evergreen	10.7201	0.000648932
Temperate needleleaved evergreen	10.7201	0
Tropical Grass	10.7201	0.195741
Tropical broadleaved evergreen	10.7201	0.110344
Tropical broadleaved raingreen	10.7201	0.121563
Boreal summergreen broadleleaved	11.2188	0
Boreal evergreen needleleaved	11.2188	0
Boreal summergreen needleleaved	11.2188	0
Boreal/Temperate grass	11.2188	0.0915615
Temperate broadleaved summergreen	11.2188	0.000113014
Temperate broadleaved evergreen	11.2188	0.000739964
Temperate needleleaved evergreen	11.2188	0
Tropical Grass	11.2188	0.232067
Tropical broadleaved evergreen	11.2188	0.0930921
Tropical broadleaved raingreen	11.2188	0.124137
Boreal summergreen broadleleaved	11.7174	0
Boreal evergreen needleleaved	11.7174	0
Boreal summergreen needleleaved	11.7174	0
Boreal/Temperate grass	11.7174	0.0915615
Temperate broadleaved summergreen	11.7174	0.000113014
Temperate broadleaved evergreen	11.7174	0.000739964
Temperate needleleaved evergreen	11.7174	0
Tropical Grass	11.7174	0.232067
Tropical broadleaved evergreen	11.7174	0.0930921
Tropical broadleaved raingreen	11.7174	0.124137
Boreal summergreen broadleleaved	12.216	0
Boreal evergreen needleleaved	12.216	0
Boreal summergreen needleleaved	12.216	0
Boreal/Temperate grass	12.216	0.0941194
Temperate broadleaved summergreen	12.216	0
Temperate broadleaved evergreen	12.216	0
Temperate needleleaved evergreen	12.216	0
Tropical Grass	12.216	0.236355
Tropical broadleaved evergreen	12.216	0.0695308
Tropical broadleaved raingreen	12.216	0.109042
Boreal summergreen broadleleaved	12.7146	0
Boreal evergreen needleleaved	12.7146	0
Boreal summergreen needleleaved	12.7146	0
Boreal/Temperate grass	12.7146	0.0941194
Temperate broadleaved summergreen	12.7146	0
Temperate broadleaved evergreen	12.7146	0
Temperate needleleaved evergreen	12.7146	0
Tropical Grass	12.7146	0.236355
Tropical broadleaved evergreen	12.7146	0.0695308
Tropical broadleaved raingreen	12.7146	0.109042
Boreal summergreen broadleleaved	13.2132	0
Boreal evergreen needleleaved	13.2132	0
Boreal summergreen needleleaved	13.2132	0
Boreal/Temperate grass	13.2132	0.0805212
Temperate broadleaved summergreen	13.2132	1.98337e-08
Temperate broadleaved evergreen	13.2132	3.78431e-08
Temperate needleleaved evergreen	13.2132	0
Tropical Grass	13.2132	0.174012
Tropical broadleaved evergreen	13.2132	0.0779718
Tropical broadleaved raingreen	13.2132	0.111436
Boreal summergreen broadleleaved	13.7118	0
Boreal evergreen needleleaved	13.7118	0
Boreal summergreen needleleaved	13.7118	0
Boreal/Temperate grass	13.7118	0.0805212
Temperate broadleaved summergreen	13.7118	1.98337e-08
Temperate broadleaved evergreen	13.7118	3.78431e-08
Temperate needleleaved evergreen	13.7118	0
Tropical Grass	13.7118	0.174012
Tropical broadleaved evergreen	13.7118	0.0779718
Tropical broadleaved raingreen	13.7118	0.111436
Boreal summergreen broadleleaved	14.2104	0
Boreal evergreen needleleaved	14.2104	0
Boreal summergreen needleleaved	14.2104	0
Boreal/Temperate grass	14.2104	0.101807
Temperate broadleaved summergreen	14.2104	0.000158251
Temperate broadleaved evergreen	14.2104	4.10419e-05
Temperate needleleaved evergreen	14.2104	0
Tropical Grass	14.2104	0.163175
Tropical broadleaved evergreen	14.2104	0.047257
Tropical broadleaved raingreen	14.2104	0.0802393
Boreal summergreen broadleleaved	14.709	0
Boreal evergreen needleleaved	14.709	0
Boreal summergreen needleleaved	14.709	0
Boreal/Temperate grass	14.709	0.101807
Temperate broadleaved summergreen	14.709	0.000158251
Temperate broadleaved evergreen	14.709	4.10419e-05
Temperate needleleaved evergreen	14.709	0
Tropical Grass	14.709	0.163175
Tropical broadleaved evergreen	14.709	0.047257
Tropical broadleaved raingreen	14.709	0.0802393
Boreal summergreen broadleleaved	15.2076	0
Boreal evergreen needleleaved	15.2076	0
Boreal summergreen needleleaved	15.2076	0
Boreal/Temperate grass	15.2076	0.153306
Temperate broadleaved summergreen	15.2076	0.000172801
Temperate broadleaved evergreen	15.2076	0.00043702
Temperate needleleaved evergreen	15.2076	0
Tropical Grass	15.2076	0.167449
Tropical broadleaved evergreen	15.2076	0.0594577
Tropical broadleaved raingreen	15.2076	0.113192
Boreal summergreen broadleleaved	15.7063	0
Boreal evergreen needleleaved	15.7063	0
Boreal summergreen needleleaved	15.7063	0
Boreal/Temperate grass	15.7063	0.153306
Temperate broadleaved summergreen	15.7063	0.000172801
Temperate broadleaved evergreen	15.7063	0.00043702
Temperate needleleaved evergreen	15.7063	0
Tropical Grass	15.7063	0.167449
Tropical broadleaved evergreen	15.7063	0.0594577
Tropical broadleaved raingreen	15.7063	0.113192
Boreal summergreen broadleleaved	16.2049	0
Boreal evergreen needleleaved	16.2049	0
Boreal summergreen needleleaved	16.2049	0
Boreal/Temperate grass	16.2049	0.147619
Temperate broadleaved summergreen	16.2049	1.51119e-06
Temperate broadleaved evergreen	16.2049	6.02787e-06
Temperate needleleaved evergreen	16.2049	0
Tropical Grass	16.2049	0.196377
Tropical broadleaved evergreen	16.2049	0.0664362
Tropical broadleaved raingreen	16.2049	0.0891282
Boreal summergreen broadleleaved	16.7035	0
Boreal evergreen needleleaved	16.7035	0
Boreal summergreen needleleaved	16.7035	0
Boreal/Temperate grass	16.7035	0.147619
Temperate broadleaved summergreen	16.7035	1.51119e-06
Temperate broadleaved evergreen	16.7035	6.02787e-06
Temperate needleleaved evergreen	16.7035	0
Tropical Grass	16.7035	0.196377
Tropical broadleaved evergreen	16.7035	0.0664362
Tropical broadleaved raingreen	16.7035	0.0891282
Boreal summergreen broadleleaved	17.2021	0
Boreal evergreen needleleaved	17.2021	0
Boreal summergreen needleleaved	17.2021	0
Boreal/Temperate grass	17.2021	0.121196
Temperate broadleaved summergreen	17.2021	0.00306838
Temperate broadleaved evergreen	17.2021	0.0011109
Temperate needleleaved evergreen	17.2021	0
Tropical Grass	17.2021	0.146696
Tropical broadleaved evergreen	17.2021	0.0801621
Tropical broadleaved raingreen	17.2021	0.106865
Boreal summergreen broadleleaved	17.7007	0
Boreal evergreen needleleaved	17.7007	0
Boreal summergreen needleleaved	17.7007	0
Boreal/Temperate grass	17.7007	0.121196
Temperate broadleaved summergreen	17.7007	0.00306838
Temperate broadleaved evergreen	17.7007	0.0011109
Temperate needleleaved evergreen	17.7007	0
Tropical Grass	17.7007	0.146696
Tropical broadleaved evergreen	17.7007	0.0801621
Tropical broadleaved raingreen	17.7007	0.106865
Boreal summergreen broadleleaved	18.1993	0
Boreal evergreen needleleaved	18.1993	0
Boreal summergreen needleleaved	18.1993	0
Boreal/Temperate grass	18.1993	0.106229
Temperate broadleaved summergreen	18.1993	2.75554e-05
Temperate broadleaved evergreen	18.1993	3.41382e-05
Temperate needleleaved evergreen	18.1993	0
Tropical Grass	18.1993	0.127752
Tropical broadleaved evergreen	18.1993	0.104113
Tropical broadleaved raingreen	18.1993	0.123698
Boreal summergreen broadleleaved	18.6979	0
Boreal evergreen needleleaved	18.6979	0
Boreal summergreen needleleaved	18.6979	0
Boreal/Temperate grass	18.6979	0.106229
Temperate broadleaved summergreen	18.6979	2.75554e-05
Temperate broadleaved evergreen	18.6979	3.41382e-05
Temperate needleleaved evergreen	18.6979	0
Tropical Grass	18.6979	0.127752
Tropical broadleaved evergreen	18.6979	0.104113
Tropical broadleaved raingreen	18.6979	0.123698
Boreal summergreen broadleleaved	19.1965	0
Boreal evergreen needleleaved	19.1965	0
Boreal summergreen needleleaved	19.1965	0
Boreal/Temperate grass	19.1965	0.105707
Temperate broadleaved summergreen	19.1965	0.00492079
Temperate broadleaved evergreen	19.1965	0.00429128
Temperate needleleaved evergreen	19.1965	0
Tropical Grass	19.1965	0.132127
Tropical broadleaved evergreen	19.1965	0.0612154
Tropical broadleaved raingreen	19.1965	0.0996362
Boreal summergreen broadleleaved	19.6951	0
Boreal evergreen needleleaved	19.6951	0
Boreal summergreen needleleaved	19.6951	0
Boreal/Temperate grass	19.6951	0.105707
Temperate broadleaved summergreen	19.6951	0.00492079
Temperate broadleaved evergreen	19.6951	0.00429128
Temperate needleleaved evergreen	19.6951	0
Tropical Grass	19.6951	0.132127
Tropical broadleaved evergreen	19.6951	0.0612154
Tropical broadleaved raingreen	19.6951	0.0996362
Boreal summergreen broadleleaved	20.1937	0
Boreal evergreen needleleaved	20.1937	0
Boreal summergreen needleleaved	20.1937	0
Boreal/Temperate grass	20.1937	0.0834402
Temperate broadleaved summergreen	20.1937	0.00331248
Temperate broadleaved evergreen	20.1937	0.00399034
Temperate needleleaved evergreen	20.1937	0
Tropical Grass	20.1937	0.110349
Tropical broadleaved evergreen	20.1937	0.0592761
Tropical broadleaved raingreen	20.1937	0.103347
Boreal summergreen broadleleaved	20.6924	0
Boreal evergreen needleleaved	20.6924	0
Boreal summergreen needleleaved	20.6924	0
Boreal/Temperate grass	20.6924	0.0834402
Temperate broadleaved summergreen	20.6924	0.00331248
Temperate broadleaved evergreen	20.6924	0.00399034
Temperate needleleaved evergreen	20.6924	0
Tropical Grass	20.6924	0.110349
Tropical broadleaved evergreen	20.6924	0.0592761
Tropical broadleaved raingreen	20.6924	0.103347
Boreal summergreen broadleleaved	21.191	0
Boreal evergreen needleleaved	21.191	0
Boreal summergreen needleleaved	21.191	0
Boreal/Temperate grass	21.191	0.0905942
Temperate broadleaved summergreen	21.191	0.0112185
Temperate broadleaved evergreen	21.191	0.0186147
Temperate needleleaved evergreen	21.191	0
Tropical Grass	21.191	0.116583
Tropical broadleaved evergreen	21.191	0.074492
Tropical broadleaved raingreen	21.191	0.0728408
Boreal summergreen broadleleaved	21.6896	0
Boreal evergreen needleleaved	21.6896	0
Boreal summergreen needleleaved	21.6896	0
Boreal/Temperate grass	21.6896	0.0905942
Temperate broadleaved summergreen	21.6896	0.0112185
Temperate broadleaved evergreen	21.6896	0.0186147
Temperate needleleaved evergreen	21.6896	0
Tropical Grass	21.6896	0.116583
Tropical broadleaved evergreen	21.6896	0.074492
Tropical broadleaved raingreen	21.6896	0.0728408
Boreal summergreen broadleleaved	22.1882	0
Boreal evergreen needleleaved	22.1882	0
Boreal summergreen needleleaved	22.1882	0
Boreal/Temperate grass	22.1882	0.0644672
Temperate broadleaved summergreen	22.1882	0.0349177
Temperate broadleaved evergreen	22.1882	0.0464741
Temperate needleleaved evergreen	22.1882	0
Tropical Grass	22.1882	0.0903533
Tropical broadleaved evergreen	22.1882	0.0609566
Tropical broadleaved raingreen	22.1882	0.0450652
Boreal summergreen broadleleaved	22.6868	0
Boreal evergreen needleleaved	22.6868	0
Boreal summergreen needleleaved	22.6868	0
Boreal/Temperate grass	22.6868	0.0644672
Temperate broadleaved summergreen	22.6868	0.0349177
Temperate broadleaved evergreen	22.6868	0.0464741
Temperate needleleaved evergreen	22.6868	0
Tropical Grass	22.6868	0.0903533
Tropical broadleaved evergreen	22.6868	0.0609566
Tropical broadleaved raingreen	22.6868	0.0450652
Boreal summergreen broadleleaved	23.1854	0
Boreal evergreen needleleaved	23.1854	0
Boreal summergreen needleleaved	23.1854	0
Boreal/Temperate grass	23.1854	0.0755822
Temperate broadleaved summergreen	23.1854	0.0532627
Temperate broadleaved evergreen	23.1854	0.0557281
Temperate needleleaved evergreen	23.1854	0
Tropical Grass	23.1854	0.0763048
Tropical broadleaved evergreen	23.1854	0.0497248
Tropical broadleaved raingreen	23.1854	0.0377498
Boreal summergreen broadleleaved	23.684	0
Boreal evergreen needleleaved	23.684	0
Boreal summergreen needleleaved	23.684	0
Boreal/Temperate grass	23.684	0.0755822
Temperate broadleaved summergreen	23.684	0.0532627
Temperate broadleaved evergreen	23.684	0.0557281
Temperate needleleaved evergreen	23.684	0
Tropical Grass	23.684	0.0763048
Tropical broadleaved evergreen	23.684	0.0497248
Tropical broadleaved raingreen	23.684	0.0377498
Boreal summergreen broadleleaved	24.1826	0
Boreal evergreen needleleaved	24.1826	0
Boreal summergreen needleleaved	24.1826	0
Boreal/Temperate grass	24.1826	0.0535867
Temperate broadleaved summergreen	24.1826	0.0561851
Temperate broadleaved evergreen	24.1826	0.065917
Temperate needleleaved evergreen	24.1826	0
Tropical Grass	24.1826	0.0807732
Tropical broadleaved evergreen	24.1826	0.0621921
Tropical broadleaved raingreen	24.1826	0.0474146
Boreal summergreen broadleleaved	24.6813	0
Boreal evergreen needleleaved	24.6813	0
Boreal summergreen needleleaved	24.6813	0
Boreal/Temperate grass	24.6813	0.0535867
Temperate broadleaved summergreen	24.6813	0.0561851
Temperate broadleaved evergreen	24.6813	0.065917
Temperate needleleaved evergreen	24.6813	0
Tropical Grass	24.6813	0.0807732
Tropical broadleaved evergreen	24.6813	0.0621921
Tropical broadleaved raingreen	24.6813	0.0474146
Boreal summergreen broadleleaved	25.1799	0
Boreal evergreen needleleaved	25.1799	0
Boreal summergreen needleleaved	25.1799	0
Boreal/Temperate grass	25.1799	0.0641826
Temperate broadleaved summergreen	25.1799	0.062074
Temperate broadleaved evergreen	25.1799	0.0857566
Temperate needleleaved evergreen	25.1799	3.10419e-11
Tropical Grass	25.1799	0.0892876
Tropical broadleaved evergreen	25.1799	0.0365508
Tropical broadleaved raingreen	25.1799	0.0251903
Boreal summergreen broadleleaved	25.6785	0
Boreal evergreen needleleaved	25.6785	0
Boreal summergreen needleleaved	25.6785	0
Boreal/Temperate grass	25.6785	0.0641826
Temperate broadleaved summergreen	25.6785	0.062074
Temperate broadleaved evergreen	25.6785	0.0857566
Temperate needleleaved evergreen	25.6785	3.10419e-11
Tropical Grass	25.6785	0.0892876
Tropical broadleaved evergreen	25.6785	0.0365508
Tropical broadleaved raingreen	25.6785	0.0251903
Boreal summergreen broadleleaved	26.1771	0
Boreal evergreen needleleaved	26.1771	0
Boreal summergreen needleleaved	26.1771	0
Boreal/Temperate grass	26.1771	0.0735971
Temperate broadleaved summergreen	26.1771	0.0444722
Temperate broadleaved evergreen	26.1771	0.0771434
Temperate needleleaved evergreen	26.1771	0.0203508
Tropical Grass	26.1771	0.0917957
Tropical broadleaved evergreen	26.1771	0.0302444
Tropical broadleaved raingreen	26.1771	0.0260679
Boreal summergreen broadleleaved	26.6757	0
Boreal evergreen needleleaved	26.6757	0
Boreal summergreen needleleaved	26.6757	0
Boreal/Temperate grass	26.6757	0.0735971
Temperate broadleaved summergreen	26.6757	0.0444722
Temperate broadleaved evergreen	26.6757	0.0771434
Temperate needleleaved evergreen	26.6757	0.0203508
Tropical Grass	26.6757	0.0917957
Tropical broadleaved evergreen	26.6757	0.0302444
Tropical broadleaved raingreen	26.6757	0.0260679
Boreal summergreen broadleleaved	27.1743	0
Boreal evergreen needleleaved	27.1743	0
Boreal summergreen needleleaved	27.1743	0
Boreal/Temperate grass	27.1743	0.124596
Temperate broadleaved summergreen	27.1743	0.0400544
Temperate broadleaved evergreen	27.1743	0.0660096
Temperate needleleaved evergreen	27.1743	0.0602325
Tropical Grass	27.1743	0.0604679
Tropical broadleaved evergreen	27.1743	0.00858322
Tropical broadleaved raingreen	27.1743	0.0147376
Boreal summergreen broadleleaved	27.6729	0
Boreal evergreen needleleaved	27.6729	0
Boreal summergreen needleleaved	27.6729	0
Boreal/Temperate grass	27.6729	0.124596
Temperate broadleaved summergreen	27.6729	0.0400544
Temperate broadleaved evergreen	27.6729	0.0660096
Temperate needleleaved evergreen	27.6729	0.0602325
Tropical Grass	27.6729	0.0604679
Tropical broadleaved evergreen	27.6729	0.00858322
Tropical broadleaved raingreen	27.6729	0.0147376
Boreal summergreen broadleleaved	28.1715	0
Boreal evergreen needleleaved	28.1715	7.52551e-06
Boreal summergreen needleleaved	28.1715	0
Boreal/Temperate grass	28.1715	0.183716
Temperate broadleaved summergreen	28.1715	0.0400212
Temperate broadleaved evergreen	28.1715	0.0773838
Temperate needleleaved evergreen	28.1715	0.0427534
Tropical Grass	28.1715	0.0659152
Tropical broadleaved evergreen	28.1715	0.00696154
Tropical broadleaved raingreen	28.1715	0.00707145
Boreal summergreen broadleleaved	28.6701	0
Boreal evergreen needleleaved	28.6701	7.52551e-06
Boreal summergreen needleleaved	28.6701	0
Boreal/Temperate grass	28.6701	0.183716
Temperate broadleaved summergreen	28.6701	0.0400212
Temperate broadleaved evergreen	28.6701	0.0773838
Temperate needleleaved evergreen	28.6701	0.0427534
Tropical Grass	28.6701	0.0659152
Tropical broadleaved evergreen	28.6701	0.00696154
Tropical broadleaved raingreen	28.6701	0.00707145
Boreal summergreen broadleleaved	29.1687	4.28131e-06
Boreal evergreen needleleaved	29.1687	2.90692e-05
Boreal summergreen needleleaved	29.1687	1.1516e-05
Boreal/Temperate grass	29.1687	0.194715
Temperate broadleaved summergreen	29.1687	0.049252
Temperate broadleaved evergreen	29.1687	0.0902881
Temperate needleleaved evergreen	29.1687	0.0409031
Tropical Grass	29.1687	0.0595457
Tropical broadleaved evergreen	29.1687	0.00183556
Tropical broadleaved raingreen	29.1687	0.00221349
Boreal summergreen broadleleaved	29.6674	4.28131e-06
Boreal evergreen needleleaved	29.6674	2.90692e-05
Boreal summergreen needleleaved	29.6674	1.1516e-05
Boreal/Temperate grass	29.6674	0.194715
Temperate broadleaved summergreen	29.6674	0.049252
Temperate broadleaved evergreen	29.6674	0.0902881
Temperate needleleaved evergreen	29.6674	0.0409031
Tropical Grass	29.6674	0.0595457
Tropical broadleaved evergreen	29.6674	0.00183556
Tropical broadleaved raingreen	29.6674	0.00221349
Boreal summergreen broadleleaved	30.166	5.86352e-08
Boreal evergreen needleleaved	30.166	4.49052e-06
Boreal summergreen needleleaved	30.166	7.21297e-09
Boreal/Temperate grass	30.166	0.219974
Temperate broadleaved summergreen	30.166	0.0542799
Temperate broadleaved evergreen	30.166	0.0895741
Temperate needleleaved evergreen	30.166	0.0287751
Tropical Grass	30.166	0.0546157
Tropical broadleaved evergreen	30.166	0.00128648
Tropical broadleaved raingreen	30.166	0.00260018
Boreal summergreen broadleleaved	30.6646	5.86352e-08
Boreal evergreen needleleaved	30.6646	4.49052e-06
Boreal summergreen needleleaved	30.6646	7.21297e-09
Boreal/Temperate grass	30.6646	0.219974
Temperate broadleaved summergreen	30.6646	0.0542799
Temperate broadleaved evergreen	30.6646	0.0895741
Temperate needleleaved evergreen	30.6646	0.0287751
Tropical Grass	30.6646	0.0546157
Tropical broadleaved evergreen	30.6646	0.00128648
Tropical broadleaved raingreen	30.6646	0.00260018
Boreal summergreen broadleleaved	31.1632	1.1705e-05
Boreal evergreen needleleaved	31.1632	2.62497e-05
Boreal summergreen needleleaved	31.1632	1.32147e-05
Boreal/Temperate grass	31.1632	0.254661
Temperate broadleaved summergreen	31.1632	0.0595051
Temperate broadleaved evergreen	31.1632	0.0665298
Temperate needleleaved evergreen	31.1632	0.0404639
Tropical Grass	31.1632	0.0436875
Tropical broadleaved evergreen	31.1632	0.000493347
Tropical broadleaved raingreen	31.1632	0.00324487
Boreal summergreen broadleleaved	31.6618	1.1705e-05
Boreal evergreen needleleaved	31.6618	2.62497e-05
Boreal summergreen needleleaved	31.6618	1.32147e-05
Boreal/Temperate grass	31.6618	0.254661
Temperate broadleaved summergreen	31.6618	0.0595051
Temperate broadleaved evergreen	31.6618	0.0665298
Temperate needleleaved evergreen	31.6618	0.0404639
Tropical Grass	31.6618	0.0436875
Tropical broadleaved evergreen	31.6618	0.000493347
Tropical broadleaved raingreen	31.6618	0.00324487
Boreal summergreen broadleleaved	32.1604	0
Boreal evergreen needleleaved	32.1604	3.38556e-05
Boreal summergreen needleleaved	32.1604	0
Boreal/Temperate grass	32.1604	0.223864
Temperate broadleaved summergreen	32.1604	0.0692039
Temperate broadleaved evergreen	32.1604	0.0906006
Temperate needleleaved evergreen	32.1604	0.0455927
Tropical Grass	32.1604	0.0516391
Tropical broadleaved evergreen	32.1604	0.00470381
Tropical broadleaved raingreen	32.1604	0.0102281
Boreal summergreen broadleleaved	32.659	0
Boreal evergreen needleleaved	32.659	3.38556e-05
Boreal summergreen needleleaved	32.659	0
Boreal/Temperate grass	32.659	0.223864
Temperate broadleaved summergreen	32.659	0.0692039
Temperate broadleaved evergreen	32.659	0.0906006
Temperate needleleaved evergreen	32.659	0.0455927
Tropical Grass	32.659	0.0516391
Tropical broadleaved evergreen	32.659	0.00470381
Tropical broadleaved raingreen	32.659	0.0102281
Boreal summergreen broadleleaved	33.1576	7.65401e-06
Boreal evergreen needleleaved	33.1576	5.62518e-05
Boreal summergreen needleleaved	33.1576	5.36303e-07
Boreal/Temperate grass	33.1576	0.218643
Temperate broadleaved summergreen	33.1576	0.0851178
Temperate broadleaved evergreen	33.1576	0.0724929
Temperate needleleaved evergreen	33.1576	0.0687915
Tropical Grass	33.1576	0.0263413
Tropical broadleaved evergreen	33.1576	0.00908835
Tropical broadleaved raingreen	33.1576	0.00724452
Boreal summergreen broadleleaved	33.6562	7.65401e-06
Boreal evergreen needleleaved	33.6562	5.62518e-05
Boreal summergreen needleleaved	33.6562	5.36303e-07
Boreal/Temperate grass	33.6562	0.218643
Temperate broadleaved summergreen	33.6562	0.0851178
Temperate broadleaved evergreen	33.6562	0.0724929
Temperate needleleaved evergreen	33.6562	0.0687915
Tropical Grass	33.6562	0.0263413
Tropical broadleaved evergreen	33.6562	0.00908835
Tropical broadleaved raingreen	33.6562	0.00724452
Boreal summergreen broadleleaved	34.1549	9.01354e-05
Boreal evergreen needleleaved	34.1549	0.000260088
Boreal summergreen needleleaved	34.1549	3.08805e-05
Boreal/Temperate grass	34.1549	0.200792
Temperate broadleaved summergreen	34.1549	0.0766243
Temperate broadleaved evergreen	34.1549	0.0701536
Temperate needleleaved evergreen	34.1549	0.083576
Tropical Grass	34.1549	0.0253053
Tropical broadleaved evergreen	34.1549	0.00790361
Tropical broadleaved raingreen	34.1549	0.00881572
Boreal summergreen broadleleaved	34.6535	9.01354e-05
Boreal evergreen needleleaved	34.6535	0.000260088
Boreal summergreen needleleaved	34.6535	3.08805e-05
Boreal/Temperate grass	34.6535	0.200792
Temperate broadleaved summergreen	34.6535	0.0766243
Temperate broadleaved evergreen	34.6535	0.0701536
Temperate needleleaved evergreen	34.6535	0.083576
Tropical Grass	34.6535	0.0253053
Tropical broadleaved evergreen	34.6535	0.00790361
Tropical broadleaved raingreen	34.6535	0.00881572
Boreal summergreen broadleleaved	35.1521	0.000155962
Boreal evergreen needleleaved	35.1521	0.00119086
Boreal summergreen needleleaved	35.1521	0.000223584
Boreal/Temperate grass	35.1521	0.230704
Temperate broadleaved summergreen	35.1521	0.057263
Temperate broadleaved evergreen	35.1521	0.059853
Temperate needleleaved evergreen	35.1521	0.0967376
Tropical Grass	35.1521	0.0118359
Tropical broadleaved evergreen	35.1521	0.00167905
Tropical broadleaved raingreen	35.1521	0.00320378
Boreal summergreen broadleleaved	35.6507	0.000155962
Boreal evergreen needleleaved	35.6507	0.00119086
Boreal summergreen needleleaved	35.6507	0.000223584
Boreal/Temperate grass	35.6507	0.230704
Temperate broadleaved summergreen	35.6507	0.057263
Temperate broadleaved evergreen	35.6507	0.059853
Temperate needleleaved evergreen	35.6507	0.0967376
Tropical Grass	35.6507	0.0118359
Tropical broadleaved evergreen	35.6507	0.00167905
Tropical broadleaved raingreen	35.6507	0.00320378
Boreal summergreen broadleleaved	36.1493	0.000526451
Boreal evergreen needleleaved	36.1493	0.00188537
Boreal summergreen needleleaved	36.1493	0.000639479
Boreal/Temperate grass	36.1493	0.225699
Temperate broadleaved summergreen	36.1493	0.0554738
Temperate broadleaved evergreen	36.1493	0.0886515
Temperate needleleaved evergreen	36.1493	0.100118
Tropical Grass	36.1493	0.00878546
Tropical broadleaved evergreen	36.1493	0.00479002
Tropical broadleaved raingreen	36.1493	0.00282392
Boreal summergreen broadleleaved	36.6479	0.000526451
Boreal evergreen needleleaved	36.6479	0.00188537
Boreal summergreen needleleaved	36.6479	0.000639479
Boreal/Temperate grass	36.6479	0.225699
Temperate broadleaved summergreen	36.6479	0.0554738
Temperate broadleaved evergreen	36.6479	0.0886515
Temperate needleleaved evergreen	36.6479	0.100118
Tropical Grass	36.6479	0.00878546
Tropical broadleaved evergreen	36.6479	0.00479002
Tropical broadleaved raingreen	36.6479	0.00282392
Boreal summergreen broadleleaved	37.1465	0.00043997
Boreal evergreen needleleaved	37.1465	0.00136994
Boreal summergreen needleleaved	37.1465	0.000470063
Boreal/Temperate grass	37.1465	0.179279
Temperate broadleaved summergreen	37.1465	0.0624539
Temperate broadleaved evergreen	37.1465	0.0876509
Temperate needleleaved evergreen	37.1465	0.116361
Tropical Grass	37.1465	0.00974909
Tropical broadleaved evergreen	37.1465	0.00473851
Tropical broadleaved raingreen	37.1465	0.00252972
Boreal summergreen broadleleaved	37.6451	0.00043997
Boreal evergreen needleleaved	37.6451	0.00136994
Boreal summergreen needleleaved	37.6451	0.000470063
Boreal/Temperate grass	37.6451	0.179279
Temperate broadleaved summergreen	37.6451	0.0624539
Temperate broadleaved evergreen	37.6451	0.0876509
Temperate needleleaved evergreen	37.6451	0.116361
Tropical Grass	37.6451	0.00974909
Tropical broadleaved evergreen	37.6451	0.00473851
Tropical broadleaved raingreen	37.6451	0.00252972
Boreal summergreen broadleleaved	38.1437	0.00135782
Boreal evergreen needleleaved	38.1437	0.00177236
Boreal summergreen needleleaved	38.1437	0.000513009
Boreal/Temperate grass	38.1437	0.174521
Temperate broadleaved summergreen	38.1437	0.0658067
Temperate broadleaved evergreen	38.1437	0.0812769
Temperate needleleaved evergreen	38.1437	0.0975009
Tropical Grass	38.1437	0.000436961
Tropical broadleaved evergreen	38.1437	0.00414256
Tropical broadleaved raingreen	38.1437	0.00195778
Boreal summergreen broadleleaved	38.6424	0.00135782
Boreal evergreen needleleaved	38.6424	0.00177236
Boreal summergreen needleleaved	38.6424	0.000513009
Boreal/Temperate grass	38.6424	0.174521
Temperate broadleaved summergreen	38.6424	0.0658067
Temperate broadleaved evergreen	38.6424	0.0812769
Temperate needleleaved evergreen	38.6424	0.0975009
Tropical Grass	38.6424	0.000436961
Tropical broadleaved evergreen	38.6424	0.00414256
Tropical broadleaved raingreen	38.6424	0.00195778
Boreal summergreen broadleleaved	39.141	0.00328429
Boreal evergreen needleleaved	39.141	0.00809183
Boreal summergreen needleleaved	39.141	0.00161016
Boreal/Temperate grass	39.141	0.192118
Temperate broadleaved summergreen	39.141	0.0771335
Temperate broadleaved evergreen	39.141	0.0626781
Temperate needleleaved evergreen	39.141	0.0900161
Tropical Grass	39.141	0.00291399
Tropical broadleaved evergreen	39.141	0.0017518
Tropical broadleaved raingreen	39.141	0.00118473
Boreal summergreen broadleleaved	39.6396	0.00328429
Boreal evergreen needleleaved	39.6396	0.00809183
Boreal summergreen needleleaved	39.6396	0.00161016
Boreal/Temperate grass	39.6396	0.192118
Temperate broadleaved summergreen	39.6396	0.0771335
Temperate broadleaved evergreen	39.6396	0.0626781
Temperate needleleaved evergreen	39.6396	0.0900161
Tropical Grass	39.6396	0.00291399
Tropical broadleaved evergreen	39.6396	0.0017518
Tropical broadleaved raingreen	39.6396	0.00118473
Boreal summergreen broadleleaved	40.1382	0.00641866
Boreal evergreen needleleaved	40.1382	0.0311759
Boreal summergreen needleleaved	40.1382	0.001209
Boreal/Temperate grass	40.1382	0.177102
Temperate broadleaved summergreen	40.1382	0.0593381
Temperate broadleaved evergreen	40.1382	0.063106
Temperate needleleaved evergreen	40.1382	0.115034
Tropical Grass	40.1382	0.0089346
Tropical broadleaved evergreen	40.1382	0.00167823
Tropical broadleaved raingreen	40.1382	0.00106433
Boreal summergreen broadleleaved	40.6368	0.00641866
Boreal evergreen needleleaved	40.6368	0.0311759
Boreal summergreen needleleaved	40.6368	0.001209
Boreal/Temperate grass	40.6368	0.177102
Temperate broadleaved summergreen	40.6368	0.0593381
Temperate broadleaved evergreen	40.6368	0.063106
Temperate needleleaved evergreen	40.6368	0.115034
Tropical Grass	40.6368	0.0089346
Tropical broadleaved evergreen	40.6368	0.00167823
Tropical broadleaved raingreen	40.6368	0.00106433
Boreal summergreen broadleleaved	41.1354	0.00901444
Boreal evergreen needleleaved	41.1354	0.0383861
Boreal summergreen needleleaved	41.1354	0.00176148
Boreal/Temperate grass	41.1354	0.155225
Temperate broadleaved summergreen	41.1354	0.0684527
Temperate broadleaved evergreen	41.1354	0.0444841
Temperate needleleaved evergreen	41.1354	0.154272
Tropical Grass	41.1354	0.00375663
Tropical broadleaved evergreen	41.1354	0.000118422
Tropical broadleaved raingreen	41.1354	0.000143653
Boreal summergreen broadleleaved	41.634	0.00901444
Boreal evergreen needleleaved	41.634	0.0383861
Boreal summergreen needleleaved	41.634	0.00176148
Boreal/Temperate grass	41.634	0.155225
Temperate broadleaved summergreen	41.634	0.0684527
Temperate broadleaved evergreen	41.634	0.0444841
Temperate needleleaved evergreen	41.634	0.154272
Tropical Grass	41.634	0.00375663
Tropical broadleaved evergreen	41.634	0.000118422
Tropical broadleaved raingreen	41.634	0.000143653
Boreal summergreen broadleleaved	42.1326	0.0116704
Boreal evergreen needleleaved	42.1326	0.0493273
Boreal summergreen needleleaved	42.1326	0.0031975
Boreal/Temperate grass	42.1326	0.160978
Temperate broadleaved summergreen	42.1326	0.0661812
Temperate broadleaved evergreen	42.1326	0.0513136
Temperate needleleaved evergreen	42.1326	0.161615
Tropical Grass	42.1326	0.00248584
Tropical broadleaved evergreen	42.1326	0.000366846
Tropical broadleaved raingreen	42.1326	0.000277967
Boreal summergreen broadleleaved	42.6313	0.0116704
Boreal evergreen needleleaved	42.6313	0.0493273
Boreal summergreen needleleaved	42.6313	0.0031975
Boreal/Temperate grass	42.6313	0.160978
Temperate broadleaved summergreen	42.6313	0.0661812
Temperate broadleaved evergreen	42.6313	0.0513136
Temperate needleleaved evergreen	42.6313	0.161615
Tropical Grass	42.6313	0.00248584
Tropical broadleaved evergreen	42.6313	0.000366846
Tropical broadleaved raingreen	42.6313	0.000277967
Boreal summergreen broadleleaved	43.1299	0.0132649
Boreal evergreen needleleaved	43.1299	0.0548597
Boreal summergreen needleleaved	43.1299	0.0022774
Boreal/Temperate grass	43.1299	0.153811
Temperate broadleaved summergreen	43.1299	0.0789941
Temperate broadleaved evergreen	43.1299	0.0620984
Temperate needleleaved evergreen	43.1299	0.148312
Tropical Grass	43.1299	0.00242333
Tropical broadleaved evergreen	43.1299	0.00135815
Tropical broadleaved raingreen	43.1299	0.00136316
Boreal summergreen broadleleaved	43.6285	0.0132649
Boreal evergreen needleleaved	43.6285	0.0548597
Boreal summergreen needleleaved	43.6285	0.0022774
Boreal/Temperate grass	43.6285	0.153811
Temperate broadleaved summergreen	43.6285	0.0789941
Temperate broadleaved evergreen	43.6285	0.0620984
Temperate needleleaved evergreen	43.6285	0.148312
Tropical Grass	43.6285	0.00242333
Tropical broadleaved evergreen	43.6285	0.00135815
[truncated: 801 more rows]

## Sheet: PanelB
ID	PFTPresent	yPresent	PercentPresent	PFT2C	y2C	Percent2C	Future_Change
Boreal evergreen needleleaved-0.249305555555551	Boreal evergreen needleleaved	-0.249306	0	Boreal evergreen needleleaved	-0.249306	0	0
Boreal evergreen needleleaved-0.747916666666669	Boreal evergreen needleleaved	-0.747917	0	Boreal evergreen needleleaved	-0.747917	0	0
Boreal evergreen needleleaved-1.24652777777779	Boreal evergreen needleleaved	-1.24653	0	Boreal evergreen needleleaved	-1.24653	0	0
Boreal evergreen needleleaved-1.74513888888889	Boreal evergreen needleleaved	-1.74514	0	Boreal evergreen needleleaved	-1.74514	0	0
Boreal evergreen needleleaved-10.2215277777778	Boreal evergreen needleleaved	-10.2215	0	Boreal evergreen needleleaved	-10.2215	0	0
Boreal evergreen needleleaved-10.7201388888889	Boreal evergreen needleleaved	-10.7201	0	Boreal evergreen needleleaved	-10.7201	0	0
Boreal evergreen needleleaved-11.21875	Boreal evergreen needleleaved	-11.2188	0	Boreal evergreen needleleaved	-11.2188	0	0
Boreal evergreen needleleaved-11.7173611111111	Boreal evergreen needleleaved	-11.7174	0	Boreal evergreen needleleaved	-11.7174	0	0
Boreal evergreen needleleaved-12.2159722222222	Boreal evergreen needleleaved	-12.216	0	Boreal evergreen needleleaved	-12.216	0	0
Boreal evergreen needleleaved-12.7145833333333	Boreal evergreen needleleaved	-12.7146	0	Boreal evergreen needleleaved	-12.7146	0	0
Boreal evergreen needleleaved-13.2131944444444	Boreal evergreen needleleaved	-13.2132	0	Boreal evergreen needleleaved	-13.2132	0	0
Boreal evergreen needleleaved-13.7118055555556	Boreal evergreen needleleaved	-13.7118	0	Boreal evergreen needleleaved	-13.7118	0	0
Boreal evergreen needleleaved-14.2104166666667	Boreal evergreen needleleaved	-14.2104	0	Boreal evergreen needleleaved	-14.2104	0	0
Boreal evergreen needleleaved-14.7090277777778	Boreal evergreen needleleaved	-14.709	0	Boreal evergreen needleleaved	-14.709	0	0
Boreal evergreen needleleaved-15.2076388888889	Boreal evergreen needleleaved	-15.2076	0	Boreal evergreen needleleaved	-15.2076	0	0
Boreal evergreen needleleaved-15.70625	Boreal evergreen needleleaved	-15.7063	0	Boreal evergreen needleleaved	-15.7063	0	0
Boreal evergreen needleleaved-16.2048611111111	Boreal evergreen needleleaved	-16.2049	0	Boreal evergreen needleleaved	-16.2049	0	0
Boreal evergreen needleleaved-16.7034722222222	Boreal evergreen needleleaved	-16.7035	0	Boreal evergreen needleleaved	-16.7035	0	0
Boreal evergreen needleleaved-17.2020833333333	Boreal evergreen needleleaved	-17.2021	0	Boreal evergreen needleleaved	-17.2021	0	0
Boreal evergreen needleleaved-17.7006944444445	Boreal evergreen needleleaved	-17.7007	0	Boreal evergreen needleleaved	-17.7007	0	0
Boreal evergreen needleleaved-18.1993055555556	Boreal evergreen needleleaved	-18.1993	0	Boreal evergreen needleleaved	-18.1993	0	0
Boreal evergreen needleleaved-18.6979166666667	Boreal evergreen needleleaved	-18.6979	0	Boreal evergreen needleleaved	-18.6979	0	0
Boreal evergreen needleleaved-19.1965277777778	Boreal evergreen needleleaved	-19.1965	0	Boreal evergreen needleleaved	-19.1965	0	0
Boreal evergreen needleleaved-19.6951388888889	Boreal evergreen needleleaved	-19.6951	0	Boreal evergreen needleleaved	-19.6951	0	0
Boreal evergreen needleleaved-2.24375000000001	Boreal evergreen needleleaved	-2.24375	0	Boreal evergreen needleleaved	-2.24375	0	0
Boreal evergreen needleleaved-2.74236111111111	Boreal evergreen needleleaved	-2.74236	0	Boreal evergreen needleleaved	-2.74236	0	0
Boreal evergreen needleleaved-20.19375	Boreal evergreen needleleaved	-20.1937	0	Boreal evergreen needleleaved	-20.1937	0	0
Boreal evergreen needleleaved-20.6923611111111	Boreal evergreen needleleaved	-20.6924	0	Boreal evergreen needleleaved	-20.6924	0	0
Boreal evergreen needleleaved-21.1909722222222	Boreal evergreen needleleaved	-21.191	0	Boreal evergreen needleleaved	-21.191	0	0
Boreal evergreen needleleaved-21.6895833333333	Boreal evergreen needleleaved	-21.6896	0	Boreal evergreen needleleaved	-21.6896	0	0
Boreal evergreen needleleaved-22.1881944444444	Boreal evergreen needleleaved	-22.1882	0	Boreal evergreen needleleaved	-22.1882	0	0
Boreal evergreen needleleaved-22.6868055555556	Boreal evergreen needleleaved	-22.6868	0	Boreal evergreen needleleaved	-22.6868	0	0
Boreal evergreen needleleaved-23.1854166666667	Boreal evergreen needleleaved	-23.1854	0	Boreal evergreen needleleaved	-23.1854	0	0
Boreal evergreen needleleaved-23.6840277777778	Boreal evergreen needleleaved	-23.684	0	Boreal evergreen needleleaved	-23.684	0	0
Boreal evergreen needleleaved-24.1826388888889	Boreal evergreen needleleaved	-24.1826	0	Boreal evergreen needleleaved	-24.1826	0	0
Boreal evergreen needleleaved-24.68125	Boreal evergreen needleleaved	-24.6813	0	Boreal evergreen needleleaved	-24.6813	0	0
Boreal evergreen needleleaved-25.1798611111111	Boreal evergreen needleleaved	-25.1799	0	Boreal evergreen needleleaved	-25.1799	0	0
Boreal evergreen needleleaved-25.6784722222222	Boreal evergreen needleleaved	-25.6785	0	Boreal evergreen needleleaved	-25.6785	0	0
Boreal evergreen needleleaved-26.1770833333333	Boreal evergreen needleleaved	-26.1771	0	Boreal evergreen needleleaved	-26.1771	0	0
Boreal evergreen needleleaved-26.6756944444444	Boreal evergreen needleleaved	-26.6757	0	Boreal evergreen needleleaved	-26.6757	0	0
Boreal evergreen needleleaved-27.1743055555556	Boreal evergreen needleleaved	-27.1743	0	Boreal evergreen needleleaved	-27.1743	0	0
Boreal evergreen needleleaved-27.6729166666667	Boreal evergreen needleleaved	-27.6729	0	Boreal evergreen needleleaved	-27.6729	0	0
Boreal evergreen needleleaved-28.1715277777778	Boreal evergreen needleleaved	-28.1715	0	Boreal evergreen needleleaved	-28.1715	0	0
Boreal evergreen needleleaved-28.6701388888889	Boreal evergreen needleleaved	-28.6701	0	Boreal evergreen needleleaved	-28.6701	0	0
Boreal evergreen needleleaved-29.16875	Boreal evergreen needleleaved	-29.1687	0	Boreal evergreen needleleaved	-29.1687	0	0
Boreal evergreen needleleaved-29.6673611111111	Boreal evergreen needleleaved	-29.6674	0	Boreal evergreen needleleaved	-29.6674	0	0
Boreal evergreen needleleaved-3.24097222222223	Boreal evergreen needleleaved	-3.24097	0	Boreal evergreen needleleaved	-3.24097	0	0
Boreal evergreen needleleaved-3.73958333333333	Boreal evergreen needleleaved	-3.73958	0	Boreal evergreen needleleaved	-3.73958	0	0
Boreal evergreen needleleaved-30.1659722222222	Boreal evergreen needleleaved	-30.166	0	Boreal evergreen needleleaved	-30.166	0	0
Boreal evergreen needleleaved-30.6645833333333	Boreal evergreen needleleaved	-30.6646	0	Boreal evergreen needleleaved	-30.6646	0	0
Boreal evergreen needleleaved-31.1631944444444	Boreal evergreen needleleaved	-31.1632	0	Boreal evergreen needleleaved	-31.1632	0	0
Boreal evergreen needleleaved-31.6618055555556	Boreal evergreen needleleaved	-31.6618	0	Boreal evergreen needleleaved	-31.6618	0	0
Boreal evergreen needleleaved-32.1604166666667	Boreal evergreen needleleaved	-32.1604	0	Boreal evergreen needleleaved	-32.1604	0	0
Boreal evergreen needleleaved-32.6590277777778	Boreal evergreen needleleaved	-32.659	0	Boreal evergreen needleleaved	-32.659	0	0
Boreal evergreen needleleaved-33.1576388888889	Boreal evergreen needleleaved	-33.1576	0	Boreal evergreen needleleaved	-33.1576	0	0
Boreal evergreen needleleaved-33.65625	Boreal evergreen needleleaved	-33.6562	0	Boreal evergreen needleleaved	-33.6562	0	0
Boreal evergreen needleleaved-34.1548611111111	Boreal evergreen needleleaved	-34.1549	0	Boreal evergreen needleleaved	-34.1549	0	0
Boreal evergreen needleleaved-34.6534722222222	Boreal evergreen needleleaved	-34.6535	0	Boreal evergreen needleleaved	-34.6535	0	0
Boreal evergreen needleleaved-35.1520833333333	Boreal evergreen needleleaved	-35.1521	0	Boreal evergreen needleleaved	-35.1521	0	0
Boreal evergreen needleleaved-35.6506944444444	Boreal evergreen needleleaved	-35.6507	0	Boreal evergreen needleleaved	-35.6507	0	0
Boreal evergreen needleleaved-36.1493055555556	Boreal evergreen needleleaved	-36.1493	0	Boreal evergreen needleleaved	-36.1493	0	0
Boreal evergreen needleleaved-36.6479166666667	Boreal evergreen needleleaved	-36.6479	0	Boreal evergreen needleleaved	-36.6479	0	0
Boreal evergreen needleleaved-37.1465277777778	Boreal evergreen needleleaved	-37.1465	0	Boreal evergreen needleleaved	-37.1465	0	0
Boreal evergreen needleleaved-37.6451388888889	Boreal evergreen needleleaved	-37.6451	0	Boreal evergreen needleleaved	-37.6451	0	0
Boreal evergreen needleleaved-38.14375	Boreal evergreen needleleaved	-38.1437	0	Boreal evergreen needleleaved	-38.1437	0	0
Boreal evergreen needleleaved-38.6423611111111	Boreal evergreen needleleaved	-38.6424	0	Boreal evergreen needleleaved	-38.6424	0	0
Boreal evergreen needleleaved-39.1409722222222	Boreal evergreen needleleaved	-39.141	0	Boreal evergreen needleleaved	-39.141	0	0
Boreal evergreen needleleaved-39.6395833333333	Boreal evergreen needleleaved	-39.6396	0	Boreal evergreen needleleaved	-39.6396	0	0
Boreal evergreen needleleaved-4.23819444444445	Boreal evergreen needleleaved	-4.23819	0	Boreal evergreen needleleaved	-4.23819	0	0
Boreal evergreen needleleaved-4.73680555555556	Boreal evergreen needleleaved	-4.73681	0	Boreal evergreen needleleaved	-4.73681	0	0
Boreal evergreen needleleaved-40.1381944444445	Boreal evergreen needleleaved	-40.1382	0	Boreal evergreen needleleaved	-40.1382	0	0
Boreal evergreen needleleaved-40.6368055555556	Boreal evergreen needleleaved	-40.6368	0	Boreal evergreen needleleaved	-40.6368	0	0
Boreal evergreen needleleaved-41.1354166666667	Boreal evergreen needleleaved	-41.1354	0	Boreal evergreen needleleaved	-41.1354	0	0
Boreal evergreen needleleaved-41.6340277777778	Boreal evergreen needleleaved	-41.634	0	Boreal evergreen needleleaved	-41.634	0	0
Boreal evergreen needleleaved-42.1326388888889	Boreal evergreen needleleaved	-42.1326	0	Boreal evergreen needleleaved	-42.1326	0	0
Boreal evergreen needleleaved-42.63125	Boreal evergreen needleleaved	-42.6312	0	Boreal evergreen needleleaved	-42.6312	0	0
Boreal evergreen needleleaved-43.1298611111111	Boreal evergreen needleleaved	-43.1299	0	Boreal evergreen needleleaved	-43.1299	0	0
Boreal evergreen needleleaved-43.6284722222222	Boreal evergreen needleleaved	-43.6285	0	Boreal evergreen needleleaved	-43.6285	0	0
Boreal evergreen needleleaved-44.1270833333333	Boreal evergreen needleleaved	-44.1271	0	Boreal evergreen needleleaved	-44.1271	0	0
Boreal evergreen needleleaved-44.6256944444444	Boreal evergreen needleleaved	-44.6257	0	Boreal evergreen needleleaved	-44.6257	0	0
Boreal evergreen needleleaved-45.1243055555556	Boreal evergreen needleleaved	-45.1243	0	Boreal evergreen needleleaved	-45.1243	0	0
Boreal evergreen needleleaved-45.6229166666667	Boreal evergreen needleleaved	-45.6229	0	Boreal evergreen needleleaved	-45.6229	0	0
Boreal evergreen needleleaved-46.1215277777778	Boreal evergreen needleleaved	-46.1215	0	Boreal evergreen needleleaved	-46.1215	0	0
Boreal evergreen needleleaved-46.6201388888889	Boreal evergreen needleleaved	-46.6201	0	Boreal evergreen needleleaved	-46.6201	0	0
Boreal evergreen needleleaved-47.11875	Boreal evergreen needleleaved	-47.1188	0	Boreal evergreen needleleaved	-47.1188	0	0
Boreal evergreen needleleaved-47.6173611111111	Boreal evergreen needleleaved	-47.6174	0	Boreal evergreen needleleaved	-47.6174	0	0
Boreal evergreen needleleaved-48.1159722222222	Boreal evergreen needleleaved	-48.116	0	Boreal evergreen needleleaved	-48.116	0	0
Boreal evergreen needleleaved-48.6145833333333	Boreal evergreen needleleaved	-48.6146	0	Boreal evergreen needleleaved	-48.6146	0	0
Boreal evergreen needleleaved-49.1131944444444	Boreal evergreen needleleaved	-49.1132	0	Boreal evergreen needleleaved	-49.1132	0	0
Boreal evergreen needleleaved-49.6118055555555	Boreal evergreen needleleaved	-49.6118	0	Boreal evergreen needleleaved	-49.6118	0	0
Boreal evergreen needleleaved-5.23541666666667	Boreal evergreen needleleaved	-5.23542	0	Boreal evergreen needleleaved	-5.23542	0	0
Boreal evergreen needleleaved-5.73402777777778	Boreal evergreen needleleaved	-5.73403	0	Boreal evergreen needleleaved	-5.73403	0	0
Boreal evergreen needleleaved-50.1104166666667	Boreal evergreen needleleaved	-50.1104	0	Boreal evergreen needleleaved	-50.1104	0	0
Boreal evergreen needleleaved-50.6090277777778	Boreal evergreen needleleaved	-50.609	0	Boreal evergreen needleleaved	-50.609	0	0
Boreal evergreen needleleaved-51.1076388888889	Boreal evergreen needleleaved	-51.1076	0	Boreal evergreen needleleaved	-51.1076	0	0
Boreal evergreen needleleaved-51.60625	Boreal evergreen needleleaved	-51.6062	0	Boreal evergreen needleleaved	-51.6062	0	0
Boreal evergreen needleleaved-52.1048611111111	Boreal evergreen needleleaved	-52.1049	0	Boreal evergreen needleleaved	-52.1049	0	0
Boreal evergreen needleleaved-52.6034722222222	Boreal evergreen needleleaved	-52.6035	0	Boreal evergreen needleleaved	-52.6035	0	0
Boreal evergreen needleleaved-53.1020833333333	Boreal evergreen needleleaved	-53.1021	0	Boreal evergreen needleleaved	-53.1021	0	0
Boreal evergreen needleleaved-53.6006944444445	Boreal evergreen needleleaved	-53.6007	0	Boreal evergreen needleleaved	-53.6007	0	0
Boreal evergreen needleleaved-54.0993055555556	Boreal evergreen needleleaved	-54.0993	0	Boreal evergreen needleleaved	-54.0993	0	0
Boreal evergreen needleleaved-54.5979166666667	Boreal evergreen needleleaved	-54.5979	0	Boreal evergreen needleleaved	-54.5979	0	0
Boreal evergreen needleleaved-55.0965277777778	Boreal evergreen needleleaved	-55.0965	0	Boreal evergreen needleleaved	-55.0965	0	0
Boreal evergreen needleleaved-55.5951388888889	Boreal evergreen needleleaved	-55.5951	0	Boreal evergreen needleleaved	-55.5951	0	0
Boreal evergreen needleleaved-6.23263888888889	Boreal evergreen needleleaved	-6.23264	0	Boreal evergreen needleleaved	-6.23264	0	0
Boreal evergreen needleleaved-6.73125	Boreal evergreen needleleaved	-6.73125	0	Boreal evergreen needleleaved	-6.73125	0	0
Boreal evergreen needleleaved-7.22986111111111	Boreal evergreen needleleaved	-7.22986	0	Boreal evergreen needleleaved	-7.22986	0	0
Boreal evergreen needleleaved-7.72847222222222	Boreal evergreen needleleaved	-7.72847	0	Boreal evergreen needleleaved	-7.72847	0	0
Boreal evergreen needleleaved-8.22708333333334	Boreal evergreen needleleaved	-8.22708	0	Boreal evergreen needleleaved	-8.22708	0	0
Boreal evergreen needleleaved-8.72569444444444	Boreal evergreen needleleaved	-8.72569	0	Boreal evergreen needleleaved	-8.72569	0	0
Boreal evergreen needleleaved-9.22430555555556	Boreal evergreen needleleaved	-9.22431	0	Boreal evergreen needleleaved	-9.22431	0	0
Boreal evergreen needleleaved-9.72291666666666	Boreal evergreen needleleaved	-9.72292	0	Boreal evergreen needleleaved	-9.72292	0	0
Boreal evergreen needleleaved0.249305555555551	Boreal evergreen needleleaved	0.249306	0	Boreal evergreen needleleaved	0.249306	0	0
Boreal evergreen needleleaved0.747916666666669	Boreal evergreen needleleaved	0.747917	0	Boreal evergreen needleleaved	0.747917	0	0
Boreal evergreen needleleaved1.24652777777777	Boreal evergreen needleleaved	1.24653	0	Boreal evergreen needleleaved	1.24653	0	0
Boreal evergreen needleleaved1.74513888888889	Boreal evergreen needleleaved	1.74514	0	Boreal evergreen needleleaved	1.74514	0	0
Boreal evergreen needleleaved10.2215277777778	Boreal evergreen needleleaved	10.2215	0	Boreal evergreen needleleaved	10.2215	0	0
Boreal evergreen needleleaved10.7201388888889	Boreal evergreen needleleaved	10.7201	0	Boreal evergreen needleleaved	10.7201	0	0
Boreal evergreen needleleaved11.21875	Boreal evergreen needleleaved	11.2188	0	Boreal evergreen needleleaved	11.2188	0	0
Boreal evergreen needleleaved11.7173611111111	Boreal evergreen needleleaved	11.7174	0	Boreal evergreen needleleaved	11.7174	0	0
Boreal evergreen needleleaved12.2159722222222	Boreal evergreen needleleaved	12.216	0	Boreal evergreen needleleaved	12.216	0	0
Boreal evergreen needleleaved12.7145833333333	Boreal evergreen needleleaved	12.7146	0	Boreal evergreen needleleaved	12.7146	0	0
Boreal evergreen needleleaved13.2131944444444	Boreal evergreen needleleaved	13.2132	0	Boreal evergreen needleleaved	13.2132	0	0
Boreal evergreen needleleaved13.7118055555556	Boreal evergreen needleleaved	13.7118	0	Boreal evergreen needleleaved	13.7118	0	0
Boreal evergreen needleleaved14.2104166666667	Boreal evergreen needleleaved	14.2104	0	Boreal evergreen needleleaved	14.2104	0	0
Boreal evergreen needleleaved14.7090277777778	Boreal evergreen needleleaved	14.709	0	Boreal evergreen needleleaved	14.709	0	0
Boreal evergreen needleleaved15.2076388888889	Boreal evergreen needleleaved	15.2076	0	Boreal evergreen needleleaved	15.2076	0	0
Boreal evergreen needleleaved15.70625	Boreal evergreen needleleaved	15.7063	0	Boreal evergreen needleleaved	15.7063	0	0
Boreal evergreen needleleaved16.2048611111111	Boreal evergreen needleleaved	16.2049	0	Boreal evergreen needleleaved	16.2049	0	0
Boreal evergreen needleleaved16.7034722222222	Boreal evergreen needleleaved	16.7035	0	Boreal evergreen needleleaved	16.7035	0	0
Boreal evergreen needleleaved17.2020833333333	Boreal evergreen needleleaved	17.2021	0	Boreal evergreen needleleaved	17.2021	0	0
Boreal evergreen needleleaved17.7006944444444	Boreal evergreen needleleaved	17.7007	0	Boreal evergreen needleleaved	17.7007	0	0
Boreal evergreen needleleaved18.1993055555556	Boreal evergreen needleleaved	18.1993	0	Boreal evergreen needleleaved	18.1993	0	0
Boreal evergreen needleleaved18.6979166666667	Boreal evergreen needleleaved	18.6979	0	Boreal evergreen needleleaved	18.6979	0	0
Boreal evergreen needleleaved19.1965277777778	Boreal evergreen needleleaved	19.1965	0	Boreal evergreen needleleaved	19.1965	0	0
Boreal evergreen needleleaved19.6951388888889	Boreal evergreen needleleaved	19.6951	0	Boreal evergreen needleleaved	19.6951	0	0
Boreal evergreen needleleaved2.24375000000001	Boreal evergreen needleleaved	2.24375	0	Boreal evergreen needleleaved	2.24375	0	0
Boreal evergreen needleleaved2.74236111111111	Boreal evergreen needleleaved	2.74236	0	Boreal evergreen needleleaved	2.74236	0	0
Boreal evergreen needleleaved20.19375	Boreal evergreen needleleaved	20.1937	0	Boreal evergreen needleleaved	20.1937	0	0
Boreal evergreen needleleaved20.6923611111111	Boreal evergreen needleleaved	20.6924	0	Boreal evergreen needleleaved	20.6924	0	0
Boreal evergreen needleleaved21.1909722222222	Boreal evergreen needleleaved	21.191	0	Boreal evergreen needleleaved	21.191	0	0
Boreal evergreen needleleaved21.6895833333333	Boreal evergreen needleleaved	21.6896	0	Boreal evergreen needleleaved	21.6896	0	0
Boreal evergreen needleleaved22.1881944444444	Boreal evergreen needleleaved	22.1882	0	Boreal evergreen needleleaved	22.1882	0	0
Boreal evergreen needleleaved22.6868055555556	Boreal evergreen needleleaved	22.6868	0	Boreal evergreen needleleaved	22.6868	0	0
Boreal evergreen needleleaved23.1854166666667	Boreal evergreen needleleaved	23.1854	0	Boreal evergreen needleleaved	23.1854	0	0
Boreal evergreen needleleaved23.6840277777778	Boreal evergreen needleleaved	23.684	0	Boreal evergreen needleleaved	23.684	0	0
Boreal evergreen needleleaved24.1826388888889	Boreal evergreen needleleaved	24.1826	0	Boreal evergreen needleleaved	24.1826	0	0
Boreal evergreen needleleaved24.68125	Boreal evergreen needleleaved	24.6813	0	Boreal evergreen needleleaved	24.6813	0	0
Boreal evergreen needleleaved25.1798611111111	Boreal evergreen needleleaved	25.1799	0	Boreal evergreen needleleaved	25.1799	0	0
Boreal evergreen needleleaved25.6784722222222	Boreal evergreen needleleaved	25.6785	0	Boreal evergreen needleleaved	25.6785	0	0
Boreal evergreen needleleaved26.1770833333333	Boreal evergreen needleleaved	26.1771	0	Boreal evergreen needleleaved	26.1771	0	0
Boreal evergreen needleleaved26.6756944444444	Boreal evergreen needleleaved	26.6757	0	Boreal evergreen needleleaved	26.6757	0	0
Boreal evergreen needleleaved27.1743055555556	Boreal evergreen needleleaved	27.1743	0	Boreal evergreen needleleaved	27.1743	0	0
Boreal evergreen needleleaved27.6729166666667	Boreal evergreen needleleaved	27.6729	0	Boreal evergreen needleleaved	27.6729	0	0
Boreal evergreen needleleaved28.1715277777778	Boreal evergreen needleleaved	28.1715	7.52551e-06	Boreal evergreen needleleaved	28.1715	3.6478e-06	-3.87771e-06
Boreal evergreen needleleaved28.6701388888889	Boreal evergreen needleleaved	28.6701	7.52551e-06	Boreal evergreen needleleaved	28.6701	3.6478e-06	-3.87771e-06
Boreal evergreen needleleaved29.16875	Boreal evergreen needleleaved	29.1687	2.90692e-05	Boreal evergreen needleleaved	29.1687	4.9694e-05	2.06248e-05
Boreal evergreen needleleaved29.6673611111111	Boreal evergreen needleleaved	29.6674	2.90692e-05	Boreal evergreen needleleaved	29.6674	4.9694e-05	2.06248e-05
Boreal evergreen needleleaved3.24097222222223	Boreal evergreen needleleaved	3.24097	0	Boreal evergreen needleleaved	3.24097	0	0
Boreal evergreen needleleaved3.73958333333333	Boreal evergreen needleleaved	3.73958	0	Boreal evergreen needleleaved	3.73958	0	0
Boreal evergreen needleleaved30.1659722222222	Boreal evergreen needleleaved	30.166	4.49052e-06	Boreal evergreen needleleaved	30.166	5.92524e-05	5.47619e-05
Boreal evergreen needleleaved30.6645833333333	Boreal evergreen needleleaved	30.6646	4.49052e-06	Boreal evergreen needleleaved	30.6646	5.92524e-05	5.47619e-05
Boreal evergreen needleleaved31.1631944444444	Boreal evergreen needleleaved	31.1632	2.62497e-05	Boreal evergreen needleleaved	31.1632	0.000191015	0.000164765
Boreal evergreen needleleaved31.6618055555556	Boreal evergreen needleleaved	31.6618	2.62497e-05	Boreal evergreen needleleaved	31.6618	0.000191015	0.000164765
Boreal evergreen needleleaved32.1604166666667	Boreal evergreen needleleaved	32.1604	3.38556e-05	Boreal evergreen needleleaved	32.1604	0.000125549	9.16933e-05
Boreal evergreen needleleaved32.6590277777778	Boreal evergreen needleleaved	32.659	3.38556e-05	Boreal evergreen needleleaved	32.659	0.000125549	9.16933e-05
Boreal evergreen needleleaved33.1576388888889	Boreal evergreen needleleaved	33.1576	5.62518e-05	Boreal evergreen needleleaved	33.1576	5.68942e-05	6.42458e-07
Boreal evergreen needleleaved33.65625	Boreal evergreen needleleaved	33.6562	5.62518e-05	Boreal evergreen needleleaved	33.6562	5.68942e-05	6.42458e-07
Boreal evergreen needleleaved34.1548611111111	Boreal evergreen needleleaved	34.1549	0.000260088	Boreal evergreen needleleaved	34.1549	0.000307728	4.76403e-05
Boreal evergreen needleleaved34.6534722222222	Boreal evergreen needleleaved	34.6535	0.000260088	Boreal evergreen needleleaved	34.6535	0.000307728	4.76403e-05
Boreal evergreen needleleaved35.1520833333333	Boreal evergreen needleleaved	35.1521	0.00119086	Boreal evergreen needleleaved	35.1521	0.00110688	-8.39797e-05
Boreal evergreen needleleaved35.6506944444444	Boreal evergreen needleleaved	35.6507	0.00119086	Boreal evergreen needleleaved	35.6507	0.00110688	-8.39797e-05
Boreal evergreen needleleaved36.1493055555556	Boreal evergreen needleleaved	36.1493	0.00188537	Boreal evergreen needleleaved	36.1493	0.00174693	-0.00013844
Boreal evergreen needleleaved36.6479166666667	Boreal evergreen needleleaved	36.6479	0.00188537	Boreal evergreen needleleaved	36.6479	0.00174693	-0.00013844
Boreal evergreen needleleaved37.1465277777778	Boreal evergreen needleleaved	37.1465	0.00136994	Boreal evergreen needleleaved	37.1465	0.0015391	0.000169153
Boreal evergreen needleleaved37.6451388888889	Boreal evergreen needleleaved	37.6451	0.00136994	Boreal evergreen needleleaved	37.6451	0.0015391	0.000169153
Boreal evergreen needleleaved38.14375	Boreal evergreen needleleaved	38.1437	0.00177236	Boreal evergreen needleleaved	38.1437	0.00133333	-0.000439022
Boreal evergreen needleleaved38.6423611111111	Boreal evergreen needleleaved	38.6424	0.00177236	Boreal evergreen needleleaved	38.6424	0.00133333	-0.000439022
Boreal evergreen needleleaved39.1409722222222	Boreal evergreen needleleaved	39.141	0.00809183	Boreal evergreen needleleaved	39.141	0.00738195	-0.000709877
Boreal evergreen needleleaved39.6395833333333	Boreal evergreen needleleaved	39.6396	0.00809183	Boreal evergreen needleleaved	39.6396	0.00738195	-0.000709877
Boreal evergreen needleleaved4.23819444444445	Boreal evergreen needleleaved	4.23819	0	Boreal evergreen needleleaved	4.23819	0	0
Boreal evergreen needleleaved4.73680555555555	Boreal evergreen needleleaved	4.73681	0	Boreal evergreen needleleaved	4.73681	0	0
Boreal evergreen needleleaved40.1381944444444	Boreal evergreen needleleaved	40.1382	0.0311759	Boreal evergreen needleleaved	40.1382	0.0266092	-0.00456674
Boreal evergreen needleleaved40.6368055555556	Boreal evergreen needleleaved	40.6368	0.0311759	Boreal evergreen needleleaved	40.6368	0.0266092	-0.00456674
Boreal evergreen needleleaved41.1354166666667	Boreal evergreen needleleaved	41.1354	0.0383861	Boreal evergreen needleleaved	41.1354	0.037184	-0.00120215
Boreal evergreen needleleaved41.6340277777778	Boreal evergreen needleleaved	41.634	0.0383861	Boreal evergreen needleleaved	41.634	0.037184	-0.00120215
Boreal evergreen needleleaved42.1326388888889	Boreal evergreen needleleaved	42.1326	0.0493273	Boreal evergreen needleleaved	42.1326	0.0530173	0.00368993
Boreal evergreen needleleaved42.63125	Boreal evergreen needleleaved	42.6313	0.0493273	Boreal evergreen needleleaved	42.6313	0.0530173	0.00368993
Boreal evergreen needleleaved43.1298611111111	Boreal evergreen needleleaved	43.1299	0.0548597	Boreal evergreen needleleaved	43.1299	0.044186	-0.0106737
Boreal evergreen needleleaved43.6284722222222	Boreal evergreen needleleaved	43.6285	0.0548597	Boreal evergreen needleleaved	43.6285	0.044186	-0.0106737
Boreal evergreen needleleaved44.1270833333333	Boreal evergreen needleleaved	44.1271	0.0742414	Boreal evergreen needleleaved	44.1271	0.0625834	-0.011658
Boreal evergreen needleleaved44.6256944444444	Boreal evergreen needleleaved	44.6257	0.0742414	Boreal evergreen needleleaved	44.6257	0.0625834	-0.011658
Boreal evergreen needleleaved45.1243055555556	Boreal evergreen needleleaved	45.1243	0.11957	Boreal evergreen needleleaved	45.1243	0.107636	-0.0119341
Boreal evergreen needleleaved45.6229166666667	Boreal evergreen needleleaved	45.6229	0.11957	Boreal evergreen needleleaved	45.6229	0.107636	-0.0119341
Boreal evergreen needleleaved46.1215277777778	Boreal evergreen needleleaved	46.1215	0.161922	Boreal evergreen needleleaved	46.1215	0.154465	-0.00745687
Boreal evergreen needleleaved46.6201388888889	Boreal evergreen needleleaved	46.6201	0.161922	Boreal evergreen needleleaved	46.6201	0.154465	-0.00745687
Boreal evergreen needleleaved47.11875	Boreal evergreen needleleaved	47.1187	0.176654	Boreal evergreen needleleaved	47.1187	0.180276	0.00362221
Boreal evergreen needleleaved47.6173611111111	Boreal evergreen needleleaved	47.6174	0.176654	Boreal evergreen needleleaved	47.6174	0.180276	0.00362221
Boreal evergreen needleleaved48.1159722222222	Boreal evergreen needleleaved	48.116	0.202784	Boreal evergreen needleleaved	48.116	0.208677	0.00589339
Boreal evergreen needleleaved48.6145833333333	Boreal evergreen needleleaved	48.6146	0.202784	Boreal evergreen needleleaved	48.6146	0.208677	0.00589339
Boreal evergreen needleleaved49.1131944444444	Boreal evergreen needleleaved	49.1132	0.233365	Boreal evergreen needleleaved	49.1132	0.246066	0.0127008
Boreal evergreen needleleaved49.6118055555556	Boreal evergreen needleleaved	49.6118	0.233365	Boreal evergreen needleleaved	49.6118	0.246066	0.0127008
Boreal evergreen needleleaved5.23541666666667	Boreal evergreen needleleaved	5.23542	0	Boreal evergreen needleleaved	5.23542	0	0
Boreal evergreen needleleaved5.73402777777778	Boreal evergreen needleleaved	5.73403	0	Boreal evergreen needleleaved	5.73403	0	0
Boreal evergreen needleleaved50.1104166666667	Boreal evergreen needleleaved	50.1104	0.261024	Boreal evergreen needleleaved	50.1104	0.288168	0.0271441
Boreal evergreen needleleaved50.6090277777778	Boreal evergreen needleleaved	50.609	0.261024	Boreal evergreen needleleaved	50.609	0.288168	0.0271441
Boreal evergreen needleleaved51.1076388888889	Boreal evergreen needleleaved	51.1076	0.230737	Boreal evergreen needleleaved	51.1076	0.30068	0.0699423
Boreal evergreen needleleaved51.60625	Boreal evergreen needleleaved	51.6063	0.230737	Boreal evergreen needleleaved	51.6063	0.30068	0.0699423
Boreal evergreen needleleaved52.1048611111111	Boreal evergreen needleleaved	52.1049	0.241034	Boreal evergreen needleleaved	52.1049	0.322338	0.0813041
Boreal evergreen needleleaved52.6034722222222	Boreal evergreen needleleaved	52.6035	0.241034	Boreal evergreen needleleaved	52.6035	0.322338	0.0813041
Boreal evergreen needleleaved53.1020833333333	Boreal evergreen needleleaved	53.1021	0.246881	Boreal evergreen needleleaved	53.1021	0.353234	0.106353
Boreal evergreen needleleaved53.6006944444444	Boreal evergreen needleleaved	53.6007	0.246881	Boreal evergreen needleleaved	53.6007	0.353234	0.106353
Boreal evergreen needleleaved54.0993055555556	Boreal evergreen needleleaved	54.0993	0.293001	Boreal evergreen needleleaved	54.0993	0.394172	0.101171
Boreal evergreen needleleaved54.5979166666667	Boreal evergreen needleleaved	54.5979	0.293001	Boreal evergreen needleleaved	54.5979	0.394172	0.101171
Boreal evergreen needleleaved55.0965277777778	Boreal evergreen needleleaved	55.0965	0.256911	Boreal evergreen needleleaved	55.0965	0.343952	0.0870408
Boreal evergreen needleleaved55.5951388888889	Boreal evergreen needleleaved	55.5951	0.256911	Boreal evergreen needleleaved	55.5951	0.343952	0.0870408
Boreal evergreen needleleaved56.09375	Boreal evergreen needleleaved	56.0938	0.293497	Boreal evergreen needleleaved	56.0938	0.373383	0.0798859
Boreal evergreen needleleaved56.5923611111111	Boreal evergreen needleleaved	56.5924	0.293497	Boreal evergreen needleleaved	56.5924	0.373383	0.0798859
Boreal evergreen needleleaved57.0909722222222	Boreal evergreen needleleaved	57.091	0.332458	Boreal evergreen needleleaved	57.091	0.393367	0.0609091
Boreal evergreen needleleaved57.5895833333333	Boreal evergreen needleleaved	57.5896	0.332458	Boreal evergreen needleleaved	57.5896	0.393367	0.0609091
Boreal evergreen needleleaved58.0881944444444	Boreal evergreen needleleaved	58.0882	0.36931	Boreal evergreen needleleaved	58.0882	0.436438	0.0671287
Boreal evergreen needleleaved58.5868055555556	Boreal evergreen needleleaved	58.5868	0.36931	Boreal evergreen needleleaved	58.5868	0.436438	0.0671287
Boreal evergreen needleleaved59.0854166666667	Boreal evergreen needleleaved	59.0854	0.345342	Boreal evergreen needleleaved	59.0854	0.440815	0.095473
Boreal evergreen needleleaved59.5840277777778	Boreal evergreen needleleaved	59.584	0.345342	Boreal evergreen needleleaved	59.584	0.440815	0.095473
Boreal evergreen needleleaved6.23263888888889	Boreal evergreen needleleaved	6.23264	0	Boreal evergreen needleleaved	6.23264	0	0
Boreal evergreen needleleaved6.73125	Boreal evergreen needleleaved	6.73125	0	Boreal evergreen needleleaved	6.73125	0	0
Boreal evergreen needleleaved60.0826388888889	Boreal evergreen needleleaved	60.0826	0.298714	Boreal evergreen needleleaved	60.0826	0.392379	0.0936644
Boreal evergreen needleleaved60.58125	Boreal evergreen needleleaved	60.5812	0.298714	Boreal evergreen needleleaved	60.5812	0.392379	0.0936644
Boreal evergreen needleleaved61.0798611111111	Boreal evergreen needleleaved	61.0799	0.264592	Boreal evergreen needleleaved	61.0799	0.349521	0.0849298
Boreal evergreen needleleaved61.5784722222222	Boreal evergreen needleleaved	61.5785	0.264592	Boreal evergreen needleleaved	61.5785	0.349521	0.0849298
Boreal evergreen needleleaved62.0770833333333	Boreal evergreen needleleaved	62.0771	0.242055	Boreal evergreen needleleaved	62.0771	0.320702	0.0786467
Boreal evergreen needleleaved62.5756944444444	Boreal evergreen needleleaved	62.5757	0.242055	Boreal evergreen needleleaved	62.5757	0.320702	0.0786467
Boreal evergreen needleleaved63.0743055555556	Boreal evergreen needleleaved	63.0743	0.214455	Boreal evergreen needleleaved	63.0743	0.27691	0.062455
Boreal evergreen needleleaved63.5729166666667	Boreal evergreen needleleaved	63.5729	0.214455	Boreal evergreen needleleaved	63.5729	0.27691	0.062455
Boreal evergreen needleleaved64.0715277777778	Boreal evergreen needleleaved	64.0715	0.184152	Boreal evergreen needleleaved	64.0715	0.233535	0.0493829
Boreal evergreen needleleaved64.5701388888889	Boreal evergreen needleleaved	64.5701	0.184152	Boreal evergreen needleleaved	64.5701	0.233535	0.0493829
Boreal evergreen needleleaved65.06875	Boreal evergreen needleleaved	65.0687	0.143122	Boreal evergreen needleleaved	65.0687	0.167682	0.0245602
Boreal evergreen needleleaved65.5673611111111	Boreal evergreen needleleaved	65.5674	0.143122	Boreal evergreen needleleaved	65.5674	0.167682	0.0245602
Boreal evergreen needleleaved66.0659722222222	Boreal evergreen needleleaved	66.066	0.100152	Boreal evergreen needleleaved	66.066	0.130903	0.0307506
Boreal evergreen needleleaved66.5645833333333	Boreal evergreen needleleaved	66.5646	0.100152	Boreal evergreen needleleaved	66.5646	0.130903	0.0307506
Boreal evergreen needleleaved67.0631944444444	Boreal evergreen needleleaved	67.0632	0.0439916	Boreal evergreen needleleaved	67.0632	0.0607724	0.0167808
Boreal evergreen needleleaved67.5618055555556	Boreal evergreen needleleaved	67.5618	0.0439916	Boreal evergreen needleleaved	67.5618	0.0607724	0.0167808
Boreal evergreen needleleaved68.0604166666667	Boreal evergreen needleleaved	68.0604	0.0113407	Boreal evergreen needleleaved	68.0604	0.0164907	0.00514994
Boreal evergreen needleleaved68.5590277777778	Boreal evergreen needleleaved	68.559	0.0113407	Boreal evergreen needleleaved	68.559	0.0164907	0.00514994
Boreal evergreen needleleaved69.0576388888889	Boreal evergreen needleleaved	69.0576	0.00210343	Boreal evergreen needleleaved	69.0576	0.0043924	0.00228897
Boreal evergreen needleleaved69.55625	Boreal evergreen needleleaved	69.5563	0.00210343	Boreal evergreen needleleaved	69.5563	0.0043924	0.00228897
Boreal evergreen needleleaved7.22986111111111	Boreal evergreen needleleaved	7.22986	0	Boreal evergreen needleleaved	7.22986	0	0
Boreal evergreen needleleaved7.72847222222222	Boreal evergreen needleleaved	7.72847	0	Boreal evergreen needleleaved	7.72847	0	0
Boreal evergreen needleleaved70.0548611111111	Boreal evergreen needleleaved	70.0549	0.00108361	Boreal evergreen needleleaved	70.0549	0.00171165	0.000628036
Boreal evergreen needleleaved70.5534722222222	Boreal evergreen needleleaved	70.5535	0.00108361	Boreal evergreen needleleaved	70.5535	0.00171165	0.000628036
Boreal evergreen needleleaved71.0520833333333	Boreal evergreen needleleaved	71.0521	0.000472573	Boreal evergreen needleleaved	71.0521	0.000594936	0.000122363
Boreal evergreen needleleaved71.5506944444444	Boreal evergreen needleleaved	71.5507	0.000472573	Boreal evergreen needleleaved	71.5507	0.000594936	0.000122363
Boreal evergreen needleleaved72.0493055555555	Boreal evergreen needleleaved	72.0493	0.000327647	Boreal evergreen needleleaved	72.0493	0.000309823	-1.78234e-05
Boreal evergreen needleleaved72.5479166666667	Boreal evergreen needleleaved	72.5479	0.000327647	Boreal evergreen needleleaved	72.5479	0.000309823	-1.78234e-05
Boreal evergreen needleleaved73.0465277777778	Boreal evergreen needleleaved	73.0465	0.00019616	Boreal evergreen needleleaved	73.0465	0.000191329	-4.83078e-06
Boreal evergreen needleleaved73.5451388888889	Boreal evergreen needleleaved	73.5451	0.00019616	Boreal evergreen needleleaved	73.5451	0.000191329	-4.83078e-06
Boreal evergreen needleleaved74.04375	Boreal evergreen needleleaved	74.0438	5.76725e-05	Boreal evergreen needleleaved	74.0438	7.35107e-05	1.58382e-05
Boreal evergreen needleleaved74.5423611111111	Boreal evergreen needleleaved	74.5424	5.76725e-05	Boreal evergreen needleleaved	74.5424	7.35107e-05	1.58382e-05
Boreal evergreen needleleaved75.0409722222222	Boreal evergreen needleleaved	75.041	1.03847e-05	Boreal evergreen needleleaved	75.041	2.55936e-05	1.5209e-05
Boreal evergreen needleleaved75.5395833333333	Boreal evergreen needleleaved	75.5396	1.03847e-05	Boreal evergreen needleleaved	75.5396	2.55936e-05	1.5209e-05
Boreal evergreen needleleaved76.0381944444444	Boreal evergreen needleleaved	76.0382	4.13249e-06	Boreal evergreen needleleaved	76.0382	8.68212e-06	4.54963e-06
Boreal evergreen needleleaved76.5368055555556	Boreal evergreen needleleaved	76.5368	4.13249e-06	Boreal evergreen needleleaved	76.5368	8.68212e-06	4.54963e-06
Boreal evergreen needleleaved77.0354166666667	Boreal evergreen needleleaved	77.0354	1.0044e-07	Boreal evergreen needleleaved	77.0354	9.34235e-10	-9.95061e-08
Boreal evergreen needleleaved77.5340277777778	Boreal evergreen needleleaved	77.534	1.0044e-07	Boreal evergreen needleleaved	77.534	9.34235e-10	-9.95061e-08
Boreal evergreen needleleaved78.0326388888889	Boreal evergreen needleleaved	78.0326	5.29837e-12	Boreal evergreen needleleaved	78.0326	1.58961e-10	1.53663e-10
Boreal evergreen needleleaved78.53125	Boreal evergreen needleleaved	78.5312	5.29837e-12	Boreal evergreen needleleaved	78.5312	1.58961e-10	1.53663e-10
Boreal evergreen needleleaved79.0298611111111	Boreal evergreen needleleaved	79.0299	0	Boreal evergreen needleleaved	79.0299	9.30916e-11	9.30916e-11
Boreal evergreen needleleaved79.5284722222222	Boreal evergreen needleleaved	79.5285	0	Boreal evergreen needleleaved	79.5285	9.30916e-11	9.30916e-11
Boreal evergreen needleleaved8.22708333333333	Boreal evergreen needleleaved	8.22708	0	Boreal evergreen needleleaved	8.22708	0	0
Boreal evergreen needleleaved8.72569444444444	Boreal evergreen needleleaved	8.72569	0	Boreal evergreen needleleaved	8.72569	0	0
Boreal evergreen needleleaved80.0270833333333	Boreal evergreen needleleaved	80.0271	0	Boreal evergreen needleleaved	80.0271	8.78223e-11	8.78223e-11
Boreal evergreen needleleaved80.5256944444444	Boreal evergreen needleleaved	80.5257	0	Boreal evergreen needleleaved	80.5257	8.78223e-11	8.78223e-11
Boreal evergreen needleleaved81.0243055555556	Boreal evergreen needleleaved	81.0243	0	Boreal evergreen needleleaved	81.0243	0	0
Boreal evergreen needleleaved81.5229166666667	Boreal evergreen needleleaved	81.5229	0	Boreal evergreen needleleaved	81.5229	0	0
Boreal evergreen needleleaved82.0215277777778	Boreal evergreen needleleaved	82.0215	0	Boreal evergreen needleleaved	82.0215	0	0
Boreal evergreen needleleaved82.5201388888889	Boreal evergreen needleleaved	82.5201	0	Boreal evergreen needleleaved	82.5201	0	0
Boreal evergreen needleleaved83.01875	Boreal evergreen needleleaved	83.0187	0	Boreal evergreen needleleaved	83.0187	0	0
Boreal evergreen needleleaved83.5173611111111	Boreal evergreen needleleaved	83.5174	0	Boreal evergreen needleleaved	83.5174	0	0
Boreal evergreen needleleaved9.22430555555556	Boreal evergreen needleleaved	9.22431	0	Boreal evergreen needleleaved	9.22431	0	0
Boreal evergreen needleleaved9.72291666666666	Boreal evergreen needleleaved	9.72292	0	Boreal evergreen needleleaved	9.72292	0	0
Boreal summergreen broadleleaved-0.249305555555551	Boreal summergreen broadleleaved	-0.249306	0	Boreal summergreen broadleleaved	-0.249306	0	0
Boreal summergreen broadleleaved-0.747916666666669	Boreal summergreen broadleleaved	-0.747917	0	Boreal summergreen broadleleaved	-0.747917	0	0
Boreal summergreen broadleleaved-1.24652777777779	Boreal summergreen broadleleaved	-1.24653	0	Boreal summergreen broadleleaved	-1.24653	0	0
Boreal summergreen broadleleaved-1.74513888888889	Boreal summergreen broadleleaved	-1.74514	0	Boreal summergreen broadleleaved	-1.74514	0	0
Boreal summergreen broadleleaved-10.2215277777778	Boreal summergreen broadleleaved	-10.2215	0	Boreal summergreen broadleleaved	-10.2215	0	0
Boreal summergreen broadleleaved-10.7201388888889	Boreal summergreen broadleleaved	-10.7201	0	Boreal summergreen broadleleaved	-10.7201	0	0
Boreal summergreen broadleleaved-11.21875	Boreal summergreen broadleleaved	-11.2188	0	Boreal summergreen broadleleaved	-11.2188	0	0
Boreal summergreen broadleleaved-11.7173611111111	Boreal summergreen broadleleaved	-11.7174	0	Boreal summergreen broadleleaved	-11.7174	0	0
Boreal summergreen broadleleaved-12.2159722222222	Boreal summergreen broadleleaved	-12.216	0	Boreal summergreen broadleleaved	-12.216	0	0
Boreal summergreen broadleleaved-12.7145833333333	Boreal summergreen broadleleaved	-12.7146	0	Boreal summergreen broadleleaved	-12.7146	0	0
Boreal summergreen broadleleaved-13.2131944444444	Boreal summergreen broadleleaved	-13.2132	0	Boreal summergreen broadleleaved	-13.2132	0	0
Boreal summergreen broadleleaved-13.7118055555556	Boreal summergreen broadleleaved	-13.7118	0	Boreal summergreen broadleleaved	-13.7118	0	0
Boreal summergreen broadleleaved-14.2104166666667	Boreal summergreen broadleleaved	-14.2104	0	Boreal summergreen broadleleaved	-14.2104	0	0
Boreal summergreen broadleleaved-14.7090277777778	Boreal summergreen broadleleaved	-14.709	0	Boreal summergreen broadleleaved	-14.709	0	0
Boreal summergreen broadleleaved-15.2076388888889	Boreal summergreen broadleleaved	-15.2076	0	Boreal summergreen broadleleaved	-15.2076	0	0
Boreal summergreen broadleleaved-15.70625	Boreal summergreen broadleleaved	-15.7063	0	Boreal summergreen broadleleaved	-15.7063	0	0
Boreal summergreen broadleleaved-16.2048611111111	Boreal summergreen broadleleaved	-16.2049	0	Boreal summergreen broadleleaved	-16.2049	0	0
Boreal summergreen broadleleaved-16.7034722222222	Boreal summergreen broadleleaved	-16.7035	0	Boreal summergreen broadleleaved	-16.7035	0	0
Boreal summergreen broadleleaved-17.2020833333333	Boreal summergreen broadleleaved	-17.2021	0	Boreal summergreen broadleleaved	-17.2021	0	0
Boreal summergreen broadleleaved-17.7006944444445	Boreal summergreen broadleleaved	-17.7007	0	Boreal summergreen broadleleaved	-17.7007	0	0
Boreal summergreen broadleleaved-18.1993055555556	Boreal summergreen broadleleaved	-18.1993	0	Boreal summergreen broadleleaved	-18.1993	0	0
Boreal summergreen broadleleaved-18.6979166666667	Boreal summergreen broadleleaved	-18.6979	0	Boreal summergreen broadleleaved	-18.6979	0	0
Boreal summergreen broadleleaved-19.1965277777778	Boreal summergreen broadleleaved	-19.1965	0	Boreal summergreen broadleleaved	-19.1965	0	0
Boreal summergreen broadleleaved-19.6951388888889	Boreal summergreen broadleleaved	-19.6951	0	Boreal summergreen broadleleaved	-19.6951	0	0
Boreal summergreen broadleleaved-2.24375000000001	Boreal summergreen broadleleaved	-2.24375	0	Boreal summergreen broadleleaved	-2.24375	0	0
Boreal summergreen broadleleaved-2.74236111111111	Boreal summergreen broadleleaved	-2.74236	0	Boreal summergreen broadleleaved	-2.74236	0	0
Boreal summergreen broadleleaved-20.19375	Boreal summergreen broadleleaved	-20.1937	0	Boreal summergreen broadleleaved	-20.1937	0	0
Boreal summergreen broadleleaved-20.6923611111111	Boreal summergreen broadleleaved	-20.6924	0	Boreal summergreen broadleleaved	-20.6924	0	0
Boreal summergreen broadleleaved-21.1909722222222	Boreal summergreen broadleleaved	-21.191	0	Boreal summergreen broadleleaved	-21.191	0	0
Boreal summergreen broadleleaved-21.6895833333333	Boreal summergreen broadleleaved	-21.6896	0	Boreal summergreen broadleleaved	-21.6896	0	0
Boreal summergreen broadleleaved-22.1881944444444	Boreal summergreen broadleleaved	-22.1882	0	Boreal summergreen broadleleaved	-22.1882	0	0
Boreal summergreen broadleleaved-22.6868055555556	Boreal summergreen broadleleaved	-22.6868	0	Boreal summergreen broadleleaved	-22.6868	0	0
Boreal summergreen broadleleaved-23.1854166666667	Boreal summergreen broadleleaved	-23.1854	0	Boreal summergreen broadleleaved	-23.1854	0	0
Boreal summergreen broadleleaved-23.6840277777778	Boreal summergreen broadleleaved	-23.684	0	Boreal summergreen broadleleaved	-23.684	0	0
Boreal summergreen broadleleaved-24.1826388888889	Boreal summergreen broadleleaved	-24.1826	0	Boreal summergreen broadleleaved	-24.1826	0	0
Boreal summergreen broadleleaved-24.68125	Boreal summergreen broadleleaved	-24.6813	0	Boreal summergreen broadleleaved	-24.6813	0	0
Boreal summergreen broadleleaved-25.1798611111111	Boreal summergreen broadleleaved	-25.1799	0	Boreal summergreen broadleleaved	-25.1799	0	0
Boreal summergreen broadleleaved-25.6784722222222	Boreal summergreen broadleleaved	-25.6785	0	Boreal summergreen broadleleaved	-25.6785	0	0
Boreal summergreen broadleleaved-26.1770833333333	Boreal summergreen broadleleaved	-26.1771	0	Boreal summergreen broadleleaved	-26.1771	0	0
Boreal summergreen broadleleaved-26.6756944444444	Boreal summergreen broadleleaved	-26.6757	0	Boreal summergreen broadleleaved	-26.6757	0	0
Boreal summergreen broadleleaved-27.1743055555556	Boreal summergreen broadleleaved	-27.1743	0	Boreal summergreen broadleleaved	-27.1743	0	0
Boreal summergreen broadleleaved-27.6729166666667	Boreal summergreen broadleleaved	-27.6729	0	Boreal summergreen broadleleaved	-27.6729	0	0
Boreal summergreen broadleleaved-28.1715277777778	Boreal summergreen broadleleaved	-28.1715	0	Boreal summergreen broadleleaved	-28.1715	0	0
Boreal summergreen broadleleaved-28.6701388888889	Boreal summergreen broadleleaved	-28.6701	0	Boreal summergreen broadleleaved	-28.6701	0	0
Boreal summergreen broadleleaved-29.16875	Boreal summergreen broadleleaved	-29.1687	0	Boreal summergreen broadleleaved	-29.1687	0	0
Boreal summergreen broadleleaved-29.6673611111111	Boreal summergreen broadleleaved	-29.6674	0	Boreal summergreen broadleleaved	-29.6674	0	0
Boreal summergreen broadleleaved-3.24097222222223	Boreal summergreen broadleleaved	-3.24097	0	Boreal summergreen broadleleaved	-3.24097	0	0
Boreal summergreen broadleleaved-3.73958333333333	Boreal summergreen broadleleaved	-3.73958	0	Boreal summergreen broadleleaved	-3.73958	0	0
Boreal summergreen broadleleaved-30.1659722222222	Boreal summergreen broadleleaved	-30.166	0	Boreal summergreen broadleleaved	-30.166	0	0
Boreal summergreen broadleleaved-30.6645833333333	Boreal summergreen broadleleaved	-30.6646	0	Boreal summergreen broadleleaved	-30.6646	0	0
Boreal summergreen broadleleaved-31.1631944444444	Boreal summergreen broadleleaved	-31.1632	0	Boreal summergreen broadleleaved	-31.1632	0	0
Boreal summergreen broadleleaved-31.6618055555556	Boreal summergreen broadleleaved	-31.6618	0	Boreal summergreen broadleleaved	-31.6618	0	0
Boreal summergreen broadleleaved-32.1604166666667	Boreal summergreen broadleleaved	-32.1604	0	Boreal summergreen broadleleaved	-32.1604	0	0
Boreal summergreen broadleleaved-32.6590277777778	Boreal summergreen broadleleaved	-32.659	0	Boreal summergreen broadleleaved	-32.659	0	0
Boreal summergreen broadleleaved-33.1576388888889	Boreal summergreen broadleleaved	-33.1576	0	Boreal summergreen broadleleaved	-33.1576	0	0
Boreal summergreen broadleleaved-33.65625	Boreal summergreen broadleleaved	-33.6562	0	Boreal summergreen broadleleaved	-33.6562	0	0
Boreal summergreen broadleleaved-34.1548611111111	Boreal summergreen broadleleaved	-34.1549	0	Boreal summergreen broadleleaved	-34.1549	0	0
Boreal summergreen broadleleaved-34.6534722222222	Boreal summergreen broadleleaved	-34.6535	0	Boreal summergreen broadleleaved	-34.6535	0	0
Boreal summergreen broadleleaved-35.1520833333333	Boreal summergreen broadleleaved	-35.1521	0	Boreal summergreen broadleleaved	-35.1521	0	0
Boreal summergreen broadleleaved-35.6506944444444	Boreal summergreen broadleleaved	-35.6507	0	Boreal summergreen broadleleaved	-35.6507	0	0
Boreal summergreen broadleleaved-36.1493055555556	Boreal summergreen broadleleaved	-36.1493	0	Boreal summergreen broadleleaved	-36.1493	0	0
Boreal summergreen broadleleaved-36.6479166666667	Boreal summergreen broadleleaved	-36.6479	0	Boreal summergreen broadleleaved	-36.6479	0	0
Boreal summergreen broadleleaved-37.1465277777778	Boreal summergreen broadleleaved	-37.1465	0	Boreal summergreen broadleleaved	-37.1465	0	0
Boreal summergreen broadleleaved-37.6451388888889	Boreal summergreen broadleleaved	-37.6451	0	Boreal summergreen broadleleaved	-37.6451	0	0
Boreal summergreen broadleleaved-38.14375	Boreal summergreen broadleleaved	-38.1437	0	Boreal summergreen broadleleaved	-38.1437	0	0
Boreal summergreen broadleleaved-38.6423611111111	Boreal summergreen broadleleaved	-38.6424	0	Boreal summergreen broadleleaved	-38.6424	0	0
Boreal summergreen broadleleaved-39.1409722222222	Boreal summergreen broadleleaved	-39.141	0	Boreal summergreen broadleleaved	-39.141	0	0
Boreal summergreen broadleleaved-39.6395833333333	Boreal summergreen broadleleaved	-39.6396	0	Boreal summergreen broadleleaved	-39.6396	0	0
Boreal summergreen broadleleaved-4.23819444444445	Boreal summergreen broadleleaved	-4.23819	0	Boreal summergreen broadleleaved	-4.23819	0	0
Boreal summergreen broadleleaved-4.73680555555556	Boreal summergreen broadleleaved	-4.73681	0	Boreal summergreen broadleleaved	-4.73681	0	0
Boreal summergreen broadleleaved-40.1381944444445	Boreal summergreen broadleleaved	-40.1382	0	Boreal summergreen broadleleaved	-40.1382	0	0
Boreal summergreen broadleleaved-40.6368055555556	Boreal summergreen broadleleaved	-40.6368	0	Boreal summergreen broadleleaved	-40.6368	0	0
Boreal summergreen broadleleaved-41.1354166666667	Boreal summergreen broadleleaved	-41.1354	0	Boreal summergreen broadleleaved	-41.1354	0	0
Boreal summergreen broadleleaved-41.6340277777778	Boreal summergreen broadleleaved	-41.634	0	Boreal summergreen broadleleaved	-41.634	0	0
Boreal summergreen broadleleaved-42.1326388888889	Boreal summergreen broadleleaved	-42.1326	0	Boreal summergreen broadleleaved	-42.1326	0	0
Boreal summergreen broadleleaved-42.63125	Boreal summergreen broadleleaved	-42.6312	0	Boreal summergreen broadleleaved	-42.6312	0	0
Boreal summergreen broadleleaved-43.1298611111111	Boreal summergreen broadleleaved	-43.1299	0	Boreal summergreen broadleleaved	-43.1299	0	0
Boreal summergreen broadleleaved-43.6284722222222	Boreal summergreen broadleleaved	-43.6285	0	Boreal summergreen broadleleaved	-43.6285	0	0
Boreal summergreen broadleleaved-44.1270833333333	Boreal summergreen broadleleaved	-44.1271	0	Boreal summergreen broadleleaved	-44.1271	0	0
Boreal summergreen broadleleaved-44.6256944444444	Boreal summergreen broadleleaved	-44.6257	0	Boreal summergreen broadleleaved	-44.6257	0	0
Boreal summergreen broadleleaved-45.1243055555556	Boreal summergreen broadleleaved	-45.1243	0	Boreal summergreen broadleleaved	-45.1243	0	0
Boreal summergreen broadleleaved-45.6229166666667	Boreal summergreen broadleleaved	-45.6229	0	Boreal summergreen broadleleaved	-45.6229	0	0
Boreal summergreen broadleleaved-46.1215277777778	Boreal summergreen broadleleaved	-46.1215	0	Boreal summergreen broadleleaved	-46.1215	0	0
Boreal summergreen broadleleaved-46.6201388888889	Boreal summergreen broadleleaved	-46.6201	0	Boreal summergreen broadleleaved	-46.6201	0	0
Boreal summergreen broadleleaved-47.11875	Boreal summergreen broadleleaved	-47.1188	0	Boreal summergreen broadleleaved	-47.1188	0	0
Boreal summergreen broadleleaved-47.6173611111111	Boreal summergreen broadleleaved	-47.6174	0	Boreal summergreen broadleleaved	-47.6174	0	0
Boreal summergreen broadleleaved-48.1159722222222	Boreal summergreen broadleleaved	-48.116	0	Boreal summergreen broadleleaved	-48.116	0	0
Boreal summergreen broadleleaved-48.6145833333333	Boreal summergreen broadleleaved	-48.6146	0	Boreal summergreen broadleleaved	-48.6146	0	0
Boreal summergreen broadleleaved-49.1131944444444	Boreal summergreen broadleleaved	-49.1132	0	Boreal summergreen broadleleaved	-49.1132	0	0
Boreal summergreen broadleleaved-49.6118055555555	Boreal summergreen broadleleaved	-49.6118	0	Boreal summergreen broadleleaved	-49.6118	0	0
Boreal summergreen broadleleaved-5.23541666666667	Boreal summergreen broadleleaved	-5.23542	0	Boreal summergreen broadleleaved	-5.23542	0	0
Boreal summergreen broadleleaved-5.73402777777778	Boreal summergreen broadleleaved	-5.73403	0	Boreal summergreen broadleleaved	-5.73403	0	0
Boreal summergreen broadleleaved-50.1104166666667	Boreal summergreen broadleleaved	-50.1104	0	Boreal summergreen broadleleaved	-50.1104	0	0
Boreal summergreen broadleleaved-50.6090277777778	Boreal summergreen broadleleaved	-50.609	0	Boreal summergreen broadleleaved	-50.609	0	0
Boreal summergreen broadleleaved-51.1076388888889	Boreal summergreen broadleleaved	-51.1076	0	Boreal summergreen broadleleaved	-51.1076	0	0
Boreal summergreen broadleleaved-51.60625	Boreal summergreen broadleleaved	-51.6062	0	Boreal summergreen broadleleaved	-51.6062	0	0
Boreal summergreen broadleleaved-52.1048611111111	Boreal summergreen broadleleaved	-52.1049	0	Boreal summergreen broadleleaved	-52.1049	0	0
Boreal summergreen broadleleaved-52.6034722222222	Boreal summergreen broadleleaved	-52.6035	0	Boreal summergreen broadleleaved	-52.6035	0	0
Boreal summergreen broadleleaved-53.1020833333333	Boreal summergreen broadleleaved	-53.1021	0	Boreal summergreen broadleleaved	-53.1021	0	0
Boreal summergreen broadleleaved-53.6006944444445	Boreal summergreen broadleleaved	-53.6007	0	Boreal summergreen broadleleaved	-53.6007	0	0
Boreal summergreen broadleleaved-54.0993055555556	Boreal summergreen broadleleaved	-54.0993	0	Boreal summergreen broadleleaved	-54.0993	0	0
Boreal summergreen broadleleaved-54.5979166666667	Boreal summergreen broadleleaved	-54.5979	0	Boreal summergreen broadleleaved	-54.5979	0	0
Boreal summergreen broadleleaved-55.0965277777778	Boreal summergreen broadleleaved	-55.0965	0	Boreal summergreen broadleleaved	-55.0965	0	0
Boreal summergreen broadleleaved-55.5951388888889	Boreal summergreen broadleleaved	-55.5951	0	Boreal summergreen broadleleaved	-55.5951	0	0
Boreal summergreen broadleleaved-6.23263888888889	Boreal summergreen broadleleaved	-6.23264	0	Boreal summergreen broadleleaved	-6.23264	0	0
Boreal summergreen broadleleaved-6.73125	Boreal summergreen broadleleaved	-6.73125	0	Boreal summergreen broadleleaved	-6.73125	0	0
Boreal summergreen broadleleaved-7.22986111111111	Boreal summergreen broadleleaved	-7.22986	0	Boreal summergreen broadleleaved	-7.22986	0	0
Boreal summergreen broadleleaved-7.72847222222222	Boreal summergreen broadleleaved	-7.72847	0	Boreal summergreen broadleleaved	-7.72847	0	0
Boreal summergreen broadleleaved-8.22708333333334	Boreal summergreen broadleleaved	-8.22708	0	Boreal summergreen broadleleaved	-8.22708	0	0
Boreal summergreen broadleleaved-8.72569444444444	Boreal summergreen broadleleaved	-8.72569	0	Boreal summergreen broadleleaved	-8.72569	0	0
Boreal summergreen broadleleaved-9.22430555555556	Boreal summergreen broadleleaved	-9.22431	0	Boreal summergreen broadleleaved	-9.22431	0	0
Boreal summergreen broadleleaved-9.72291666666666	Boreal summergreen broadleleaved	-9.72292	0	Boreal summergreen broadleleaved	-9.72292	0	0
Boreal summergreen broadleleaved0.249305555555551	Boreal summergreen broadleleaved	0.249306	0	Boreal summergreen broadleleaved	0.249306	0	0
Boreal summergreen broadleleaved0.747916666666669	Boreal summergreen broadleleaved	0.747917	0	Boreal summergreen broadleleaved	0.747917	0	0
Boreal summergreen broadleleaved1.24652777777777	Boreal summergreen broadleleaved	1.24653	0	Boreal summergreen broadleleaved	1.24653	0	0
Boreal summergreen broadleleaved1.74513888888889	Boreal summergreen broadleleaved	1.74514	0	Boreal summergreen broadleleaved	1.74514	0	0
Boreal summergreen broadleleaved10.2215277777778	Boreal summergreen broadleleaved	10.2215	0	Boreal summergreen broadleleaved	10.2215	0	0
Boreal summergreen broadleleaved10.7201388888889	Boreal summergreen broadleleaved	10.7201	0	Boreal summergreen broadleleaved	10.7201	0	0
Boreal summergreen broadleleaved11.21875	Boreal summergreen broadleleaved	11.2188	0	Boreal summergreen broadleleaved	11.2188	0	0
Boreal summergreen broadleleaved11.7173611111111	Boreal summergreen broadleleaved	11.7174	0	Boreal summergreen broadleleaved	11.7174	0	0
Boreal summergreen broadleleaved12.2159722222222	Boreal summergreen broadleleaved	12.216	0	Boreal summergreen broadleleaved	12.216	0	0
Boreal summergreen broadleleaved12.7145833333333	Boreal summergreen broadleleaved	12.7146	0	Boreal summergreen broadleleaved	12.7146	0	0
Boreal summergreen broadleleaved13.2131944444444	Boreal summergreen broadleleaved	13.2132	0	Boreal summergreen broadleleaved	13.2132	0	0
Boreal summergreen broadleleaved13.7118055555556	Boreal summergreen broadleleaved	13.7118	0	Boreal summergreen broadleleaved	13.7118	0	0
Boreal summergreen broadleleaved14.2104166666667	Boreal summergreen broadleleaved	14.2104	0	Boreal summergreen broadleleaved	14.2104	0	0
Boreal summergreen broadleleaved14.7090277777778	Boreal summergreen broadleleaved	14.709	0	Boreal summergreen broadleleaved	14.709	0	0
Boreal summergreen broadleleaved15.2076388888889	Boreal summergreen broadleleaved	15.2076	0	Boreal summergreen broadleleaved	15.2076	0	0
Boreal summergreen broadleleaved15.70625	Boreal summergreen broadleleaved	15.7063	0	Boreal summergreen broadleleaved	15.7063	0	0
Boreal summergreen broadleleaved16.2048611111111	Boreal summergreen broadleleaved	16.2049	0	Boreal summergreen broadleleaved	16.2049	0	0
Boreal summergreen broadleleaved16.7034722222222	Boreal summergreen broadleleaved	16.7035	0	Boreal summergreen broadleleaved	16.7035	0	0
Boreal summergreen broadleleaved17.2020833333333	Boreal summergreen broadleleaved	17.2021	0	Boreal summergreen broadleleaved	17.2021	0	0
Boreal summergreen broadleleaved17.7006944444444	Boreal summergreen broadleleaved	17.7007	0	Boreal summergreen broadleleaved	17.7007	0	0
Boreal summergreen broadleleaved18.1993055555556	Boreal summergreen broadleleaved	18.1993	0	Boreal summergreen broadleleaved	18.1993	0	0
Boreal summergreen broadleleaved18.6979166666667	Boreal summergreen broadleleaved	18.6979	0	Boreal summergreen broadleleaved	18.6979	0	0
Boreal summergreen broadleleaved19.1965277777778	Boreal summergreen broadleleaved	19.1965	0	Boreal summergreen broadleleaved	19.1965	0	0
Boreal summergreen broadleleaved19.6951388888889	Boreal summergreen broadleleaved	19.6951	0	Boreal summergreen broadleleaved	19.6951	0	0
Boreal summergreen broadleleaved2.24375000000001	Boreal summergreen broadleleaved	2.24375	0	Boreal summergreen broadleleaved	2.24375	0	0
Boreal summergreen broadleleaved2.74236111111111	Boreal summergreen broadleleaved	2.74236	0	Boreal summergreen broadleleaved	2.74236	0	0
Boreal summergreen broadleleaved20.19375	Boreal summergreen broadleleaved	20.1937	0	Boreal summergreen broadleleaved	20.1937	0	0
Boreal summergreen broadleleaved20.6923611111111	Boreal summergreen broadleleaved	20.6924	0	Boreal summergreen broadleleaved	20.6924	0	0
Boreal summergreen broadleleaved21.1909722222222	Boreal summergreen broadleleaved	21.191	0	Boreal summergreen broadleleaved	21.191	0	0
Boreal summergreen broadleleaved21.6895833333333	Boreal summergreen broadleleaved	21.6896	0	Boreal summergreen broadleleaved	21.6896	0	0
Boreal summergreen broadleleaved22.1881944444444	Boreal summergreen broadleleaved	22.1882	0	Boreal summergreen broadleleaved	22.1882	0	0
Boreal summergreen broadleleaved22.6868055555556	Boreal summergreen broadleleaved	22.6868	0	Boreal summergreen broadleleaved	22.6868	0	0
Boreal summergreen broadleleaved23.1854166666667	Boreal summergreen broadleleaved	23.1854	0	Boreal summergreen broadleleaved	23.1854	0	0
Boreal summergreen broadleleaved23.6840277777778	Boreal summergreen broadleleaved	23.684	0	Boreal summergreen broadleleaved	23.684	0	0
Boreal summergreen broadleleaved24.1826388888889	Boreal summergreen broadleleaved	24.1826	0	Boreal summergreen broadleleaved	24.1826	0	0
Boreal summergreen broadleleaved24.68125	Boreal summergreen broadleleaved	24.6813	0	Boreal summergreen broadleleaved	24.6813	0	0
Boreal summergreen broadleleaved25.1798611111111	Boreal summergreen broadleleaved	25.1799	0	Boreal summergreen broadleleaved	25.1799	0	0
Boreal summergreen broadleleaved25.6784722222222	Boreal summergreen broadleleaved	25.6785	0	Boreal summergreen broadleleaved	25.6785	0	0
Boreal summergreen broadleleaved26.1770833333333	Boreal summergreen broadleleaved	26.1771	0	Boreal summergreen broadleleaved	26.1771	0	0
Boreal summergreen broadleleaved26.6756944444444	Boreal summergreen broadleleaved	26.6757	0	Boreal summergreen broadleleaved	26.6757	0	0
Boreal summergreen broadleleaved27.1743055555556	Boreal summergreen broadleleaved	27.1743	0	Boreal summergreen broadleleaved	27.1743	0	0
Boreal summergreen broadleleaved27.6729166666667	Boreal summergreen broadleleaved	27.6729	0	Boreal summergreen broadleleaved	27.6729	0	0
Boreal summergreen broadleleaved28.1715277777778	Boreal summergreen broadleleaved	28.1715	0	Boreal summergreen broadleleaved	28.1715	0	0
Boreal summergreen broadleleaved28.6701388888889	Boreal summergreen broadleleaved	28.6701	0	Boreal summergreen broadleleaved	28.6701	0	0
Boreal summergreen broadleleaved29.16875	Boreal summergreen broadleleaved	29.1687	4.28131e-06	Boreal summergreen broadleleaved	29.1687	1.9263e-06	-2.35501e-06
Boreal summergreen broadleleaved29.6673611111111	Boreal summergreen broadleleaved	29.6674	4.28131e-06	Boreal summergreen broadleleaved	29.6674	1.9263e-06	-2.35501e-06
Boreal summergreen broadleleaved3.24097222222223	Boreal summergreen broadleleaved	3.24097	0	Boreal summergreen broadleleaved	3.24097	0	0
Boreal summergreen broadleleaved3.73958333333333	Boreal summergreen broadleleaved	3.73958	0	Boreal summergreen broadleleaved	3.73958	0	0
Boreal summergreen broadleleaved30.1659722222222	Boreal summergreen broadleleaved	30.166	5.86352e-08	Boreal summergreen broadleleaved	30.166	3.66878e-09	-5.49665e-08
Boreal summergreen broadleleaved30.6645833333333	Boreal summergreen broadleleaved	30.6646	5.86352e-08	Boreal summergreen broadleleaved	30.6646	3.66878e-09	-5.49665e-08
Boreal summergreen broadleleaved31.1631944444444	Boreal summergreen broadleleaved	31.1632	1.1705e-05	Boreal summergreen broadleleaved	31.1632	1.46004e-05	2.89542e-06
Boreal summergreen broadleleaved31.6618055555556	Boreal summergreen broadleleaved	31.6618	1.1705e-05	Boreal summergreen broadleleaved	31.6618	1.46004e-05	2.89542e-06
Boreal summergreen broadleleaved32.1604166666667	Boreal summergreen broadleleaved	32.1604	0	Boreal summergreen broadleleaved	32.1604	0	0
Boreal summergreen broadleleaved32.6590277777778	Boreal summergreen broadleleaved	32.659	0	Boreal summergreen broadleleaved	32.659	0	0
Boreal summergreen broadleleaved33.1576388888889	Boreal summergreen broadleleaved	33.1576	7.65401e-06	Boreal summergreen broadleleaved	33.1576	3.48344e-12	-7.65401e-06
Boreal summergreen broadleleaved33.65625	Boreal summergreen broadleleaved	33.6562	7.65401e-06	Boreal summergreen broadleleaved	33.6562	3.48344e-12	-7.65401e-06
Boreal summergreen broadleleaved34.1548611111111	Boreal summergreen broadleleaved	34.1549	9.01354e-05	Boreal summergreen broadleleaved	34.1549	1.98731e-05	-7.02624e-05
Boreal summergreen broadleleaved34.6534722222222	Boreal summergreen broadleleaved	34.6535	9.01354e-05	Boreal summergreen broadleleaved	34.6535	1.98731e-05	-7.02624e-05
Boreal summergreen broadleleaved35.1520833333333	Boreal summergreen broadleleaved	35.1521	0.000155962	Boreal summergreen broadleleaved	35.1521	7.07058e-05	-8.52558e-05
Boreal summergreen broadleleaved35.6506944444444	Boreal summergreen broadleleaved	35.6507	0.000155962	Boreal summergreen broadleleaved	35.6507	7.07058e-05	-8.52558e-05
Boreal summergreen broadleleaved36.1493055555556	Boreal summergreen broadleleaved	36.1493	0.000526451	Boreal summergreen broadleleaved	36.1493	0.000762328	0.000235877
Boreal summergreen broadleleaved36.6479166666667	Boreal summergreen broadleleaved	36.6479	0.000526451	Boreal summergreen broadleleaved	36.6479	0.000762328	0.000235877
Boreal summergreen broadleleaved37.1465277777778	Boreal summergreen broadleleaved	37.1465	0.00043997	Boreal summergreen broadleleaved	37.1465	0.00039008	-4.98896e-05
Boreal summergreen broadleleaved37.6451388888889	Boreal summergreen broadleleaved	37.6451	0.00043997	Boreal summergreen broadleleaved	37.6451	0.00039008	-4.98896e-05
Boreal summergreen broadleleaved38.14375	Boreal summergreen broadleleaved	38.1437	0.00135782	Boreal summergreen broadleleaved	38.1437	0.000589325	-0.000768491
Boreal summergreen broadleleaved38.6423611111111	Boreal summergreen broadleleaved	38.6424	0.00135782	Boreal summergreen broadleleaved	38.6424	0.000589325	-0.000768491
Boreal summergreen broadleleaved39.1409722222222	Boreal summergreen broadleleaved	39.141	0.00328429	Boreal summergreen broadleleaved	39.141	0.00267399	-0.000610294
Boreal summergreen broadleleaved39.6395833333333	Boreal summergreen broadleleaved	39.6396	0.00328429	Boreal summergreen broadleleaved	39.6396	0.00267399	-0.000610294
Boreal summergreen broadleleaved4.23819444444445	Boreal summergreen broadleleaved	4.23819	0	Boreal summergreen broadleleaved	4.23819	0	0
Boreal summergreen broadleleaved4.73680555555555	Boreal summergreen broadleleaved	4.73681	0	Boreal summergreen broadleleaved	4.73681	0	0
Boreal summergreen broadleleaved40.1381944444444	Boreal summergreen broadleleaved	40.1382	0.00641866	Boreal summergreen broadleleaved	40.1382	0.00573538	-0.000683285
Boreal summergreen broadleleaved40.6368055555556	Boreal summergreen broadleleaved	40.6368	0.00641866	Boreal summergreen broadleleaved	40.6368	0.00573538	-0.000683285
Boreal summergreen broadleleaved41.1354166666667	Boreal summergreen broadleleaved	41.1354	0.00901444	Boreal summergreen broadleleaved	41.1354	0.00880946	-0.000204982
Boreal summergreen broadleleaved41.6340277777778	Boreal summergreen broadleleaved	41.634	0.00901444	Boreal summergreen broadleleaved	41.634	0.00880946	-0.000204982
Boreal summergreen broadleleaved42.1326388888889	Boreal summergreen broadleleaved	42.1326	0.0116704	Boreal summergreen broadleleaved	42.1326	0.0122717	0.000601301
Boreal summergreen broadleleaved42.63125	Boreal summergreen broadleleaved	42.6313	0.0116704	Boreal summergreen broadleleaved	42.6313	0.0122717	0.000601301
Boreal summergreen broadleleaved43.1298611111111	Boreal summergreen broadleleaved	43.1299	0.0132649	Boreal summergreen broadleleaved	43.1299	0.011304	-0.00196088
Boreal summergreen broadleleaved43.6284722222222	Boreal summergreen broadleleaved	43.6285	0.0132649	Boreal summergreen broadleleaved	43.6285	0.011304	-0.00196088
Boreal summergreen broadleleaved44.1270833333333	Boreal summergreen broadleleaved	44.1271	0.0201396	Boreal summergreen broadleleaved	44.1271	0.0171513	-0.00298831
Boreal summergreen broadleleaved44.6256944444444	Boreal summergreen broadleleaved	44.6257	0.0201396	Boreal summergreen broadleleaved	44.6257	0.0171513	-0.00298831
Boreal summergreen broadleleaved45.1243055555556	Boreal summergreen broadleleaved	45.1243	0.0253565	Boreal summergreen broadleleaved	45.1243	0.0229612	-0.00239529
Boreal summergreen broadleleaved45.6229166666667	Boreal summergreen broadleleaved	45.6229	0.0253565	Boreal summergreen broadleleaved	45.6229	0.0229612	-0.00239529
Boreal summergreen broadleleaved46.1215277777778	Boreal summergreen broadleleaved	46.1215	0.0273177	Boreal summergreen broadleleaved	46.1215	0.0261282	-0.00118951
Boreal summergreen broadleleaved46.6201388888889	Boreal summergreen broadleleaved	46.6201	0.0273177	Boreal summergreen broadleleaved	46.6201	0.0261282	-0.00118951
Boreal summergreen broadleleaved47.11875	Boreal summergreen broadleleaved	47.1187	0.0276386	Boreal summergreen broadleleaved	47.1187	0.0265783	-0.00106038
Boreal summergreen broadleleaved47.6173611111111	Boreal summergreen broadleleaved	47.6174	0.0276386	Boreal summergreen broadleleaved	47.6174	0.0265783	-0.00106038
Boreal summergreen broadleleaved48.1159722222222	Boreal summergreen broadleleaved	48.116	0.0280066	Boreal summergreen broadleleaved	48.116	0.0261086	-0.001898
Boreal summergreen broadleleaved48.6145833333333	Boreal summergreen broadleleaved	48.6146	0.0280066	Boreal summergreen broadleleaved	48.6146	0.0261086	-0.001898
Boreal summergreen broadleleaved49.1131944444444	Boreal summergreen broadleleaved	49.1132	0.0247926	Boreal summergreen broadleleaved	49.1132	0.0245711	-0.000221445
Boreal summergreen broadleleaved49.6118055555556	Boreal summergreen broadleleaved	49.6118	0.0247926	Boreal summergreen broadleleaved	49.6118	0.0245711	-0.000221445
Boreal summergreen broadleleaved5.23541666666667	Boreal summergreen broadleleaved	5.23542	0	Boreal summergreen broadleleaved	5.23542	0	0
Boreal summergreen broadleleaved5.73402777777778	Boreal summergreen broadleleaved	5.73403	0	Boreal summergreen broadleleaved	5.73403	0	0
Boreal summergreen broadleleaved50.1104166666667	Boreal summergreen broadleleaved	50.1104	0.0303695	Boreal summergreen broadleleaved	50.1104	0.0333227	0.00295319
Boreal summergreen broadleleaved50.6090277777778	Boreal summergreen broadleleaved	50.609	0.0303695	Boreal summergreen broadleleaved	50.609	0.0333227	0.00295319
Boreal summergreen broadleleaved51.1076388888889	Boreal summergreen broadleleaved	51.1076	0.028508	Boreal summergreen broadleleaved	51.1076	0.0369196	0.00841154
Boreal summergreen broadleleaved51.60625	Boreal summergreen broadleleaved	51.6063	0.028508	Boreal summergreen broadleleaved	51.6063	0.0369196	0.00841154
Boreal summergreen broadleleaved52.1048611111111	Boreal summergreen broadleleaved	52.1049	0.0295431	Boreal summergreen broadleleaved	52.1049	0.034332	0.00478882
Boreal summergreen broadleleaved52.6034722222222	Boreal summergreen broadleleaved	52.6035	0.0295431	Boreal summergreen broadleleaved	52.6035	0.034332	0.00478882
Boreal summergreen broadleleaved53.1020833333333	Boreal summergreen broadleleaved	53.1021	0.0350561	Boreal summergreen broadleleaved	53.1021	0.0440358	0.00897968
Boreal summergreen broadleleaved53.6006944444444	Boreal summergreen broadleleaved	53.6007	0.0350561	Boreal summergreen broadleleaved	53.6007	0.0440358	0.00897968
Boreal summergreen broadleleaved54.0993055555556	Boreal summergreen broadleleaved	54.0993	0.0370228	Boreal summergreen broadleleaved	54.0993	0.0419175	0.00489465
Boreal summergreen broadleleaved54.5979166666667	Boreal summergreen broadleleaved	54.5979	0.0370228	Boreal summergreen broadleleaved	54.5979	0.0419175	0.00489465
Boreal summergreen broadleleaved55.0965277777778	Boreal summergreen broadleleaved	55.0965	0.0326809	Boreal summergreen broadleleaved	55.0965	0.0361763	0.00349545
Boreal summergreen broadleleaved55.5951388888889	Boreal summergreen broadleleaved	55.5951	0.0326809	Boreal summergreen broadleleaved	55.5951	0.0361763	0.00349545
Boreal summergreen broadleleaved56.09375	Boreal summergreen broadleleaved	56.0938	0.0337168	Boreal summergreen broadleleaved	56.0938	0.0456887	0.0119719
Boreal summergreen broadleleaved56.5923611111111	Boreal summergreen broadleleaved	56.5924	0.0337168	Boreal summergreen broadleleaved	56.5924	0.0456887	0.0119719
Boreal summergreen broadleleaved57.0909722222222	Boreal summergreen broadleleaved	57.091	0.0278377	Boreal summergreen broadleleaved	57.091	0.0283317	0.000493968
Boreal summergreen broadleleaved57.5895833333333	Boreal summergreen broadleleaved	57.5896	0.0278377	Boreal summergreen broadleleaved	57.5896	0.0283317	0.000493968
Boreal summergreen broadleleaved58.0881944444444	Boreal summergreen broadleleaved	58.0882	0.0260336	Boreal summergreen broadleleaved	58.0882	0.0255044	-0.000529191
Boreal summergreen broadleleaved58.5868055555556	Boreal summergreen broadleleaved	58.5868	0.0260336	Boreal summergreen broadleleaved	58.5868	0.0255044	-0.000529191
Boreal summergreen broadleleaved59.0854166666667	Boreal summergreen broadleleaved	59.0854	0.0300532	Boreal summergreen broadleleaved	59.0854	0.0293464	-0.000706815
Boreal summergreen broadleleaved59.5840277777778	Boreal summergreen broadleleaved	59.584	0.0300532	Boreal summergreen broadleleaved	59.584	0.0293464	-0.000706815
Boreal summergreen broadleleaved6.23263888888889	Boreal summergreen broadleleaved	6.23264	0	Boreal summergreen broadleleaved	6.23264	0	0
Boreal summergreen broadleleaved6.73125	Boreal summergreen broadleleaved	6.73125	0	Boreal summergreen broadleleaved	6.73125	0	0
Boreal summergreen broadleleaved60.0826388888889	Boreal summergreen broadleleaved	60.0826	0.0240803	Boreal summergreen broadleleaved	60.0826	0.0261716	0.00209132
Boreal summergreen broadleleaved60.58125	Boreal summergreen broadleleaved	60.5812	0.0240803	Boreal summergreen broadleleaved	60.5812	0.0261716	0.00209132
Boreal summergreen broadleleaved61.0798611111111	Boreal summergreen broadleleaved	61.0799	0.0208317	Boreal summergreen broadleleaved	61.0799	0.0259835	0.00515179
Boreal summergreen broadleleaved61.5784722222222	Boreal summergreen broadleleaved	61.5785	0.0208317	Boreal summergreen broadleleaved	61.5785	0.0259835	0.00515179
Boreal summergreen broadleleaved62.0770833333333	Boreal summergreen broadleleaved	62.0771	0.0167605	Boreal summergreen broadleleaved	62.0771	0.0212266	0.0044661
Boreal summergreen broadleleaved62.5756944444444	Boreal summergreen broadleleaved	62.5757	0.0167605	Boreal summergreen broadleleaved	62.5757	0.0212266	0.0044661
Boreal summergreen broadleleaved63.0743055555556	Boreal summergreen broadleleaved	63.0743	0.0124923	Boreal summergreen broadleleaved	63.0743	0.0176642	0.00517191
Boreal summergreen broadleleaved63.5729166666667	Boreal summergreen broadleleaved	63.5729	0.0124923	Boreal summergreen broadleleaved	63.5729	0.0176642	0.00517191
Boreal summergreen broadleleaved64.0715277777778	Boreal summergreen broadleleaved	64.0715	0.0142724	Boreal summergreen broadleleaved	64.0715	0.0176249	0.00335254
Boreal summergreen broadleleaved64.5701388888889	Boreal summergreen broadleleaved	64.5701	0.0142724	Boreal summergreen broadleleaved	64.5701	0.0176249	0.00335254
Boreal summergreen broadleleaved65.06875	Boreal summergreen broadleleaved	65.0687	0.0201968	Boreal summergreen broadleleaved	65.0687	0.0304336	0.0102368
Boreal summergreen broadleleaved65.5673611111111	Boreal summergreen broadleleaved	65.5674	0.0201968	Boreal summergreen broadleleaved	65.5674	0.0304336	0.0102368
Boreal summergreen broadleleaved66.0659722222222	Boreal summergreen broadleleaved	66.066	0.0172249	Boreal summergreen broadleleaved	66.066	0.0299308	0.0127059
Boreal summergreen broadleleaved66.5645833333333	Boreal summergreen broadleleaved	66.5646	0.0172249	Boreal summergreen broadleleaved	66.5646	0.0299308	0.0127059
Boreal summergreen broadleleaved67.0631944444444	Boreal summergreen broadleleaved	67.0632	0.00830331	Boreal summergreen broadleleaved	67.0632	0.0213656	0.0130623
Boreal summergreen broadleleaved67.5618055555556	Boreal summergreen broadleleaved	67.5618	0.00830331	Boreal summergreen broadleleaved	67.5618	0.0213656	0.0130623
Boreal summergreen broadleleaved68.0604166666667	Boreal summergreen broadleleaved	68.0604	0.00371405	Boreal summergreen broadleleaved	68.0604	0.00985061	0.00613656
Boreal summergreen broadleleaved68.5590277777778	Boreal summergreen broadleleaved	68.559	0.00371405	Boreal summergreen broadleleaved	68.559	0.00985061	0.00613656
Boreal summergreen broadleleaved69.0576388888889	Boreal summergreen broadleleaved	69.0576	0.00180528	Boreal summergreen broadleleaved	69.0576	0.00355629	0.00175101
Boreal summergreen broadleleaved69.55625	Boreal summergreen broadleleaved	69.5563	0.00180528	Boreal summergreen broadleleaved	69.5563	0.00355629	0.00175101
Boreal summergreen broadleleaved7.22986111111111	Boreal summergreen broadleleaved	7.22986	0	Boreal summergreen broadleleaved	7.22986	0	0
Boreal summergreen broadleleaved7.72847222222222	Boreal summergreen broadleleaved	7.72847	0	Boreal summergreen broadleleaved	7.72847	0	0
Boreal summergreen broadleleaved70.0548611111111	Boreal summergreen broadleleaved	70.0549	0.00120994	Boreal summergreen broadleleaved	70.0549	0.00176734	0.0005574
Boreal summergreen broadleleaved70.5534722222222	Boreal summergreen broadleleaved	70.5535	0.00120994	Boreal summergreen broadleleaved	70.5535	0.00176734	0.0005574
Boreal summergreen broadleleaved71.0520833333333	Boreal summergreen broadleleaved	71.0521	0.000578431	Boreal summergreen broadleleaved	71.0521	0.000633573	5.51421e-05
Boreal summergreen broadleleaved71.5506944444444	Boreal summergreen broadleleaved	71.5507	0.000578431	Boreal summergreen broadleleaved	71.5507	0.000633573	5.51421e-05
Boreal summergreen broadleleaved72.0493055555555	Boreal summergreen broadleleaved	72.0493	0.000414994	Boreal summergreen broadleleaved	72.0493	0.000374146	-4.0848e-05
Boreal summergreen broadleleaved72.5479166666667	Boreal summergreen broadleleaved	72.5479	0.000414994	Boreal summergreen broadleleaved	72.5479	0.000374146	-4.0848e-05
Boreal summergreen broadleleaved73.0465277777778	Boreal summergreen broadleleaved	73.0465	0.000248879	Boreal summergreen broadleleaved	73.0465	0.000226321	-2.2558e-05
Boreal summergreen broadleleaved73.5451388888889	Boreal summergreen broadleleaved	73.5451	0.000248879	Boreal summergreen broadleleaved	73.5451	0.000226321	-2.2558e-05
Boreal summergreen broadleleaved74.04375	Boreal summergreen broadleleaved	74.0438	7.38283e-05	Boreal summergreen broadleleaved	74.0438	8.33323e-05	9.50394e-06
Boreal summergreen broadleleaved74.5423611111111	Boreal summergreen broadleleaved	74.5424	7.38283e-05	Boreal summergreen broadleleaved	74.5424	8.33323e-05	9.50394e-06
Boreal summergreen broadleleaved75.0409722222222	Boreal summergreen broadleleaved	75.041	1.20636e-05	Boreal summergreen broadleleaved	75.041	2.54308e-05	1.33672e-05
Boreal summergreen broadleleaved75.5395833333333	Boreal summergreen broadleleaved	75.5396	1.20636e-05	Boreal summergreen broadleleaved	75.5396	2.54308e-05	1.33672e-05
Boreal summergreen broadleleaved76.0381944444444	Boreal summergreen broadleleaved	76.0382	5.006e-06	Boreal summergreen broadleleaved	76.0382	7.7639e-06	2.7579e-06
Boreal summergreen broadleleaved76.5368055555556	Boreal summergreen broadleleaved	76.5368	5.006e-06	Boreal summergreen broadleleaved	76.5368	7.7639e-06	2.7579e-06
Boreal summergreen broadleleaved77.0354166666667	Boreal summergreen broadleleaved	77.0354	9.9775e-08	Boreal summergreen broadleleaved	77.0354	5.33799e-10	-9.92412e-08
Boreal summergreen broadleleaved77.5340277777778	Boreal summergreen broadleleaved	77.534	9.9775e-08	Boreal summergreen broadleleaved	77.534	5.33799e-10	-9.92412e-08
Boreal summergreen broadleleaved78.0326388888889	Boreal summergreen broadleleaved	78.0326	0	Boreal summergreen broadleleaved	78.0326	0	0
Boreal summergreen broadleleaved78.53125	Boreal summergreen broadleleaved	78.5312	0	Boreal summergreen broadleleaved	78.5312	0	0
Boreal summergreen broadleleaved79.0298611111111	Boreal summergreen broadleleaved	79.0299	0	Boreal summergreen broadleleaved	79.0299	0	0
Boreal summergreen broadleleaved79.5284722222222	Boreal summergreen broadleleaved	79.5285	0	Boreal summergreen broadleleaved	79.5285	0	0
Boreal summergreen broadleleaved8.22708333333333	Boreal summergreen broadleleaved	8.22708	0	Boreal summergreen broadleleaved	8.22708	0	0
Boreal summergreen broadleleaved8.72569444444444	Boreal summergreen broadleleaved	8.72569	0	Boreal summergreen broadleleaved	8.72569	0	0
Boreal summergreen broadleleaved80.0270833333333	Boreal summergreen broadleleaved	80.0271	0	Boreal summergreen broadleleaved	80.0271	0	0
Boreal summergreen broadleleaved80.5256944444444	Boreal summergreen broadleleaved	80.5257	0	Boreal summergreen broadleleaved	80.5257	0	0
Boreal summergreen broadleleaved81.0243055555556	Boreal summergreen broadleleaved	81.0243	0	Boreal summergreen broadleleaved	81.0243	0	0
Boreal summergreen broadleleaved81.5229166666667	Boreal summergreen broadleleaved	81.5229	0	Boreal summergreen broadleleaved	81.5229	0	0
Boreal summergreen broadleleaved82.0215277777778	Boreal summergreen broadleleaved	82.0215	0	Boreal summergreen broadleleaved	82.0215	0	0
Boreal summergreen broadleleaved82.5201388888889	Boreal summergreen broadleleaved	82.5201	0	Boreal summergreen broadleleaved	82.5201	0	0
Boreal summergreen broadleleaved83.01875	Boreal summergreen broadleleaved	83.0187	0	Boreal summergreen broadleleaved	83.0187	0	0
Boreal summergreen broadleleaved83.5173611111111	Boreal summergreen broadleleaved	83.5174	0	Boreal summergreen broadleleaved	83.5174	0	0
Boreal summergreen broadleleaved9.22430555555556	Boreal summergreen broadleleaved	9.22431	0	Boreal summergreen broadleleaved	9.22431	0	0
Boreal summergreen broadleleaved9.72291666666666	Boreal summergreen broadleleaved	9.72292	0	Boreal summergreen broadleleaved	9.72292	0	0
Boreal summergreen needleleaved-0.249305555555551	Boreal summergreen needleleaved	-0.249306	0	Boreal summergreen needleleaved	-0.249306	0	0
Boreal summergreen needleleaved-0.747916666666669	Boreal summergreen needleleaved	-0.747917	0	Boreal summergreen needleleaved	-0.747917	0	0
Boreal summergreen needleleaved-1.24652777777779	Boreal summergreen needleleaved	-1.24653	0	Boreal summergreen needleleaved	-1.24653	0	0
Boreal summergreen needleleaved-1.74513888888889	Boreal summergreen needleleaved	-1.74514	0	Boreal summergreen needleleaved	-1.74514	0	0
Boreal summergreen needleleaved-10.2215277777778	Boreal summergreen needleleaved	-10.2215	0	Boreal summergreen needleleaved	-10.2215	0	0
Boreal summergreen needleleaved-10.7201388888889	Boreal summergreen needleleaved	-10.7201	0	Boreal summergreen needleleaved	-10.7201	0	0
Boreal summergreen needleleaved-11.21875	Boreal summergreen needleleaved	-11.2188	0	Boreal summergreen needleleaved	-11.2188	0	0
Boreal summergreen needleleaved-11.7173611111111	Boreal summergreen needleleaved	-11.7174	0	Boreal summergreen needleleaved	-11.7174	0	0
Boreal summergreen needleleaved-12.2159722222222	Boreal summergreen needleleaved	-12.216	0	Boreal summergreen needleleaved	-12.216	0	0
Boreal summergreen needleleaved-12.7145833333333	Boreal summergreen needleleaved	-12.7146	0	Boreal summergreen needleleaved	-12.7146	0	0
Boreal summergreen needleleaved-13.2131944444444	Boreal summergreen needleleaved	-13.2132	0	Boreal summergreen needleleaved	-13.2132	0	0
Boreal summergreen needleleaved-13.7118055555556	Boreal summergreen needleleaved	-13.7118	0	Boreal summergreen needleleaved	-13.7118	0	0
Boreal summergreen needleleaved-14.2104166666667	Boreal summergreen needleleaved	-14.2104	0	Boreal summergreen needleleaved	-14.2104	0	0
Boreal summergreen needleleaved-14.7090277777778	Boreal summergreen needleleaved	-14.709	0	Boreal summergreen needleleaved	-14.709	0	0
Boreal summergreen needleleaved-15.2076388888889	Boreal summergreen needleleaved	-15.2076	0	Boreal summergreen needleleaved	-15.2076	0	0
Boreal summergreen needleleaved-15.70625	Boreal summergreen needleleaved	-15.7063	0	Boreal summergreen needleleaved	-15.7063	0	0
Boreal summergreen needleleaved-16.2048611111111	Boreal summergreen needleleaved	-16.2049	0	Boreal summergreen needleleaved	-16.2049	0	0
Boreal summergreen needleleaved-16.7034722222222	Boreal summergreen needleleaved	-16.7035	0	Boreal summergreen needleleaved	-16.7035	0	0
Boreal summergreen needleleaved-17.2020833333333	Boreal summergreen needleleaved	-17.2021	0	Boreal summergreen needleleaved	-17.2021	0	0
Boreal summergreen needleleaved-17.7006944444445	Boreal summergreen needleleaved	-17.7007	0	Boreal summergreen needleleaved	-17.7007	0	0
Boreal summergreen needleleaved-18.1993055555556	Boreal summergreen needleleaved	-18.1993	0	Boreal summergreen needleleaved	-18.1993	0	0
Boreal summergreen needleleaved-18.6979166666667	Boreal summergreen needleleaved	-18.6979	0	Boreal summergreen needleleaved	-18.6979	0	0
Boreal summergreen needleleaved-19.1965277777778	Boreal summergreen needleleaved	-19.1965	0	Boreal summergreen needleleaved	-19.1965	0	0
Boreal summergreen needleleaved-19.6951388888889	Boreal summergreen needleleaved	-19.6951	0	Boreal summergreen needleleaved	-19.6951	0	0
Boreal summergreen needleleaved-2.24375000000001	Boreal summergreen needleleaved	-2.24375	0	Boreal summergreen needleleaved	-2.24375	0	0
Boreal summergreen needleleaved-2.74236111111111	Boreal summergreen needleleaved	-2.74236	0	Boreal summergreen needleleaved	-2.74236	0	0
Boreal summergreen needleleaved-20.19375	Boreal summergreen needleleaved	-20.1937	0	Boreal summergreen needleleaved	-20.1937	0	0
Boreal summergreen needleleaved-20.6923611111111	Boreal summergreen needleleaved	-20.6924	0	Boreal summergreen needleleaved	-20.6924	0	0
Boreal summergreen needleleaved-21.1909722222222	Boreal summergreen needleleaved	-21.191	0	Boreal summergreen needleleaved	-21.191	0	0
Boreal summergreen needleleaved-21.6895833333333	Boreal summergreen needleleaved	-21.6896	0	Boreal summergreen needleleaved	-21.6896	0	0
Boreal summergreen needleleaved-22.1881944444444	Boreal summergreen needleleaved	-22.1882	0	Boreal summergreen needleleaved	-22.1882	0	0
Boreal summergreen needleleaved-22.6868055555556	Boreal summergreen needleleaved	-22.6868	0	Boreal summergreen needleleaved	-22.6868	0	0
Boreal summergreen needleleaved-23.1854166666667	Boreal summergreen needleleaved	-23.1854	0	Boreal summergreen needleleaved	-23.1854	0	0
Boreal summergreen needleleaved-23.6840277777778	Boreal summergreen needleleaved	-23.684	0	Boreal summergreen needleleaved	-23.684	0	0
Boreal summergreen needleleaved-24.1826388888889	Boreal summergreen needleleaved	-24.1826	0	Boreal summergreen needleleaved	-24.1826	0	0
Boreal summergreen needleleaved-24.68125	Boreal summergreen needleleaved	-24.6813	0	Boreal summergreen needleleaved	-24.6813	0	0
Boreal summergreen needleleaved-25.1798611111111	Boreal summergreen needleleaved	-25.1799	0	Boreal summergreen needleleaved	-25.1799	0	0
Boreal summergreen needleleaved-25.6784722222222	Boreal summergreen needleleaved	-25.6785	0	Boreal summergreen needleleaved	-25.6785	0	0
Boreal summergreen needleleaved-26.1770833333333	Boreal summergreen needleleaved	-26.1771	0	Boreal summergreen needleleaved	-26.1771	0	0
Boreal summergreen needleleaved-26.6756944444444	Boreal summergreen needleleaved	-26.6757	0	Boreal summergreen needleleaved	-26.6757	0	0
Boreal summergreen needleleaved-27.1743055555556	Boreal summergreen needleleaved	-27.1743	0	Boreal summergreen needleleaved	-27.1743	0	0
Boreal summergreen needleleaved-27.6729166666667	Boreal summergreen needleleaved	-27.6729	0	Boreal summergreen needleleaved	-27.6729	0	0
Boreal summergreen needleleaved-28.1715277777778	Boreal summergreen needleleaved	-28.1715	0	Boreal summergreen needleleaved	-28.1715	0	0
Boreal summergreen needleleaved-28.6701388888889	Boreal summergreen needleleaved	-28.6701	0	Boreal summergreen needleleaved	-28.6701	0	0
Boreal summergreen needleleaved-29.16875	Boreal summergreen needleleaved	-29.1687	0	Boreal summergreen needleleaved	-29.1687	0	0
Boreal summergreen needleleaved-29.6673611111111	Boreal summergreen needleleaved	-29.6674	0	Boreal summergreen needleleaved	-29.6674	0	0
Boreal summergreen needleleaved-3.24097222222223	Boreal summergreen needleleaved	-3.24097	0	Boreal summergreen needleleaved	-3.24097	0	0
Boreal summergreen needleleaved-3.73958333333333	Boreal summergreen needleleaved	-3.73958	0	Boreal summergreen needleleaved	-3.73958	0	0
Boreal summergreen needleleaved-30.1659722222222	Boreal summergreen needleleaved	-30.166	0	Boreal summergreen needleleaved	-30.166	0	0
Boreal summergreen needleleaved-30.6645833333333	Boreal summergreen needleleaved	-30.6646	0	Boreal summergreen needleleaved	-30.6646	0	0
Boreal summergreen needleleaved-31.1631944444444	Boreal summergreen needleleaved	-31.1632	0	Boreal summergreen needleleaved	-31.1632	0	0
Boreal summergreen needleleaved-31.6618055555556	Boreal summergreen needleleaved	-31.6618	0	Boreal summergreen needleleaved	-31.6618	0	0
Boreal summergreen needleleaved-32.1604166666667	Boreal summergreen needleleaved	-32.1604	0	Boreal summergreen needleleaved	-32.1604	0	0
Boreal summergreen needleleaved-32.6590277777778	Boreal summergreen needleleaved	-32.659	0	Boreal summergreen needleleaved	-32.659	0	0
Boreal summergreen needleleaved-33.1576388888889	Boreal summergreen needleleaved	-33.1576	0	Boreal summergreen needleleaved	-33.1576	0	0
Boreal summergreen needleleaved-33.65625	Boreal summergreen needleleaved	-33.6562	0	Boreal summergreen needleleaved	-33.6562	0	0
Boreal summergreen needleleaved-34.1548611111111	Boreal summergreen needleleaved	-34.1549	0	Boreal summergreen needleleaved	-34.1549	0	0
Boreal summergreen needleleaved-34.6534722222222	Boreal summergreen needleleaved	-34.6535	0	Boreal summergreen needleleaved	-34.6535	0	0
Boreal summergreen needleleaved-35.1520833333333	Boreal summergreen needleleaved	-35.1521	0	Boreal summergreen needleleaved	-35.1521	0	0
Boreal summergreen needleleaved-35.6506944444444	Boreal summergreen needleleaved	-35.6507	0	Boreal summergreen needleleaved	-35.6507	0	0
Boreal summergreen needleleaved-36.1493055555556	Boreal summergreen needleleaved	-36.1493	0	Boreal summergreen needleleaved	-36.1493	0	0
Boreal summergreen needleleaved-36.6479166666667	Boreal summergreen needleleaved	-36.6479	0	Boreal summergreen needleleaved	-36.6479	0	0
Boreal summergreen needleleaved-37.1465277777778	Boreal summergreen needleleaved	-37.1465	0	Boreal summergreen needleleaved	-37.1465	0	0
Boreal summergreen needleleaved-37.6451388888889	Boreal summergreen needleleaved	-37.6451	0	Boreal summergreen needleleaved	-37.6451	0	0
Boreal summergreen needleleaved-38.14375	Boreal summergreen needleleaved	-38.1437	0	Boreal summergreen needleleaved	-38.1437	0	0
Boreal summergreen needleleaved-38.6423611111111	Boreal summergreen needleleaved	-38.6424	0	Boreal summergreen needleleaved	-38.6424	0	0
Boreal summergreen needleleaved-39.1409722222222	Boreal summergreen needleleaved	-39.141	0	Boreal summergreen needleleaved	-39.141	0	0
Boreal summergreen needleleaved-39.6395833333333	Boreal summergreen needleleaved	-39.6396	0	Boreal summergreen needleleaved	-39.6396	0	0
Boreal summergreen needleleaved-4.23819444444445	Boreal summergreen needleleaved	-4.23819	0	Boreal summergreen needleleaved	-4.23819	0	0
Boreal summergreen needleleaved-4.73680555555556	Boreal summergreen needleleaved	-4.73681	0	Boreal summergreen needleleaved	-4.73681	0	0
Boreal summergreen needleleaved-40.1381944444445	Boreal summergreen needleleaved	-40.1382	0	Boreal summergreen needleleaved	-40.1382	0	0
Boreal summergreen needleleaved-40.6368055555556	Boreal summergreen needleleaved	-40.6368	0	Boreal summergreen needleleaved	-40.6368	0	0
Boreal summergreen needleleaved-41.1354166666667	Boreal summergreen needleleaved	-41.1354	0	Boreal summergreen needleleaved	-41.1354	0	0
Boreal summergreen needleleaved-41.6340277777778	Boreal summergreen needleleaved	-41.634	0	Boreal summergreen needleleaved	-41.634	0	0
Boreal summergreen needleleaved-42.1326388888889	Boreal summergreen needleleaved	-42.1326	0	Boreal summergreen needleleaved	-42.1326	0	0
Boreal summergreen needleleaved-42.63125	Boreal summergreen needleleaved	-42.6312	0	Boreal summergreen needleleaved	-42.6312	0	0
Boreal summergreen needleleaved-43.1298611111111	Boreal summergreen needleleaved	-43.1299	0	Boreal summergreen needleleaved	-43.1299	0	0
Boreal summergreen needleleaved-43.6284722222222	Boreal summergreen needleleaved	-43.6285	0	Boreal summergreen needleleaved	-43.6285	0	0
Boreal summergreen needleleaved-44.1270833333333	Boreal summergreen needleleaved	-44.1271	0	Boreal summergreen needleleaved	-44.1271	0	0
Boreal summergreen needleleaved-44.6256944444444	Boreal summergreen needleleaved	-44.6257	0	Boreal summergreen needleleaved	-44.6257	0	0
Boreal summergreen needleleaved-45.1243055555556	Boreal summergreen needleleaved	-45.1243	0	Boreal summergreen needleleaved	-45.1243	0	0
Boreal summergreen needleleaved-45.6229166666667	Boreal summergreen needleleaved	-45.6229	0	Boreal summergreen needleleaved	-45.6229	0	0
Boreal summergreen needleleaved-46.1215277777778	Boreal summergreen needleleaved	-46.1215	0	Boreal summergreen needleleaved	-46.1215	0	0
Boreal summergreen needleleaved-46.6201388888889	Boreal summergreen needleleaved	-46.6201	0	Boreal summergreen needleleaved	-46.6201	0	0
Boreal summergreen needleleaved-47.11875	Boreal summergreen needleleaved	-47.1188	0	Boreal summergreen needleleaved	-47.1188	0	0
Boreal summergreen needleleaved-47.6173611111111	Boreal summergreen needleleaved	-47.6174	0	Boreal summergreen needleleaved	-47.6174	0	0
Boreal summergreen needleleaved-48.1159722222222	Boreal summergreen needleleaved	-48.116	0	Boreal summergreen needleleaved	-48.116	0	0
Boreal summergreen needleleaved-48.6145833333333	Boreal summergreen needleleaved	-48.6146	0	Boreal summergreen needleleaved	-48.6146	0	0
Boreal summergreen needleleaved-49.1131944444444	Boreal summergreen needleleaved	-49.1132	0	Boreal summergreen needleleaved	-49.1132	0	0
Boreal summergreen needleleaved-49.6118055555555	Boreal summergreen needleleaved	-49.6118	0	Boreal summergreen needleleaved	-49.6118	0	0
Boreal summergreen needleleaved-5.23541666666667	Boreal summergreen needleleaved	-5.23542	0	Boreal summergreen needleleaved	-5.23542	0	0
Boreal summergreen needleleaved-5.73402777777778	Boreal summergreen needleleaved	-5.73403	0	Boreal summergreen needleleaved	-5.73403	0	0
Boreal summergreen needleleaved-50.1104166666667	Boreal summergreen needleleaved	-50.1104	0	Boreal summergreen needleleaved	-50.1104	0	0
Boreal summergreen needleleaved-50.6090277777778	Boreal summergreen needleleaved	-50.609	0	Boreal summergreen needleleaved	-50.609	0	0
Boreal summergreen needleleaved-51.1076388888889	Boreal summergreen needleleaved	-51.1076	0	Boreal summergreen needleleaved	-51.1076	0	0
Boreal summergreen needleleaved-51.60625	Boreal summergreen needleleaved	-51.6062	0	Boreal summergreen needleleaved	-51.6062	0	0
Boreal summergreen needleleaved-52.1048611111111	Boreal summergreen needleleaved	-52.1049	0	Boreal summergreen needleleaved	-52.1049	0	0
Boreal summergreen needleleaved-52.6034722222222	Boreal summergreen needleleaved	-52.6035	0	Boreal summergreen needleleaved	-52.6035	0	0
Boreal summergreen needleleaved-53.1020833333333	Boreal summergreen needleleaved	-53.1021	0	Boreal summergreen needleleaved	-53.1021	0	0
Boreal summergreen needleleaved-53.6006944444445	Boreal summergreen needleleaved	-53.6007	0	Boreal summergreen needleleaved	-53.6007	0	0
Boreal summergreen needleleaved-54.0993055555556	Boreal summergreen needleleaved	-54.0993	0	Boreal summergreen needleleaved	-54.0993	0	0
Boreal summergreen needleleaved-54.5979166666667	Boreal summergreen needleleaved	-54.5979	0	Boreal summergreen needleleaved	-54.5979	0	0
Boreal summergreen needleleaved-55.0965277777778	Boreal summergreen needleleaved	-55.0965	0	Boreal summergreen needleleaved	-55.0965	0	0
Boreal summergreen needleleaved-55.5951388888889	Boreal summergreen needleleaved	-55.5951	0	Boreal summergreen needleleaved	-55.5951	0	0
Boreal summergreen needleleaved-6.23263888888889	Boreal summergreen needleleaved	-6.23264	0	Boreal summergreen needleleaved	-6.23264	0	0
Boreal summergreen needleleaved-6.73125	Boreal summergreen needleleaved	-6.73125	0	Boreal summergreen needleleaved	-6.73125	0	0
Boreal summergreen needleleaved-7.22986111111111	Boreal summergreen needleleaved	-7.22986	0	Boreal summergreen needleleaved	-7.22986	0	0
Boreal summergreen needleleaved-7.72847222222222	Boreal summergreen needleleaved	-7.72847	0	Boreal summergreen needleleaved	-7.72847	0	0
Boreal summergreen needleleaved-8.22708333333334	Boreal summergreen needleleaved	-8.22708	0	Boreal summergreen needleleaved	-8.22708	0	0
Boreal summergreen needleleaved-8.72569444444444	Boreal summergreen needleleaved	-8.72569	0	Boreal summergreen needleleaved	-8.72569	0	0
Boreal summergreen needleleaved-9.22430555555556	Boreal summergreen needleleaved	-9.22431	0	Boreal summergreen needleleaved	-9.22431	0	0
Boreal summergreen needleleaved-9.72291666666666	Boreal summergreen needleleaved	-9.72292	0	Boreal summergreen needleleaved	-9.72292	0	0
Boreal summergreen needleleaved0.249305555555551	Boreal summergreen needleleaved	0.249306	0	Boreal summergreen needleleaved	0.249306	0	0
Boreal summergreen needleleaved0.747916666666669	Boreal summergreen needleleaved	0.747917	0	Boreal summergreen needleleaved	0.747917	0	0
Boreal summergreen needleleaved1.24652777777777	Boreal summergreen needleleaved	1.24653	0	Boreal summergreen needleleaved	1.24653	0	0
Boreal summergreen needleleaved1.74513888888889	Boreal summergreen needleleaved	1.74514	0	Boreal summergreen needleleaved	1.74514	0	0
Boreal summergreen needleleaved10.2215277777778	Boreal summergreen needleleaved	10.2215	0	Boreal summergreen needleleaved	10.2215	0	0
Boreal summergreen needleleaved10.7201388888889	Boreal summergreen needleleaved	10.7201	0	Boreal summergreen needleleaved	10.7201	0	0
Boreal summergreen needleleaved11.21875	Boreal summergreen needleleaved	11.2188	0	Boreal summergreen needleleaved	11.2188	0	0
Boreal summergreen needleleaved11.7173611111111	Boreal summergreen needleleaved	11.7174	0	Boreal summergreen needleleaved	11.7174	0	0
Boreal summergreen needleleaved12.2159722222222	Boreal summergreen needleleaved	12.216	0	Boreal summergreen needleleaved	12.216	0	0
Boreal summergreen needleleaved12.7145833333333	Boreal summergreen needleleaved	12.7146	0	Boreal summergreen needleleaved	12.7146	0	0
Boreal summergreen needleleaved13.2131944444444	Boreal summergreen needleleaved	13.2132	0	Boreal summergreen needleleaved	13.2132	0	0
Boreal summergreen needleleaved13.7118055555556	Boreal summergreen needleleaved	13.7118	0	Boreal summergreen needleleaved	13.7118	0	0
Boreal summergreen needleleaved14.2104166666667	Boreal summergreen needleleaved	14.2104	0	Boreal summergreen needleleaved	14.2104	0	0
Boreal summergreen needleleaved14.7090277777778	Boreal summergreen needleleaved	14.709	0	Boreal summergreen needleleaved	14.709	0	0
Boreal summergreen needleleaved15.2076388888889	Boreal summergreen needleleaved	15.2076	0	Boreal summergreen needleleaved	15.2076	0	0
Boreal summergreen needleleaved15.70625	Boreal summergreen needleleaved	15.7063	0	Boreal summergreen needleleaved	15.7063	0	0
Boreal summergreen needleleaved16.2048611111111	Boreal summergreen needleleaved	16.2049	0	Boreal summergreen needleleaved	16.2049	0	0
Boreal summergreen needleleaved16.7034722222222	Boreal summergreen needleleaved	16.7035	0	Boreal summergreen needleleaved	16.7035	0	0
Boreal summergreen needleleaved17.2020833333333	Boreal summergreen needleleaved	17.2021	0	Boreal summergreen needleleaved	17.2021	0	0
Boreal summergreen needleleaved17.7006944444444	Boreal summergreen needleleaved	17.7007	0	Boreal summergreen needleleaved	17.7007	0	0
Boreal summergreen needleleaved18.1993055555556	Boreal summergreen needleleaved	18.1993	0	Boreal summergreen needleleaved	18.1993	0	0
Boreal summergreen needleleaved18.6979166666667	Boreal summergreen needleleaved	18.6979	0	Boreal summergreen needleleaved	18.6979	0	0
Boreal summergreen needleleaved19.1965277777778	Boreal summergreen needleleaved	19.1965	0	Boreal summergreen needleleaved	19.1965	0	0
Boreal summergreen needleleaved19.6951388888889	Boreal summergreen needleleaved	19.6951	0	Boreal summergreen needleleaved	19.6951	0	0
Boreal summergreen needleleaved2.24375000000001	Boreal summergreen needleleaved	2.24375	0	Boreal summergreen needleleaved	2.24375	0	0
Boreal summergreen needleleaved2.74236111111111	Boreal summergreen needleleaved	2.74236	0	Boreal summergreen needleleaved	2.74236	0	0
Boreal summergreen needleleaved20.19375	Boreal summergreen needleleaved	20.1937	0	Boreal summergreen needleleaved	20.1937	0	0
Boreal summergreen needleleaved20.6923611111111	Boreal summergreen needleleaved	20.6924	0	Boreal summergreen needleleaved	20.6924	0	0
Boreal summergreen needleleaved21.1909722222222	Boreal summergreen needleleaved	21.191	0	Boreal summergreen needleleaved	21.191	0	0
Boreal summergreen needleleaved21.6895833333333	Boreal summergreen needleleaved	21.6896	0	Boreal summergreen needleleaved	21.6896	0	0
Boreal summergreen needleleaved22.1881944444444	Boreal summergreen needleleaved	22.1882	0	Boreal summergreen needleleaved	22.1882	0	0
Boreal summergreen needleleaved22.6868055555556	Boreal summergreen needleleaved	22.6868	0	Boreal summergreen needleleaved	22.6868	0	0
Boreal summergreen needleleaved23.1854166666667	Boreal summergreen needleleaved	23.1854	0	Boreal summergreen needleleaved	23.1854	0	0
Boreal summergreen needleleaved23.6840277777778	Boreal summergreen needleleaved	23.684	0	Boreal summergreen needleleaved	23.684	0	0
Boreal summergreen needleleaved24.1826388888889	Boreal summergreen needleleaved	24.1826	0	Boreal summergreen needleleaved	24.1826	0	0
Boreal summergreen needleleaved24.68125	Boreal summergreen needleleaved	24.6813	0	Boreal summergreen needleleaved	24.6813	0	0
Boreal summergreen needleleaved25.1798611111111	Boreal summergreen needleleaved	25.1799	0	Boreal summergreen needleleaved	25.1799	0	0
Boreal summergreen needleleaved25.6784722222222	Boreal summergreen needleleaved	25.6785	0	Boreal summergreen needleleaved	25.6785	0	0
Boreal summergreen needleleaved26.1770833333333	Boreal summergreen needleleaved	26.1771	0	Boreal summergreen needleleaved	26.1771	0	0
Boreal summergreen needleleaved26.6756944444444	Boreal summergreen needleleaved	26.6757	0	Boreal summergreen needleleaved	26.6757	0	0
Boreal summergreen needleleaved27.1743055555556	Boreal summergreen needleleaved	27.1743	0	Boreal summergreen needleleaved	27.1743	0	0
Boreal summergreen needleleaved27.6729166666667	Boreal summergreen needleleaved	27.6729	0	Boreal summergreen needleleaved	27.6729	0	0
Boreal summergreen needleleaved28.1715277777778	Boreal summergreen needleleaved	28.1715	0	Boreal summergreen needleleaved	28.1715	0	0
Boreal summergreen needleleaved28.6701388888889	Boreal summergreen needleleaved	28.6701	0	Boreal summergreen needleleaved	28.6701	0	0
Boreal summergreen needleleaved29.16875	Boreal summergreen needleleaved	29.1687	1.1516e-05	Boreal summergreen needleleaved	29.1687	3.09433e-08	-1.14851e-05
Boreal summergreen needleleaved29.6673611111111	Boreal summergreen needleleaved	29.6674	1.1516e-05	Boreal summergreen needleleaved	29.6674	3.09433e-08	-1.14851e-05
Boreal summergreen needleleaved3.24097222222223	Boreal summergreen needleleaved	3.24097	0	Boreal summergreen needleleaved	3.24097	0	0
Boreal summergreen needleleaved3.73958333333333	Boreal summergreen needleleaved	3.73958	0	Boreal summergreen needleleaved	3.73958	0	0
Boreal summergreen needleleaved30.1659722222222	Boreal summergreen needleleaved	30.166	7.21297e-09	Boreal summergreen needleleaved	30.166	1.26096e-06	1.25375e-06
Boreal summergreen needleleaved30.6645833333333	Boreal summergreen needleleaved	30.6646	7.21297e-09	Boreal summergreen needleleaved	30.6646	1.26096e-06	1.25375e-06
Boreal summergreen needleleaved31.1631944444444	Boreal summergreen needleleaved	31.1632	1.32147e-05	Boreal summergreen needleleaved	31.1632	4.07793e-05	2.75646e-05
Boreal summergreen needleleaved31.6618055555556	Boreal summergreen needleleaved	31.6618	1.32147e-05	Boreal summergreen needleleaved	31.6618	4.07793e-05	2.75646e-05
Boreal summergreen needleleaved32.1604166666667	Boreal summergreen needleleaved	32.1604	0	Boreal summergreen needleleaved	32.1604	0	0
Boreal summergreen needleleaved32.6590277777778	Boreal summergreen needleleaved	32.659	0	Boreal summergreen needleleaved	32.659	0	0
Boreal summergreen needleleaved33.1576388888889	Boreal summergreen needleleaved	33.1576	5.36303e-07	Boreal summergreen needleleaved	33.1576	3.48344e-12	-5.36299e-07
Boreal summergreen needleleaved33.65625	Boreal summergreen needleleaved	33.6562	5.36303e-07	Boreal summergreen needleleaved	33.6562	3.48344e-12	-5.36299e-07
Boreal summergreen needleleaved34.1548611111111	Boreal summergreen needleleaved	34.1549	3.08805e-05	Boreal summergreen needleleaved	34.1549	1.73372e-05	-1.35433e-05
Boreal summergreen needleleaved34.6534722222222	Boreal summergreen needleleaved	34.6535	3.08805e-05	Boreal summergreen needleleaved	34.6535	1.73372e-05	-1.35433e-05
Boreal summergreen needleleaved35.1520833333333	Boreal summergreen needleleaved	35.1521	0.000223584	Boreal summergreen needleleaved	35.1521	0.000262283	3.86998e-05
Boreal summergreen needleleaved35.6506944444444	Boreal summergreen needleleaved	35.6507	0.000223584	Boreal summergreen needleleaved	35.6507	0.000262283	3.86998e-05
Boreal summergreen needleleaved36.1493055555556	Boreal summergreen needleleaved	36.1493	0.000639479	Boreal summergreen needleleaved	36.1493	0.000943344	0.000303865
Boreal summergreen needleleaved36.6479166666667	Boreal summergreen needleleaved	36.6479	0.000639479	Boreal summergreen needleleaved	36.6479	0.000943344	0.000303865
Boreal summergreen needleleaved37.1465277777778	Boreal summergreen needleleaved	37.1465	0.000470063	Boreal summergreen needleleaved	37.1465	0.000423946	-4.61167e-05
Boreal summergreen needleleaved37.6451388888889	Boreal summergreen needleleaved	37.6451	0.000470063	Boreal summergreen needleleaved	37.6451	0.000423946	-4.61167e-05
Boreal summergreen needleleaved38.14375	Boreal summergreen needleleaved	38.1437	0.000513009	Boreal summergreen needleleaved	38.1437	0.000350083	-0.000162926
Boreal summergreen needleleaved38.6423611111111	Boreal summergreen needleleaved	38.6424	0.000513009	Boreal summergreen needleleaved	38.6424	0.000350083	-0.000162926
Boreal summergreen needleleaved39.1409722222222	Boreal summergreen needleleaved	39.141	0.00161016	Boreal summergreen needleleaved	39.141	0.000990174	-0.000619987
Boreal summergreen needleleaved39.6395833333333	Boreal summergreen needleleaved	39.6396	0.00161016	Boreal summergreen needleleaved	39.6396	0.000990174	-0.000619987
Boreal summergreen needleleaved4.23819444444445	Boreal summergreen needleleaved	4.23819	0	Boreal summergreen needleleaved	4.23819	0	0
Boreal summergreen needleleaved4.73680555555555	Boreal summergreen needleleaved	4.73681	0	Boreal summergreen needleleaved	4.73681	0	0
Boreal summergreen needleleaved40.1381944444444	Boreal summergreen needleleaved	40.1382	0.001209	Boreal summergreen needleleaved	40.1382	0.000967969	-0.000241032
Boreal summergreen needleleaved40.6368055555556	Boreal summergreen needleleaved	40.6368	0.001209	Boreal summergreen needleleaved	40.6368	0.000967969	-0.000241032
Boreal summergreen needleleaved41.1354166666667	Boreal summergreen needleleaved	41.1354	0.00176148	Boreal summergreen needleleaved	41.1354	0.00204526	0.000283779
Boreal summergreen needleleaved41.6340277777778	Boreal summergreen needleleaved	41.634	0.00176148	Boreal summergreen needleleaved	41.634	0.00204526	0.000283779
Boreal summergreen needleleaved42.1326388888889	Boreal summergreen needleleaved	42.1326	0.0031975	Boreal summergreen needleleaved	42.1326	0.0032549	5.73996e-05
Boreal summergreen needleleaved42.63125	Boreal summergreen needleleaved	42.6313	0.0031975	Boreal summergreen needleleaved	42.6313	0.0032549	5.73996e-05
Boreal summergreen needleleaved43.1298611111111	Boreal summergreen needleleaved	43.1299	0.0022774	Boreal summergreen needleleaved	43.1299	0.00201697	-0.000260432
Boreal summergreen needleleaved43.6284722222222	Boreal summergreen needleleaved	43.6285	0.0022774	Boreal summergreen needleleaved	43.6285	0.00201697	-0.000260432
Boreal summergreen needleleaved44.1270833333333	Boreal summergreen needleleaved	44.1271	0.00224209	Boreal summergreen needleleaved	44.1271	0.00282235	0.000580259
Boreal summergreen needleleaved44.6256944444444	Boreal summergreen needleleaved	44.6257	0.00224209	Boreal summergreen needleleaved	44.6257	0.00282235	0.000580259
Boreal summergreen needleleaved45.1243055555556	Boreal summergreen needleleaved	45.1243	0.00360414	Boreal summergreen needleleaved	45.1243	0.00351257	-9.15678e-05
Boreal summergreen needleleaved45.6229166666667	Boreal summergreen needleleaved	45.6229	0.00360414	Boreal summergreen needleleaved	45.6229	0.00351257	-9.15678e-05
Boreal summergreen needleleaved46.1215277777778	Boreal summergreen needleleaved	46.1215	0.00416295	Boreal summergreen needleleaved	46.1215	0.00492575	0.000762794
Boreal summergreen needleleaved46.6201388888889	Boreal summergreen needleleaved	46.6201	0.00416295	Boreal summergreen needleleaved	46.6201	0.00492575	0.000762794
Boreal summergreen needleleaved47.11875	Boreal summergreen needleleaved	47.1187	0.00709657	Boreal summergreen needleleaved	47.1187	0.00638484	-0.000711731
Boreal summergreen needleleaved47.6173611111111	Boreal summergreen needleleaved	47.6174	0.00709657	Boreal summergreen needleleaved	47.6174	0.00638484	-0.000711731
Boreal summergreen needleleaved48.1159722222222	Boreal summergreen needleleaved	48.116	0.00999671	Boreal summergreen needleleaved	48.116	0.0101359	0.000139171
Boreal summergreen needleleaved48.6145833333333	Boreal summergreen needleleaved	48.6146	0.00999671	Boreal summergreen needleleaved	48.6146	0.0101359	0.000139171
Boreal summergreen needleleaved49.1131944444444	Boreal summergreen needleleaved	49.1132	0.0249591	Boreal summergreen needleleaved	49.1132	0.0110915	-0.0138677
Boreal summergreen needleleaved49.6118055555556	Boreal summergreen needleleaved	49.6118	0.0249591	Boreal summergreen needleleaved	49.6118	0.0110915	-0.0138677
Boreal summergreen needleleaved5.23541666666667	Boreal summergreen needleleaved	5.23542	0	Boreal summergreen needleleaved	5.23542	0	0
Boreal summergreen needleleaved5.73402777777778	Boreal summergreen needleleaved	5.73403	0	Boreal summergreen needleleaved	5.73403	0	0
Boreal summergreen needleleaved50.1104166666667	Boreal summergreen needleleaved	50.1104	0.036225	Boreal summergreen needleleaved	50.1104	0.0157495	-0.0204755
Boreal summergreen needleleaved50.6090277777778	Boreal summergreen needleleaved	50.609	0.036225	Boreal summergreen needleleaved	50.609	0.0157495	-0.0204755
Boreal summergreen needleleaved51.1076388888889	Boreal summergreen needleleaved	51.1076	0.0754103	Boreal summergreen needleleaved	51.1076	0.0264142	-0.0489961
Boreal summergreen needleleaved51.60625	Boreal summergreen needleleaved	51.6063	0.0754103	Boreal summergreen needleleaved	51.6063	0.0264142	-0.0489961
Boreal summergreen needleleaved52.1048611111111	Boreal summergreen needleleaved	52.1049	0.0911665	Boreal summergreen needleleaved	52.1049	0.0401771	-0.0509895
Boreal summergreen needleleaved52.6034722222222	Boreal summergreen needleleaved	52.6035	0.0911665	Boreal summergreen needleleaved	52.6035	0.0401771	-0.0509895
Boreal summergreen needleleaved53.1020833333333	Boreal summergreen needleleaved	53.1021	0.141373	Boreal summergreen needleleaved	53.1021	0.0644202	-0.0769524
Boreal summergreen needleleaved53.6006944444444	Boreal summergreen needleleaved	53.6007	0.141373	Boreal summergreen needleleaved	53.6007	0.0644202	-0.0769524
Boreal summergreen needleleaved54.0993055555556	Boreal summergreen needleleaved	54.0993	0.135297	Boreal summergreen needleleaved	54.0993	0.0757137	-0.0595832
Boreal summergreen needleleaved54.5979166666667	Boreal summergreen needleleaved	54.5979	0.135297	Boreal summergreen needleleaved	54.5979	0.0757137	-0.0595832
Boreal summergreen needleleaved55.0965277777778	Boreal summergreen needleleaved	55.0965	0.129673	Boreal summergreen needleleaved	55.0965	0.0966929	-0.0329801
Boreal summergreen needleleaved55.5951388888889	Boreal summergreen needleleaved	55.5951	0.129673	Boreal summergreen needleleaved	55.5951	0.0966929	-0.0329801
Boreal summergreen needleleaved56.09375	Boreal summergreen needleleaved	56.0938	0.123557	Boreal summergreen needleleaved	56.0938	0.105772	-0.0177852
Boreal summergreen needleleaved56.5923611111111	Boreal summergreen needleleaved	56.5924	0.123557	Boreal summergreen needleleaved	56.5924	0.105772	-0.0177852
Boreal summergreen needleleaved57.0909722222222	Boreal summergreen needleleaved	57.091	0.146503	Boreal summergreen needleleaved	57.091	0.107756	-0.0387471
Boreal summergreen needleleaved57.5895833333333	Boreal summergreen needleleaved	57.5896	0.146503	Boreal summergreen needleleaved	57.5896	0.107756	-0.0387471
Boreal summergreen needleleaved58.0881944444444	Boreal summergreen needleleaved	58.0882	0.134729	Boreal summergreen needleleaved	58.0882	0.103963	-0.0307661
Boreal summergreen needleleaved58.5868055555556	Boreal summergreen needleleaved	58.5868	0.134729	Boreal summergreen needleleaved	58.5868	0.103963	-0.0307661
Boreal summergreen needleleaved59.0854166666667	Boreal summergreen needleleaved	59.0854	0.125987	Boreal summergreen needleleaved	59.0854	0.101866	-0.0241216
Boreal summergreen needleleaved59.5840277777778	Boreal summergreen needleleaved	59.584	0.125987	Boreal summergreen needleleaved	59.584	0.101866	-0.0241216
Boreal summergreen needleleaved6.23263888888889	Boreal summergreen needleleaved	6.23264	0	Boreal summergreen needleleaved	6.23264	0	0
Boreal summergreen needleleaved6.73125	Boreal summergreen needleleaved	6.73125	0	Boreal summergreen needleleaved	6.73125	0	0
Boreal summergreen needleleaved60.0826388888889	Boreal summergreen needleleaved	60.0826	0.110372	Boreal summergreen needleleaved	60.0826	0.0992889	-0.0110836
Boreal summergreen needleleaved60.58125	Boreal summergreen needleleaved	60.5812	0.110372	Boreal summergreen needleleaved	60.5812	0.0992889	-0.0110836
Boreal summergreen needleleaved61.0798611111111	Boreal summergreen needleleaved	61.0799	0.110442	Boreal summergreen needleleaved	61.0799	0.100963	-0.00947852
Boreal summergreen needleleaved61.5784722222222	Boreal summergreen needleleaved	61.5785	0.110442	Boreal summergreen needleleaved	61.5785	0.100963	-0.00947852
Boreal summergreen needleleaved62.0770833333333	Boreal summergreen needleleaved	62.0771	0.115673	Boreal summergreen needleleaved	62.0771	0.107941	-0.007732
Boreal summergreen needleleaved62.5756944444444	Boreal summergreen needleleaved	62.5757	0.115673	Boreal summergreen needleleaved	62.5757	0.107941	-0.007732
Boreal summergreen needleleaved63.0743055555556	Boreal summergreen needleleaved	63.0743	0.124081	Boreal summergreen needleleaved	63.0743	0.128576	0.00449444
Boreal summergreen needleleaved63.5729166666667	Boreal summergreen needleleaved	63.5729	0.124081	Boreal summergreen needleleaved	63.5729	0.128576	0.00449444
Boreal summergreen needleleaved64.0715277777778	Boreal summergreen needleleaved	64.0715	0.130303	Boreal summergreen needleleaved	64.0715	0.129243	-0.00106023
Boreal summergreen needleleaved64.5701388888889	Boreal summergreen needleleaved	64.5701	0.130303	Boreal summergreen needleleaved	64.5701	0.129243	-0.00106023
Boreal summergreen needleleaved65.06875	Boreal summergreen needleleaved	65.0687	0.104561	Boreal summergreen needleleaved	65.0687	0.118256	0.0136951
Boreal summergreen needleleaved65.5673611111111	Boreal summergreen needleleaved	65.5674	0.104561	Boreal summergreen needleleaved	65.5674	0.118256	0.0136951
Boreal summergreen needleleaved66.0659722222222	Boreal summergreen needleleaved	66.066	0.0771518	Boreal summergreen needleleaved	66.066	0.0818406	0.00468881
Boreal summergreen needleleaved66.5645833333333	Boreal summergreen needleleaved	66.5646	0.0771518	Boreal summergreen needleleaved	66.5646	0.0818406	0.00468881
Boreal summergreen needleleaved67.0631944444444	Boreal summergreen needleleaved	67.0632	0.0456758	Boreal summergreen needleleaved	67.0632	0.0667609	0.0210852
Boreal summergreen needleleaved67.5618055555556	Boreal summergreen needleleaved	67.5618	0.0456758	Boreal summergreen needleleaved	67.5618	0.0667609	0.0210852
Boreal summergreen needleleaved68.0604166666667	Boreal summergreen needleleaved	68.0604	0.0310177	Boreal summergreen needleleaved	68.0604	0.0318526	0.000834894
Boreal summergreen needleleaved68.5590277777778	Boreal summergreen needleleaved	68.559	0.0310177	Boreal summergreen needleleaved	68.559	0.0318526	0.000834894
Boreal summergreen needleleaved69.0576388888889	Boreal summergreen needleleaved	69.0576	0.0140078	Boreal summergreen needleleaved	69.0576	0.0200795	0.00607163
Boreal summergreen needleleaved69.55625	Boreal summergreen needleleaved	69.5563	0.0140078	Boreal summergreen needleleaved	69.5563	0.0200795	0.00607163
Boreal summergreen needleleaved7.22986111111111	Boreal summergreen needleleaved	7.22986	0	Boreal summergreen needleleaved	7.22986	0	0
Boreal summergreen needleleaved7.72847222222222	Boreal summergreen needleleaved	7.72847	0	Boreal summergreen needleleaved	7.72847	0	0
Boreal summergreen needleleaved70.0548611111111	Boreal summergreen needleleaved	70.0549	0.014499	Boreal summergreen needleleaved	70.0549	0.0177173	0.00321838
Boreal summergreen needleleaved70.5534722222222	Boreal summergreen needleleaved	70.5535	0.014499	Boreal summergreen needleleaved	70.5535	0.0177173	0.00321838
Boreal summergreen needleleaved71.0520833333333	Boreal summergreen needleleaved	71.0521	0.0117842	Boreal summergreen needleleaved	71.0521	0.013714	0.00192981
Boreal summergreen needleleaved71.5506944444444	Boreal summergreen needleleaved	71.5507	0.0117842	Boreal summergreen needleleaved	71.5507	0.013714	0.00192981
Boreal summergreen needleleaved72.0493055555555	Boreal summergreen needleleaved	72.0493	0.00900342	Boreal summergreen needleleaved	72.0493	0.009923	0.000919582
Boreal summergreen needleleaved72.5479166666667	Boreal summergreen needleleaved	72.5479	0.00900342	Boreal summergreen needleleaved	72.5479	0.009923	0.000919582
Boreal summergreen needleleaved73.0465277777778	Boreal summergreen needleleaved	73.0465	0.00582589	Boreal summergreen needleleaved	73.0465	0.00459376	-0.00123213
Boreal summergreen needleleaved73.5451388888889	Boreal summergreen needleleaved	73.5451	0.00582589	Boreal summergreen needleleaved	73.5451	0.00459376	-0.00123213
Boreal summergreen needleleaved74.04375	Boreal summergreen needleleaved	74.0438	0.000565266	Boreal summergreen needleleaved	74.0438	0.000364716	-0.000200549
Boreal summergreen needleleaved74.5423611111111	Boreal summergreen needleleaved	74.5424	0.000565266	Boreal summergreen needleleaved	74.5424	0.000364716	-0.000200549
Boreal summergreen needleleaved75.0409722222222	Boreal summergreen needleleaved	75.041	9.11116e-05	Boreal summergreen needleleaved	75.041	0.000162878	7.17662e-05
Boreal summergreen needleleaved75.5395833333333	Boreal summergreen needleleaved	75.5396	9.11116e-05	Boreal summergreen needleleaved	75.5396	0.000162878	7.17662e-05
Boreal summergreen needleleaved76.0381944444444	Boreal summergreen needleleaved	76.0382	1.77702e-05	Boreal summergreen needleleaved	76.0382	2.02597e-05	2.48948e-06
Boreal summergreen needleleaved76.5368055555556	Boreal summergreen needleleaved	76.5368	1.77702e-05	Boreal summergreen needleleaved	76.5368	2.02597e-05	2.48948e-06
Boreal summergreen needleleaved77.0354166666667	Boreal summergreen needleleaved	77.0354	1.63433e-07	Boreal summergreen needleleaved	77.0354	5.33858e-10	-1.62899e-07
Boreal summergreen needleleaved77.5340277777778	Boreal summergreen needleleaved	77.534	1.63433e-07	Boreal summergreen needleleaved	77.534	5.33858e-10	-1.62899e-07
Boreal summergreen needleleaved78.0326388888889	Boreal summergreen needleleaved	78.0326	0	Boreal summergreen needleleaved	78.0326	0	0
Boreal summergreen needleleaved78.53125	Boreal summergreen needleleaved	78.5312	0	Boreal summergreen needleleaved	78.5312	0	0
Boreal summergreen needleleaved79.0298611111111	Boreal summergreen needleleaved	79.0299	0	Boreal summergreen needleleaved	79.0299	0	0
Boreal summergreen needleleaved79.5284722222222	Boreal summergreen needleleaved	79.5285	0	Boreal summergreen needleleaved	79.5285	0	0
Boreal summergreen needleleaved8.22708333333333	Boreal summergreen needleleaved	8.22708	0	Boreal summergreen needleleaved	8.22708	0	0
Boreal summergreen needleleaved8.72569444444444	Boreal summergreen needleleaved	8.72569	0	Boreal summergreen needleleaved	8.72569	0	0
Boreal summergreen needleleaved80.0270833333333	Boreal summergreen needleleaved	80.0271	0	Boreal summergreen needleleaved	80.0271	0	0
Boreal summergreen needleleaved80.5256944444444	Boreal summergreen needleleaved	80.5257	0	Boreal summergreen needleleaved	80.5257	0	0
Boreal summergreen needleleaved81.0243055555556	Boreal summergreen needleleaved	81.0243	0	Boreal summergreen needleleaved	81.0243	0	0
Boreal summergreen needleleaved81.5229166666667	Boreal summergreen needleleaved	81.5229	0	Boreal summergreen needleleaved	81.5229	0	0
Boreal summergreen needleleaved82.0215277777778	Boreal summergreen needleleaved	82.0215	0	Boreal summergreen needleleaved	82.0215	0	0
Boreal summergreen needleleaved82.5201388888889	Boreal summergreen needleleaved	82.5201	0	Boreal summergreen needleleaved	82.5201	0	0
Boreal summergreen needleleaved83.01875	Boreal summergreen needleleaved	83.0187	0	Boreal summergreen needleleaved	83.0187	0	0
Boreal summergreen needleleaved83.5173611111111	Boreal summergreen needleleaved	83.5174	0	Boreal summergreen needleleaved	83.5174	0	0
Boreal summergreen needleleaved9.22430555555556	Boreal summergreen needleleaved	9.22431	0	Boreal summergreen needleleaved	9.22431	0	0
Boreal summergreen needleleaved9.72291666666666	Boreal summergreen needleleaved	9.72292	0	Boreal summergreen needleleaved	9.72292	0	0
Boreal/Temperate grass-0.249305555555551	Boreal/Temperate grass	-0.249306	0.119569	Boreal/Temperate grass	-0.249306	0.125958	0.00638897
Boreal/Temperate grass-0.747916666666669	Boreal/Temperate grass	-0.747917	0.119569	Boreal/Temperate grass	-0.747917	0.125958	0.00638897
Boreal/Temperate grass-1.24652777777779	Boreal/Temperate grass	-1.24653	0.101997	Boreal/Temperate grass	-1.24653	0.10172	-0.000276464
Boreal/Temperate grass-1.74513888888889	Boreal/Temperate grass	-1.74514	0.101997	Boreal/Temperate grass	-1.74514	0.10172	-0.000276464
Boreal/Temperate grass-10.2215277777778	Boreal/Temperate grass	-10.2215	0.120739	Boreal/Temperate grass	-10.2215	0.100094	-0.0206445
Boreal/Temperate grass-10.7201388888889	Boreal/Temperate grass	-10.7201	0.120739	Boreal/Temperate grass	-10.7201	0.100094	-0.0206445
Boreal/Temperate grass-11.21875	Boreal/Temperate grass	-11.2188	0.134436	Boreal/Temperate grass	-11.2188	0.0913599	-0.0430766
Boreal/Temperate grass-11.7173611111111	Boreal/Temperate grass	-11.7174	0.134436	Boreal/Temperate grass	-11.7174	0.0913599	-0.0430766
Boreal/Temperate grass-12.2159722222222	Boreal/Temperate grass	-12.216	0.174182	Boreal/Temperate grass	-12.216	0.129167	-0.0450156
Boreal/Temperate grass-12.7145833333333	Boreal/Temperate grass	-12.7146	0.174182	Boreal/Temperate grass	-12.7146	0.129167	-0.0450156
Boreal/Temperate grass-13.2131944444444	Boreal/Temperate grass	-13.2132	0.151256	Boreal/Temperate grass	-13.2132	0.112845	-0.0384112
Boreal/Temperate grass-13.7118055555556	Boreal/Temperate grass	-13.7118	0.151256	Boreal/Temperate grass	-13.7118	0.112845	-0.0384112
Boreal/Temperate grass-14.2104166666667	Boreal/Temperate grass	-14.2104	0.1589	Boreal/Temperate grass	-14.2104	0.139461	-0.0194393
Boreal/Temperate grass-14.7090277777778	Boreal/Temperate grass	-14.709	0.1589	Boreal/Temperate grass	-14.709	0.139461	-0.0194393
Boreal/Temperate grass-15.2076388888889	Boreal/Temperate grass	-15.2076	0.153899	Boreal/Temperate grass	-15.2076	0.155544	0.00164559
Boreal/Temperate grass-15.70625	Boreal/Temperate grass	-15.7063	0.153899	Boreal/Temperate grass	-15.7063	0.155544	0.00164559
Boreal/Temperate grass-16.2048611111111	Boreal/Temperate grass	-16.2049	0.118255	Boreal/Temperate grass	-16.2049	0.111601	-0.0066532
Boreal/Temperate grass-16.7034722222222	Boreal/Temperate grass	-16.7035	0.118255	Boreal/Temperate grass	-16.7035	0.111601	-0.0066532
Boreal/Temperate grass-17.2020833333333	Boreal/Temperate grass	-17.2021	0.0986632	Boreal/Temperate grass	-17.2021	0.092414	-0.00624919
Boreal/Temperate grass-17.7006944444445	Boreal/Temperate grass	-17.7007	0.0986632	Boreal/Temperate grass	-17.7007	0.092414	-0.00624919
Boreal/Temperate grass-18.1993055555556	Boreal/Temperate grass	-18.1993	0.126151	Boreal/Temperate grass	-18.1993	0.114556	-0.0115955
Boreal/Temperate grass-18.6979166666667	Boreal/Temperate grass	-18.6979	0.126151	Boreal/Temperate grass	-18.6979	0.114556	-0.0115955
Boreal/Temperate grass-19.1965277777778	Boreal/Temperate grass	-19.1965	0.196655	Boreal/Temperate grass	-19.1965	0.165106	-0.0315487
Boreal/Temperate grass-19.6951388888889	Boreal/Temperate grass	-19.6951	0.196655	Boreal/Temperate grass	-19.6951	0.165106	-0.0315487
Boreal/Temperate grass-2.24375000000001	Boreal/Temperate grass	-2.24375	0.0984308	Boreal/Temperate grass	-2.24375	0.0945798	-0.00385107
Boreal/Temperate grass-2.74236111111111	Boreal/Temperate grass	-2.74236	0.0984308	Boreal/Temperate grass	-2.74236	0.0945798	-0.00385107
Boreal/Temperate grass-20.19375	Boreal/Temperate grass	-20.1937	0.216131	Boreal/Temperate grass	-20.1937	0.218086	0.0019548
Boreal/Temperate grass-20.6923611111111	Boreal/Temperate grass	-20.6924	0.216131	Boreal/Temperate grass	-20.6924	0.218086	0.0019548
Boreal/Temperate grass-21.1909722222222	Boreal/Temperate grass	-21.191	0.199793	Boreal/Temperate grass	-21.191	0.17928	-0.0205137
Boreal/Temperate grass-21.6895833333333	Boreal/Temperate grass	-21.6896	0.199793	Boreal/Temperate grass	-21.6896	0.17928	-0.0205137
Boreal/Temperate grass-22.1881944444444	Boreal/Temperate grass	-22.1882	0.217602	Boreal/Temperate grass	-22.1882	0.210142	-0.00746027
Boreal/Temperate grass-22.6868055555556	Boreal/Temperate grass	-22.6868	0.217602	Boreal/Temperate grass	-22.6868	0.210142	-0.00746027
Boreal/Temperate grass-23.1854166666667	Boreal/Temperate grass	-23.1854	0.212517	Boreal/Temperate grass	-23.1854	0.196603	-0.0159138
Boreal/Temperate grass-23.6840277777778	Boreal/Temperate grass	-23.684	0.212517	Boreal/Temperate grass	-23.684	0.196603	-0.0159138
Boreal/Temperate grass-24.1826388888889	Boreal/Temperate grass	-24.1826	0.25429	Boreal/Temperate grass	-24.1826	0.235449	-0.0188415
Boreal/Temperate grass-24.68125	Boreal/Temperate grass	-24.6813	0.25429	Boreal/Temperate grass	-24.6813	0.235449	-0.0188415
Boreal/Temperate grass-25.1798611111111	Boreal/Temperate grass	-25.1799	0.270104	Boreal/Temperate grass	-25.1799	0.283524	0.0134196
Boreal/Temperate grass-25.6784722222222	Boreal/Temperate grass	-25.6785	0.270104	Boreal/Temperate grass	-25.6785	0.283524	0.0134196
Boreal/Temperate grass-26.1770833333333	Boreal/Temperate grass	-26.1771	0.254679	Boreal/Temperate grass	-26.1771	0.234322	-0.0203567
Boreal/Temperate grass-26.6756944444444	Boreal/Temperate grass	-26.6757	0.254679	Boreal/Temperate grass	-26.6757	0.234322	-0.0203567
Boreal/Temperate grass-27.1743055555556	Boreal/Temperate grass	-27.1743	0.220165	Boreal/Temperate grass	-27.1743	0.270224	0.0500581
Boreal/Temperate grass-27.6729166666667	Boreal/Temperate grass	-27.6729	0.220165	Boreal/Temperate grass	-27.6729	0.270224	0.0500581
Boreal/Temperate grass-28.1715277777778	Boreal/Temperate grass	-28.1715	0.184691	Boreal/Temperate grass	-28.1715	0.185707	0.00101581
Boreal/Temperate grass-28.6701388888889	Boreal/Temperate grass	-28.6701	0.184691	Boreal/Temperate grass	-28.6701	0.185707	0.00101581
Boreal/Temperate grass-29.16875	Boreal/Temperate grass	-29.1687	0.245953	Boreal/Temperate grass	-29.1687	0.237055	-0.00889808
Boreal/Temperate grass-29.6673611111111	Boreal/Temperate grass	-29.6674	0.245953	Boreal/Temperate grass	-29.6674	0.237055	-0.00889808
Boreal/Temperate grass-3.24097222222223	Boreal/Temperate grass	-3.24097	0.113676	Boreal/Temperate grass	-3.24097	0.0997784	-0.013898
Boreal/Temperate grass-3.73958333333333	Boreal/Temperate grass	-3.73958	0.113676	Boreal/Temperate grass	-3.73958	0.0997784	-0.013898
Boreal/Temperate grass-30.1659722222222	Boreal/Temperate grass	-30.166	0.215443	Boreal/Temperate grass	-30.166	0.245008	0.0295643
Boreal/Temperate grass-30.6645833333333	Boreal/Temperate grass	-30.6646	0.215443	Boreal/Temperate grass	-30.6646	0.245008	0.0295643
Boreal/Temperate grass-31.1631944444444	Boreal/Temperate grass	-31.1632	0.293273	Boreal/Temperate grass	-31.1632	0.295838	0.00256537
Boreal/Temperate grass-31.6618055555556	Boreal/Temperate grass	-31.6618	0.293273	Boreal/Temperate grass	-31.6618	0.295838	0.00256537
Boreal/Temperate grass-32.1604166666667	Boreal/Temperate grass	-32.1604	0.280145	Boreal/Temperate grass	-32.1604	0.275485	-0.00466011
Boreal/Temperate grass-32.6590277777778	Boreal/Temperate grass	-32.659	0.280145	Boreal/Temperate grass	-32.659	0.275485	-0.00466011
Boreal/Temperate grass-33.1576388888889	Boreal/Temperate grass	-33.1576	0.25351	Boreal/Temperate grass	-33.1576	0.245289	-0.00822071
Boreal/Temperate grass-33.65625	Boreal/Temperate grass	-33.6562	0.25351	Boreal/Temperate grass	-33.6562	0.245289	-0.00822071
Boreal/Temperate grass-34.1548611111111	Boreal/Temperate grass	-34.1549	0.277098	Boreal/Temperate grass	-34.1549	0.257147	-0.0199507
Boreal/Temperate grass-34.6534722222222	Boreal/Temperate grass	-34.6535	0.277098	Boreal/Temperate grass	-34.6535	0.257147	-0.0199507
Boreal/Temperate grass-35.1520833333333	Boreal/Temperate grass	-35.1521	0.160993	Boreal/Temperate grass	-35.1521	0.166087	0.00509444
Boreal/Temperate grass-35.6506944444444	Boreal/Temperate grass	-35.6507	0.160993	Boreal/Temperate grass	-35.6507	0.166087	0.00509444
Boreal/Temperate grass-36.1493055555556	Boreal/Temperate grass	-36.1493	0.131185	Boreal/Temperate grass	-36.1493	0.114734	-0.0164516
Boreal/Temperate grass-36.6479166666667	Boreal/Temperate grass	-36.6479	0.131185	Boreal/Temperate grass	-36.6479	0.114734	-0.0164516
Boreal/Temperate grass-37.1465277777778	Boreal/Temperate grass	-37.1465	0.110425	Boreal/Temperate grass	-37.1465	0.0980072	-0.0124181
Boreal/Temperate grass-37.6451388888889	Boreal/Temperate grass	-37.6451	0.110425	Boreal/Temperate grass	-37.6451	0.0980072	-0.0124181
Boreal/Temperate grass-38.14375	Boreal/Temperate grass	-38.1437	0.140011	Boreal/Temperate grass	-38.1437	0.106926	-0.0330848
Boreal/Temperate grass-38.6423611111111	Boreal/Temperate grass	-38.6424	0.140011	Boreal/Temperate grass	-38.6424	0.106926	-0.0330848
Boreal/Temperate grass-39.1409722222222	Boreal/Temperate grass	-39.141	0.143942	Boreal/Temperate grass	-39.141	0.134708	-0.00923378
Boreal/Temperate grass-39.6395833333333	Boreal/Temperate grass	-39.6396	0.143942	Boreal/Temperate grass	-39.6396	0.134708	-0.00923378
Boreal/Temperate grass-4.23819444444445	Boreal/Temperate grass	-4.23819	0.115443	Boreal/Temperate grass	-4.23819	0.110005	-0.00543837
Boreal/Temperate grass-4.73680555555556	Boreal/Temperate grass	-4.73681	0.115443	Boreal/Temperate grass	-4.73681	0.110005	-0.00543837
Boreal/Temperate grass-40.1381944444445	Boreal/Temperate grass	-40.1382	0.13827	Boreal/Temperate grass	-40.1382	0.132578	-0.00569254
Boreal/Temperate grass-40.6368055555556	Boreal/Temperate grass	-40.6368	0.13827	Boreal/Temperate grass	-40.6368	0.132578	-0.00569254
Boreal/Temperate grass-41.1354166666667	Boreal/Temperate grass	-41.1354	0.318885	Boreal/Temperate grass	-41.1354	0.29915	-0.0197347
Boreal/Temperate grass-41.6340277777778	Boreal/Temperate grass	-41.634	0.318885	Boreal/Temperate grass	-41.634	0.29915	-0.0197347
Boreal/Temperate grass-42.1326388888889	Boreal/Temperate grass	-42.1326	0.281133	Boreal/Temperate grass	-42.1326	0.251415	-0.0297182
Boreal/Temperate grass-42.63125	Boreal/Temperate grass	-42.6312	0.281133	Boreal/Temperate grass	-42.6312	0.251415	-0.0297182
Boreal/Temperate grass-43.1298611111111	Boreal/Temperate grass	-43.1299	0.202175	Boreal/Temperate grass	-43.1299	0.195311	-0.00686416
Boreal/Temperate grass-43.6284722222222	Boreal/Temperate grass	-43.6285	0.202175	Boreal/Temperate grass	-43.6285	0.195311	-0.00686416
Boreal/Temperate grass-44.1270833333333	Boreal/Temperate grass	-44.1271	0.374516	Boreal/Temperate grass	-44.1271	0.361007	-0.0135089
Boreal/Temperate grass-44.6256944444444	Boreal/Temperate grass	-44.6257	0.374516	Boreal/Temperate grass	-44.6257	0.361007	-0.0135089
Boreal/Temperate grass-45.1243055555556	Boreal/Temperate grass	-45.1243	0.50776	Boreal/Temperate grass	-45.1243	0.45384	-0.0539201
Boreal/Temperate grass-45.6229166666667	Boreal/Temperate grass	-45.6229	0.50776	Boreal/Temperate grass	-45.6229	0.45384	-0.0539201
Boreal/Temperate grass-46.1215277777778	Boreal/Temperate grass	-46.1215	0.489279	Boreal/Temperate grass	-46.1215	0.478098	-0.0111815
Boreal/Temperate grass-46.6201388888889	Boreal/Temperate grass	-46.6201	0.489279	Boreal/Temperate grass	-46.6201	0.478098	-0.0111815
Boreal/Temperate grass-47.11875	Boreal/Temperate grass	-47.1188	0.475241	Boreal/Temperate grass	-47.1188	0.426934	-0.0483068
Boreal/Temperate grass-47.6173611111111	Boreal/Temperate grass	-47.6174	0.475241	Boreal/Temperate grass	-47.6174	0.426934	-0.0483068
Boreal/Temperate grass-48.1159722222222	Boreal/Temperate grass	-48.116	0.690842	Boreal/Temperate grass	-48.116	0.628423	-0.0624196
Boreal/Temperate grass-48.6145833333333	Boreal/Temperate grass	-48.6146	0.690842	Boreal/Temperate grass	-48.6146	0.628423	-0.0624196
Boreal/Temperate grass-49.1131944444444	Boreal/Temperate grass	-49.1132	0.844896	Boreal/Temperate grass	-49.1132	0.80156	-0.0433364
Boreal/Temperate grass-49.6118055555555	Boreal/Temperate grass	-49.6118	0.844896	Boreal/Temperate grass	-49.6118	0.80156	-0.0433364
Boreal/Temperate grass-5.23541666666667	Boreal/Temperate grass	-5.23542	0.109481	Boreal/Temperate grass	-5.23542	0.103789	-0.0056919
Boreal/Temperate grass-5.73402777777778	Boreal/Temperate grass	-5.73403	0.109481	Boreal/Temperate grass	-5.73403	0.103789	-0.0056919
Boreal/Temperate grass-50.1104166666667	Boreal/Temperate grass	-50.1104	0.667267	Boreal/Temperate grass	-50.1104	0.601391	-0.0658758
Boreal/Temperate grass-50.6090277777778	Boreal/Temperate grass	-50.609	0.667267	Boreal/Temperate grass	-50.609	0.601391	-0.0658758
Boreal/Temperate grass-51.1076388888889	Boreal/Temperate grass	-51.1076	0.88969	Boreal/Temperate grass	-51.1076	0.838633	-0.0510566
Boreal/Temperate grass-51.60625	Boreal/Temperate grass	-51.6062	0.88969	Boreal/Temperate grass	-51.6062	0.838633	-0.0510566
Boreal/Temperate grass-52.1048611111111	Boreal/Temperate grass	-52.1049	0.902109	Boreal/Temperate grass	-52.1049	0.774627	-0.127482
Boreal/Temperate grass-52.6034722222222	Boreal/Temperate grass	-52.6035	0.902109	Boreal/Temperate grass	-52.6035	0.774627	-0.127482
Boreal/Temperate grass-53.1020833333333	Boreal/Temperate grass	-53.1021	0.867556	Boreal/Temperate grass	-53.1021	0.789518	-0.0780379
Boreal/Temperate grass-53.6006944444445	Boreal/Temperate grass	-53.6007	0.867556	Boreal/Temperate grass	-53.6007	0.789518	-0.0780379
Boreal/Temperate grass-54.0993055555556	Boreal/Temperate grass	-54.0993	0.843489	Boreal/Temperate grass	-54.0993	0.874055	0.0305668
Boreal/Temperate grass-54.5979166666667	Boreal/Temperate grass	-54.5979	0.843489	Boreal/Temperate grass	-54.5979	0.874055	0.0305668
Boreal/Temperate grass-55.0965277777778	Boreal/Temperate grass	-55.0965	0.998975	Boreal/Temperate grass	-55.0965	0.998976	9.04004e-07
Boreal/Temperate grass-55.5951388888889	Boreal/Temperate grass	-55.5951	0.998975	Boreal/Temperate grass	-55.5951	0.998976	9.04004e-07
Boreal/Temperate grass-6.23263888888889	Boreal/Temperate grass	-6.23264	0.125634	Boreal/Temperate grass	-6.23264	0.139103	0.0134684
Boreal/Temperate grass-6.73125	Boreal/Temperate grass	-6.73125	0.125634	Boreal/Temperate grass	-6.73125	0.139103	0.0134684
Boreal/Temperate grass-7.22986111111111	Boreal/Temperate grass	-7.22986	0.122688	Boreal/Temperate grass	-7.22986	0.111981	-0.0107066
Boreal/Temperate grass-7.72847222222222	Boreal/Temperate grass	-7.72847	0.122688	Boreal/Temperate grass	-7.72847	0.111981	-0.0107066
Boreal/Temperate grass-8.22708333333334	Boreal/Temperate grass	-8.22708	0.117133	Boreal/Temperate grass	-8.22708	0.0938099	-0.023323
Boreal/Temperate grass-8.72569444444444	Boreal/Temperate grass	-8.72569	0.117133	Boreal/Temperate grass	-8.72569	0.0938099	-0.023323
Boreal/Temperate grass-9.22430555555556	Boreal/Temperate grass	-9.22431	0.123976	Boreal/Temperate grass	-9.22431	0.113453	-0.0105234
Boreal/Temperate grass-9.72291666666666	Boreal/Temperate grass	-9.72292	0.123976	Boreal/Temperate grass	-9.72292	0.113453	-0.0105234
Boreal/Temperate grass0.249305555555551	Boreal/Temperate grass	0.249306	0.1134	Boreal/Temperate grass	0.249306	0.0774118	-0.0359886
Boreal/Temperate grass0.747916666666669	Boreal/Temperate grass	0.747917	0.1134	Boreal/Temperate grass	0.747917	0.0774118	-0.0359886
Boreal/Temperate grass1.24652777777777	Boreal/Temperate grass	1.24653	0.126823	Boreal/Temperate grass	1.24653	0.109088	-0.017735
Boreal/Temperate grass1.74513888888889	Boreal/Temperate grass	1.74514	0.126823	Boreal/Temperate grass	1.74514	0.109088	-0.017735
Boreal/Temperate grass10.2215277777778	Boreal/Temperate grass	10.2215	0.103632	Boreal/Temperate grass	10.2215	0.0880577	-0.0155745
Boreal/Temperate grass10.7201388888889	Boreal/Temperate grass	10.7201	0.103632	Boreal/Temperate grass	10.7201	0.0880577	-0.0155745
Boreal/Temperate grass11.21875	Boreal/Temperate grass	11.2188	0.0915615	Boreal/Temperate grass	11.2188	0.104023	0.0124613
Boreal/Temperate grass11.7173611111111	Boreal/Temperate grass	11.7174	0.0915615	Boreal/Temperate grass	11.7174	0.104023	0.0124613
Boreal/Temperate grass12.2159722222222	Boreal/Temperate grass	12.216	0.0941194	Boreal/Temperate grass	12.216	0.0772576	-0.0168618
Boreal/Temperate grass12.7145833333333	Boreal/Temperate grass	12.7146	0.0941194	Boreal/Temperate grass	12.7146	0.0772576	-0.0168618
Boreal/Temperate grass13.2131944444444	Boreal/Temperate grass	13.2132	0.0805212	Boreal/Temperate grass	13.2132	0.0709253	-0.00959591
Boreal/Temperate grass13.7118055555556	Boreal/Temperate grass	13.7118	0.0805212	Boreal/Temperate grass	13.7118	0.0709253	-0.00959591
Boreal/Temperate grass14.2104166666667	Boreal/Temperate grass	14.2104	0.101807	Boreal/Temperate grass	14.2104	0.086716	-0.0150906
Boreal/Temperate grass14.7090277777778	Boreal/Temperate grass	14.709	0.101807	Boreal/Temperate grass	14.709	0.086716	-0.0150906
Boreal/Temperate grass15.2076388888889	Boreal/Temperate grass	15.2076	0.153306	Boreal/Temperate grass	15.2076	0.137833	-0.0154735
Boreal/Temperate grass15.70625	Boreal/Temperate grass	15.7063	0.153306	Boreal/Temperate grass	15.7063	0.137833	-0.0154735
Boreal/Temperate grass16.2048611111111	Boreal/Temperate grass	16.2049	0.147619	Boreal/Temperate grass	16.2049	0.175408	0.0277895
Boreal/Temperate grass16.7034722222222	Boreal/Temperate grass	16.7035	0.147619	Boreal/Temperate grass	16.7035	0.175408	0.0277895
Boreal/Temperate grass17.2020833333333	Boreal/Temperate grass	17.2021	0.121196	Boreal/Temperate grass	17.2021	0.114676	-0.00651924
Boreal/Temperate grass17.7006944444444	Boreal/Temperate grass	17.7007	0.121196	Boreal/Temperate grass	17.7007	0.114676	-0.00651924
Boreal/Temperate grass18.1993055555556	Boreal/Temperate grass	18.1993	0.106229	Boreal/Temperate grass	18.1993	0.0866215	-0.0196079
Boreal/Temperate grass18.6979166666667	Boreal/Temperate grass	18.6979	0.106229	Boreal/Temperate grass	18.6979	0.0866215	-0.0196079
Boreal/Temperate grass19.1965277777778	Boreal/Temperate grass	19.1965	0.105707	Boreal/Temperate grass	19.1965	0.0926943	-0.013013
Boreal/Temperate grass19.6951388888889	Boreal/Temperate grass	19.6951	0.105707	Boreal/Temperate grass	19.6951	0.0926943	-0.013013
Boreal/Temperate grass2.24375000000001	Boreal/Temperate grass	2.24375	0.105977	Boreal/Temperate grass	2.24375	0.0991917	-0.00678558
Boreal/Temperate grass2.74236111111111	Boreal/Temperate grass	2.74236	0.105977	Boreal/Temperate grass	2.74236	0.0991917	-0.00678558
Boreal/Temperate grass20.19375	Boreal/Temperate grass	20.1937	0.0834402	Boreal/Temperate grass	20.1937	0.0735293	-0.00991087
Boreal/Temperate grass20.6923611111111	Boreal/Temperate grass	20.6924	0.0834402	Boreal/Temperate grass	20.6924	0.0735293	-0.00991087
Boreal/Temperate grass21.1909722222222	Boreal/Temperate grass	21.191	0.0905942	Boreal/Temperate grass	21.191	0.0812888	-0.00930535
Boreal/Temperate grass21.6895833333333	Boreal/Temperate grass	21.6896	0.0905942	Boreal/Temperate grass	21.6896	0.0812888	-0.00930535
Boreal/Temperate grass22.1881944444444	Boreal/Temperate grass	22.1882	0.0644672	Boreal/Temperate grass	22.1882	0.0502737	-0.0141935
Boreal/Temperate grass22.6868055555556	Boreal/Temperate grass	22.6868	0.0644672	Boreal/Temperate grass	22.6868	0.0502737	-0.0141935
Boreal/Temperate grass23.1854166666667	Boreal/Temperate grass	23.1854	0.0755822	Boreal/Temperate grass	23.1854	0.0689011	-0.0066811
Boreal/Temperate grass23.6840277777778	Boreal/Temperate grass	23.684	0.0755822	Boreal/Temperate grass	23.684	0.0689011	-0.0066811
Boreal/Temperate grass24.1826388888889	Boreal/Temperate grass	24.1826	0.0535867	Boreal/Temperate grass	24.1826	0.0438357	-0.009751
Boreal/Temperate grass24.68125	Boreal/Temperate grass	24.6813	0.0535867	Boreal/Temperate grass	24.6813	0.0438357	-0.009751
Boreal/Temperate grass25.1798611111111	Boreal/Temperate grass	25.1799	0.0641826	Boreal/Temperate grass	25.1799	0.0620341	-0.00214846
Boreal/Temperate grass25.6784722222222	Boreal/Temperate grass	25.6785	0.0641826	Boreal/Temperate grass	25.6785	0.0620341	-0.00214846
Boreal/Temperate grass26.1770833333333	Boreal/Temperate grass	26.1771	0.0735971	Boreal/Temperate grass	26.1771	0.0757336	0.00213655
Boreal/Temperate grass26.6756944444444	Boreal/Temperate grass	26.6757	0.0735971	Boreal/Temperate grass	26.6757	0.0757336	0.00213655
Boreal/Temperate grass27.1743055555556	Boreal/Temperate grass	27.1743	0.124596	Boreal/Temperate grass	27.1743	0.118311	-0.00628531
Boreal/Temperate grass27.6729166666667	Boreal/Temperate grass	27.6729	0.124596	Boreal/Temperate grass	27.6729	0.118311	-0.00628531
Boreal/Temperate grass28.1715277777778	Boreal/Temperate grass	28.1715	0.183716	Boreal/Temperate grass	28.1715	0.178973	-0.00474282
Boreal/Temperate grass28.6701388888889	Boreal/Temperate grass	28.6701	0.183716	Boreal/Temperate grass	28.6701	0.178973	-0.00474282
Boreal/Temperate grass29.16875	Boreal/Temperate grass	29.1687	0.194715	Boreal/Temperate grass	29.1687	0.178282	-0.0164324
Boreal/Temperate grass29.6673611111111	Boreal/Temperate grass	29.6674	0.194715	Boreal/Temperate grass	29.6674	0.178282	-0.0164324
Boreal/Temperate grass3.24097222222223	Boreal/Temperate grass	3.24097	0.0901716	Boreal/Temperate grass	3.24097	0.0823648	-0.0078068
Boreal/Temperate grass3.73958333333333	Boreal/Temperate grass	3.73958	0.0901716	Boreal/Temperate grass	3.73958	0.0823648	-0.0078068
Boreal/Temperate grass30.1659722222222	Boreal/Temperate grass	30.166	0.219974	Boreal/Temperate grass	30.166	0.229984	0.0100097
Boreal/Temperate grass30.6645833333333	Boreal/Temperate grass	30.6646	0.219974	Boreal/Temperate grass	30.6646	0.229984	0.0100097
Boreal/Temperate grass31.1631944444444	Boreal/Temperate grass	31.1632	0.254661	Boreal/Temperate grass	31.1632	0.26824	0.0135783
Boreal/Temperate grass31.6618055555556	Boreal/Temperate grass	31.6618	0.254661	Boreal/Temperate grass	31.6618	0.26824	0.0135783
Boreal/Temperate grass32.1604166666667	Boreal/Temperate grass	32.1604	0.223864	Boreal/Temperate grass	32.1604	0.233244	0.00937998
Boreal/Temperate grass32.6590277777778	Boreal/Temperate grass	32.659	0.223864	Boreal/Temperate grass	32.659	0.233244	0.00937998
Boreal/Temperate grass33.1576388888889	Boreal/Temperate grass	33.1576	0.218643	Boreal/Temperate grass	33.1576	0.221335	0.00269203
Boreal/Temperate grass33.65625	Boreal/Temperate grass	33.6562	0.218643	Boreal/Temperate grass	33.6562	0.221335	0.00269203
Boreal/Temperate grass34.1548611111111	Boreal/Temperate grass	34.1549	0.200792	Boreal/Temperate grass	34.1549	0.213445	0.0126535
Boreal/Temperate grass34.6534722222222	Boreal/Temperate grass	34.6535	0.200792	Boreal/Temperate grass	34.6535	0.213445	0.0126535
Boreal/Temperate grass35.1520833333333	Boreal/Temperate grass	35.1521	0.230704	Boreal/Temperate grass	35.1521	0.218276	-0.0124283
Boreal/Temperate grass35.6506944444444	Boreal/Temperate grass	35.6507	0.230704	Boreal/Temperate grass	35.6507	0.218276	-0.0124283
Boreal/Temperate grass36.1493055555556	Boreal/Temperate grass	36.1493	0.225699	Boreal/Temperate grass	36.1493	0.218579	-0.00712042
Boreal/Temperate grass36.6479166666667	Boreal/Temperate grass	36.6479	0.225699	Boreal/Temperate grass	36.6479	0.218579	-0.00712042
Boreal/Temperate grass37.1465277777778	Boreal/Temperate grass	37.1465	0.179279	Boreal/Temperate grass	37.1465	0.185048	0.00576906
Boreal/Temperate grass37.6451388888889	Boreal/Temperate grass	37.6451	0.179279	Boreal/Temperate grass	37.6451	0.185048	0.00576906
Boreal/Temperate grass38.14375	Boreal/Temperate grass	38.1437	0.174521	Boreal/Temperate grass	38.1437	0.163977	-0.0105439
Boreal/Temperate grass38.6423611111111	Boreal/Temperate grass	38.6424	0.174521	Boreal/Temperate grass	38.6424	0.163977	-0.0105439
Boreal/Temperate grass39.1409722222222	Boreal/Temperate grass	39.141	0.192118	Boreal/Temperate grass	39.141	0.1878	-0.00431784
Boreal/Temperate grass39.6395833333333	Boreal/Temperate grass	39.6396	0.192118	Boreal/Temperate grass	39.6396	0.1878	-0.00431784
Boreal/Temperate grass4.23819444444445	Boreal/Temperate grass	4.23819	0.100761	Boreal/Temperate grass	4.23819	0.0811197	-0.0196416
Boreal/Temperate grass4.73680555555555	Boreal/Temperate grass	4.73681	0.100761	Boreal/Temperate grass	4.73681	0.0811197	-0.0196416
Boreal/Temperate grass40.1381944444444	Boreal/Temperate grass	40.1382	0.177102	Boreal/Temperate grass	40.1382	0.176694	-0.000407199
Boreal/Temperate grass40.6368055555556	Boreal/Temperate grass	40.6368	0.177102	Boreal/Temperate grass	40.6368	0.176694	-0.000407199
Boreal/Temperate grass41.1354166666667	Boreal/Temperate grass	41.1354	0.155225	Boreal/Temperate grass	41.1354	0.149966	-0.0052588
Boreal/Temperate grass41.6340277777778	Boreal/Temperate grass	41.634	0.155225	Boreal/Temperate grass	41.634	0.149966	-0.0052588
Boreal/Temperate grass42.1326388888889	Boreal/Temperate grass	42.1326	0.160978	Boreal/Temperate grass	42.1326	0.165547	0.00456853
Boreal/Temperate grass42.63125	Boreal/Temperate grass	42.6313	0.160978	Boreal/Temperate grass	42.6313	0.165547	0.00456853
Boreal/Temperate grass43.1298611111111	Boreal/Temperate grass	43.1299	0.153811	Boreal/Temperate grass	43.1299	0.159377	0.00556607
Boreal/Temperate grass43.6284722222222	Boreal/Temperate grass	43.6285	0.153811	Boreal/Temperate grass	43.6285	0.159377	0.00556607
Boreal/Temperate grass44.1270833333333	Boreal/Temperate grass	44.1271	0.147723	Boreal/Temperate grass	44.1271	0.143738	-0.00398566
Boreal/Temperate grass44.6256944444444	Boreal/Temperate grass	44.6257	0.147723	Boreal/Temperate grass	44.6257	0.143738	-0.00398566
Boreal/Temperate grass45.1243055555556	Boreal/Temperate grass	45.1243	0.141165	Boreal/Temperate grass	45.1243	0.133393	-0.00777148
Boreal/Temperate grass45.6229166666667	Boreal/Temperate grass	45.6229	0.141165	Boreal/Temperate grass	45.6229	0.133393	-0.00777148
Boreal/Temperate grass46.1215277777778	Boreal/Temperate grass	46.1215	0.155997	Boreal/Temperate grass	46.1215	0.147734	-0.00826337
Boreal/Temperate grass46.6201388888889	Boreal/Temperate grass	46.6201	0.155997	Boreal/Temperate grass	46.6201	0.147734	-0.00826337
Boreal/Temperate grass47.11875	Boreal/Temperate grass	47.1187	0.0898653	Boreal/Temperate grass	47.1187	0.0750373	-0.0148279
Boreal/Temperate grass47.6173611111111	Boreal/Temperate grass	47.6174	0.0898653	Boreal/Temperate grass	47.6174	0.0750373	-0.0148279
Boreal/Temperate grass48.1159722222222	Boreal/Temperate grass	48.116	0.100337	Boreal/Temperate grass	48.116	0.085265	-0.0150719
Boreal/Temperate grass48.6145833333333	Boreal/Temperate grass	48.6146	0.100337	Boreal/Temperate grass	48.6146	0.085265	-0.0150719
Boreal/Temperate grass49.1131944444444	Boreal/Temperate grass	49.1132	0.115648	Boreal/Temperate grass	49.1132	0.0951587	-0.0204892
Boreal/Temperate grass49.6118055555556	Boreal/Temperate grass	49.6118	0.115648	Boreal/Temperate grass	49.6118	0.0951587	-0.0204892
Boreal/Temperate grass5.23541666666667	Boreal/Temperate grass	5.23542	0.12877	Boreal/Temperate grass	5.23542	0.113518	-0.0152519
Boreal/Temperate grass5.73402777777778	Boreal/Temperate grass	5.73403	0.12877	Boreal/Temperate grass	5.73403	0.113518	-0.0152519
Boreal/Temperate grass50.1104166666667	Boreal/Temperate grass	50.1104	0.139846	Boreal/Temperate grass	50.1104	0.109328	-0.030518
Boreal/Temperate grass50.6090277777778	Boreal/Temperate grass	50.609	0.139846	Boreal/Temperate grass	50.609	0.109328	-0.030518
Boreal/Temperate grass51.1076388888889	Boreal/Temperate grass	51.1076	0.176681	Boreal/Temperate grass	51.1076	0.139836	-0.0368447
Boreal/Temperate grass51.60625	Boreal/Temperate grass	51.6063	0.176681	Boreal/Temperate grass	51.6063	0.139836	-0.0368447
Boreal/Temperate grass52.1048611111111	Boreal/Temperate grass	52.1049	0.185165	Boreal/Temperate grass	52.1049	0.138698	-0.0464676
Boreal/Temperate grass52.6034722222222	Boreal/Temperate grass	52.6035	0.185165	Boreal/Temperate grass	52.6035	0.138698	-0.0464676
Boreal/Temperate grass53.1020833333333	Boreal/Temperate grass	53.1021	0.174232	Boreal/Temperate grass	53.1021	0.121933	-0.0522993
Boreal/Temperate grass53.6006944444444	Boreal/Temperate grass	53.6007	0.174232	Boreal/Temperate grass	53.6007	0.121933	-0.0522993
Boreal/Temperate grass54.0993055555556	Boreal/Temperate grass	54.0993	0.193184	Boreal/Temperate grass	54.0993	0.132118	-0.0610662
Boreal/Temperate grass54.5979166666667	Boreal/Temperate grass	54.5979	0.193184	Boreal/Temperate grass	54.5979	0.132118	-0.0610662
Boreal/Temperate grass55.0965277777778	Boreal/Temperate grass	55.0965	0.288974	Boreal/Temperate grass	55.0965	0.207962	-0.0810122
Boreal/Temperate grass55.5951388888889	Boreal/Temperate grass	55.5951	0.288974	Boreal/Temperate grass	55.5951	0.207962	-0.0810122
Boreal/Temperate grass56.09375	Boreal/Temperate grass	56.0938	0.32516	Boreal/Temperate grass	56.0938	0.223368	-0.101791
Boreal/Temperate grass56.5923611111111	Boreal/Temperate grass	56.5924	0.32516	Boreal/Temperate grass	56.5924	0.223368	-0.101791
Boreal/Temperate grass57.0909722222222	Boreal/Temperate grass	57.091	0.317731	Boreal/Temperate grass	57.091	0.281969	-0.0357623
Boreal/Temperate grass57.5895833333333	Boreal/Temperate grass	57.5896	0.317731	Boreal/Temperate grass	57.5896	0.281969	-0.0357623
Boreal/Temperate grass58.0881944444444	Boreal/Temperate grass	58.0882	0.328673	Boreal/Temperate grass	58.0882	0.25944	-0.0692335
Boreal/Temperate grass58.5868055555556	Boreal/Temperate grass	58.5868	0.328673	Boreal/Temperate grass	58.5868	0.25944	-0.0692335
Boreal/Temperate grass59.0854166666667	Boreal/Temperate grass	59.0854	0.385636	Boreal/Temperate grass	59.0854	0.291683	-0.0939534
Boreal/Temperate grass59.5840277777778	Boreal/Temperate grass	59.584	0.385636	Boreal/Temperate grass	59.584	0.291683	-0.0939534
Boreal/Temperate grass6.23263888888889	Boreal/Temperate grass	6.23264	0.130831	Boreal/Temperate grass	6.23264	0.122681	-0.00815046
Boreal/Temperate grass6.73125	Boreal/Temperate grass	6.73125	0.130831	Boreal/Temperate grass	6.73125	0.122681	-0.00815046
Boreal/Temperate grass60.0826388888889	Boreal/Temperate grass	60.0826	0.482103	Boreal/Temperate grass	60.0826	0.376148	-0.105955
Boreal/Temperate grass60.58125	Boreal/Temperate grass	60.5812	0.482103	Boreal/Temperate grass	60.5812	0.376148	-0.105955
Boreal/Temperate grass61.0798611111111	Boreal/Temperate grass	61.0799	0.557155	Boreal/Temperate grass	61.0799	0.468298	-0.0888572
Boreal/Temperate grass61.5784722222222	Boreal/Temperate grass	61.5785	0.557155	Boreal/Temperate grass	61.5785	0.468298	-0.0888572
Boreal/Temperate grass62.0770833333333	Boreal/Temperate grass	62.0771	0.584459	Boreal/Temperate grass	62.0771	0.503666	-0.0807937
Boreal/Temperate grass62.5756944444444	Boreal/Temperate grass	62.5757	0.584459	Boreal/Temperate grass	62.5757	0.503666	-0.0807937
Boreal/Temperate grass63.0743055555556	Boreal/Temperate grass	63.0743	0.592367	Boreal/Temperate grass	63.0743	0.521217	-0.0711502
Boreal/Temperate grass63.5729166666667	Boreal/Temperate grass	63.5729	0.592367	Boreal/Temperate grass	63.5729	0.521217	-0.0711502
Boreal/Temperate grass64.0715277777778	Boreal/Temperate grass	64.0715	0.617369	Boreal/Temperate grass	64.0715	0.560784	-0.0565847
Boreal/Temperate grass64.5701388888889	Boreal/Temperate grass	64.5701	0.617369	Boreal/Temperate grass	64.5701	0.560784	-0.0565847
Boreal/Temperate grass65.06875	Boreal/Temperate grass	65.0687	0.671883	Boreal/Temperate grass	65.0687	0.623341	-0.0485426
Boreal/Temperate grass65.5673611111111	Boreal/Temperate grass	65.5674	0.671883	Boreal/Temperate grass	65.5674	0.623341	-0.0485426
Boreal/Temperate grass66.0659722222222	Boreal/Temperate grass	66.066	0.724061	Boreal/Temperate grass	66.066	0.678416	-0.0456446
Boreal/Temperate grass66.5645833333333	Boreal/Temperate grass	66.5646	0.724061	Boreal/Temperate grass	66.5646	0.678416	-0.0456446
Boreal/Temperate grass67.0631944444444	Boreal/Temperate grass	67.0632	0.817286	Boreal/Temperate grass	67.0632	0.774331	-0.0429548
Boreal/Temperate grass67.5618055555556	Boreal/Temperate grass	67.5618	0.817286	Boreal/Temperate grass	67.5618	0.774331	-0.0429548
Boreal/Temperate grass68.0604166666667	Boreal/Temperate grass	68.0604	0.865375	Boreal/Temperate grass	68.0604	0.854645	-0.0107293
Boreal/Temperate grass68.5590277777778	Boreal/Temperate grass	68.559	0.865375	Boreal/Temperate grass	68.559	0.854645	-0.0107293
Boreal/Temperate grass69.0576388888889	Boreal/Temperate grass	69.0576	0.87434	Boreal/Temperate grass	69.0576	0.878241	0.00390139
Boreal/Temperate grass69.55625	Boreal/Temperate grass	69.5563	0.87434	Boreal/Temperate grass	69.5563	0.878241	0.00390139
Boreal/Temperate grass7.22986111111111	Boreal/Temperate grass	7.22986	0.128356	Boreal/Temperate grass	7.22986	0.119179	-0.00917711
Boreal/Temperate grass7.72847222222222	Boreal/Temperate grass	7.72847	0.128356	Boreal/Temperate grass	7.72847	0.119179	-0.00917711
Boreal/Temperate grass70.0548611111111	Boreal/Temperate grass	70.0549	0.827675	Boreal/Temperate grass	70.0549	0.865096	0.0374205
Boreal/Temperate grass70.5534722222222	Boreal/Temperate grass	70.5535	0.827675	Boreal/Temperate grass	70.5535	0.865096	0.0374205
Boreal/Temperate grass71.0520833333333	Boreal/Temperate grass	71.0521	0.807763	Boreal/Temperate grass	71.0521	0.824213	0.0164504
Boreal/Temperate grass71.5506944444444	Boreal/Temperate grass	71.5507	0.807763	Boreal/Temperate grass	71.5507	0.824213	0.0164504
Boreal/Temperate grass72.0493055555555	Boreal/Temperate grass	72.0493	0.803053	Boreal/Temperate grass	72.0493	0.807889	0.00483518
Boreal/Temperate grass72.5479166666667	Boreal/Temperate grass	72.5479	0.803053	Boreal/Temperate grass	72.5479	0.807889	0.00483518
Boreal/Temperate grass73.0465277777778	Boreal/Temperate grass	73.0465	0.749657	Boreal/Temperate grass	73.0465	0.787034	0.0373777
Boreal/Temperate grass73.5451388888889	Boreal/Temperate grass	73.5451	0.749657	Boreal/Temperate grass	73.5451	0.787034	0.0373777
Boreal/Temperate grass74.04375	Boreal/Temperate grass	74.0438	0.693319	Boreal/Temperate grass	74.0438	0.729942	0.0366231
Boreal/Temperate grass74.5423611111111	Boreal/Temperate grass	74.5424	0.693319	Boreal/Temperate grass	74.5424	0.729942	0.0366231
Boreal/Temperate grass75.0409722222222	Boreal/Temperate grass	75.041	0.649429	Boreal/Temperate grass	75.041	0.706655	0.057226
Boreal/Temperate grass75.5395833333333	Boreal/Temperate grass	75.5396	0.649429	Boreal/Temperate grass	75.5396	0.706655	0.057226
Boreal/Temperate grass76.0381944444444	Boreal/Temperate grass	76.0382	0.588677	Boreal/Temperate grass	76.0382	0.641378	0.0527005
Boreal/Temperate grass76.5368055555556	Boreal/Temperate grass	76.5368	0.588677	Boreal/Temperate grass	76.5368	0.641378	0.0527005
Boreal/Temperate grass77.0354166666667	Boreal/Temperate grass	77.0354	0.455549	Boreal/Temperate grass	77.0354	0.57572	0.120172
Boreal/Temperate grass77.5340277777778	Boreal/Temperate grass	77.534	0.455549	Boreal/Temperate grass	77.534	0.57572	0.120172
Boreal/Temperate grass78.0326388888889	Boreal/Temperate grass	78.0326	0.332628	Boreal/Temperate grass	78.0326	0.436296	0.103668
Boreal/Temperate grass78.53125	Boreal/Temperate grass	78.5312	0.332628	Boreal/Temperate grass	78.5312	0.436296	0.103668
Boreal/Temperate grass79.0298611111111	Boreal/Temperate grass	79.0299	0.356466	Boreal/Temperate grass	79.0299	0.469599	0.113133
Boreal/Temperate grass79.5284722222222	Boreal/Temperate grass	79.5285	0.356466	Boreal/Temperate grass	79.5285	0.469599	0.113133
Boreal/Temperate grass8.22708333333333	Boreal/Temperate grass	8.22708	0.147493	Boreal/Temperate grass	8.22708	0.158474	0.0109816
Boreal/Temperate grass8.72569444444444	Boreal/Temperate grass	8.72569	0.147493	Boreal/Temperate grass	8.72569	0.158474	0.0109816
Boreal/Temperate grass80.0270833333333	Boreal/Temperate grass	80.0271	0.304444	Boreal/Temperate grass	80.0271	0.396275	0.0918308
Boreal/Temperate grass80.5256944444444	Boreal/Temperate grass	80.5257	0.304444	Boreal/Temperate grass	80.5257	0.396275	0.0918308
Boreal/Temperate grass81.0243055555556	Boreal/Temperate grass	81.0243	0.159397	Boreal/Temperate grass	81.0243	0.291292	0.131894
Boreal/Temperate grass81.5229166666667	Boreal/Temperate grass	81.5229	0.159397	Boreal/Temperate grass	81.5229	0.291292	0.131894
Boreal/Temperate grass82.0215277777778	Boreal/Temperate grass	82.0215	0.183616	Boreal/Temperate grass	82.0215	0.207697	0.0240812
Boreal/Temperate grass82.5201388888889	Boreal/Temperate grass	82.5201	0.183616	Boreal/Temperate grass	82.5201	0.207697	0.0240812
Boreal/Temperate grass83.01875	Boreal/Temperate grass	83.0187	0.232256	Boreal/Temperate grass	83.0187	0.234805	0.00254904
Boreal/Temperate grass83.5173611111111	Boreal/Temperate grass	83.5174	0.232256	Boreal/Temperate grass	83.5174	0.234805	0.00254904
Boreal/Temperate grass9.22430555555556	Boreal/Temperate grass	9.22431	0.100095	Boreal/Temperate grass	9.22431	0.0938572	-0.00623741
Boreal/Temperate grass9.72291666666666	Boreal/Temperate grass	9.72292	0.100095	Boreal/Temperate grass	9.72292	0.0938572	-0.00623741
Temperate broadleaved evergreen-0.249305555555551	Temperate broadleaved evergreen	-0.249306	0.00506473	Temperate broadleaved evergreen	-0.249306	0.00495572	-0.000109012
Temperate broadleaved evergreen-0.747916666666669	Temperate broadleaved evergreen	-0.747917	0.00506473	Temperate broadleaved evergreen	-0.747917	0.00495572	-0.000109012
Temperate broadleaved evergreen-1.24652777777779	Temperate broadleaved evergreen	-1.24653	0.00712686	Temperate broadleaved evergreen	-1.24653	0.00678371	-0.000343149
Temperate broadleaved evergreen-1.74513888888889	Temperate broadleaved evergreen	-1.74514	0.00712686	Temperate broadleaved evergreen	-1.74514	0.00678371	-0.000343149
Temperate broadleaved evergreen-10.2215277777778	Temperate broadleaved evergreen	-10.2215	0.00214582	Temperate broadleaved evergreen	-10.2215	0.00437846	0.00223264
Temperate broadleaved evergreen-10.7201388888889	Temperate broadleaved evergreen	-10.7201	0.00214582	Temperate broadleaved evergreen	-10.7201	0.00437846	0.00223264
Temperate broadleaved evergreen-11.21875	Temperate broadleaved evergreen	-11.2188	0.00553896	Temperate broadleaved evergreen	-11.2188	0.00557167	3.27037e-05
Temperate broadleaved evergreen-11.7173611111111	Temperate broadleaved evergreen	-11.7174	0.00553896	Temperate broadleaved evergreen	-11.7174	0.00557167	3.27037e-05
Temperate broadleaved evergreen-12.2159722222222	Temperate broadleaved evergreen	-12.216	0.00436082	Temperate broadleaved evergreen	-12.216	0.00397362	-0.000387205
Temperate broadleaved evergreen-12.7145833333333	Temperate broadleaved evergreen	-12.7146	0.00436082	Temperate broadleaved evergreen	-12.7146	0.00397362	-0.000387205
Temperate broadleaved evergreen-13.2131944444444	Temperate broadleaved evergreen	-13.2132	0.0202016	Temperate broadleaved evergreen	-13.2132	0.0151358	-0.00506579
Temperate broadleaved evergreen-13.7118055555556	Temperate broadleaved evergreen	-13.7118	0.0202016	Temperate broadleaved evergreen	-13.7118	0.0151358	-0.00506579
Temperate broadleaved evergreen-14.2104166666667	Temperate broadleaved evergreen	-14.2104	0.00565697	Temperate broadleaved evergreen	-14.2104	0.00931391	0.00365695
Temperate broadleaved evergreen-14.7090277777778	Temperate broadleaved evergreen	-14.709	0.00565697	Temperate broadleaved evergreen	-14.709	0.00931391	0.00365695
Temperate broadleaved evergreen-15.2076388888889	Temperate broadleaved evergreen	-15.2076	0.0116979	Temperate broadleaved evergreen	-15.2076	0.00901297	-0.00268489
Temperate broadleaved evergreen-15.70625	Temperate broadleaved evergreen	-15.7063	0.0116979	Temperate broadleaved evergreen	-15.7063	0.00901297	-0.00268489
Temperate broadleaved evergreen-16.2048611111111	Temperate broadleaved evergreen	-16.2049	0.00922076	Temperate broadleaved evergreen	-16.2049	0.00680207	-0.00241869
Temperate broadleaved evergreen-16.7034722222222	Temperate broadleaved evergreen	-16.7035	0.00922076	Temperate broadleaved evergreen	-16.7035	0.00680207	-0.00241869
Temperate broadleaved evergreen-17.2020833333333	Temperate broadleaved evergreen	-17.2021	0.00392387	Temperate broadleaved evergreen	-17.2021	0.00372349	-0.000200376
Temperate broadleaved evergreen-17.7006944444445	Temperate broadleaved evergreen	-17.7007	0.00392387	Temperate broadleaved evergreen	-17.7007	0.00372349	-0.000200376
Temperate broadleaved evergreen-18.1993055555556	Temperate broadleaved evergreen	-18.1993	0.00150291	Temperate broadleaved evergreen	-18.1993	0.00137911	-0.000123795
Temperate broadleaved evergreen-18.6979166666667	Temperate broadleaved evergreen	-18.6979	0.00150291	Temperate broadleaved evergreen	-18.6979	0.00137911	-0.000123795
Temperate broadleaved evergreen-19.1965277777778	Temperate broadleaved evergreen	-19.1965	0.00122501	Temperate broadleaved evergreen	-19.1965	0.00133781	0.000112792
Temperate broadleaved evergreen-19.6951388888889	Temperate broadleaved evergreen	-19.6951	0.00122501	Temperate broadleaved evergreen	-19.6951	0.00133781	0.000112792
Temperate broadleaved evergreen-2.24375000000001	Temperate broadleaved evergreen	-2.24375	0.00357997	Temperate broadleaved evergreen	-2.24375	0.00329737	-0.000282599
Temperate broadleaved evergreen-2.74236111111111	Temperate broadleaved evergreen	-2.74236	0.00357997	Temperate broadleaved evergreen	-2.74236	0.00329737	-0.000282599
Temperate broadleaved evergreen-20.19375	Temperate broadleaved evergreen	-20.1937	0.00164456	Temperate broadleaved evergreen	-20.1937	0.000691852	-0.000952713
Temperate broadleaved evergreen-20.6923611111111	Temperate broadleaved evergreen	-20.6924	0.00164456	Temperate broadleaved evergreen	-20.6924	0.000691852	-0.000952713
Temperate broadleaved evergreen-21.1909722222222	Temperate broadleaved evergreen	-21.191	0.00252063	Temperate broadleaved evergreen	-21.191	0.00149705	-0.00102358
Temperate broadleaved evergreen-21.6895833333333	Temperate broadleaved evergreen	-21.6896	0.00252063	Temperate broadleaved evergreen	-21.6896	0.00149705	-0.00102358
Temperate broadleaved evergreen-22.1881944444444	Temperate broadleaved evergreen	-22.1882	0.00779341	Temperate broadleaved evergreen	-22.1882	0.00361135	-0.00418207
Temperate broadleaved evergreen-22.6868055555556	Temperate broadleaved evergreen	-22.6868	0.00779341	Temperate broadleaved evergreen	-22.6868	0.00361135	-0.00418207
Temperate broadleaved evergreen-23.1854166666667	Temperate broadleaved evergreen	-23.1854	0.0108097	Temperate broadleaved evergreen	-23.1854	0.00953356	-0.0012761
Temperate broadleaved evergreen-23.6840277777778	Temperate broadleaved evergreen	-23.684	0.0108097	Temperate broadleaved evergreen	-23.684	0.00953356	-0.0012761
Temperate broadleaved evergreen-24.1826388888889	Temperate broadleaved evergreen	-24.1826	0.0190006	Temperate broadleaved evergreen	-24.1826	0.0122934	-0.00670721
Temperate broadleaved evergreen-24.68125	Temperate broadleaved evergreen	-24.6813	0.0190006	Temperate broadleaved evergreen	-24.6813	0.0122934	-0.00670721
Temperate broadleaved evergreen-25.1798611111111	Temperate broadleaved evergreen	-25.1799	0.0257562	Temperate broadleaved evergreen	-25.1799	0.0192477	-0.00650844
Temperate broadleaved evergreen-25.6784722222222	Temperate broadleaved evergreen	-25.6785	0.0257562	Temperate broadleaved evergreen	-25.6785	0.0192477	-0.00650844
Temperate broadleaved evergreen-26.1770833333333	Temperate broadleaved evergreen	-26.1771	0.0416446	Temperate broadleaved evergreen	-26.1771	0.0295218	-0.0121228
Temperate broadleaved evergreen-26.6756944444444	Temperate broadleaved evergreen	-26.6757	0.0416446	Temperate broadleaved evergreen	-26.6757	0.0295218	-0.0121228
Temperate broadleaved evergreen-27.1743055555556	Temperate broadleaved evergreen	-27.1743	0.0350677	Temperate broadleaved evergreen	-27.1743	0.0207724	-0.0142953
Temperate broadleaved evergreen-27.6729166666667	Temperate broadleaved evergreen	-27.6729	0.0350677	Temperate broadleaved evergreen	-27.6729	0.0207724	-0.0142953
Temperate broadleaved evergreen-28.1715277777778	Temperate broadleaved evergreen	-28.1715	0.0294666	Temperate broadleaved evergreen	-28.1715	0.0222849	-0.00718168
Temperate broadleaved evergreen-28.6701388888889	Temperate broadleaved evergreen	-28.6701	0.0294666	Temperate broadleaved evergreen	-28.6701	0.0222849	-0.00718168
Temperate broadleaved evergreen-29.16875	Temperate broadleaved evergreen	-29.1687	0.035845	Temperate broadleaved evergreen	-29.1687	0.0290801	-0.00676488
Temperate broadleaved evergreen-29.6673611111111	Temperate broadleaved evergreen	-29.6674	0.035845	Temperate broadleaved evergreen	-29.6674	0.0290801	-0.00676488
Temperate broadleaved evergreen-3.24097222222223	Temperate broadleaved evergreen	-3.24097	3.33007e-12	Temperate broadleaved evergreen	-3.24097	0	-3.33007e-12
Temperate broadleaved evergreen-3.73958333333333	Temperate broadleaved evergreen	-3.73958	3.33007e-12	Temperate broadleaved evergreen	-3.73958	0	-3.33007e-12
Temperate broadleaved evergreen-30.1659722222222	Temperate broadleaved evergreen	-30.166	0.034813	Temperate broadleaved evergreen	-30.166	0.0307138	-0.00409925
Temperate broadleaved evergreen-30.6645833333333	Temperate broadleaved evergreen	-30.6646	0.034813	Temperate broadleaved evergreen	-30.6646	0.0307138	-0.00409925
Temperate broadleaved evergreen-31.1631944444444	Temperate broadleaved evergreen	-31.1632	0.0442053	Temperate broadleaved evergreen	-31.1632	0.0380659	-0.00613938
Temperate broadleaved evergreen-31.6618055555556	Temperate broadleaved evergreen	-31.6618	0.0442053	Temperate broadleaved evergreen	-31.6618	0.0380659	-0.00613938
Temperate broadleaved evergreen-32.1604166666667	Temperate broadleaved evergreen	-32.1604	0.0386511	Temperate broadleaved evergreen	-32.1604	0.0400591	0.00140803
Temperate broadleaved evergreen-32.6590277777778	Temperate broadleaved evergreen	-32.659	0.0386511	Temperate broadleaved evergreen	-32.659	0.0400591	0.00140803
Temperate broadleaved evergreen-33.1576388888889	Temperate broadleaved evergreen	-33.1576	0.0622412	Temperate broadleaved evergreen	-33.1576	0.062921	0.0006798
Temperate broadleaved evergreen-33.65625	Temperate broadleaved evergreen	-33.6562	0.0622412	Temperate broadleaved evergreen	-33.6562	0.062921	0.0006798
Temperate broadleaved evergreen-34.1548611111111	Temperate broadleaved evergreen	-34.1549	0.124103	Temperate broadleaved evergreen	-34.1549	0.128849	0.00474598
Temperate broadleaved evergreen-34.6534722222222	Temperate broadleaved evergreen	-34.6535	0.124103	Temperate broadleaved evergreen	-34.6535	0.128849	0.00474598
Temperate broadleaved evergreen-35.1520833333333	Temperate broadleaved evergreen	-35.1521	0.176361	Temperate broadleaved evergreen	-35.1521	0.178539	0.00217878
Temperate broadleaved evergreen-35.6506944444444	Temperate broadleaved evergreen	-35.6507	0.176361	Temperate broadleaved evergreen	-35.6507	0.178539	0.00217878
Temperate broadleaved evergreen-36.1493055555556	Temperate broadleaved evergreen	-36.1493	0.217256	Temperate broadleaved evergreen	-36.1493	0.217469	0.000213439
Temperate broadleaved evergreen-36.6479166666667	Temperate broadleaved evergreen	-36.6479	0.217256	Temperate broadleaved evergreen	-36.6479	0.217469	0.000213439
Temperate broadleaved evergreen-37.1465277777778	Temperate broadleaved evergreen	-37.1465	0.257311	Temperate broadleaved evergreen	-37.1465	0.258525	0.00121404
Temperate broadleaved evergreen-37.6451388888889	Temperate broadleaved evergreen	-37.6451	0.257311	Temperate broadleaved evergreen	-37.6451	0.258525	0.00121404
Temperate broadleaved evergreen-38.14375	Temperate broadleaved evergreen	-38.1437	0.249219	Temperate broadleaved evergreen	-38.1437	0.261108	0.0118895
Temperate broadleaved evergreen-38.6423611111111	Temperate broadleaved evergreen	-38.6424	0.249219	Temperate broadleaved evergreen	-38.6424	0.261108	0.0118895
Temperate broadleaved evergreen-39.1409722222222	Temperate broadleaved evergreen	-39.141	0.300519	Temperate broadleaved evergreen	-39.141	0.299937	-0.000581859
Temperate broadleaved evergreen-39.6395833333333	Temperate broadleaved evergreen	-39.6396	0.300519	Temperate broadleaved evergreen	-39.6396	0.299937	-0.000581859
Temperate broadleaved evergreen-4.23819444444445	Temperate broadleaved evergreen	-4.23819	0	Temperate broadleaved evergreen	-4.23819	0	0
Temperate broadleaved evergreen-4.73680555555556	Temperate broadleaved evergreen	-4.73681	0	Temperate broadleaved evergreen	-4.73681	0	0
Temperate broadleaved evergreen-40.1381944444445	Temperate broadleaved evergreen	-40.1382	0.325298	Temperate broadleaved evergreen	-40.1382	0.315338	-0.00995992
Temperate broadleaved evergreen-40.6368055555556	Temperate broadleaved evergreen	-40.6368	0.325298	Temperate broadleaved evergreen	-40.6368	0.315338	-0.00995992
Temperate broadleaved evergreen-41.1354166666667	Temperate broadleaved evergreen	-41.1354	0.321425	Temperate broadleaved evergreen	-41.1354	0.347635	0.0262103
Temperate broadleaved evergreen-41.6340277777778	Temperate broadleaved evergreen	-41.634	0.321425	Temperate broadleaved evergreen	-41.634	0.347635	0.0262103
Temperate broadleaved evergreen-42.1326388888889	Temperate broadleaved evergreen	-42.1326	0.339859	Temperate broadleaved evergreen	-42.1326	0.389174	0.0493151
Temperate broadleaved evergreen-42.63125	Temperate broadleaved evergreen	-42.6312	0.339859	Temperate broadleaved evergreen	-42.6312	0.389174	0.0493151
Temperate broadleaved evergreen-43.1298611111111	Temperate broadleaved evergreen	-43.1299	0.385648	Temperate broadleaved evergreen	-43.1299	0.367902	-0.0177453
Temperate broadleaved evergreen-43.6284722222222	Temperate broadleaved evergreen	-43.6285	0.385648	Temperate broadleaved evergreen	-43.6285	0.367902	-0.0177453
Temperate broadleaved evergreen-44.1270833333333	Temperate broadleaved evergreen	-44.1271	0.205466	Temperate broadleaved evergreen	-44.1271	0.19931	-0.00615565
Temperate broadleaved evergreen-44.6256944444444	Temperate broadleaved evergreen	-44.6257	0.205466	Temperate broadleaved evergreen	-44.6257	0.19931	-0.00615565
Temperate broadleaved evergreen-45.1243055555556	Temperate broadleaved evergreen	-45.1243	0.13121	Temperate broadleaved evergreen	-45.1243	0.161469	0.0302593
Temperate broadleaved evergreen-45.6229166666667	Temperate broadleaved evergreen	-45.6229	0.13121	Temperate broadleaved evergreen	-45.6229	0.161469	0.0302593
Temperate broadleaved evergreen-46.1215277777778	Temperate broadleaved evergreen	-46.1215	0.241467	Temperate broadleaved evergreen	-46.1215	0.280749	0.0392816
Temperate broadleaved evergreen-46.6201388888889	Temperate broadleaved evergreen	-46.6201	0.241467	Temperate broadleaved evergreen	-46.6201	0.280749	0.0392816
Temperate broadleaved evergreen-47.11875	Temperate broadleaved evergreen	-47.1188	0.272982	Temperate broadleaved evergreen	-47.1188	0.292884	0.019902
Temperate broadleaved evergreen-47.6173611111111	Temperate broadleaved evergreen	-47.6174	0.272982	Temperate broadleaved evergreen	-47.6174	0.292884	0.019902
Temperate broadleaved evergreen-48.1159722222222	Temperate broadleaved evergreen	-48.116	0.0403937	Temperate broadleaved evergreen	-48.116	0.0733738	0.0329801
Temperate broadleaved evergreen-48.6145833333333	Temperate broadleaved evergreen	-48.6146	0.0403937	Temperate broadleaved evergreen	-48.6146	0.0733738	0.0329801
Temperate broadleaved evergreen-49.1131944444444	Temperate broadleaved evergreen	-49.1132	0.0170859	Temperate broadleaved evergreen	-49.1132	0.040113	0.023027
Temperate broadleaved evergreen-49.6118055555555	Temperate broadleaved evergreen	-49.6118	0.0170859	Temperate broadleaved evergreen	-49.6118	0.040113	0.023027
Temperate broadleaved evergreen-5.23541666666667	Temperate broadleaved evergreen	-5.23542	0	Temperate broadleaved evergreen	-5.23542	0	0
Temperate broadleaved evergreen-5.73402777777778	Temperate broadleaved evergreen	-5.73403	0	Temperate broadleaved evergreen	-5.73403	0	0
Temperate broadleaved evergreen-50.1104166666667	Temperate broadleaved evergreen	-50.1104	0.105057	Temperate broadleaved evergreen	-50.1104	0.178805	0.0737482
Temperate broadleaved evergreen-50.6090277777778	Temperate broadleaved evergreen	-50.609	0.105057	Temperate broadleaved evergreen	-50.609	0.178805	0.0737482
Temperate broadleaved evergreen-51.1076388888889	Temperate broadleaved evergreen	-51.1076	0.00671472	Temperate broadleaved evergreen	-51.1076	0.029633	0.0229183
Temperate broadleaved evergreen-51.60625	Temperate broadleaved evergreen	-51.6062	0.00671472	Temperate broadleaved evergreen	-51.6062	0.029633	0.0229183
Temperate broadleaved evergreen-52.1048611111111	Temperate broadleaved evergreen	-52.1049	0.00636006	Temperate broadleaved evergreen	-52.1049	0.0666768	0.0603167
Temperate broadleaved evergreen-52.6034722222222	Temperate broadleaved evergreen	-52.6035	0.00636006	Temperate broadleaved evergreen	-52.6035	0.0666768	0.0603167
Temperate broadleaved evergreen-53.1020833333333	Temperate broadleaved evergreen	-53.1021	0.00046815	Temperate broadleaved evergreen	-53.1021	0.0340059	0.0335377
Temperate broadleaved evergreen-53.6006944444445	Temperate broadleaved evergreen	-53.6007	0.00046815	Temperate broadleaved evergreen	-53.6007	0.0340059	0.0335377
Temperate broadleaved evergreen-54.0993055555556	Temperate broadleaved evergreen	-54.0993	0	Temperate broadleaved evergreen	-54.0993	3.12773e-10	3.12773e-10
Temperate broadleaved evergreen-54.5979166666667	Temperate broadleaved evergreen	-54.5979	0	Temperate broadleaved evergreen	-54.5979	3.12773e-10	3.12773e-10
Temperate broadleaved evergreen-55.0965277777778	Temperate broadleaved evergreen	-55.0965	0	Temperate broadleaved evergreen	-55.0965	0	0
Temperate broadleaved evergreen-55.5951388888889	Temperate broadleaved evergreen	-55.5951	0	Temperate broadleaved evergreen	-55.5951	0	0
Temperate broadleaved evergreen-6.23263888888889	Temperate broadleaved evergreen	-6.23264	0.00570706	Temperate broadleaved evergreen	-6.23264	0	-0.00570706
Temperate broadleaved evergreen-6.73125	Temperate broadleaved evergreen	-6.73125	0.00570706	Temperate broadleaved evergreen	-6.73125	0	-0.00570706
Temperate broadleaved evergreen-7.22986111111111	Temperate broadleaved evergreen	-7.22986	0.00130465	Temperate broadleaved evergreen	-7.22986	0	-0.00130465
Temperate broadleaved evergreen-7.72847222222222	Temperate broadleaved evergreen	-7.72847	0.00130465	Temperate broadleaved evergreen	-7.72847	0	-0.00130465
Temperate broadleaved evergreen-8.22708333333334	Temperate broadleaved evergreen	-8.22708	0.00411498	Temperate broadleaved evergreen	-8.22708	0.0036969	-0.000418083
Temperate broadleaved evergreen-8.72569444444444	Temperate broadleaved evergreen	-8.72569	0.00411498	Temperate broadleaved evergreen	-8.72569	0.0036969	-0.000418083
Temperate broadleaved evergreen-9.22430555555556	Temperate broadleaved evergreen	-9.22431	0.00861026	Temperate broadleaved evergreen	-9.22431	0.00386665	-0.00474361
Temperate broadleaved evergreen-9.72291666666666	Temperate broadleaved evergreen	-9.72292	0.00861026	Temperate broadleaved evergreen	-9.72292	0.00386665	-0.00474361
Temperate broadleaved evergreen0.249305555555551	Temperate broadleaved evergreen	0.249306	0	Temperate broadleaved evergreen	0.249306	0	0
Temperate broadleaved evergreen0.747916666666669	Temperate broadleaved evergreen	0.747917	0	Temperate broadleaved evergreen	0.747917	0	0
Temperate broadleaved evergreen1.24652777777777	Temperate broadleaved evergreen	1.24653	0	Temperate broadleaved evergreen	1.24653	0	0
Temperate broadleaved evergreen1.74513888888889	Temperate broadleaved evergreen	1.74514	0	Temperate broadleaved evergreen	1.74514	0	0
Temperate broadleaved evergreen10.2215277777778	Temperate broadleaved evergreen	10.2215	0.000648932	Temperate broadleaved evergreen	10.2215	0.000236752	-0.00041218
Temperate broadleaved evergreen10.7201388888889	Temperate broadleaved evergreen	10.7201	0.000648932	Temperate broadleaved evergreen	10.7201	0.000236752	-0.00041218
Temperate broadleaved evergreen11.21875	Temperate broadleaved evergreen	11.2188	0.000739964	Temperate broadleaved evergreen	11.2188	0	-0.000739964
Temperate broadleaved evergreen11.7173611111111	Temperate broadleaved evergreen	11.7174	0.000739964	Temperate broadleaved evergreen	11.7174	0	-0.000739964
Temperate broadleaved evergreen12.2159722222222	Temperate broadleaved evergreen	12.216	0	Temperate broadleaved evergreen	12.216	0	0
Temperate broadleaved evergreen12.7145833333333	Temperate broadleaved evergreen	12.7146	0	Temperate broadleaved evergreen	12.7146	0	0
Temperate broadleaved evergreen13.2131944444444	Temperate broadleaved evergreen	13.2132	3.78431e-08	Temperate broadleaved evergreen	13.2132	0	-3.78431e-08
Temperate broadleaved evergreen13.7118055555556	Temperate broadleaved evergreen	13.7118	3.78431e-08	Temperate broadleaved evergreen	13.7118	0	-3.78431e-08
Temperate broadleaved evergreen14.2104166666667	Temperate broadleaved evergreen	14.2104	4.10419e-05	Temperate broadleaved evergreen	14.2104	6.33455e-06	-3.47073e-05
Temperate broadleaved evergreen14.7090277777778	Temperate broadleaved evergreen	14.709	4.10419e-05	Temperate broadleaved evergreen	14.709	6.33455e-06	-3.47073e-05
Temperate broadleaved evergreen15.2076388888889	Temperate broadleaved evergreen	15.2076	0.00043702	Temperate broadleaved evergreen	15.2076	1.11689e-06	-0.000435903
Temperate broadleaved evergreen15.70625	Temperate broadleaved evergreen	15.7063	0.00043702	Temperate broadleaved evergreen	15.7063	1.11689e-06	-0.000435903
Temperate broadleaved evergreen16.2048611111111	Temperate broadleaved evergreen	16.2049	6.02787e-06	Temperate broadleaved evergreen	16.2049	2.22248e-06	-3.80539e-06
Temperate broadleaved evergreen16.7034722222222	Temperate broadleaved evergreen	16.7035	6.02787e-06	Temperate broadleaved evergreen	16.7035	2.22248e-06	-3.80539e-06
Temperate broadleaved evergreen17.2020833333333	Temperate broadleaved evergreen	17.2021	0.0011109	Temperate broadleaved evergreen	17.2021	0.000260674	-0.000850229
Temperate broadleaved evergreen17.7006944444444	Temperate broadleaved evergreen	17.7007	0.0011109	Temperate broadleaved evergreen	17.7007	0.000260674	-0.000850229
Temperate broadleaved evergreen18.1993055555556	Temperate broadleaved evergreen	18.1993	3.41382e-05	Temperate broadleaved evergreen	18.1993	2.14277e-10	-3.4138e-05
Temperate broadleaved evergreen18.6979166666667	Temperate broadleaved evergreen	18.6979	3.41382e-05	Temperate broadleaved evergreen	18.6979	2.14277e-10	-3.4138e-05
Temperate broadleaved evergreen19.1965277777778	Temperate broadleaved evergreen	19.1965	0.00429128	Temperate broadleaved evergreen	19.1965	0.0052924	0.00100112
Temperate broadleaved evergreen19.6951388888889	Temperate broadleaved evergreen	19.6951	0.00429128	Temperate broadleaved evergreen	19.6951	0.0052924	0.00100112
Temperate broadleaved evergreen2.24375000000001	Temperate broadleaved evergreen	2.24375	0.0040462	Temperate broadleaved evergreen	2.24375	3.72155e-11	-0.0040462
Temperate broadleaved evergreen2.74236111111111	Temperate broadleaved evergreen	2.74236	0.0040462	Temperate broadleaved evergreen	2.74236	3.72155e-11	-0.0040462
Temperate broadleaved evergreen20.19375	Temperate broadleaved evergreen	20.1937	0.00399034	Temperate broadleaved evergreen	20.1937	0.00247323	-0.00151711
Temperate broadleaved evergreen20.6923611111111	Temperate broadleaved evergreen	20.6924	0.00399034	Temperate broadleaved evergreen	20.6924	0.00247323	-0.00151711
Temperate broadleaved evergreen21.1909722222222	Temperate broadleaved evergreen	21.191	0.0186147	Temperate broadleaved evergreen	21.191	0.0177314	-0.00088332
Temperate broadleaved evergreen21.6895833333333	Temperate broadleaved evergreen	21.6896	0.0186147	Temperate broadleaved evergreen	21.6896	0.0177314	-0.00088332
Temperate broadleaved evergreen22.1881944444444	Temperate broadleaved evergreen	22.1882	0.0464741	Temperate broadleaved evergreen	22.1882	0.0448701	-0.00160398
Temperate broadleaved evergreen22.6868055555556	Temperate broadleaved evergreen	22.6868	0.0464741	Temperate broadleaved evergreen	22.6868	0.0448701	-0.00160398
Temperate broadleaved evergreen23.1854166666667	Temperate broadleaved evergreen	23.1854	0.0557281	Temperate broadleaved evergreen	23.1854	0.056339	0.000610999
Temperate broadleaved evergreen23.6840277777778	Temperate broadleaved evergreen	23.684	0.0557281	Temperate broadleaved evergreen	23.684	0.056339	0.000610999
Temperate broadleaved evergreen24.1826388888889	Temperate broadleaved evergreen	24.1826	0.065917	Temperate broadleaved evergreen	24.1826	0.0656157	-0.000301313
Temperate broadleaved evergreen24.68125	Temperate broadleaved evergreen	24.6813	0.065917	Temperate broadleaved evergreen	24.6813	0.0656157	-0.000301313
Temperate broadleaved evergreen25.1798611111111	Temperate broadleaved evergreen	25.1799	0.0857566	Temperate broadleaved evergreen	25.1799	0.083839	-0.00191761
Temperate broadleaved evergreen25.6784722222222	Temperate broadleaved evergreen	25.6785	0.0857566	Temperate broadleaved evergreen	25.6785	0.083839	-0.00191761
Temperate broadleaved evergreen26.1770833333333	Temperate broadleaved evergreen	26.1771	0.0771434	Temperate broadleaved evergreen	26.1771	0.0786787	0.0015353
Temperate broadleaved evergreen26.6756944444444	Temperate broadleaved evergreen	26.6757	0.0771434	Temperate broadleaved evergreen	26.6757	0.0786787	0.0015353
Temperate broadleaved evergreen27.1743055555556	Temperate broadleaved evergreen	27.1743	0.0660096	Temperate broadleaved evergreen	27.1743	0.0695749	0.00356534
Temperate broadleaved evergreen27.6729166666667	Temperate broadleaved evergreen	27.6729	0.0660096	Temperate broadleaved evergreen	27.6729	0.0695749	0.00356534
Temperate broadleaved evergreen28.1715277777778	Temperate broadleaved evergreen	28.1715	0.0773838	Temperate broadleaved evergreen	28.1715	0.0733311	-0.00405269
Temperate broadleaved evergreen28.6701388888889	Temperate broadleaved evergreen	28.6701	0.0773838	Temperate broadleaved evergreen	28.6701	0.0733311	-0.00405269
Temperate broadleaved evergreen29.16875	Temperate broadleaved evergreen	29.1687	0.0902881	Temperate broadleaved evergreen	29.1687	0.0947946	0.0045065
Temperate broadleaved evergreen29.6673611111111	Temperate broadleaved evergreen	29.6674	0.0902881	Temperate broadleaved evergreen	29.6674	0.0947946	0.0045065
Temperate broadleaved evergreen3.24097222222223	Temperate broadleaved evergreen	3.24097	0	Temperate broadleaved evergreen	3.24097	0	0
Temperate broadleaved evergreen3.73958333333333	Temperate broadleaved evergreen	3.73958	0	Temperate broadleaved evergreen	3.73958	0	0
Temperate broadleaved evergreen30.1659722222222	Temperate broadleaved evergreen	30.166	0.0895741	Temperate broadleaved evergreen	30.166	0.0902791	0.000705022
Temperate broadleaved evergreen30.6645833333333	Temperate broadleaved evergreen	30.6646	0.0895741	Temperate broadleaved evergreen	30.6646	0.0902791	0.000705022
Temperate broadleaved evergreen31.1631944444444	Temperate broadleaved evergreen	31.1632	0.0665298	Temperate broadleaved evergreen	31.1632	0.0644544	-0.00207537
Temperate broadleaved evergreen31.6618055555556	Temperate broadleaved evergreen	31.6618	0.0665298	Temperate broadleaved evergreen	31.6618	0.0644544	-0.00207537
Temperate broadleaved evergreen32.1604166666667	Temperate broadleaved evergreen	32.1604	0.0906006	Temperate broadleaved evergreen	32.1604	0.0847587	-0.00584194
Temperate broadleaved evergreen32.6590277777778	Temperate broadleaved evergreen	32.659	0.0906006	Temperate broadleaved evergreen	32.659	0.0847587	-0.00584194
Temperate broadleaved evergreen33.1576388888889	Temperate broadleaved evergreen	33.1576	0.0724929	Temperate broadleaved evergreen	33.1576	0.0688521	-0.00364074
Temperate broadleaved evergreen33.65625	Temperate broadleaved evergreen	33.6562	0.0724929	Temperate broadleaved evergreen	33.6562	0.0688521	-0.00364074
Temperate broadleaved evergreen34.1548611111111	Temperate broadleaved evergreen	34.1549	0.0701536	Temperate broadleaved evergreen	34.1549	0.0705737	0.000420096
Temperate broadleaved evergreen34.6534722222222	Temperate broadleaved evergreen	34.6535	0.0701536	Temperate broadleaved evergreen	34.6535	0.0705737	0.000420096
Temperate broadleaved evergreen35.1520833333333	Temperate broadleaved evergreen	35.1521	0.059853	Temperate broadleaved evergreen	35.1521	0.0658042	0.00595115
Temperate broadleaved evergreen35.6506944444444	Temperate broadleaved evergreen	35.6507	0.059853	Temperate broadleaved evergreen	35.6507	0.0658042	0.00595115
Temperate broadleaved evergreen36.1493055555556	Temperate broadleaved evergreen	36.1493	0.0886515	Temperate broadleaved evergreen	36.1493	0.0922689	0.00361744
Temperate broadleaved evergreen36.6479166666667	Temperate broadleaved evergreen	36.6479	0.0886515	Temperate broadleaved evergreen	36.6479	0.0922689	0.00361744
Temperate broadleaved evergreen37.1465277777778	Temperate broadleaved evergreen	37.1465	0.0876509	Temperate broadleaved evergreen	37.1465	0.0922228	0.00457183
Temperate broadleaved evergreen37.6451388888889	Temperate broadleaved evergreen	37.6451	0.0876509	Temperate broadleaved evergreen	37.6451	0.0922228	0.00457183
Temperate broadleaved evergreen38.14375	Temperate broadleaved evergreen	38.1437	0.0812769	Temperate broadleaved evergreen	38.1437	0.0834979	0.00222103
Temperate broadleaved evergreen38.6423611111111	Temperate broadleaved evergreen	38.6424	0.0812769	Temperate broadleaved evergreen	38.6424	0.0834979	0.00222103
Temperate broadleaved evergreen39.1409722222222	Temperate broadleaved evergreen	39.141	0.0626781	Temperate broadleaved evergreen	39.141	0.0633843	0.000706146
Temperate broadleaved evergreen39.6395833333333	Temperate broadleaved evergreen	39.6396	0.0626781	Temperate broadleaved evergreen	39.6396	0.0633843	0.000706146
Temperate broadleaved evergreen4.23819444444445	Temperate broadleaved evergreen	4.23819	3.78709e-12	Temperate broadleaved evergreen	4.23819	0	-3.78709e-12
Temperate broadleaved evergreen4.73680555555555	Temperate broadleaved evergreen	4.73681	3.78709e-12	Temperate broadleaved evergreen	4.73681	0	-3.78709e-12
Temperate broadleaved evergreen40.1381944444444	Temperate broadleaved evergreen	40.1382	0.063106	Temperate broadleaved evergreen	40.1382	0.0682852	0.00517926
Temperate broadleaved evergreen40.6368055555556	Temperate broadleaved evergreen	40.6368	0.063106	Temperate broadleaved evergreen	40.6368	0.0682852	0.00517926
Temperate broadleaved evergreen41.1354166666667	Temperate broadleaved evergreen	41.1354	0.0444841	Temperate broadleaved evergreen	41.1354	0.0510149	0.00653079
Temperate broadleaved evergreen41.6340277777778	Temperate broadleaved evergreen	41.634	0.0444841	Temperate broadleaved evergreen	41.634	0.0510149	0.00653079
Temperate broadleaved evergreen42.1326388888889	Temperate broadleaved evergreen	42.1326	0.0513136	Temperate broadleaved evergreen	42.1326	0.0517328	0.000419136
Temperate broadleaved evergreen42.63125	Temperate broadleaved evergreen	42.6313	0.0513136	Temperate broadleaved evergreen	42.6313	0.0517328	0.000419136
Temperate broadleaved evergreen43.1298611111111	Temperate broadleaved evergreen	43.1299	0.0620984	Temperate broadleaved evergreen	43.1299	0.0643819	0.00228345
Temperate broadleaved evergreen43.6284722222222	Temperate broadleaved evergreen	43.6285	0.0620984	Temperate broadleaved evergreen	43.6285	0.0643819	0.00228345
Temperate broadleaved evergreen44.1270833333333	Temperate broadleaved evergreen	44.1271	0.0396836	Temperate broadleaved evergreen	44.1271	0.0412621	0.00157856
Temperate broadleaved evergreen44.6256944444444	Temperate broadleaved evergreen	44.6257	0.0396836	Temperate broadleaved evergreen	44.6257	0.0412621	0.00157856
Temperate broadleaved evergreen45.1243055555556	Temperate broadleaved evergreen	45.1243	0.02898	Temperate broadleaved evergreen	45.1243	0.0326596	0.00367962
Temperate broadleaved evergreen45.6229166666667	Temperate broadleaved evergreen	45.6229	0.02898	Temperate broadleaved evergreen	45.6229	0.0326596	0.00367962
Temperate broadleaved evergreen46.1215277777778	Temperate broadleaved evergreen	46.1215	0.0102795	Temperate broadleaved evergreen	46.1215	0.0111694	0.000889935
Temperate broadleaved evergreen46.6201388888889	Temperate broadleaved evergreen	46.6201	0.0102795	Temperate broadleaved evergreen	46.6201	0.0111694	0.000889935
Temperate broadleaved evergreen47.11875	Temperate broadleaved evergreen	47.1187	0.0107179	Temperate broadleaved evergreen	47.1187	0.012107	0.00138902
Temperate broadleaved evergreen47.6173611111111	Temperate broadleaved evergreen	47.6174	0.0107179	Temperate broadleaved evergreen	47.6174	0.012107	0.00138902
Temperate broadleaved evergreen48.1159722222222	Temperate broadleaved evergreen	48.116	0.0143498	Temperate broadleaved evergreen	48.116	0.0130754	-0.00127442
Temperate broadleaved evergreen48.6145833333333	Temperate broadleaved evergreen	48.6146	0.0143498	Temperate broadleaved evergreen	48.6146	0.0130754	-0.00127442
Temperate broadleaved evergreen49.1131944444444	Temperate broadleaved evergreen	49.1132	0.0168086	Temperate broadleaved evergreen	49.1132	0.0170622	0.000253676
Temperate broadleaved evergreen49.6118055555556	Temperate broadleaved evergreen	49.6118	0.0168086	Temperate broadleaved evergreen	49.6118	0.0170622	0.000253676
Temperate broadleaved evergreen5.23541666666667	Temperate broadleaved evergreen	5.23542	0.000912741	Temperate broadleaved evergreen	5.23542	0.000923055	1.03142e-05
Temperate broadleaved evergreen5.73402777777778	Temperate broadleaved evergreen	5.73403	0.000912741	Temperate broadleaved evergreen	5.73403	0.000923055	1.03142e-05
Temperate broadleaved evergreen50.1104166666667	Temperate broadleaved evergreen	50.1104	0.018637	Temperate broadleaved evergreen	50.1104	0.0165857	-0.00205131
Temperate broadleaved evergreen50.6090277777778	Temperate broadleaved evergreen	50.609	0.018637	Temperate broadleaved evergreen	50.609	0.0165857	-0.00205131
Temperate broadleaved evergreen51.1076388888889	Temperate broadleaved evergreen	51.1076	0.0302716	Temperate broadleaved evergreen	51.1076	0.031661	0.00138943
Temperate broadleaved evergreen51.60625	Temperate broadleaved evergreen	51.6063	0.0302716	Temperate broadleaved evergreen	51.6063	0.031661	0.00138943
Temperate broadleaved evergreen52.1048611111111	Temperate broadleaved evergreen	52.1049	0.0226502	Temperate broadleaved evergreen	52.1049	0.0240916	0.00144143
Temperate broadleaved evergreen52.6034722222222	Temperate broadleaved evergreen	52.6035	0.0226502	Temperate broadleaved evergreen	52.6035	0.0240916	0.00144143
Temperate broadleaved evergreen53.1020833333333	Temperate broadleaved evergreen	53.1021	0.0253486	Temperate broadleaved evergreen	53.1021	0.0245769	-0.000771678
Temperate broadleaved evergreen53.6006944444444	Temperate broadleaved evergreen	53.6007	0.0253486	Temperate broadleaved evergreen	53.6007	0.0245769	-0.000771678
Temperate broadleaved evergreen54.0993055555556	Temperate broadleaved evergreen	54.0993	0.018495	Temperate broadleaved evergreen	54.0993	0.0187823	0.000287372
Temperate broadleaved evergreen54.5979166666667	Temperate broadleaved evergreen	54.5979	0.018495	Temperate broadleaved evergreen	54.5979	0.0187823	0.000287372
Temperate broadleaved evergreen55.0965277777778	Temperate broadleaved evergreen	55.0965	0.0121081	Temperate broadleaved evergreen	55.0965	0.0126404	0.00053231
Temperate broadleaved evergreen55.5951388888889	Temperate broadleaved evergreen	55.5951	0.0121081	Temperate broadleaved evergreen	55.5951	0.0126404	0.00053231
Temperate broadleaved evergreen56.09375	Temperate broadleaved evergreen	56.0938	0.00720075	Temperate broadleaved evergreen	56.0938	0.0087852	0.00158445
Temperate broadleaved evergreen56.5923611111111	Temperate broadleaved evergreen	56.5924	0.00720075	Temperate broadleaved evergreen	56.5924	0.0087852	0.00158445
Temperate broadleaved evergreen57.0909722222222	Temperate broadleaved evergreen	57.091	0.00694101	Temperate broadleaved evergreen	57.091	0.00960772	0.00266671
Temperate broadleaved evergreen57.5895833333333	Temperate broadleaved evergreen	57.5896	0.00694101	Temperate broadleaved evergreen	57.5896	0.00960772	0.00266671
Temperate broadleaved evergreen58.0881944444444	Temperate broadleaved evergreen	58.0882	0.00926456	Temperate broadleaved evergreen	58.0882	0.0136332	0.00436861
Temperate broadleaved evergreen58.5868055555556	Temperate broadleaved evergreen	58.5868	0.00926456	Temperate broadleaved evergreen	58.5868	0.0136332	0.00436861
Temperate broadleaved evergreen59.0854166666667	Temperate broadleaved evergreen	59.0854	0.00865396	Temperate broadleaved evergreen	59.0854	0.0141881	0.00553409
Temperate broadleaved evergreen59.5840277777778	Temperate broadleaved evergreen	59.584	0.00865396	Temperate broadleaved evergreen	59.584	0.0141881	0.00553409
Temperate broadleaved evergreen6.23263888888889	Temperate broadleaved evergreen	6.23264	0.00209388	Temperate broadleaved evergreen	6.23264	0.00204087	-5.30054e-05
Temperate broadleaved evergreen6.73125	Temperate broadleaved evergreen	6.73125	0.00209388	Temperate broadleaved evergreen	6.73125	0.00204087	-5.30054e-05
Temperate broadleaved evergreen60.0826388888889	Temperate broadleaved evergreen	60.0826	0.00953157	Temperate broadleaved evergreen	60.0826	0.0170587	0.0075271
Temperate broadleaved evergreen60.58125	Temperate broadleaved evergreen	60.5812	0.00953157	Temperate broadleaved evergreen	60.5812	0.0170587	0.0075271
Temperate broadleaved evergreen61.0798611111111	Temperate broadleaved evergreen	61.0799	0.000562748	Temperate broadleaved evergreen	61.0799	0.0030237	0.00246096
Temperate broadleaved evergreen61.5784722222222	Temperate broadleaved evergreen	61.5785	0.000562748	Temperate broadleaved evergreen	61.5785	0.0030237	0.00246096
Temperate broadleaved evergreen62.0770833333333	Temperate broadleaved evergreen	62.0771	0.000282151	Temperate broadleaved evergreen	62.0771	0.00112108	0.000838929
Temperate broadleaved evergreen62.5756944444444	Temperate broadleaved evergreen	62.5757	0.000282151	Temperate broadleaved evergreen	62.5757	0.00112108	0.000838929
Temperate broadleaved evergreen63.0743055555556	Temperate broadleaved evergreen	63.0743	0.00116239	Temperate broadleaved evergreen	63.0743	0.00404924	0.00288685
Temperate broadleaved evergreen63.5729166666667	Temperate broadleaved evergreen	63.5729	0.00116239	Temperate broadleaved evergreen	63.5729	0.00404924	0.00288685
Temperate broadleaved evergreen64.0715277777778	Temperate broadleaved evergreen	64.0715	6.57733e-05	Temperate broadleaved evergreen	64.0715	0.000481293	0.00041552
Temperate broadleaved evergreen64.5701388888889	Temperate broadleaved evergreen	64.5701	6.57733e-05	Temperate broadleaved evergreen	64.5701	0.000481293	0.00041552
Temperate broadleaved evergreen65.06875	Temperate broadleaved evergreen	65.0687	6.13842e-05	Temperate broadleaved evergreen	65.0687	0.00116731	0.00110592
Temperate broadleaved evergreen65.5673611111111	Temperate broadleaved evergreen	65.5674	6.13842e-05	Temperate broadleaved evergreen	65.5674	0.00116731	0.00110592
Temperate broadleaved evergreen66.0659722222222	Temperate broadleaved evergreen	66.066	8.04238e-05	Temperate broadleaved evergreen	66.066	0.000621743	0.00054132
Temperate broadleaved evergreen66.5645833333333	Temperate broadleaved evergreen	66.5646	8.04238e-05	Temperate broadleaved evergreen	66.5646	0.000621743	0.00054132
Temperate broadleaved evergreen67.0631944444444	Temperate broadleaved evergreen	67.0632	5.13226e-05	Temperate broadleaved evergreen	67.0632	9.97983e-05	4.84757e-05
Temperate broadleaved evergreen67.5618055555556	Temperate broadleaved evergreen	67.5618	5.13226e-05	Temperate broadleaved evergreen	67.5618	9.97983e-05	4.84757e-05
Temperate broadleaved evergreen68.0604166666667	Temperate broadleaved evergreen	68.0604	4.92602e-05	Temperate broadleaved evergreen	68.0604	7.30112e-05	2.3751e-05
Temperate broadleaved evergreen68.5590277777778	Temperate broadleaved evergreen	68.559	4.92602e-05	Temperate broadleaved evergreen	68.559	7.30112e-05	2.3751e-05
Temperate broadleaved evergreen69.0576388888889	Temperate broadleaved evergreen	69.0576	4.56048e-05	Temperate broadleaved evergreen	69.0576	9.95611e-05	5.39564e-05
Temperate broadleaved evergreen69.55625	Temperate broadleaved evergreen	69.5563	4.56048e-05	Temperate broadleaved evergreen	69.5563	9.95611e-05	5.39564e-05
Temperate broadleaved evergreen7.22986111111111	Temperate broadleaved evergreen	7.22986	0.000127945	Temperate broadleaved evergreen	7.22986	0.000151595	2.36503e-05
Temperate broadleaved evergreen7.72847222222222	Temperate broadleaved evergreen	7.72847	0.000127945	Temperate broadleaved evergreen	7.72847	0.000151595	2.36503e-05
Temperate broadleaved evergreen70.0548611111111	Temperate broadleaved evergreen	70.0549	3.54307e-05	Temperate broadleaved evergreen	70.0549	0.000107581	7.21503e-05
Temperate broadleaved evergreen70.5534722222222	Temperate broadleaved evergreen	70.5535	3.54307e-05	Temperate broadleaved evergreen	70.5535	0.000107581	7.21503e-05
Temperate broadleaved evergreen71.0520833333333	Temperate broadleaved evergreen	71.0521	1.99795e-05	Temperate broadleaved evergreen	71.0521	2.44408e-05	4.46129e-06
Temperate broadleaved evergreen71.5506944444444	Temperate broadleaved evergreen	71.5507	1.99795e-05	Temperate broadleaved evergreen	71.5507	2.44408e-05	4.46129e-06
Temperate broadleaved evergreen72.0493055555555	Temperate broadleaved evergreen	72.0493	1.58036e-05	Temperate broadleaved evergreen	72.0493	1.5997e-05	1.93451e-07
Temperate broadleaved evergreen72.5479166666667	Temperate broadleaved evergreen	72.5479	1.58036e-05	Temperate broadleaved evergreen	72.5479	1.5997e-05	1.93451e-07
Temperate broadleaved evergreen73.0465277777778	Temperate broadleaved evergreen	73.0465	1.04354e-05	Temperate broadleaved evergreen	73.0465	1.33702e-05	2.93488e-06
Temperate broadleaved evergreen73.5451388888889	Temperate broadleaved evergreen	73.5451	1.04354e-05	Temperate broadleaved evergreen	73.5451	1.33702e-05	2.93488e-06
Temperate broadleaved evergreen74.04375	Temperate broadleaved evergreen	74.0438	3.96e-06	Temperate broadleaved evergreen	74.0438	7.07271e-06	3.11272e-06
Temperate broadleaved evergreen74.5423611111111	Temperate broadleaved evergreen	74.5424	3.96e-06	Temperate broadleaved evergreen	74.5424	7.07271e-06	3.11272e-06
Temperate broadleaved evergreen75.0409722222222	Temperate broadleaved evergreen	75.041	1.19138e-06	Temperate broadleaved evergreen	75.041	5.6038e-06	4.41242e-06
Temperate broadleaved evergreen75.5395833333333	Temperate broadleaved evergreen	75.5396	1.19138e-06	Temperate broadleaved evergreen	75.5396	5.6038e-06	4.41242e-06
Temperate broadleaved evergreen76.0381944444444	Temperate broadleaved evergreen	76.0382	5.14903e-07	Temperate broadleaved evergreen	76.0382	1.27683e-06	7.61922e-07
Temperate broadleaved evergreen76.5368055555556	Temperate broadleaved evergreen	76.5368	5.14903e-07	Temperate broadleaved evergreen	76.5368	1.27683e-06	7.61922e-07
Temperate broadleaved evergreen77.0354166666667	Temperate broadleaved evergreen	77.0354	8.11664e-11	Temperate broadleaved evergreen	77.0354	5.62475e-10	4.81309e-10
Temperate broadleaved evergreen77.5340277777778	Temperate broadleaved evergreen	77.534	8.11664e-11	Temperate broadleaved evergreen	77.534	5.62475e-10	4.81309e-10
Temperate broadleaved evergreen78.0326388888889	Temperate broadleaved evergreen	78.0326	2.25083e-12	Temperate broadleaved evergreen	78.0326	8.57983e-11	8.35475e-11
Temperate broadleaved evergreen78.53125	Temperate broadleaved evergreen	78.5312	2.25083e-12	Temperate broadleaved evergreen	78.5312	8.57983e-11	8.35475e-11
Temperate broadleaved evergreen79.0298611111111	Temperate broadleaved evergreen	79.0299	0	Temperate broadleaved evergreen	79.0299	8.29902e-11	8.29902e-11
Temperate broadleaved evergreen79.5284722222222	Temperate broadleaved evergreen	79.5285	0	Temperate broadleaved evergreen	79.5285	8.29902e-11	8.29902e-11
Temperate broadleaved evergreen8.22708333333333	Temperate broadleaved evergreen	8.22708	0.000455407	Temperate broadleaved evergreen	8.22708	0.000264893	-0.000190515
Temperate broadleaved evergreen8.72569444444444	Temperate broadleaved evergreen	8.72569	0.000455407	Temperate broadleaved evergreen	8.72569	0.000264893	-0.000190515
Temperate broadleaved evergreen80.0270833333333	Temperate broadleaved evergreen	80.0271	0	Temperate broadleaved evergreen	80.0271	7.68603e-11	7.68603e-11
Temperate broadleaved evergreen80.5256944444444	Temperate broadleaved evergreen	80.5257	0	Temperate broadleaved evergreen	80.5257	7.68603e-11	7.68603e-11
Temperate broadleaved evergreen81.0243055555556	Temperate broadleaved evergreen	81.0243	0	Temperate broadleaved evergreen	81.0243	0	0
Temperate broadleaved evergreen81.5229166666667	Temperate broadleaved evergreen	81.5229	0	Temperate broadleaved evergreen	81.5229	0	0
Temperate broadleaved evergreen82.0215277777778	Temperate broadleaved evergreen	82.0215	0	Temperate broadleaved evergreen	82.0215	0	0
Temperate broadleaved evergreen82.5201388888889	Temperate broadleaved evergreen	82.5201	0	Temperate broadleaved evergreen	82.5201	0	0
Temperate broadleaved evergreen83.01875	Temperate broadleaved evergreen	83.0187	0	Temperate broadleaved evergreen	83.0187	0	0
Temperate broadleaved evergreen83.5173611111111	Temperate broadleaved evergreen	83.5174	0	Temperate broadleaved evergreen	83.5174	0	0
Temperate broadleaved evergreen9.22430555555556	Temperate broadleaved evergreen	9.22431	0.000422567	Temperate broadleaved evergreen	9.22431	0.000159074	-0.000263493
Temperate broadleaved evergreen9.72291666666666	Temperate broadleaved evergreen	9.72292	0.000422567	Temperate broadleaved evergreen	9.72292	0.000159074	-0.000263493
Temperate broadleaved summergreen-0.249305555555551	Temperate broadleaved summergreen	-0.249306	0.0001093	Temperate broadleaved summergreen	-0.249306	0.000398849	0.00028955
Temperate broadleaved summergreen-0.747916666666669	Temperate broadleaved summergreen	-0.747917	0.0001093	Temperate broadleaved summergreen	-0.747917	0.000398849	0.00028955
Temperate broadleaved summergreen-1.24652777777779	Temperate broadleaved summergreen	-1.24653	2.6476e-10	Temperate broadleaved summergreen	-1.24653	5.25273e-11	-2.12233e-10
Temperate broadleaved summergreen-1.74513888888889	Temperate broadleaved summergreen	-1.74514	2.6476e-10	Temperate broadleaved summergreen	-1.74514	5.25273e-11	-2.12233e-10
Temperate broadleaved summergreen-10.2215277777778	Temperate broadleaved summergreen	-10.2215	4.07204e-05	Temperate broadleaved summergreen	-10.2215	8.27265e-05	4.20061e-05
Temperate broadleaved summergreen-10.7201388888889	Temperate broadleaved summergreen	-10.7201	4.07204e-05	Temperate broadleaved summergreen	-10.7201	8.27265e-05	4.20061e-05
Temperate broadleaved summergreen-11.21875	Temperate broadleaved summergreen	-11.2188	6.9274e-07	Temperate broadleaved summergreen	-11.2188	2.54131e-10	-6.92486e-07
Temperate broadleaved summergreen-11.7173611111111	Temperate broadleaved summergreen	-11.7174	6.9274e-07	Temperate broadleaved summergreen	-11.7174	2.54131e-10	-6.92486e-07
Temperate broadleaved summergreen-12.2159722222222	Temperate broadleaved summergreen	-12.216	0.00117728	Temperate broadleaved summergreen	-12.216	0.00214196	0.00096468
Temperate broadleaved summergreen-12.7145833333333	Temperate broadleaved summergreen	-12.7146	0.00117728	Temperate broadleaved summergreen	-12.7146	0.00214196	0.00096468
Temperate broadleaved summergreen-13.2131944444444	Temperate broadleaved summergreen	-13.2132	0.00239733	Temperate broadleaved summergreen	-13.2132	0.00117052	-0.00122682
Temperate broadleaved summergreen-13.7118055555556	Temperate broadleaved summergreen	-13.7118	0.00239733	Temperate broadleaved summergreen	-13.7118	0.00117052	-0.00122682
Temperate broadleaved summergreen-14.2104166666667	Temperate broadleaved summergreen	-14.2104	0.000180721	Temperate broadleaved summergreen	-14.2104	0.000102552	-7.81697e-05
Temperate broadleaved summergreen-14.7090277777778	Temperate broadleaved summergreen	-14.709	0.000180721	Temperate broadleaved summergreen	-14.709	0.000102552	-7.81697e-05
Temperate broadleaved summergreen-15.2076388888889	Temperate broadleaved summergreen	-15.2076	0.00233869	Temperate broadleaved summergreen	-15.2076	0.00271314	0.000374447
Temperate broadleaved summergreen-15.70625	Temperate broadleaved summergreen	-15.7063	0.00233869	Temperate broadleaved summergreen	-15.7063	0.00271314	0.000374447
Temperate broadleaved summergreen-16.2048611111111	Temperate broadleaved summergreen	-16.2049	0.00281249	Temperate broadleaved summergreen	-16.2049	0.00207525	-0.000737235
Temperate broadleaved summergreen-16.7034722222222	Temperate broadleaved summergreen	-16.7035	0.00281249	Temperate broadleaved summergreen	-16.7035	0.00207525	-0.000737235
Temperate broadleaved summergreen-17.2020833333333	Temperate broadleaved summergreen	-17.2021	0.00621121	Temperate broadleaved summergreen	-17.2021	0.00461369	-0.00159752
Temperate broadleaved summergreen-17.7006944444445	Temperate broadleaved summergreen	-17.7007	0.00621121	Temperate broadleaved summergreen	-17.7007	0.00461369	-0.00159752
Temperate broadleaved summergreen-18.1993055555556	Temperate broadleaved summergreen	-18.1993	0.00116239	Temperate broadleaved summergreen	-18.1993	0.000852457	-0.00030993
Temperate broadleaved summergreen-18.6979166666667	Temperate broadleaved summergreen	-18.6979	0.00116239	Temperate broadleaved summergreen	-18.6979	0.000852457	-0.00030993
Temperate broadleaved summergreen-19.1965277777778	Temperate broadleaved summergreen	-19.1965	0.00143879	Temperate broadleaved summergreen	-19.1965	0.000733738	-0.000705053
Temperate broadleaved summergreen-19.6951388888889	Temperate broadleaved summergreen	-19.6951	0.00143879	Temperate broadleaved summergreen	-19.6951	0.000733738	-0.000705053
Temperate broadleaved summergreen-2.24375000000001	Temperate broadleaved summergreen	-2.24375	1.33897e-06	Temperate broadleaved summergreen	-2.24375	2.73741e-11	-1.33894e-06
Temperate broadleaved summergreen-2.74236111111111	Temperate broadleaved summergreen	-2.74236	1.33897e-06	Temperate broadleaved summergreen	-2.74236	2.73741e-11	-1.33894e-06
Temperate broadleaved summergreen-20.19375	Temperate broadleaved summergreen	-20.1937	0.0039305	Temperate broadleaved summergreen	-20.1937	0.000791127	-0.00313938
Temperate broadleaved summergreen-20.6923611111111	Temperate broadleaved summergreen	-20.6924	0.0039305	Temperate broadleaved summergreen	-20.6924	0.000791127	-0.00313938
Temperate broadleaved summergreen-21.1909722222222	Temperate broadleaved summergreen	-21.191	0.002474	Temperate broadleaved summergreen	-21.191	0.00093677	-0.00153723
Temperate broadleaved summergreen-21.6895833333333	Temperate broadleaved summergreen	-21.6896	0.002474	Temperate broadleaved summergreen	-21.6896	0.00093677	-0.00153723
Temperate broadleaved summergreen-22.1881944444444	Temperate broadleaved summergreen	-22.1882	0.0115874	Temperate broadleaved summergreen	-22.1882	0.0026455	-0.00894186
Temperate broadleaved summergreen-22.6868055555556	Temperate broadleaved summergreen	-22.6868	0.0115874	Temperate broadleaved summergreen	-22.6868	0.0026455	-0.00894186
Temperate broadleaved summergreen-23.1854166666667	Temperate broadleaved summergreen	-23.1854	0.0107756	Temperate broadleaved summergreen	-23.1854	0.0080418	-0.00273379
Temperate broadleaved summergreen-23.6840277777778	Temperate broadleaved summergreen	-23.684	0.0107756	Temperate broadleaved summergreen	-23.684	0.0080418	-0.00273379
Temperate broadleaved summergreen-24.1826388888889	Temperate broadleaved summergreen	-24.1826	0.0207254	Temperate broadleaved summergreen	-24.1826	0.00734978	-0.0133756
Temperate broadleaved summergreen-24.68125	Temperate broadleaved summergreen	-24.6813	0.0207254	Temperate broadleaved summergreen	-24.6813	0.00734978	-0.0133756
Temperate broadleaved summergreen-25.1798611111111	Temperate broadleaved summergreen	-25.1799	0.0323824	Temperate broadleaved summergreen	-25.1799	0.0128552	-0.0195272
Temperate broadleaved summergreen-25.6784722222222	Temperate broadleaved summergreen	-25.6785	0.0323824	Temperate broadleaved summergreen	-25.6785	0.0128552	-0.0195272
Temperate broadleaved summergreen-26.1770833333333	Temperate broadleaved summergreen	-26.1771	0.0489588	Temperate broadleaved summergreen	-26.1771	0.0332531	-0.0157057
Temperate broadleaved summergreen-26.6756944444444	Temperate broadleaved summergreen	-26.6757	0.0489588	Temperate broadleaved summergreen	-26.6757	0.0332531	-0.0157057
Temperate broadleaved summergreen-27.1743055555556	Temperate broadleaved summergreen	-27.1743	0.0541903	Temperate broadleaved summergreen	-27.1743	0.0258386	-0.0283517
Temperate broadleaved summergreen-27.6729166666667	Temperate broadleaved summergreen	-27.6729	0.0541903	Temperate broadleaved summergreen	-27.6729	0.0258386	-0.0283517
Temperate broadleaved summergreen-28.1715277777778	Temperate broadleaved summergreen	-28.1715	0.0344222	Temperate broadleaved summergreen	-28.1715	0.0314731	-0.00294906
Temperate broadleaved summergreen-28.6701388888889	Temperate broadleaved summergreen	-28.6701	0.0344222	Temperate broadleaved summergreen	-28.6701	0.0314731	-0.00294906
Temperate broadleaved summergreen-29.16875	Temperate broadleaved summergreen	-29.1687	0.0421684	Temperate broadleaved summergreen	-29.1687	0.037728	-0.00444039
Temperate broadleaved summergreen-29.6673611111111	Temperate broadleaved summergreen	-29.6674	0.0421684	Temperate broadleaved summergreen	-29.6674	0.037728	-0.00444039
Temperate broadleaved summergreen-3.24097222222223	Temperate broadleaved summergreen	-3.24097	3.33007e-12	Temperate broadleaved summergreen	-3.24097	0	-3.33007e-12
Temperate broadleaved summergreen-3.73958333333333	Temperate broadleaved summergreen	-3.73958	3.33007e-12	Temperate broadleaved summergreen	-3.73958	0	-3.33007e-12
Temperate broadleaved summergreen-30.1659722222222	Temperate broadleaved summergreen	-30.166	0.047325	Temperate broadleaved summergreen	-30.166	0.0410679	-0.00625711
Temperate broadleaved summergreen-30.6645833333333	Temperate broadleaved summergreen	-30.6646	0.047325	Temperate broadleaved summergreen	-30.6646	0.0410679	-0.00625711
Temperate broadleaved summergreen-31.1631944444444	Temperate broadleaved summergreen	-31.1632	0.0549123	Temperate broadleaved summergreen	-31.1632	0.0463774	-0.00853491
Temperate broadleaved summergreen-31.6618055555556	Temperate broadleaved summergreen	-31.6618	0.0549123	Temperate broadleaved summergreen	-31.6618	0.0463774	-0.00853491
Temperate broadleaved summergreen-32.1604166666667	Temperate broadleaved summergreen	-32.1604	0.042202	Temperate broadleaved summergreen	-32.1604	0.0466982	0.00449618
Temperate broadleaved summergreen-32.6590277777778	Temperate broadleaved summergreen	-32.659	0.042202	Temperate broadleaved summergreen	-32.659	0.0466982	0.00449618
Temperate broadleaved summergreen-33.1576388888889	Temperate broadleaved summergreen	-33.1576	0.0475801	Temperate broadleaved summergreen	-33.1576	0.0566521	0.00907201
Temperate broadleaved summergreen-33.65625	Temperate broadleaved summergreen	-33.6562	0.0475801	Temperate broadleaved summergreen	-33.6562	0.0566521	0.00907201
Temperate broadleaved summergreen-34.1548611111111	Temperate broadleaved summergreen	-34.1549	0.096415	Temperate broadleaved summergreen	-34.1549	0.109473	0.0130576
Temperate broadleaved summergreen-34.6534722222222	Temperate broadleaved summergreen	-34.6535	0.096415	Temperate broadleaved summergreen	-34.6535	0.109473	0.0130576
Temperate broadleaved summergreen-35.1520833333333	Temperate broadleaved summergreen	-35.1521	0.127625	Temperate broadleaved summergreen	-35.1521	0.142327	0.014702
Temperate broadleaved summergreen-35.6506944444444	Temperate broadleaved summergreen	-35.6507	0.127625	Temperate broadleaved summergreen	-35.6507	0.142327	0.014702
Temperate broadleaved summergreen-36.1493055555556	Temperate broadleaved summergreen	-36.1493	0.114667	Temperate broadleaved summergreen	-36.1493	0.144231	0.0295639
Temperate broadleaved summergreen-36.6479166666667	Temperate broadleaved summergreen	-36.6479	0.114667	Temperate broadleaved summergreen	-36.6479	0.144231	0.0295639
Temperate broadleaved summergreen-37.1465277777778	Temperate broadleaved summergreen	-37.1465	0.155634	Temperate broadleaved summergreen	-37.1465	0.19377	0.0381357
Temperate broadleaved summergreen-37.6451388888889	Temperate broadleaved summergreen	-37.6451	0.155634	Temperate broadleaved summergreen	-37.6451	0.19377	0.0381357
Temperate broadleaved summergreen-38.14375	Temperate broadleaved summergreen	-38.1437	0.14371	Temperate broadleaved summergreen	-38.1437	0.177513	0.0338031
Temperate broadleaved summergreen-38.6423611111111	Temperate broadleaved summergreen	-38.6424	0.14371	Temperate broadleaved summergreen	-38.6424	0.177513	0.0338031
Temperate broadleaved summergreen-39.1409722222222	Temperate broadleaved summergreen	-39.141	0.134986	Temperate broadleaved summergreen	-39.141	0.14832	0.0133338
Temperate broadleaved summergreen-39.6395833333333	Temperate broadleaved summergreen	-39.6396	0.134986	Temperate broadleaved summergreen	-39.6396	0.14832	0.0133338
Temperate broadleaved summergreen-4.23819444444445	Temperate broadleaved summergreen	-4.23819	0	Temperate broadleaved summergreen	-4.23819	0	0
Temperate broadleaved summergreen-4.73680555555556	Temperate broadleaved summergreen	-4.73681	0	Temperate broadleaved summergreen	-4.73681	0	0
Temperate broadleaved summergreen-40.1381944444445	Temperate broadleaved summergreen	-40.1382	0.127577	Temperate broadleaved summergreen	-40.1382	0.148256	0.0206792
Temperate broadleaved summergreen-40.6368055555556	Temperate broadleaved summergreen	-40.6368	0.127577	Temperate broadleaved summergreen	-40.6368	0.148256	0.0206792
Temperate broadleaved summergreen-41.1354166666667	Temperate broadleaved summergreen	-41.1354	0.0908269	Temperate broadleaved summergreen	-41.1354	0.102747	0.0119196
Temperate broadleaved summergreen-41.6340277777778	Temperate broadleaved summergreen	-41.634	0.0908269	Temperate broadleaved summergreen	-41.634	0.102747	0.0119196
Temperate broadleaved summergreen-42.1326388888889	Temperate broadleaved summergreen	-42.1326	0.0406852	Temperate broadleaved summergreen	-42.1326	0.0469858	0.0063006
Temperate broadleaved summergreen-42.63125	Temperate broadleaved summergreen	-42.6312	0.0406852	Temperate broadleaved summergreen	-42.6312	0.0469858	0.0063006
Temperate broadleaved summergreen-43.1298611111111	Temperate broadleaved summergreen	-43.1299	0.088942	Temperate broadleaved summergreen	-43.1299	0.104439	0.0154975
Temperate broadleaved summergreen-43.6284722222222	Temperate broadleaved summergreen	-43.6285	0.088942	Temperate broadleaved summergreen	-43.6285	0.104439	0.0154975
Temperate broadleaved summergreen-44.1270833333333	Temperate broadleaved summergreen	-44.1271	0.0449963	Temperate broadleaved summergreen	-44.1271	0.0407781	-0.00421829
Temperate broadleaved summergreen-44.6256944444444	Temperate broadleaved summergreen	-44.6257	0.0449963	Temperate broadleaved summergreen	-44.6257	0.0407781	-0.00421829
Temperate broadleaved summergreen-45.1243055555556	Temperate broadleaved summergreen	-45.1243	0.0162085	Temperate broadleaved summergreen	-45.1243	0.0181265	0.00191796
Temperate broadleaved summergreen-45.6229166666667	Temperate broadleaved summergreen	-45.6229	0.0162085	Temperate broadleaved summergreen	-45.6229	0.0181265	0.00191796
Temperate broadleaved summergreen-46.1215277777778	Temperate broadleaved summergreen	-46.1215	0.0103551	Temperate broadleaved summergreen	-46.1215	0.0165637	0.00620863
Temperate broadleaved summergreen-46.6201388888889	Temperate broadleaved summergreen	-46.6201	0.0103551	Temperate broadleaved summergreen	-46.6201	0.0165637	0.00620863
Temperate broadleaved summergreen-47.11875	Temperate broadleaved summergreen	-47.1188	0.0120046	Temperate broadleaved summergreen	-47.1188	0.00603727	-0.00596733
Temperate broadleaved summergreen-47.6173611111111	Temperate broadleaved summergreen	-47.6174	0.0120046	Temperate broadleaved summergreen	-47.6174	0.00603727	-0.00596733
Temperate broadleaved summergreen-48.1159722222222	Temperate broadleaved summergreen	-48.116	0.00744778	Temperate broadleaved summergreen	-48.116	0.00869892	0.00125114
Temperate broadleaved summergreen-48.6145833333333	Temperate broadleaved summergreen	-48.6146	0.00744778	Temperate broadleaved summergreen	-48.6146	0.00869892	0.00125114
Temperate broadleaved summergreen-49.1131944444444	Temperate broadleaved summergreen	-49.1132	0.010151	Temperate broadleaved summergreen	-49.1132	0.0108354	0.000684483
Temperate broadleaved summergreen-49.6118055555555	Temperate broadleaved summergreen	-49.6118	0.010151	Temperate broadleaved summergreen	-49.6118	0.0108354	0.000684483
Temperate broadleaved summergreen-5.23541666666667	Temperate broadleaved summergreen	-5.23542	0	Temperate broadleaved summergreen	-5.23542	0	0
Temperate broadleaved summergreen-5.73402777777778	Temperate broadleaved summergreen	-5.73403	0	Temperate broadleaved summergreen	-5.73403	0	0
Temperate broadleaved summergreen-50.1104166666667	Temperate broadleaved summergreen	-50.1104	0.00617352	Temperate broadleaved summergreen	-50.1104	0.00902336	0.00284984
Temperate broadleaved summergreen-50.6090277777778	Temperate broadleaved summergreen	-50.609	0.00617352	Temperate broadleaved summergreen	-50.609	0.00902336	0.00284984
Temperate broadleaved summergreen-51.1076388888889	Temperate broadleaved summergreen	-51.1076	0.00455792	Temperate broadleaved summergreen	-51.1076	0.00554414	0.000986211
Temperate broadleaved summergreen-51.60625	Temperate broadleaved summergreen	-51.6062	0.00455792	Temperate broadleaved summergreen	-51.6062	0.00554414	0.000986211
Temperate broadleaved summergreen-52.1048611111111	Temperate broadleaved summergreen	-52.1049	0.00303487	Temperate broadleaved summergreen	-52.1049	0.00296405	-7.08141e-05
Temperate broadleaved summergreen-52.6034722222222	Temperate broadleaved summergreen	-52.6035	0.00303487	Temperate broadleaved summergreen	-52.6035	0.00296405	-7.08141e-05
Temperate broadleaved summergreen-53.1020833333333	Temperate broadleaved summergreen	-53.1021	0.000253766	Temperate broadleaved summergreen	-53.1021	0.00143337	0.00117961
Temperate broadleaved summergreen-53.6006944444445	Temperate broadleaved summergreen	-53.6007	0.000253766	Temperate broadleaved summergreen	-53.6007	0.00143337	0.00117961
Temperate broadleaved summergreen-54.0993055555556	Temperate broadleaved summergreen	-54.0993	0	Temperate broadleaved summergreen	-54.0993	0	0
Temperate broadleaved summergreen-54.5979166666667	Temperate broadleaved summergreen	-54.5979	0	Temperate broadleaved summergreen	-54.5979	0	0
Temperate broadleaved summergreen-55.0965277777778	Temperate broadleaved summergreen	-55.0965	0	Temperate broadleaved summergreen	-55.0965	0	0
Temperate broadleaved summergreen-55.5951388888889	Temperate broadleaved summergreen	-55.5951	0	Temperate broadleaved summergreen	-55.5951	0	0
Temperate broadleaved summergreen-6.23263888888889	Temperate broadleaved summergreen	-6.23264	4.50703e-06	Temperate broadleaved summergreen	-6.23264	0	-4.50703e-06
Temperate broadleaved summergreen-6.73125	Temperate broadleaved summergreen	-6.73125	4.50703e-06	Temperate broadleaved summergreen	-6.73125	0	-4.50703e-06
Temperate broadleaved summergreen-7.22986111111111	Temperate broadleaved summergreen	-7.22986	1.25739e-06	Temperate broadleaved summergreen	-7.22986	0	-1.25739e-06
Temperate broadleaved summergreen-7.72847222222222	Temperate broadleaved summergreen	-7.72847	1.25739e-06	Temperate broadleaved summergreen	-7.72847	0	-1.25739e-06
Temperate broadleaved summergreen-8.22708333333334	Temperate broadleaved summergreen	-8.22708	2.60059e-05	Temperate broadleaved summergreen	-8.22708	1.7077e-05	-8.9289e-06
Temperate broadleaved summergreen-8.72569444444444	Temperate broadleaved summergreen	-8.72569	2.60059e-05	Temperate broadleaved summergreen	-8.72569	1.7077e-05	-8.9289e-06
Temperate broadleaved summergreen-9.22430555555556	Temperate broadleaved summergreen	-9.22431	0.000261016	Temperate broadleaved summergreen	-9.22431	1.81445e-05	-0.000242871
Temperate broadleaved summergreen-9.72291666666666	Temperate broadleaved summergreen	-9.72292	0.000261016	Temperate broadleaved summergreen	-9.72292	1.81445e-05	-0.000242871
Temperate broadleaved summergreen0.249305555555551	Temperate broadleaved summergreen	0.249306	0	Temperate broadleaved summergreen	0.249306	0	0
Temperate broadleaved summergreen0.747916666666669	Temperate broadleaved summergreen	0.747917	0	Temperate broadleaved summergreen	0.747917	0	0
Temperate broadleaved summergreen1.24652777777777	Temperate broadleaved summergreen	1.24653	0	Temperate broadleaved summergreen	1.24653	0	0
Temperate broadleaved summergreen1.74513888888889	Temperate broadleaved summergreen	1.74514	0	Temperate broadleaved summergreen	1.74514	0	0
Temperate broadleaved summergreen10.2215277777778	Temperate broadleaved summergreen	10.2215	0.000263505	Temperate broadleaved summergreen	10.2215	0.000109064	-0.000154441
Temperate broadleaved summergreen10.7201388888889	Temperate broadleaved summergreen	10.7201	0.000263505	Temperate broadleaved summergreen	10.7201	0.000109064	-0.000154441
Temperate broadleaved summergreen11.21875	Temperate broadleaved summergreen	11.2188	0.000113014	Temperate broadleaved summergreen	11.2188	0	-0.000113014
Temperate broadleaved summergreen11.7173611111111	Temperate broadleaved summergreen	11.7174	0.000113014	Temperate broadleaved summergreen	11.7174	0	-0.000113014
Temperate broadleaved summergreen12.2159722222222	Temperate broadleaved summergreen	12.216	0	Temperate broadleaved summergreen	12.216	0	0
Temperate broadleaved summergreen12.7145833333333	Temperate broadleaved summergreen	12.7146	0	Temperate broadleaved summergreen	12.7146	0	0
Temperate broadleaved summergreen13.2131944444444	Temperate broadleaved summergreen	13.2132	1.98337e-08	Temperate broadleaved summergreen	13.2132	0	-1.98337e-08
Temperate broadleaved summergreen13.7118055555556	Temperate broadleaved summergreen	13.7118	1.98337e-08	Temperate broadleaved summergreen	13.7118	0	-1.98337e-08
Temperate broadleaved summergreen14.2104166666667	Temperate broadleaved summergreen	14.2104	0.000158251	Temperate broadleaved summergreen	14.2104	2.5221e-05	-0.00013303
Temperate broadleaved summergreen14.7090277777778	Temperate broadleaved summergreen	14.709	0.000158251	Temperate broadleaved summergreen	14.709	2.5221e-05	-0.00013303
Temperate broadleaved summergreen15.2076388888889	Temperate broadleaved summergreen	15.2076	0.000172801	Temperate broadleaved summergreen	15.2076	7.11131e-07	-0.000172089
Temperate broadleaved summergreen15.70625	Temperate broadleaved summergreen	15.7063	0.000172801	Temperate broadleaved summergreen	15.7063	7.11131e-07	-0.000172089
Temperate broadleaved summergreen16.2048611111111	Temperate broadleaved summergreen	16.2049	1.51119e-06	Temperate broadleaved summergreen	16.2049	9.60048e-06	8.08929e-06
Temperate broadleaved summergreen16.7034722222222	Temperate broadleaved summergreen	16.7035	1.51119e-06	Temperate broadleaved summergreen	16.7035	9.60048e-06	8.08929e-06
Temperate broadleaved summergreen17.2020833333333	Temperate broadleaved summergreen	17.2021	0.00306838	Temperate broadleaved summergreen	17.2021	0.000228979	-0.00283941
Temperate broadleaved summergreen17.7006944444444	Temperate broadleaved summergreen	17.7007	0.00306838	Temperate broadleaved summergreen	17.7007	0.000228979	-0.00283941
Temperate broadleaved summergreen18.1993055555556	Temperate broadleaved summergreen	18.1993	2.75554e-05	Temperate broadleaved summergreen	18.1993	2.47635e-07	-2.73077e-05
Temperate broadleaved summergreen18.6979166666667	Temperate broadleaved summergreen	18.6979	2.75554e-05	Temperate broadleaved summergreen	18.6979	2.47635e-07	-2.73077e-05
Temperate broadleaved summergreen19.1965277777778	Temperate broadleaved summergreen	19.1965	0.00492079	Temperate broadleaved summergreen	19.1965	0.00342119	-0.0014996
Temperate broadleaved summergreen19.6951388888889	Temperate broadleaved summergreen	19.6951	0.00492079	Temperate broadleaved summergreen	19.6951	0.00342119	-0.0014996
Temperate broadleaved summergreen2.24375000000001	Temperate broadleaved summergreen	2.24375	1.47316e-10	Temperate broadleaved summergreen	2.24375	1.56088e-11	-1.31707e-10
Temperate broadleaved summergreen2.74236111111111	Temperate broadleaved summergreen	2.74236	1.47316e-10	Temperate broadleaved summergreen	2.74236	1.56088e-11	-1.31707e-10
Temperate broadleaved summergreen20.19375	Temperate broadleaved summergreen	20.1937	0.00331248	Temperate broadleaved summergreen	20.1937	0.000584164	-0.00272832
Temperate broadleaved summergreen20.6923611111111	Temperate broadleaved summergreen	20.6924	0.00331248	Temperate broadleaved summergreen	20.6924	0.000584164	-0.00272832
Temperate broadleaved summergreen21.1909722222222	Temperate broadleaved summergreen	21.191	0.0112185	Temperate broadleaved summergreen	21.191	0.00700694	-0.00421154
Temperate broadleaved summergreen21.6895833333333	Temperate broadleaved summergreen	21.6896	0.0112185	Temperate broadleaved summergreen	21.6896	0.00700694	-0.00421154
Temperate broadleaved summergreen22.1881944444444	Temperate broadleaved summergreen	22.1882	0.0349177	Temperate broadleaved summergreen	22.1882	0.0268634	-0.00805436
Temperate broadleaved summergreen22.6868055555556	Temperate broadleaved summergreen	22.6868	0.0349177	Temperate broadleaved summergreen	22.6868	0.0268634	-0.00805436
Temperate broadleaved summergreen23.1854166666667	Temperate broadleaved summergreen	23.1854	0.0532627	Temperate broadleaved summergreen	23.1854	0.0496892	-0.00357356
Temperate broadleaved summergreen23.6840277777778	Temperate broadleaved summergreen	23.684	0.0532627	Temperate broadleaved summergreen	23.684	0.0496892	-0.00357356
Temperate broadleaved summergreen24.1826388888889	Temperate broadleaved summergreen	24.1826	0.0561851	Temperate broadleaved summergreen	24.1826	0.0537787	-0.0024064
Temperate broadleaved summergreen24.68125	Temperate broadleaved summergreen	24.6813	0.0561851	Temperate broadleaved summergreen	24.6813	0.0537787	-0.0024064
Temperate broadleaved summergreen25.1798611111111	Temperate broadleaved summergreen	25.1799	0.062074	Temperate broadleaved summergreen	25.1799	0.0562923	-0.00578169
Temperate broadleaved summergreen25.6784722222222	Temperate broadleaved summergreen	25.6785	0.062074	Temperate broadleaved summergreen	25.6785	0.0562923	-0.00578169
Temperate broadleaved summergreen26.1770833333333	Temperate broadleaved summergreen	26.1771	0.0444722	Temperate broadleaved summergreen	26.1771	0.0454677	0.000995555
Temperate broadleaved summergreen26.6756944444444	Temperate broadleaved summergreen	26.6757	0.0444722	Temperate broadleaved summergreen	26.6757	0.0454677	0.000995555
Temperate broadleaved summergreen27.1743055555556	Temperate broadleaved summergreen	27.1743	0.0400544	Temperate broadleaved summergreen	27.1743	0.0454384	0.00538397
Temperate broadleaved summergreen27.6729166666667	Temperate broadleaved summergreen	27.6729	0.0400544	Temperate broadleaved summergreen	27.6729	0.0454384	0.00538397
Temperate broadleaved summergreen28.1715277777778	Temperate broadleaved summergreen	28.1715	0.0400212	Temperate broadleaved summergreen	28.1715	0.0416006	0.00157937
Temperate broadleaved summergreen28.6701388888889	Temperate broadleaved summergreen	28.6701	0.0400212	Temperate broadleaved summergreen	28.6701	0.0416006	0.00157937
Temperate broadleaved summergreen29.16875	Temperate broadleaved summergreen	29.1687	0.049252	Temperate broadleaved summergreen	29.1687	0.0486736	-0.00057834
Temperate broadleaved summergreen29.6673611111111	Temperate broadleaved summergreen	29.6674	0.049252	Temperate broadleaved summergreen	29.6674	0.0486736	-0.00057834
Temperate broadleaved summergreen3.24097222222223	Temperate broadleaved summergreen	3.24097	0	Temperate broadleaved summergreen	3.24097	0	0
Temperate broadleaved summergreen3.73958333333333	Temperate broadleaved summergreen	3.73958	0	Temperate broadleaved summergreen	3.73958	0	0
Temperate broadleaved summergreen30.1659722222222	Temperate broadleaved summergreen	30.166	0.0542799	Temperate broadleaved summergreen	30.166	0.0552973	0.0010174
Temperate broadleaved summergreen30.6645833333333	Temperate broadleaved summergreen	30.6646	0.0542799	Temperate broadleaved summergreen	30.6646	0.0552973	0.0010174
Temperate broadleaved summergreen31.1631944444444	Temperate broadleaved summergreen	31.1632	0.0595051	Temperate broadleaved summergreen	31.1632	0.0610855	0.00158041
Temperate broadleaved summergreen31.6618055555556	Temperate broadleaved summergreen	31.6618	0.0595051	Temperate broadleaved summergreen	31.6618	0.0610855	0.00158041
Temperate broadleaved summergreen32.1604166666667	Temperate broadleaved summergreen	32.1604	0.0692039	Temperate broadleaved summergreen	32.1604	0.0760085	0.00680467
Temperate broadleaved summergreen32.6590277777778	Temperate broadleaved summergreen	32.659	0.0692039	Temperate broadleaved summergreen	32.659	0.0760085	0.00680467
Temperate broadleaved summergreen33.1576388888889	Temperate broadleaved summergreen	33.1576	0.0851178	Temperate broadleaved summergreen	33.1576	0.0962716	0.0111538
Temperate broadleaved summergreen33.65625	Temperate broadleaved summergreen	33.6562	0.0851178	Temperate broadleaved summergreen	33.6562	0.0962716	0.0111538
Temperate broadleaved summergreen34.1548611111111	Temperate broadleaved summergreen	34.1549	0.0766243	Temperate broadleaved summergreen	34.1549	0.0935668	0.0169425
Temperate broadleaved summergreen34.6534722222222	Temperate broadleaved summergreen	34.6535	0.0766243	Temperate broadleaved summergreen	34.6535	0.0935668	0.0169425
Temperate broadleaved summergreen35.1520833333333	Temperate broadleaved summergreen	35.1521	0.057263	Temperate broadleaved summergreen	35.1521	0.0636957	0.0064327
Temperate broadleaved summergreen35.6506944444444	Temperate broadleaved summergreen	35.6507	0.057263	Temperate broadleaved summergreen	35.6507	0.0636957	0.0064327
Temperate broadleaved summergreen36.1493055555556	Temperate broadleaved summergreen	36.1493	0.0554738	Temperate broadleaved summergreen	36.1493	0.0619615	0.00648773
Temperate broadleaved summergreen36.6479166666667	Temperate broadleaved summergreen	36.6479	0.0554738	Temperate broadleaved summergreen	36.6479	0.0619615	0.00648773
Temperate broadleaved summergreen37.1465277777778	Temperate broadleaved summergreen	37.1465	0.0624539	Temperate broadleaved summergreen	37.1465	0.0631751	0.000721216
Temperate broadleaved summergreen37.6451388888889	Temperate broadleaved summergreen	37.6451	0.0624539	Temperate broadleaved summergreen	37.6451	0.0631751	0.000721216
Temperate broadleaved summergreen38.14375	Temperate broadleaved summergreen	38.1437	0.0658067	Temperate broadleaved summergreen	38.1437	0.0679129	0.00210629
Temperate broadleaved summergreen38.6423611111111	Temperate broadleaved summergreen	38.6424	0.0658067	Temperate broadleaved summergreen	38.6424	0.0679129	0.00210629
Temperate broadleaved summergreen39.1409722222222	Temperate broadleaved summergreen	39.141	0.0771335	Temperate broadleaved summergreen	39.141	0.0789594	0.00182589
Temperate broadleaved summergreen39.6395833333333	Temperate broadleaved summergreen	39.6396	0.0771335	Temperate broadleaved summergreen	39.6396	0.0789594	0.00182589
Temperate broadleaved summergreen4.23819444444445	Temperate broadleaved summergreen	4.23819	0	Temperate broadleaved summergreen	4.23819	0	0
Temperate broadleaved summergreen4.73680555555555	Temperate broadleaved summergreen	4.73681	0	Temperate broadleaved summergreen	4.73681	0	0
Temperate broadleaved summergreen40.1381944444444	Temperate broadleaved summergreen	40.1382	0.0593381	Temperate broadleaved summergreen	40.1382	0.0664865	0.00714836
Temperate broadleaved summergreen40.6368055555556	Temperate broadleaved summergreen	40.6368	0.0593381	Temperate broadleaved summergreen	40.6368	0.0664865	0.00714836
Temperate broadleaved summergreen41.1354166666667	Temperate broadleaved summergreen	41.1354	0.0684527	Temperate broadleaved summergreen	41.1354	0.0752092	0.00675647
Temperate broadleaved summergreen41.6340277777778	Temperate broadleaved summergreen	41.634	0.0684527	Temperate broadleaved summergreen	41.634	0.0752092	0.00675647
Temperate broadleaved summergreen42.1326388888889	Temperate broadleaved summergreen	42.1326	0.0661812	Temperate broadleaved summergreen	42.1326	0.0733668	0.00718556
Temperate broadleaved summergreen42.63125	Temperate broadleaved summergreen	42.6313	0.0661812	Temperate broadleaved summergreen	42.6313	0.0733668	0.00718556
Temperate broadleaved summergreen43.1298611111111	Temperate broadleaved summergreen	43.1299	0.0789941	Temperate broadleaved summergreen	43.1299	0.0848315	0.0058374
Temperate broadleaved summergreen43.6284722222222	Temperate broadleaved summergreen	43.6285	0.0789941	Temperate broadleaved summergreen	43.6285	0.0848315	0.0058374
Temperate broadleaved summergreen44.1270833333333	Temperate broadleaved summergreen	44.1271	0.0498782	Temperate broadleaved summergreen	44.1271	0.0659109	0.0160327
Temperate broadleaved summergreen44.6256944444444	Temperate broadleaved summergreen	44.6257	0.0498782	Temperate broadleaved summergreen	44.6257	0.0659109	0.0160327
Temperate broadleaved summergreen45.1243055555556	Temperate broadleaved summergreen	45.1243	0.0330287	Temperate broadleaved summergreen	45.1243	0.0461294	0.0131006
Temperate broadleaved summergreen45.6229166666667	Temperate broadleaved summergreen	45.6229	0.0330287	Temperate broadleaved summergreen	45.6229	0.0461294	0.0131006
Temperate broadleaved summergreen46.1215277777778	Temperate broadleaved summergreen	46.1215	0.0249244	Temperate broadleaved summergreen	46.1215	0.0367917	0.0118673
Temperate broadleaved summergreen46.6201388888889	Temperate broadleaved summergreen	46.6201	0.0249244	Temperate broadleaved summergreen	46.6201	0.0367917	0.0118673
Temperate broadleaved summergreen47.11875	Temperate broadleaved summergreen	47.1187	0.0263003	Temperate broadleaved summergreen	47.1187	0.0298134	0.00351308
Temperate broadleaved summergreen47.6173611111111	Temperate broadleaved summergreen	47.6174	0.0263003	Temperate broadleaved summergreen	47.6174	0.0298134	0.00351308
Temperate broadleaved summergreen48.1159722222222	Temperate broadleaved summergreen	48.116	0.0166402	Temperate broadleaved summergreen	48.116	0.0181391	0.00149896
Temperate broadleaved summergreen48.6145833333333	Temperate broadleaved summergreen	48.6146	0.0166402	Temperate broadleaved summergreen	48.6146	0.0181391	0.00149896
Temperate broadleaved summergreen49.1131944444444	Temperate broadleaved summergreen	49.1132	0.0126708	Temperate broadleaved summergreen	49.1132	0.015366	0.00269512
Temperate broadleaved summergreen49.6118055555556	Temperate broadleaved summergreen	49.6118	0.0126708	Temperate broadleaved summergreen	49.6118	0.015366	0.00269512
Temperate broadleaved summergreen5.23541666666667	Temperate broadleaved summergreen	5.23542	2.15707e-08	Temperate broadleaved summergreen	5.23542	5.51972e-11	-2.15155e-08
Temperate broadleaved summergreen5.73402777777778	Temperate broadleaved summergreen	5.73403	2.15707e-08	Temperate broadleaved summergreen	5.73403	5.51972e-11	-2.15155e-08
Temperate broadleaved summergreen50.1104166666667	Temperate broadleaved summergreen	50.1104	0.0111287	Temperate broadleaved summergreen	50.1104	0.0151677	0.00403904
Temperate broadleaved summergreen50.6090277777778	Temperate broadleaved summergreen	50.609	0.0111287	Temperate broadleaved summergreen	50.609	0.0151677	0.00403904
Temperate broadleaved summergreen51.1076388888889	Temperate broadleaved summergreen	51.1076	0.0120229	Temperate broadleaved summergreen	51.1076	0.0155282	0.00350529
Temperate broadleaved summergreen51.60625	Temperate broadleaved summergreen	51.6063	0.0120229	Temperate broadleaved summergreen	51.6063	0.0155282	0.00350529
Temperate broadleaved summergreen52.1048611111111	Temperate broadleaved summergreen	52.1049	0.0120097	Temperate broadleaved summergreen	52.1049	0.0169493	0.00493966
Temperate broadleaved summergreen52.6034722222222	Temperate broadleaved summergreen	52.6035	0.0120097	Temperate broadleaved summergreen	52.6035	0.0169493	0.00493966
Temperate broadleaved summergreen53.1020833333333	Temperate broadleaved summergreen	53.1021	0.00608628	Temperate broadleaved summergreen	53.1021	0.0102329	0.00414664
Temperate broadleaved summergreen53.6006944444444	Temperate broadleaved summergreen	53.6007	0.00608628	Temperate broadleaved summergreen	53.6007	0.0102329	0.00414664
Temperate broadleaved summergreen54.0993055555556	Temperate broadleaved summergreen	54.0993	0.00357451	Temperate broadleaved summergreen	54.0993	0.00757015	0.00399564
Temperate broadleaved summergreen54.5979166666667	Temperate broadleaved summergreen	54.5979	0.00357451	Temperate broadleaved summergreen	54.5979	0.00757015	0.00399564
Temperate broadleaved summergreen55.0965277777778	Temperate broadleaved summergreen	55.0965	0.00514437	Temperate broadleaved summergreen	55.0965	0.0154881	0.0103438
Temperate broadleaved summergreen55.5951388888889	Temperate broadleaved summergreen	55.5951	0.00514437	Temperate broadleaved summergreen	55.5951	0.0154881	0.0103438
Temperate broadleaved summergreen56.09375	Temperate broadleaved summergreen	56.0938	0.00433609	Temperate broadleaved summergreen	56.0938	0.0196227	0.0152866
Temperate broadleaved summergreen56.5923611111111	Temperate broadleaved summergreen	56.5924	0.00433609	Temperate broadleaved summergreen	56.5924	0.0196227	0.0152866
Temperate broadleaved summergreen57.0909722222222	Temperate broadleaved summergreen	57.091	0.00428428	Temperate broadleaved summergreen	57.091	0.0188218	0.0145375
Temperate broadleaved summergreen57.5895833333333	Temperate broadleaved summergreen	57.5896	0.00428428	Temperate broadleaved summergreen	57.5896	0.0188218	0.0145375
Temperate broadleaved summergreen58.0881944444444	Temperate broadleaved summergreen	58.0882	0.00483519	Temperate broadleaved summergreen	58.0882	0.0223945	0.0175593
Temperate broadleaved summergreen58.5868055555556	Temperate broadleaved summergreen	58.5868	0.00483519	Temperate broadleaved summergreen	58.5868	0.0223945	0.0175593
Temperate broadleaved summergreen59.0854166666667	Temperate broadleaved summergreen	59.0854	0.00668548	Temperate broadleaved summergreen	59.0854	0.0112275	0.00454199
Temperate broadleaved summergreen59.5840277777778	Temperate broadleaved summergreen	59.584	0.00668548	Temperate broadleaved summergreen	59.584	0.0112275	0.00454199
Temperate broadleaved summergreen6.23263888888889	Temperate broadleaved summergreen	6.23264	8.2882e-05	Temperate broadleaved summergreen	6.23264	9.94385e-06	-7.29382e-05
Temperate broadleaved summergreen6.73125	Temperate broadleaved summergreen	6.73125	8.2882e-05	Temperate broadleaved summergreen	6.73125	9.94385e-06	-7.29382e-05
Temperate broadleaved summergreen60.0826388888889	Temperate broadleaved summergreen	60.0826	0.00410052	Temperate broadleaved summergreen	60.0826	0.00915628	0.00505576
Temperate broadleaved summergreen60.58125	Temperate broadleaved summergreen	60.5812	0.00410052	Temperate broadleaved summergreen	60.5812	0.00915628	0.00505576
Temperate broadleaved summergreen61.0798611111111	Temperate broadleaved summergreen	61.0799	0.00272872	Temperate broadleaved summergreen	61.0799	0.0095843	0.00685558
Temperate broadleaved summergreen61.5784722222222	Temperate broadleaved summergreen	61.5785	0.00272872	Temperate broadleaved summergreen	61.5785	0.0095843	0.00685558
Temperate broadleaved summergreen62.0770833333333	Temperate broadleaved summergreen	62.0771	0.00126672	Temperate broadleaved summergreen	62.0771	0.00513687	0.00387015
Temperate broadleaved summergreen62.5756944444444	Temperate broadleaved summergreen	62.5757	0.00126672	Temperate broadleaved summergreen	62.5757	0.00513687	0.00387015
Temperate broadleaved summergreen63.0743055555556	Temperate broadleaved summergreen	63.0743	0.00190242	Temperate broadleaved summergreen	63.0743	0.00618168	0.00427926
Temperate broadleaved summergreen63.5729166666667	Temperate broadleaved summergreen	63.5729	0.00190242	Temperate broadleaved summergreen	63.5729	0.00618168	0.00427926
Temperate broadleaved summergreen64.0715277777778	Temperate broadleaved summergreen	64.0715	0.0018618	Temperate broadleaved summergreen	64.0715	0.00643422	0.00457241
Temperate broadleaved summergreen64.5701388888889	Temperate broadleaved summergreen	64.5701	0.0018618	Temperate broadleaved summergreen	64.5701	0.00643422	0.00457241
Temperate broadleaved summergreen65.06875	Temperate broadleaved summergreen	65.0687	0.00142324	Temperate broadleaved summergreen	65.0687	0.00470957	0.00328633
Temperate broadleaved summergreen65.5673611111111	Temperate broadleaved summergreen	65.5674	0.00142324	Temperate broadleaved summergreen	65.5674	0.00470957	0.00328633
Temperate broadleaved summergreen66.0659722222222	Temperate broadleaved summergreen	66.066	0.00184618	Temperate broadleaved summergreen	66.066	0.00341974	0.00157356
Temperate broadleaved summergreen66.5645833333333	Temperate broadleaved summergreen	66.5646	0.00184618	Temperate broadleaved summergreen	66.5646	0.00341974	0.00157356
Temperate broadleaved summergreen67.0631944444444	Temperate broadleaved summergreen	67.0632	0.000936047	Temperate broadleaved summergreen	67.0632	0.00486474	0.00392869
Temperate broadleaved summergreen67.5618055555556	Temperate broadleaved summergreen	67.5618	0.000936047	Temperate broadleaved summergreen	67.5618	0.00486474	0.00392869
Temperate broadleaved summergreen68.0604166666667	Temperate broadleaved summergreen	68.0604	0.000499742	Temperate broadleaved summergreen	68.0604	0.00503693	0.00453719
Temperate broadleaved summergreen68.5590277777778	Temperate broadleaved summergreen	68.559	0.000499742	Temperate broadleaved summergreen	68.559	0.00503693	0.00453719
Temperate broadleaved summergreen69.0576388888889	Temperate broadleaved summergreen	69.0576	0.000196358	Temperate broadleaved summergreen	69.0576	0.00337087	0.00317452
Temperate broadleaved summergreen69.55625	Temperate broadleaved summergreen	69.5563	0.000196358	Temperate broadleaved summergreen	69.5563	0.00337087	0.00317452
Temperate broadleaved summergreen7.22986111111111	Temperate broadleaved summergreen	7.22986	6.37216e-05	Temperate broadleaved summergreen	7.22986	5.04358e-05	-1.32858e-05
Temperate broadleaved summergreen7.72847222222222	Temperate broadleaved summergreen	7.72847	6.37216e-05	Temperate broadleaved summergreen	7.72847	5.04358e-05	-1.32858e-05
Temperate broadleaved summergreen70.0548611111111	Temperate broadleaved summergreen	70.0549	0.000135603	Temperate broadleaved summergreen	70.0549	0.00104631	0.000910705
Temperate broadleaved summergreen70.5534722222222	Temperate broadleaved summergreen	70.5535	0.000135603	Temperate broadleaved summergreen	70.5535	0.00104631	0.000910705
Temperate broadleaved summergreen71.0520833333333	Temperate broadleaved summergreen	71.0521	6.42078e-05	Temperate broadleaved summergreen	71.0521	0.000166214	0.000102006
Temperate broadleaved summergreen71.5506944444444	Temperate broadleaved summergreen	71.5507	6.42078e-05	Temperate broadleaved summergreen	71.5507	0.000166214	0.000102006
Temperate broadleaved summergreen72.0493055555555	Temperate broadleaved summergreen	72.0493	5.32242e-05	Temperate broadleaved summergreen	72.0493	7.40227e-05	2.07985e-05
Temperate broadleaved summergreen72.5479166666667	Temperate broadleaved summergreen	72.5479	5.32242e-05	Temperate broadleaved summergreen	72.5479	7.40227e-05	2.07985e-05
Temperate broadleaved summergreen73.0465277777778	Temperate broadleaved summergreen	73.0465	3.71212e-05	Temperate broadleaved summergreen	73.0465	7.04868e-05	3.33656e-05
Temperate broadleaved summergreen73.5451388888889	Temperate broadleaved summergreen	73.5451	3.71212e-05	Temperate broadleaved summergreen	73.5451	7.04868e-05	3.33656e-05
Temperate broadleaved summergreen74.04375	Temperate broadleaved summergreen	74.0438	1.51416e-05	Temperate broadleaved summergreen	74.0438	3.64692e-05	2.13276e-05
Temperate broadleaved summergreen74.5423611111111	Temperate broadleaved summergreen	74.5424	1.51416e-05	Temperate broadleaved summergreen	74.5424	3.64692e-05	2.13276e-05
Temperate broadleaved summergreen75.0409722222222	Temperate broadleaved summergreen	75.041	1.88955e-06	Temperate broadleaved summergreen	75.041	2.20922e-05	2.02027e-05
Temperate broadleaved summergreen75.5395833333333	Temperate broadleaved summergreen	75.5396	1.88955e-06	Temperate broadleaved summergreen	75.5396	2.20922e-05	2.02027e-05
Temperate broadleaved summergreen76.0381944444444	Temperate broadleaved summergreen	76.0382	1.02165e-06	Temperate broadleaved summergreen	76.0382	5.47736e-06	4.4557e-06
Temperate broadleaved summergreen76.5368055555556	Temperate broadleaved summergreen	76.5368	1.02165e-06	Temperate broadleaved summergreen	76.5368	5.47736e-06	4.4557e-06
Temperate broadleaved summergreen77.0354166666667	Temperate broadleaved summergreen	77.0354	1.62426e-08	Temperate broadleaved summergreen	77.0354	1.86053e-06	1.84429e-06
Temperate broadleaved summergreen77.5340277777778	Temperate broadleaved summergreen	77.534	1.62426e-08	Temperate broadleaved summergreen	77.534	1.86053e-06	1.84429e-06
Temperate broadleaved summergreen78.0326388888889	Temperate broadleaved summergreen	78.0326	0	Temperate broadleaved summergreen	78.0326	0	0
Temperate broadleaved summergreen78.53125	Temperate broadleaved summergreen	78.5312	0	Temperate broadleaved summergreen	78.5312	0	0
Temperate broadleaved summergreen79.0298611111111	Temperate broadleaved summergreen	79.0299	0	Temperate broadleaved summergreen	79.0299	0	0
Temperate broadleaved summergreen79.5284722222222	Temperate broadleaved summergreen	79.5285	0	Temperate broadleaved summergreen	79.5285	0	0
Temperate broadleaved summergreen8.22708333333333	Temperate broadleaved summergreen	8.22708	0.000183922	Temperate broadleaved summergreen	8.22708	6.70736e-05	-0.000116848
Temperate broadleaved summergreen8.72569444444444	Temperate broadleaved summergreen	8.72569	0.000183922	Temperate broadleaved summergreen	8.72569	6.70736e-05	-0.000116848
Temperate broadleaved summergreen80.0270833333333	Temperate broadleaved summergreen	80.0271	0	Temperate broadleaved summergreen	80.0271	0	0
Temperate broadleaved summergreen80.5256944444444	Temperate broadleaved summergreen	80.5257	0	Temperate broadleaved summergreen	80.5257	0	0
Temperate broadleaved summergreen81.0243055555556	Temperate broadleaved summergreen	81.0243	0	Temperate broadleaved summergreen	81.0243	0	0
Temperate broadleaved summergreen81.5229166666667	Temperate broadleaved summergreen	81.5229	0	Temperate broadleaved summergreen	81.5229	0	0
Temperate broadleaved summergreen82.0215277777778	Temperate broadleaved summergreen	82.0215	0	Temperate broadleaved summergreen	82.0215	0	0
Temperate broadleaved summergreen82.5201388888889	Temperate broadleaved summergreen	82.5201	0	Temperate broadleaved summergreen	82.5201	0	0
Temperate broadleaved summergreen83.01875	Temperate broadleaved summergreen	83.0187	0	Temperate broadleaved summergreen	83.0187	0	0
Temperate broadleaved summergreen83.5173611111111	Temperate broadleaved summergreen	83.5174	0	Temperate broadleaved summergreen	83.5174	0	0
Temperate broadleaved summergreen9.22430555555556	Temperate broadleaved summergreen	9.22431	0.000177575	Temperate broadleaved summergreen	9.22431	2.56325e-05	-0.000151942
Temperate broadleaved summergreen9.72291666666666	Temperate broadleaved summergreen	9.72292	0.000177575	Temperate broadleaved summergreen	9.72292	2.56325e-05	-0.000151942
Temperate needleleaved evergreen-0.249305555555551	Temperate needleleaved evergreen	-0.249306	0	Temperate needleleaved evergreen	-0.249306	0	0
Temperate needleleaved evergreen-0.747916666666669	Temperate needleleaved evergreen	-0.747917	0	Temperate needleleaved evergreen	-0.747917	0	0
Temperate needleleaved evergreen-1.24652777777779	Temperate needleleaved evergreen	-1.24653	0	Temperate needleleaved evergreen	-1.24653	0	0
Temperate needleleaved evergreen-1.74513888888889	Temperate needleleaved evergreen	-1.74514	0	Temperate needleleaved evergreen	-1.74514	0	0
Temperate needleleaved evergreen-10.2215277777778	Temperate needleleaved evergreen	-10.2215	0	Temperate needleleaved evergreen	-10.2215	0	0
Temperate needleleaved evergreen-10.7201388888889	Temperate needleleaved evergreen	-10.7201	0	Temperate needleleaved evergreen	-10.7201	0	0
Temperate needleleaved evergreen-11.21875	Temperate needleleaved evergreen	-11.2188	0	Temperate needleleaved evergreen	-11.2188	0	0
Temperate needleleaved evergreen-11.7173611111111	Temperate needleleaved evergreen	-11.7174	0	Temperate needleleaved evergreen	-11.7174	0	0
Temperate needleleaved evergreen-12.2159722222222	Temperate needleleaved evergreen	-12.216	4.31036e-06	Temperate needleleaved evergreen	-12.216	0	-4.31036e-06
Temperate needleleaved evergreen-12.7145833333333	Temperate needleleaved evergreen	-12.7146	4.31036e-06	Temperate needleleaved evergreen	-12.7146	0	-4.31036e-06
Temperate needleleaved evergreen-13.2131944444444	Temperate needleleaved evergreen	-13.2132	2.99893e-09	Temperate needleleaved evergreen	-13.2132	0	-2.99893e-09
Temperate needleleaved evergreen-13.7118055555556	Temperate needleleaved evergreen	-13.7118	2.99893e-09	Temperate needleleaved evergreen	-13.7118	0	-2.99893e-09
Temperate needleleaved evergreen-14.2104166666667	Temperate needleleaved evergreen	-14.2104	0.000308732	Temperate needleleaved evergreen	-14.2104	9.44214e-06	-0.00029929
Temperate needleleaved evergreen-14.7090277777778	Temperate needleleaved evergreen	-14.709	0.000308732	Temperate needleleaved evergreen	-14.709	9.44214e-06	-0.00029929
Temperate needleleaved evergreen-15.2076388888889	Temperate needleleaved evergreen	-15.2076	0.000111533	Temperate needleleaved evergreen	-15.2076	0.000888114	0.000776581
Temperate needleleaved evergreen-15.70625	Temperate needleleaved evergreen	-15.7063	0.000111533	Temperate needleleaved evergreen	-15.7063	0.000888114	0.000776581
Temperate needleleaved evergreen-16.2048611111111	Temperate needleleaved evergreen	-16.2049	0.000689293	Temperate needleleaved evergreen	-16.2049	9.91277e-05	-0.000590165
Temperate needleleaved evergreen-16.7034722222222	Temperate needleleaved evergreen	-16.7035	0.000689293	Temperate needleleaved evergreen	-16.7035	9.91277e-05	-0.000590165
Temperate needleleaved evergreen-17.2020833333333	Temperate needleleaved evergreen	-17.2021	9.56141e-05	Temperate needleleaved evergreen	-17.2021	5.46417e-07	-9.50677e-05
Temperate needleleaved evergreen-17.7006944444445	Temperate needleleaved evergreen	-17.7007	9.56141e-05	Temperate needleleaved evergreen	-17.7007	5.46417e-07	-9.50677e-05
Temperate needleleaved evergreen-18.1993055555556	Temperate needleleaved evergreen	-18.1993	8.5908e-05	Temperate needleleaved evergreen	-18.1993	0	-8.5908e-05
Temperate needleleaved evergreen-18.6979166666667	Temperate needleleaved evergreen	-18.6979	8.5908e-05	Temperate needleleaved evergreen	-18.6979	0	-8.5908e-05
Temperate needleleaved evergreen-19.1965277777778	Temperate needleleaved evergreen	-19.1965	2.31748e-05	Temperate needleleaved evergreen	-19.1965	3.04221e-07	-2.28705e-05
Temperate needleleaved evergreen-19.6951388888889	Temperate needleleaved evergreen	-19.6951	2.31748e-05	Temperate needleleaved evergreen	-19.6951	3.04221e-07	-2.28705e-05
Temperate needleleaved evergreen-2.24375000000001	Temperate needleleaved evergreen	-2.24375	0	Temperate needleleaved evergreen	-2.24375	0	0
Temperate needleleaved evergreen-2.74236111111111	Temperate needleleaved evergreen	-2.74236	0	Temperate needleleaved evergreen	-2.74236	0	0
Temperate needleleaved evergreen-20.19375	Temperate needleleaved evergreen	-20.1937	3.09275e-06	Temperate needleleaved evergreen	-20.1937	6.71901e-07	-2.42085e-06
Temperate needleleaved evergreen-20.6923611111111	Temperate needleleaved evergreen	-20.6924	3.09275e-06	Temperate needleleaved evergreen	-20.6924	6.71901e-07	-2.42085e-06
Temperate needleleaved evergreen-21.1909722222222	Temperate needleleaved evergreen	-21.191	0.000125007	Temperate needleleaved evergreen	-21.191	2.02807e-06	-0.000122979
Temperate needleleaved evergreen-21.6895833333333	Temperate needleleaved evergreen	-21.6896	0.000125007	Temperate needleleaved evergreen	-21.6896	2.02807e-06	-0.000122979
Temperate needleleaved evergreen-22.1881944444444	Temperate needleleaved evergreen	-22.1882	0.000616043	Temperate needleleaved evergreen	-22.1882	0.000203634	-0.000412408
Temperate needleleaved evergreen-22.6868055555556	Temperate needleleaved evergreen	-22.6868	0.000616043	Temperate needleleaved evergreen	-22.6868	0.000203634	-0.000412408
Temperate needleleaved evergreen-23.1854166666667	Temperate needleleaved evergreen	-23.1854	0.0050182	Temperate needleleaved evergreen	-23.1854	0.00273961	-0.00227859
Temperate needleleaved evergreen-23.6840277777778	Temperate needleleaved evergreen	-23.684	0.0050182	Temperate needleleaved evergreen	-23.684	0.00273961	-0.00227859
Temperate needleleaved evergreen-24.1826388888889	Temperate needleleaved evergreen	-24.1826	1.80314e-07	Temperate needleleaved evergreen	-24.1826	1.09307e-06	9.12759e-07
Temperate needleleaved evergreen-24.68125	Temperate needleleaved evergreen	-24.6813	1.80314e-07	Temperate needleleaved evergreen	-24.6813	1.09307e-06	9.12759e-07
Temperate needleleaved evergreen-25.1798611111111	Temperate needleleaved evergreen	-25.1799	0.00207547	Temperate needleleaved evergreen	-25.1799	0.00641057	0.0043351
Temperate needleleaved evergreen-25.6784722222222	Temperate needleleaved evergreen	-25.6785	0.00207547	Temperate needleleaved evergreen	-25.6785	0.00641057	0.0043351
Temperate needleleaved evergreen-26.1770833333333	Temperate needleleaved evergreen	-26.1771	0.00292843	Temperate needleleaved evergreen	-26.1771	0.00728915	0.00436073
Temperate needleleaved evergreen-26.6756944444444	Temperate needleleaved evergreen	-26.6757	0.00292843	Temperate needleleaved evergreen	-26.6757	0.00728915	0.00436073
Temperate needleleaved evergreen-27.1743055555556	Temperate needleleaved evergreen	-27.1743	4.45708e-05	Temperate needleleaved evergreen	-27.1743	9.34094e-06	-3.52298e-05
Temperate needleleaved evergreen-27.6729166666667	Temperate needleleaved evergreen	-27.6729	4.45708e-05	Temperate needleleaved evergreen	-27.6729	9.34094e-06	-3.52298e-05
Temperate needleleaved evergreen-28.1715277777778	Temperate needleleaved evergreen	-28.1715	8.85736e-06	Temperate needleleaved evergreen	-28.1715	1.06992e-06	-7.78744e-06
Temperate needleleaved evergreen-28.6701388888889	Temperate needleleaved evergreen	-28.6701	8.85736e-06	Temperate needleleaved evergreen	-28.6701	1.06992e-06	-7.78744e-06
Temperate needleleaved evergreen-29.16875	Temperate needleleaved evergreen	-29.1687	3.23695e-05	Temperate needleleaved evergreen	-29.1687	3.89186e-06	-2.84776e-05
Temperate needleleaved evergreen-29.6673611111111	Temperate needleleaved evergreen	-29.6674	3.23695e-05	Temperate needleleaved evergreen	-29.6674	3.89186e-06	-2.84776e-05
Temperate needleleaved evergreen-3.24097222222223	Temperate needleleaved evergreen	-3.24097	0	Temperate needleleaved evergreen	-3.24097	0	0
Temperate needleleaved evergreen-3.73958333333333	Temperate needleleaved evergreen	-3.73958	0	Temperate needleleaved evergreen	-3.73958	0	0
Temperate needleleaved evergreen-30.1659722222222	Temperate needleleaved evergreen	-30.166	4.19738e-06	Temperate needleleaved evergreen	-30.166	7.40363e-06	3.20625e-06
Temperate needleleaved evergreen-30.6645833333333	Temperate needleleaved evergreen	-30.6646	4.19738e-06	Temperate needleleaved evergreen	-30.6646	7.40363e-06	3.20625e-06
Temperate needleleaved evergreen-31.1631944444444	Temperate needleleaved evergreen	-31.1632	1.24471e-05	Temperate needleleaved evergreen	-31.1632	1.23185e-05	-1.28618e-07
Temperate needleleaved evergreen-31.6618055555556	Temperate needleleaved evergreen	-31.6618	1.24471e-05	Temperate needleleaved evergreen	-31.6618	1.23185e-05	-1.28618e-07
Temperate needleleaved evergreen-32.1604166666667	Temperate needleleaved evergreen	-32.1604	0.000102227	Temperate needleleaved evergreen	-32.1604	0.000407294	0.000305067
Temperate needleleaved evergreen-32.6590277777778	Temperate needleleaved evergreen	-32.659	0.000102227	Temperate needleleaved evergreen	-32.659	0.000407294	0.000305067
Temperate needleleaved evergreen-33.1576388888889	Temperate needleleaved evergreen	-33.1576	0.000575242	Temperate needleleaved evergreen	-33.1576	0.000615494	4.02525e-05
Temperate needleleaved evergreen-33.65625	Temperate needleleaved evergreen	-33.6562	0.000575242	Temperate needleleaved evergreen	-33.6562	0.000615494	4.02525e-05
Temperate needleleaved evergreen-34.1548611111111	Temperate needleleaved evergreen	-34.1549	0.000757468	Temperate needleleaved evergreen	-34.1549	0.00130201	0.000544547
Temperate needleleaved evergreen-34.6534722222222	Temperate needleleaved evergreen	-34.6535	0.000757468	Temperate needleleaved evergreen	-34.6535	0.00130201	0.000544547
Temperate needleleaved evergreen-35.1520833333333	Temperate needleleaved evergreen	-35.1521	0.0186689	Temperate needleleaved evergreen	-35.1521	0.00335296	-0.0153159
Temperate needleleaved evergreen-35.6506944444444	Temperate needleleaved evergreen	-35.6507	0.0186689	Temperate needleleaved evergreen	-35.6507	0.00335296	-0.0153159
Temperate needleleaved evergreen-36.1493055555556	Temperate needleleaved evergreen	-36.1493	0.028329	Temperate needleleaved evergreen	-36.1493	0.0243242	-0.00400485
Temperate needleleaved evergreen-36.6479166666667	Temperate needleleaved evergreen	-36.6479	0.028329	Temperate needleleaved evergreen	-36.6479	0.0243242	-0.00400485
Temperate needleleaved evergreen-37.1465277777778	Temperate needleleaved evergreen	-37.1465	0.0328952	Temperate needleleaved evergreen	-37.1465	0.0186311	-0.0142641
Temperate needleleaved evergreen-37.6451388888889	Temperate needleleaved evergreen	-37.6451	0.0328952	Temperate needleleaved evergreen	-37.6451	0.0186311	-0.0142641
Temperate needleleaved evergreen-38.14375	Temperate needleleaved evergreen	-38.1437	0.0264034	Temperate needleleaved evergreen	-38.1437	0.0263137	-8.96877e-05
Temperate needleleaved evergreen-38.6423611111111	Temperate needleleaved evergreen	-38.6424	0.0264034	Temperate needleleaved evergreen	-38.6424	0.0263137	-8.96877e-05
Temperate needleleaved evergreen-39.1409722222222	Temperate needleleaved evergreen	-39.141	0.0430321	Temperate needleleaved evergreen	-39.141	0.0394339	-0.00359827
Temperate needleleaved evergreen-39.6395833333333	Temperate needleleaved evergreen	-39.6396	0.0430321	Temperate needleleaved evergreen	-39.6396	0.0394339	-0.00359827
Temperate needleleaved evergreen-4.23819444444445	Temperate needleleaved evergreen	-4.23819	0	Temperate needleleaved evergreen	-4.23819	0	0
Temperate needleleaved evergreen-4.73680555555556	Temperate needleleaved evergreen	-4.73681	0	Temperate needleleaved evergreen	-4.73681	0	0
Temperate needleleaved evergreen-40.1381944444445	Temperate needleleaved evergreen	-40.1382	0.0547135	Temperate needleleaved evergreen	-40.1382	0.0450034	-0.00971009
Temperate needleleaved evergreen-40.6368055555556	Temperate needleleaved evergreen	-40.6368	0.0547135	Temperate needleleaved evergreen	-40.6368	0.0450034	-0.00971009
Temperate needleleaved evergreen-41.1354166666667	Temperate needleleaved evergreen	-41.1354	0.10389	Temperate needleleaved evergreen	-41.1354	0.0879845	-0.0159051
Temperate needleleaved evergreen-41.6340277777778	Temperate needleleaved evergreen	-41.634	0.10389	Temperate needleleaved evergreen	-41.634	0.0879845	-0.0159051
Temperate needleleaved evergreen-42.1326388888889	Temperate needleleaved evergreen	-42.1326	0.121704	Temperate needleleaved evergreen	-42.1326	0.101481	-0.0202235
Temperate needleleaved evergreen-42.63125	Temperate needleleaved evergreen	-42.6312	0.121704	Temperate needleleaved evergreen	-42.6312	0.101481	-0.0202235
Temperate needleleaved evergreen-43.1298611111111	Temperate needleleaved evergreen	-43.1299	0.096205	Temperate needleleaved evergreen	-43.1299	0.10367	0.00746486
Temperate needleleaved evergreen-43.6284722222222	Temperate needleleaved evergreen	-43.6285	0.096205	Temperate needleleaved evergreen	-43.6285	0.10367	0.00746486
Temperate needleleaved evergreen-44.1270833333333	Temperate needleleaved evergreen	-44.1271	0.114478	Temperate needleleaved evergreen	-44.1271	0.133322	0.0188443
Temperate needleleaved evergreen-44.6256944444444	Temperate needleleaved evergreen	-44.6257	0.114478	Temperate needleleaved evergreen	-44.6257	0.133322	0.0188443
Temperate needleleaved evergreen-45.1243055555556	Temperate needleleaved evergreen	-45.1243	0.113687	Temperate needleleaved evergreen	-45.1243	0.138744	0.0250562
Temperate needleleaved evergreen-45.6229166666667	Temperate needleleaved evergreen	-45.6229	0.113687	Temperate needleleaved evergreen	-45.6229	0.138744	0.0250562
Temperate needleleaved evergreen-46.1215277777778	Temperate needleleaved evergreen	-46.1215	0.113837	Temperate needleleaved evergreen	-46.1215	0.0831398	-0.0306967
Temperate needleleaved evergreen-46.6201388888889	Temperate needleleaved evergreen	-46.6201	0.113837	Temperate needleleaved evergreen	-46.6201	0.0831398	-0.0306967
Temperate needleleaved evergreen-47.11875	Temperate needleleaved evergreen	-47.1188	0.0357783	Temperate needleleaved evergreen	-47.1188	0.0738726	0.0380943
Temperate needleleaved evergreen-47.6173611111111	Temperate needleleaved evergreen	-47.6174	0.0357783	Temperate needleleaved evergreen	-47.6174	0.0738726	0.0380943
Temperate needleleaved evergreen-48.1159722222222	Temperate needleleaved evergreen	-48.116	0.0481543	Temperate needleleaved evergreen	-48.116	0.0872414	0.0390871
Temperate needleleaved evergreen-48.6145833333333	Temperate needleleaved evergreen	-48.6146	0.0481543	Temperate needleleaved evergreen	-48.6146	0.0872414	0.0390871
Temperate needleleaved evergreen-49.1131944444444	Temperate needleleaved evergreen	-49.1132	0.0232541	Temperate needleleaved evergreen	-49.1132	0.048729	0.0254748
Temperate needleleaved evergreen-49.6118055555555	Temperate needleleaved evergreen	-49.6118	0.0232541	Temperate needleleaved evergreen	-49.6118	0.048729	0.0254748
Temperate needleleaved evergreen-5.23541666666667	Temperate needleleaved evergreen	-5.23542	0	Temperate needleleaved evergreen	-5.23542	0	0
Temperate needleleaved evergreen-5.73402777777778	Temperate needleleaved evergreen	-5.73403	0	Temperate needleleaved evergreen	-5.73403	0	0
Temperate needleleaved evergreen-50.1104166666667	Temperate needleleaved evergreen	-50.1104	0.117787	Temperate needleleaved evergreen	-50.1104	0.0871814	-0.0306054
Temperate needleleaved evergreen-50.6090277777778	Temperate needleleaved evergreen	-50.609	0.117787	Temperate needleleaved evergreen	-50.609	0.0871814	-0.0306054
Temperate needleleaved evergreen-51.1076388888889	Temperate needleleaved evergreen	-51.1076	0.0092791	Temperate needleleaved evergreen	-51.1076	0.0316767	0.0223976
Temperate needleleaved evergreen-51.60625	Temperate needleleaved evergreen	-51.6062	0.0092791	Temperate needleleaved evergreen	-51.6062	0.0316767	0.0223976
Temperate needleleaved evergreen-52.1048611111111	Temperate needleleaved evergreen	-52.1049	0.00677855	Temperate needleleaved evergreen	-52.1049	0.0729402	0.0661616
Temperate needleleaved evergreen-52.6034722222222	Temperate needleleaved evergreen	-52.6035	0.00677855	Temperate needleleaved evergreen	-52.6035	0.0729402	0.0661616
Temperate needleleaved evergreen-53.1020833333333	Temperate needleleaved evergreen	-53.1021	0.000418535	Temperate needleleaved evergreen	-53.1021	0.0374077	0.0369892
Temperate needleleaved evergreen-53.6006944444445	Temperate needleleaved evergreen	-53.6007	0.000418535	Temperate needleleaved evergreen	-53.6007	0.0374077	0.0369892
Temperate needleleaved evergreen-54.0993055555556	Temperate needleleaved evergreen	-54.0993	0	Temperate needleleaved evergreen	-54.0993	3.12773e-10	3.12773e-10
Temperate needleleaved evergreen-54.5979166666667	Temperate needleleaved evergreen	-54.5979	0	Temperate needleleaved evergreen	-54.5979	3.12773e-10	3.12773e-10
Temperate needleleaved evergreen-55.0965277777778	Temperate needleleaved evergreen	-55.0965	0	Temperate needleleaved evergreen	-55.0965	0	0
Temperate needleleaved evergreen-55.5951388888889	Temperate needleleaved evergreen	-55.5951	0	Temperate needleleaved evergreen	-55.5951	0	0
Temperate needleleaved evergreen-6.23263888888889	Temperate needleleaved evergreen	-6.23264	0	Temperate needleleaved evergreen	-6.23264	0	0
Temperate needleleaved evergreen-6.73125	Temperate needleleaved evergreen	-6.73125	0	Temperate needleleaved evergreen	-6.73125	0	0
Temperate needleleaved evergreen-7.22986111111111	Temperate needleleaved evergreen	-7.22986	0	Temperate needleleaved evergreen	-7.22986	0	0
Temperate needleleaved evergreen-7.72847222222222	Temperate needleleaved evergreen	-7.72847	0	Temperate needleleaved evergreen	-7.72847	0	0
Temperate needleleaved evergreen-8.22708333333334	Temperate needleleaved evergreen	-8.22708	0	Temperate needleleaved evergreen	-8.22708	0	0
Temperate needleleaved evergreen-8.72569444444444	Temperate needleleaved evergreen	-8.72569	0	Temperate needleleaved evergreen	-8.72569	0	0
Temperate needleleaved evergreen-9.22430555555556	Temperate needleleaved evergreen	-9.22431	0	Temperate needleleaved evergreen	-9.22431	0	0
Temperate needleleaved evergreen-9.72291666666666	Temperate needleleaved evergreen	-9.72292	0	Temperate needleleaved evergreen	-9.72292	0	0
Temperate needleleaved evergreen0.249305555555551	Temperate needleleaved evergreen	0.249306	0	Temperate needleleaved evergreen	0.249306	0	0
Temperate needleleaved evergreen0.747916666666669	Temperate needleleaved evergreen	0.747917	0	Temperate needleleaved evergreen	0.747917	0	0
Temperate needleleaved evergreen1.24652777777777	Temperate needleleaved evergreen	1.24653	0	Temperate needleleaved evergreen	1.24653	0	0
Temperate needleleaved evergreen1.74513888888889	Temperate needleleaved evergreen	1.74514	0	Temperate needleleaved evergreen	1.74514	0	0
Temperate needleleaved evergreen10.2215277777778	Temperate needleleaved evergreen	10.2215	0	Temperate needleleaved evergreen	10.2215	0	0
Temperate needleleaved evergreen10.7201388888889	Temperate needleleaved evergreen	10.7201	0	Temperate needleleaved evergreen	10.7201	0	0
Temperate needleleaved evergreen11.21875	Temperate needleleaved evergreen	11.2188	0	Temperate needleleaved evergreen	11.2188	0	0
Temperate needleleaved evergreen11.7173611111111	Temperate needleleaved evergreen	11.7174	0	Temperate needleleaved evergreen	11.7174	0	0
Temperate needleleaved evergreen12.2159722222222	Temperate needleleaved evergreen	12.216	0	Temperate needleleaved evergreen	12.216	0	0
Temperate needleleaved evergreen12.7145833333333	Temperate needleleaved evergreen	12.7146	0	Temperate needleleaved evergreen	12.7146	0	0
Temperate needleleaved evergreen13.2131944444444	Temperate needleleaved evergreen	13.2132	0	Temperate needleleaved evergreen	13.2132	0	0
Temperate needleleaved evergreen13.7118055555556	Temperate needleleaved evergreen	13.7118	0	Temperate needleleaved evergreen	13.7118	0	0
Temperate needleleaved evergreen14.2104166666667	Temperate needleleaved evergreen	14.2104	0	Temperate needleleaved evergreen	14.2104	0	0
Temperate needleleaved evergreen14.7090277777778	Temperate needleleaved evergreen	14.709	0	Temperate needleleaved evergreen	14.709	0	0
Temperate needleleaved evergreen15.2076388888889	Temperate needleleaved evergreen	15.2076	0	Temperate needleleaved evergreen	15.2076	0	0
Temperate needleleaved evergreen15.70625	Temperate needleleaved evergreen	15.7063	0	Temperate needleleaved evergreen	15.7063	0	0
Temperate needleleaved evergreen16.2048611111111	Temperate needleleaved evergreen	16.2049	0	Temperate needleleaved evergreen	16.2049	0	0
Temperate needleleaved evergreen16.7034722222222	Temperate needleleaved evergreen	16.7035	0	Temperate needleleaved evergreen	16.7035	0	0
Temperate needleleaved evergreen17.2020833333333	Temperate needleleaved evergreen	17.2021	0	Temperate needleleaved evergreen	17.2021	0	0
Temperate needleleaved evergreen17.7006944444444	Temperate needleleaved evergreen	17.7007	0	Temperate needleleaved evergreen	17.7007	0	0
Temperate needleleaved evergreen18.1993055555556	Temperate needleleaved evergreen	18.1993	0	Temperate needleleaved evergreen	18.1993	0	0
Temperate needleleaved evergreen18.6979166666667	Temperate needleleaved evergreen	18.6979	0	Temperate needleleaved evergreen	18.6979	0	0
Temperate needleleaved evergreen19.1965277777778	Temperate needleleaved evergreen	19.1965	0	Temperate needleleaved evergreen	19.1965	0	0
Temperate needleleaved evergreen19.6951388888889	Temperate needleleaved evergreen	19.6951	0	Temperate needleleaved evergreen	19.6951	0	0
Temperate needleleaved evergreen2.24375000000001	Temperate needleleaved evergreen	2.24375	0	Temperate needleleaved evergreen	2.24375	0	0
Temperate needleleaved evergreen2.74236111111111	Temperate needleleaved evergreen	2.74236	0	Temperate needleleaved evergreen	2.74236	0	0
Temperate needleleaved evergreen20.19375	Temperate needleleaved evergreen	20.1937	0	Temperate needleleaved evergreen	20.1937	0	0
Temperate needleleaved evergreen20.6923611111111	Temperate needleleaved evergreen	20.6924	0	Temperate needleleaved evergreen	20.6924	0	0
Temperate needleleaved evergreen21.1909722222222	Temperate needleleaved evergreen	21.191	0	Temperate needleleaved evergreen	21.191	0	0
Temperate needleleaved evergreen21.6895833333333	Temperate needleleaved evergreen	21.6896	0	Temperate needleleaved evergreen	21.6896	0	0
Temperate needleleaved evergreen22.1881944444444	Temperate needleleaved evergreen	22.1882	0	Temperate needleleaved evergreen	22.1882	0	0
Temperate needleleaved evergreen22.6868055555556	Temperate needleleaved evergreen	22.6868	0	Temperate needleleaved evergreen	22.6868	0	0
Temperate needleleaved evergreen23.1854166666667	Temperate needleleaved evergreen	23.1854	0	Temperate needleleaved evergreen	23.1854	0	0
Temperate needleleaved evergreen23.6840277777778	Temperate needleleaved evergreen	23.684	0	Temperate needleleaved evergreen	23.684	0	0
Temperate needleleaved evergreen24.1826388888889	Temperate needleleaved evergreen	24.1826	0	Temperate needleleaved evergreen	24.1826	0	0
Temperate needleleaved evergreen24.68125	Temperate needleleaved evergreen	24.6813	0	Temperate needleleaved evergreen	24.6813	0	0
Temperate needleleaved evergreen25.1798611111111	Temperate needleleaved evergreen	25.1799	3.10419e-11	Temperate needleleaved evergreen	25.1799	3.50517e-10	3.19475e-10
Temperate needleleaved evergreen25.6784722222222	Temperate needleleaved evergreen	25.6785	3.10419e-11	Temperate needleleaved evergreen	25.6785	3.50517e-10	3.19475e-10
Temperate needleleaved evergreen26.1770833333333	Temperate needleleaved evergreen	26.1771	0.0203508	Temperate needleleaved evergreen	26.1771	0.00625586	-0.0140949
Temperate needleleaved evergreen26.6756944444444	Temperate needleleaved evergreen	26.6757	0.0203508	Temperate needleleaved evergreen	26.6757	0.00625586	-0.0140949
Temperate needleleaved evergreen27.1743055555556	Temperate needleleaved evergreen	27.1743	0.0602325	Temperate needleleaved evergreen	27.1743	0.0490268	-0.0112057
Temperate needleleaved evergreen27.6729166666667	Temperate needleleaved evergreen	27.6729	0.0602325	Temperate needleleaved evergreen	27.6729	0.0490268	-0.0112057
Temperate needleleaved evergreen28.1715277777778	Temperate needleleaved evergreen	28.1715	0.0427534	Temperate needleleaved evergreen	28.1715	0.0269192	-0.0158342
Temperate needleleaved evergreen28.6701388888889	Temperate needleleaved evergreen	28.6701	0.0427534	Temperate needleleaved evergreen	28.6701	0.0269192	-0.0158342
Temperate needleleaved evergreen29.16875	Temperate needleleaved evergreen	29.1687	0.0409031	Temperate needleleaved evergreen	29.1687	0.0347195	-0.00618362
Temperate needleleaved evergreen29.6673611111111	Temperate needleleaved evergreen	29.6674	0.0409031	Temperate needleleaved evergreen	29.6674	0.0347195	-0.00618362
Temperate needleleaved evergreen3.24097222222223	Temperate needleleaved evergreen	3.24097	0	Temperate needleleaved evergreen	3.24097	0	0
Temperate needleleaved evergreen3.73958333333333	Temperate needleleaved evergreen	3.73958	0	Temperate needleleaved evergreen	3.73958	0	0
Temperate needleleaved evergreen30.1659722222222	Temperate needleleaved evergreen	30.166	0.0287751	Temperate needleleaved evergreen	30.166	0.026826	-0.00194912
Temperate needleleaved evergreen30.6645833333333	Temperate needleleaved evergreen	30.6646	0.0287751	Temperate needleleaved evergreen	30.6646	0.026826	-0.00194912
Temperate needleleaved evergreen31.1631944444444	Temperate needleleaved evergreen	31.1632	0.0404639	Temperate needleleaved evergreen	31.1632	0.0379394	-0.00252447
Temperate needleleaved evergreen31.6618055555556	Temperate needleleaved evergreen	31.6618	0.0404639	Temperate needleleaved evergreen	31.6618	0.0379394	-0.00252447
Temperate needleleaved evergreen32.1604166666667	Temperate needleleaved evergreen	32.1604	0.0455927	Temperate needleleaved evergreen	32.1604	0.0404502	-0.00514249
Temperate needleleaved evergreen32.6590277777778	Temperate needleleaved evergreen	32.659	0.0455927	Temperate needleleaved evergreen	32.659	0.0404502	-0.00514249
Temperate needleleaved evergreen33.1576388888889	Temperate needleleaved evergreen	33.1576	0.0687915	Temperate needleleaved evergreen	33.1576	0.0605952	-0.00819633
Temperate needleleaved evergreen33.65625	Temperate needleleaved evergreen	33.6562	0.0687915	Temperate needleleaved evergreen	33.6562	0.0605952	-0.00819633
Temperate needleleaved evergreen34.1548611111111	Temperate needleleaved evergreen	34.1549	0.083576	Temperate needleleaved evergreen	34.1549	0.0719477	-0.0116284
Temperate needleleaved evergreen34.6534722222222	Temperate needleleaved evergreen	34.6535	0.083576	Temperate needleleaved evergreen	34.6535	0.0719477	-0.0116284
Temperate needleleaved evergreen35.1520833333333	Temperate needleleaved evergreen	35.1521	0.0967376	Temperate needleleaved evergreen	35.1521	0.0986534	0.00191574
Temperate needleleaved evergreen35.6506944444444	Temperate needleleaved evergreen	35.6507	0.0967376	Temperate needleleaved evergreen	35.6507	0.0986534	0.00191574
Temperate needleleaved evergreen36.1493055555556	Temperate needleleaved evergreen	36.1493	0.100118	Temperate needleleaved evergreen	36.1493	0.0973646	-0.00275343
Temperate needleleaved evergreen36.6479166666667	Temperate needleleaved evergreen	36.6479	0.100118	Temperate needleleaved evergreen	36.6479	0.0973646	-0.00275343
Temperate needleleaved evergreen37.1465277777778	Temperate needleleaved evergreen	37.1465	0.116361	Temperate needleleaved evergreen	37.1465	0.117298	0.000936157
Temperate needleleaved evergreen37.6451388888889	Temperate needleleaved evergreen	37.6451	0.116361	Temperate needleleaved evergreen	37.6451	0.117298	0.000936157
Temperate needleleaved evergreen38.14375	Temperate needleleaved evergreen	38.1437	0.0975009	Temperate needleleaved evergreen	38.1437	0.103714	0.00621283
Temperate needleleaved evergreen38.6423611111111	Temperate needleleaved evergreen	38.6424	0.0975009	Temperate needleleaved evergreen	38.6424	0.103714	0.00621283
Temperate needleleaved evergreen39.1409722222222	Temperate needleleaved evergreen	39.141	0.0900161	Temperate needleleaved evergreen	39.141	0.0924991	0.00248298
Temperate needleleaved evergreen39.6395833333333	Temperate needleleaved evergreen	39.6396	0.0900161	Temperate needleleaved evergreen	39.6396	0.0924991	0.00248298
Temperate needleleaved evergreen4.23819444444445	Temperate needleleaved evergreen	4.23819	0	Temperate needleleaved evergreen	4.23819	0	0
Temperate needleleaved evergreen4.73680555555555	Temperate needleleaved evergreen	4.73681	0	Temperate needleleaved evergreen	4.73681	0	0
Temperate needleleaved evergreen40.1381944444444	Temperate needleleaved evergreen	40.1382	0.115034	Temperate needleleaved evergreen	40.1382	0.114532	-0.000501973
Temperate needleleaved evergreen40.6368055555556	Temperate needleleaved evergreen	40.6368	0.115034	Temperate needleleaved evergreen	40.6368	0.114532	-0.000501973
Temperate needleleaved evergreen41.1354166666667	Temperate needleleaved evergreen	41.1354	0.154272	Temperate needleleaved evergreen	41.1354	0.156505	0.00223275
Temperate needleleaved evergreen41.6340277777778	Temperate needleleaved evergreen	41.634	0.154272	Temperate needleleaved evergreen	41.634	0.156505	0.00223275
Temperate needleleaved evergreen42.1326388888889	Temperate needleleaved evergreen	42.1326	0.161615	Temperate needleleaved evergreen	42.1326	0.166711	0.00509596
Temperate needleleaved evergreen42.63125	Temperate needleleaved evergreen	42.6313	0.161615	Temperate needleleaved evergreen	42.6313	0.166711	0.00509596
Temperate needleleaved evergreen43.1298611111111	Temperate needleleaved evergreen	43.1299	0.148312	Temperate needleleaved evergreen	43.1299	0.165709	0.0173971
Temperate needleleaved evergreen43.6284722222222	Temperate needleleaved evergreen	43.6285	0.148312	Temperate needleleaved evergreen	43.6285	0.165709	0.0173971
Temperate needleleaved evergreen44.1270833333333	Temperate needleleaved evergreen	44.1271	0.168342	Temperate needleleaved evergreen	44.1271	0.184352	0.0160101
Temperate needleleaved evergreen44.6256944444444	Temperate needleleaved evergreen	44.6257	0.168342	Temperate needleleaved evergreen	44.6257	0.184352	0.0160101
Temperate needleleaved evergreen45.1243055555556	Temperate needleleaved evergreen	45.1243	0.129821	Temperate needleleaved evergreen	45.1243	0.153721	0.0239
Temperate needleleaved evergreen45.6229166666667	Temperate needleleaved evergreen	45.6229	0.129821	Temperate needleleaved evergreen	45.6229	0.153721	0.0239
Temperate needleleaved evergreen46.1215277777778	Temperate needleleaved evergreen	46.1215	0.104893	Temperate needleleaved evergreen	46.1215	0.118462	0.0135691
Temperate needleleaved evergreen46.6201388888889	Temperate needleleaved evergreen	46.6201	0.104893	Temperate needleleaved evergreen	46.6201	0.118462	0.0135691
Temperate needleleaved evergreen47.11875	Temperate needleleaved evergreen	47.1187	0.12181	Temperate needleleaved evergreen	47.1187	0.131954	0.0101447
Temperate needleleaved evergreen47.6173611111111	Temperate needleleaved evergreen	47.6174	0.12181	Temperate needleleaved evergreen	47.6174	0.131954	0.0101447
Temperate needleleaved evergreen48.1159722222222	Temperate needleleaved evergreen	48.116	0.111657	Temperate needleleaved evergreen	48.116	0.123862	0.0122052
Temperate needleleaved evergreen48.6145833333333	Temperate needleleaved evergreen	48.6146	0.111657	Temperate needleleaved evergreen	48.6146	0.123862	0.0122052
Temperate needleleaved evergreen49.1131944444444	Temperate needleleaved evergreen	49.1132	0.0994133	Temperate needleleaved evergreen	49.1132	0.119951	0.020538
Temperate needleleaved evergreen49.6118055555556	Temperate needleleaved evergreen	49.6118	0.0994133	Temperate needleleaved evergreen	49.6118	0.119951	0.020538
Temperate needleleaved evergreen5.23541666666667	Temperate needleleaved evergreen	5.23542	0	Temperate needleleaved evergreen	5.23542	0	0
Temperate needleleaved evergreen5.73402777777778	Temperate needleleaved evergreen	5.73403	0	Temperate needleleaved evergreen	5.73403	0	0
Temperate needleleaved evergreen50.1104166666667	Temperate needleleaved evergreen	50.1104	0.0911043	Temperate needleleaved evergreen	50.1104	0.113895	0.0227906
Temperate needleleaved evergreen50.6090277777778	Temperate needleleaved evergreen	50.609	0.0911043	Temperate needleleaved evergreen	50.609	0.113895	0.0227906
Temperate needleleaved evergreen51.1076388888889	Temperate needleleaved evergreen	51.1076	0.092581	Temperate needleleaved evergreen	51.1076	0.0996133	0.00703232
Temperate needleleaved evergreen51.60625	Temperate needleleaved evergreen	51.6063	0.092581	Temperate needleleaved evergreen	51.6063	0.0996133	0.00703232
Temperate needleleaved evergreen52.1048611111111	Temperate needleleaved evergreen	52.1049	0.0881166	Temperate needleleaved evergreen	52.1049	0.0967397	0.00862305
Temperate needleleaved evergreen52.6034722222222	Temperate needleleaved evergreen	52.6035	0.0881166	Temperate needleleaved evergreen	52.6035	0.0967397	0.00862305
Temperate needleleaved evergreen53.1020833333333	Temperate needleleaved evergreen	53.1021	0.084182	Temperate needleleaved evergreen	53.1021	0.0981323	0.0139503
Temperate needleleaved evergreen53.6006944444444	Temperate needleleaved evergreen	53.6007	0.084182	Temperate needleleaved evergreen	53.6007	0.0981323	0.0139503
Temperate needleleaved evergreen54.0993055555556	Temperate needleleaved evergreen	54.0993	0.0893527	Temperate needleleaved evergreen	54.0993	0.102621	0.0132685
Temperate needleleaved evergreen54.5979166666667	Temperate needleleaved evergreen	54.5979	0.0893527	Temperate needleleaved evergreen	54.5979	0.102621	0.0132685
Temperate needleleaved evergreen55.0965277777778	Temperate needleleaved evergreen	55.0965	0.0743885	Temperate needleleaved evergreen	55.0965	0.0941774	0.0197888
Temperate needleleaved evergreen55.5951388888889	Temperate needleleaved evergreen	55.5951	0.0743885	Temperate needleleaved evergreen	55.5951	0.0941774	0.0197888
Temperate needleleaved evergreen56.09375	Temperate needleleaved evergreen	56.0938	0.0749395	Temperate needleleaved evergreen	56.0938	0.0945436	0.0196041
Temperate needleleaved evergreen56.5923611111111	Temperate needleleaved evergreen	56.5924	0.0749395	Temperate needleleaved evergreen	56.5924	0.0945436	0.0196041
Temperate needleleaved evergreen57.0909722222222	Temperate needleleaved evergreen	57.091	0.0918195	Temperate needleleaved evergreen	57.091	0.0985258	0.00670624
Temperate needleleaved evergreen57.5895833333333	Temperate needleleaved evergreen	57.5896	0.0918195	Temperate needleleaved evergreen	57.5896	0.0985258	0.00670624
Temperate needleleaved evergreen58.0881944444444	Temperate needleleaved evergreen	58.0882	0.0897672	Temperate needleleaved evergreen	58.0882	0.110902	0.0211345
Temperate needleleaved evergreen58.5868055555556	Temperate needleleaved evergreen	58.5868	0.0897672	Temperate needleleaved evergreen	58.5868	0.110902	0.0211345
Temperate needleleaved evergreen59.0854166666667	Temperate needleleaved evergreen	59.0854	0.0793105	Temperate needleleaved evergreen	59.0854	0.0998382	0.0205276
Temperate needleleaved evergreen59.5840277777778	Temperate needleleaved evergreen	59.584	0.0793105	Temperate needleleaved evergreen	59.584	0.0998382	0.0205276
Temperate needleleaved evergreen6.23263888888889	Temperate needleleaved evergreen	6.23264	0	Temperate needleleaved evergreen	6.23264	0	0
Temperate needleleaved evergreen6.73125	Temperate needleleaved evergreen	6.73125	0	Temperate needleleaved evergreen	6.73125	0	0
Temperate needleleaved evergreen60.0826388888889	Temperate needleleaved evergreen	60.0826	0.0541298	Temperate needleleaved evergreen	60.0826	0.0673464	0.0132165
Temperate needleleaved evergreen60.58125	Temperate needleleaved evergreen	60.5812	0.0541298	Temperate needleleaved evergreen	60.5812	0.0673464	0.0132165
Temperate needleleaved evergreen61.0798611111111	Temperate needleleaved evergreen	61.0799	0.0166802	Temperate needleleaved evergreen	61.0799	0.0252006	0.00852045
Temperate needleleaved evergreen61.5784722222222	Temperate needleleaved evergreen	61.5785	0.0166802	Temperate needleleaved evergreen	61.5785	0.0252006	0.00852045
Temperate needleleaved evergreen62.0770833333333	Temperate needleleaved evergreen	62.0771	0.00898227	Temperate needleleaved evergreen	62.0771	0.0151045	0.00612223
Temperate needleleaved evergreen62.5756944444444	Temperate needleleaved evergreen	62.5757	0.00898227	Temperate needleleaved evergreen	62.5757	0.0151045	0.00612223
Temperate needleleaved evergreen63.0743055555556	Temperate needleleaved evergreen	63.0743	0.00651595	Temperate needleleaved evergreen	63.0743	0.0134314	0.00691545
Temperate needleleaved evergreen63.5729166666667	Temperate needleleaved evergreen	63.5729	0.00651595	Temperate needleleaved evergreen	63.5729	0.0134314	0.00691545
Temperate needleleaved evergreen64.0715277777778	Temperate needleleaved evergreen	64.0715	0.00677453	Temperate needleleaved evergreen	64.0715	0.0143861	0.00761157
Temperate needleleaved evergreen64.5701388888889	Temperate needleleaved evergreen	64.5701	0.00677453	Temperate needleleaved evergreen	64.5701	0.0143861	0.00761157
Temperate needleleaved evergreen65.06875	Temperate needleleaved evergreen	65.0687	0.00439905	Temperate needleleaved evergreen	65.0687	0.0131155	0.00871644
Temperate needleleaved evergreen65.5673611111111	Temperate needleleaved evergreen	65.5674	0.00439905	Temperate needleleaved evergreen	65.5674	0.0131155	0.00871644
Temperate needleleaved evergreen66.0659722222222	Temperate needleleaved evergreen	66.066	0.00473638	Temperate needleleaved evergreen	66.066	0.0132154	0.00847901
Temperate needleleaved evergreen66.5645833333333	Temperate needleleaved evergreen	66.5646	0.00473638	Temperate needleleaved evergreen	66.5646	0.0132154	0.00847901
Temperate needleleaved evergreen67.0631944444444	Temperate needleleaved evergreen	67.0632	0.00135503	Temperate needleleaved evergreen	67.0632	0.00424585	0.00289082
Temperate needleleaved evergreen67.5618055555556	Temperate needleleaved evergreen	67.5618	0.00135503	Temperate needleleaved evergreen	67.5618	0.00424585	0.00289082
Temperate needleleaved evergreen68.0604166666667	Temperate needleleaved evergreen	68.0604	0.000653143	Temperate needleleaved evergreen	68.0604	0.00161437	0.000961227
Temperate needleleaved evergreen68.5590277777778	Temperate needleleaved evergreen	68.559	0.000653143	Temperate needleleaved evergreen	68.559	0.00161437	0.000961227
Temperate needleleaved evergreen69.0576388888889	Temperate needleleaved evergreen	69.0576	0.000311383	Temperate needleleaved evergreen	69.0576	0.000518879	0.000207496
Temperate needleleaved evergreen69.55625	Temperate needleleaved evergreen	69.5563	0.000311383	Temperate needleleaved evergreen	69.5563	0.000518879	0.000207496
Temperate needleleaved evergreen7.22986111111111	Temperate needleleaved evergreen	7.22986	0	Temperate needleleaved evergreen	7.22986	0	0
Temperate needleleaved evergreen7.72847222222222	Temperate needleleaved evergreen	7.72847	0	Temperate needleleaved evergreen	7.72847	0	0
Temperate needleleaved evergreen70.0548611111111	Temperate needleleaved evergreen	70.0549	0.000168946	Temperate needleleaved evergreen	70.0549	0.000262434	9.34878e-05
Temperate needleleaved evergreen70.5534722222222	Temperate needleleaved evergreen	70.5535	0.000168946	Temperate needleleaved evergreen	70.5535	0.000262434	9.34878e-05
Temperate needleleaved evergreen71.0520833333333	Temperate needleleaved evergreen	71.0521	7.80416e-05	Temperate needleleaved evergreen	71.0521	8.93928e-05	1.13512e-05
Temperate needleleaved evergreen71.5506944444444	Temperate needleleaved evergreen	71.5507	7.80416e-05	Temperate needleleaved evergreen	71.5507	8.93928e-05	1.13512e-05
Temperate needleleaved evergreen72.0493055555555	Temperate needleleaved evergreen	72.0493	6.67527e-05	Temperate needleleaved evergreen	72.0493	5.71212e-05	-9.63147e-06
Temperate needleleaved evergreen72.5479166666667	Temperate needleleaved evergreen	72.5479	6.67527e-05	Temperate needleleaved evergreen	72.5479	5.71212e-05	-9.63147e-06
Temperate needleleaved evergreen73.0465277777778	Temperate needleleaved evergreen	73.0465	4.57447e-05	Temperate needleleaved evergreen	73.0465	4.35602e-05	-2.18448e-06
Temperate needleleaved evergreen73.5451388888889	Temperate needleleaved evergreen	73.5451	4.57447e-05	Temperate needleleaved evergreen	73.5451	4.35602e-05	-2.18448e-06
Temperate needleleaved evergreen74.04375	Temperate needleleaved evergreen	74.0438	1.63978e-05	Temperate needleleaved evergreen	74.0438	1.91753e-05	2.77747e-06
Temperate needleleaved evergreen74.5423611111111	Temperate needleleaved evergreen	74.5424	1.63978e-05	Temperate needleleaved evergreen	74.5424	1.91753e-05	2.77747e-06
Temperate needleleaved evergreen75.0409722222222	Temperate needleleaved evergreen	75.041	3.82229e-06	Temperate needleleaved evergreen	75.041	8.96947e-06	5.14718e-06
Temperate needleleaved evergreen75.5395833333333	Temperate needleleaved evergreen	75.5396	3.82229e-06	Temperate needleleaved evergreen	75.5396	8.96947e-06	5.14718e-06
Temperate needleleaved evergreen76.0381944444444	Temperate needleleaved evergreen	76.0382	1.43958e-06	Temperate needleleaved evergreen	76.0382	2.91584e-06	1.47626e-06
Temperate needleleaved evergreen76.5368055555556	Temperate needleleaved evergreen	76.5368	1.43958e-06	Temperate needleleaved evergreen	76.5368	2.91584e-06	1.47626e-06
Temperate needleleaved evergreen77.0354166666667	Temperate needleleaved evergreen	77.0354	1.65046e-08	Temperate needleleaved evergreen	77.0354	8.99975e-10	-1.56046e-08
Temperate needleleaved evergreen77.5340277777778	Temperate needleleaved evergreen	77.534	1.65046e-08	Temperate needleleaved evergreen	77.534	8.99975e-10	-1.56046e-08
Temperate needleleaved evergreen78.0326388888889	Temperate needleleaved evergreen	78.0326	4.8971e-12	Temperate needleleaved evergreen	78.0326	1.53585e-10	1.48688e-10
Temperate needleleaved evergreen78.53125	Temperate needleleaved evergreen	78.5312	4.8971e-12	Temperate needleleaved evergreen	78.5312	1.53585e-10	1.48688e-10
Temperate needleleaved evergreen79.0298611111111	Temperate needleleaved evergreen	79.0299	0	Temperate needleleaved evergreen	79.0299	9.20605e-11	9.20605e-11
Temperate needleleaved evergreen79.5284722222222	Temperate needleleaved evergreen	79.5285	0	Temperate needleleaved evergreen	79.5285	9.20605e-11	9.20605e-11
Temperate needleleaved evergreen8.22708333333333	Temperate needleleaved evergreen	8.22708	0	Temperate needleleaved evergreen	8.22708	0	0
Temperate needleleaved evergreen8.72569444444444	Temperate needleleaved evergreen	8.72569	0	Temperate needleleaved evergreen	8.72569	0	0
Temperate needleleaved evergreen80.0270833333333	Temperate needleleaved evergreen	80.0271	0	Temperate needleleaved evergreen	80.0271	8.57005e-11	8.57005e-11
Temperate needleleaved evergreen80.5256944444444	Temperate needleleaved evergreen	80.5257	0	Temperate needleleaved evergreen	80.5257	8.57005e-11	8.57005e-11
Temperate needleleaved evergreen81.0243055555556	Temperate needleleaved evergreen	81.0243	0	Temperate needleleaved evergreen	81.0243	0	0
Temperate needleleaved evergreen81.5229166666667	Temperate needleleaved evergreen	81.5229	0	Temperate needleleaved evergreen	81.5229	0	0
Temperate needleleaved evergreen82.0215277777778	Temperate needleleaved evergreen	82.0215	0	Temperate needleleaved evergreen	82.0215	0	0
Temperate needleleaved evergreen82.5201388888889	Temperate needleleaved evergreen	82.5201	0	Temperate needleleaved evergreen	82.5201	0	0
Temperate needleleaved evergreen83.01875	Temperate needleleaved evergreen	83.0187	0	Temperate needleleaved evergreen	83.0187	0	0
Temperate needleleaved evergreen83.5173611111111	Temperate needleleaved evergreen	83.5174	0	Temperate needleleaved evergreen	83.5174	0	0
Temperate needleleaved evergreen9.22430555555556	Temperate needleleaved evergreen	9.22431	0	Temperate needleleaved evergreen	9.22431	0	0
Temperate needleleaved evergreen9.72291666666666	Temperate needleleaved evergreen	9.72292	0	Temperate needleleaved evergreen	9.72292	0	0
Tropical broadleaved evergreen-0.249305555555551	Tropical broadleaved evergreen	-0.249306	0.327371	Tropical broadleaved evergreen	-0.249306	0.377481	0.0501103
Tropical broadleaved evergreen-0.747916666666669	Tropical broadleaved evergreen	-0.747917	0.327371	Tropical broadleaved evergreen	-0.747917	0.377481	0.0501103
Tropical broadleaved evergreen-1.24652777777779	Tropical broadleaved evergreen	-1.24653	0.350194	Tropical broadleaved evergreen	-1.24653	0.426645	0.0764502
Tropical broadleaved evergreen-1.74513888888889	Tropical broadleaved evergreen	-1.74514	0.350194	Tropical broadleaved evergreen	-1.74514	0.426645	0.0764502
Tropical broadleaved evergreen-10.2215277777778	Tropical broadleaved evergreen	-10.2215	0.289458	Tropical broadleaved evergreen	-10.2215	0.270693	-0.0187644
Tropical broadleaved evergreen-10.7201388888889	Tropical broadleaved evergreen	-10.7201	0.289458	Tropical broadleaved evergreen	-10.7201	0.270693	-0.0187644
Tropical broadleaved evergreen-11.21875	Tropical broadleaved evergreen	-11.2188	0.261547	Tropical broadleaved evergreen	-11.2188	0.252673	-0.00887388
Tropical broadleaved evergreen-11.7173611111111	Tropical broadleaved evergreen	-11.7174	0.261547	Tropical broadleaved evergreen	-11.7174	0.252673	-0.00887388
Tropical broadleaved evergreen-12.2159722222222	Tropical broadleaved evergreen	-12.216	0.18739	Tropical broadleaved evergreen	-12.216	0.187606	0.000216656
Tropical broadleaved evergreen-12.7145833333333	Tropical broadleaved evergreen	-12.7146	0.18739	Tropical broadleaved evergreen	-12.7146	0.187606	0.000216656
Tropical broadleaved evergreen-13.2131944444444	Tropical broadleaved evergreen	-13.2132	0.125947	Tropical broadleaved evergreen	-13.2132	0.12889	0.00294262
Tropical broadleaved evergreen-13.7118055555556	Tropical broadleaved evergreen	-13.7118	0.125947	Tropical broadleaved evergreen	-13.7118	0.12889	0.00294262
Tropical broadleaved evergreen-14.2104166666667	Tropical broadleaved evergreen	-14.2104	0.138492	Tropical broadleaved evergreen	-14.2104	0.13852	2.74728e-05
Tropical broadleaved evergreen-14.7090277777778	Tropical broadleaved evergreen	-14.709	0.138492	Tropical broadleaved evergreen	-14.709	0.13852	2.74728e-05
Tropical broadleaved evergreen-15.2076388888889	Tropical broadleaved evergreen	-15.2076	0.0968863	Tropical broadleaved evergreen	-15.2076	0.0845736	-0.0123127
Tropical broadleaved evergreen-15.70625	Tropical broadleaved evergreen	-15.7063	0.0968863	Tropical broadleaved evergreen	-15.7063	0.0845736	-0.0123127
Tropical broadleaved evergreen-16.2048611111111	Tropical broadleaved evergreen	-16.2049	0.150661	Tropical broadleaved evergreen	-16.2049	0.137256	-0.013405
Tropical broadleaved evergreen-16.7034722222222	Tropical broadleaved evergreen	-16.7035	0.150661	Tropical broadleaved evergreen	-16.7035	0.137256	-0.013405
Tropical broadleaved evergreen-17.2020833333333	Tropical broadleaved evergreen	-17.2021	0.0772898	Tropical broadleaved evergreen	-17.2021	0.0716055	-0.0056843
Tropical broadleaved evergreen-17.7006944444445	Tropical broadleaved evergreen	-17.7007	0.0772898	Tropical broadleaved evergreen	-17.7007	0.0716055	-0.0056843
Tropical broadleaved evergreen-18.1993055555556	Tropical broadleaved evergreen	-18.1993	0.123652	Tropical broadleaved evergreen	-18.1993	0.120777	-0.00287539
Tropical broadleaved evergreen-18.6979166666667	Tropical broadleaved evergreen	-18.6979	0.123652	Tropical broadleaved evergreen	-18.6979	0.120777	-0.00287539
Tropical broadleaved evergreen-19.1965277777778	Tropical broadleaved evergreen	-19.1965	0.100411	Tropical broadleaved evergreen	-19.1965	0.0974368	-0.00297392
Tropical broadleaved evergreen-19.6951388888889	Tropical broadleaved evergreen	-19.6951	0.100411	Tropical broadleaved evergreen	-19.6951	0.0974368	-0.00297392
Tropical broadleaved evergreen-2.24375000000001	Tropical broadleaved evergreen	-2.24375	0.309971	Tropical broadleaved evergreen	-2.24375	0.366492	0.0565211
Tropical broadleaved evergreen-2.74236111111111	Tropical broadleaved evergreen	-2.74236	0.309971	Tropical broadleaved evergreen	-2.74236	0.366492	0.0565211
Tropical broadleaved evergreen-20.19375	Tropical broadleaved evergreen	-20.1937	0.102726	Tropical broadleaved evergreen	-20.1937	0.102192	-0.000534398
Tropical broadleaved evergreen-20.6923611111111	Tropical broadleaved evergreen	-20.6924	0.102726	Tropical broadleaved evergreen	-20.6924	0.102192	-0.000534398
Tropical broadleaved evergreen-21.1909722222222	Tropical broadleaved evergreen	-21.191	0.0909163	Tropical broadleaved evergreen	-21.191	0.0949088	0.00399248
Tropical broadleaved evergreen-21.6895833333333	Tropical broadleaved evergreen	-21.6896	0.0909163	Tropical broadleaved evergreen	-21.6896	0.0949088	0.00399248
Tropical broadleaved evergreen-22.1881944444444	Tropical broadleaved evergreen	-22.1882	0.0448386	Tropical broadleaved evergreen	-22.1882	0.0495395	0.0047009
Tropical broadleaved evergreen-22.6868055555556	Tropical broadleaved evergreen	-22.6868	0.0448386	Tropical broadleaved evergreen	-22.6868	0.0495395	0.0047009
Tropical broadleaved evergreen-23.1854166666667	Tropical broadleaved evergreen	-23.1854	0.0289996	Tropical broadleaved evergreen	-23.1854	0.0308428	0.00184321
Tropical broadleaved evergreen-23.6840277777778	Tropical broadleaved evergreen	-23.684	0.0289996	Tropical broadleaved evergreen	-23.684	0.0308428	0.00184321
Tropical broadleaved evergreen-24.1826388888889	Tropical broadleaved evergreen	-24.1826	0.0257982	Tropical broadleaved evergreen	-24.1826	0.0265825	0.000784294
Tropical broadleaved evergreen-24.68125	Tropical broadleaved evergreen	-24.6813	0.0257982	Tropical broadleaved evergreen	-24.6813	0.0265825	0.000784294
Tropical broadleaved evergreen-25.1798611111111	Tropical broadleaved evergreen	-25.1799	0.0303845	Tropical broadleaved evergreen	-25.1799	0.030596	0.000211526
Tropical broadleaved evergreen-25.6784722222222	Tropical broadleaved evergreen	-25.6785	0.0303845	Tropical broadleaved evergreen	-25.6785	0.030596	0.000211526
Tropical broadleaved evergreen-26.1770833333333	Tropical broadleaved evergreen	-26.1771	0.0126934	Tropical broadleaved evergreen	-26.1771	0.0174398	0.00474643
[truncated: 801 more rows]
