# Supplementary material for: Unequal climate impacts on global values of natural capital
Source: Nature. 2023 Dec 18;625(7996):722–7. doi: 10.1038/s41586-023-06769-z (PMC10808060; doi:10.1038/s41586-023-06769-z)
Supplement: Supplementary file 11 — Source Data Extended Data Fig. 6 [file 41586_2023_6769_MOESM11_ESM.xlsx]

## Sheet: PanelA
Benefits	Biome	Type
0.000644618	brevdtt	Non-market
0.267472	brevdttht	Non-market
0.0418923	brevstdit	Non-market
0.179841	brevtewms	Non-market
0.383176	brevtrt	Non-market
2.16948	brevxs	Non-market
17.1166	brrgtrt	Non-market
0.0558147	brsutewms	Non-market
9.3029e-06	brsutewmt	Non-market
0.119042	c3dh	Non-market
0.159331	c3hh	Non-market
0.421007	c4h	Non-market
0.0321856	ndevstdit	Non-market
0.000351078	ndevtedttht	Non-market
0.000208946	ndsustswt	Non-market
13.6643	sds	Non-market
1.00317	trs	Non-market
0.000597062	brevdtt	Non-market
0.266112	brevdttht	Non-market
0.0671524	brevstdit	Non-market
0.17434	brevtewms	Non-market
0.428948	brevtrt	Non-market
2.23934	brevxs	Non-market
17.1766	brrgtrt	Non-market
0.0516717	brsutewms	Non-market
9.16312e-06	brsutewmt	Non-market
0.143864	c3dh	Non-market
0.146818	c3hh	Non-market
0.475089	c4h	Non-market
0.0495038	ndevstdit	Non-market
0.000344988	ndevtedttht	Non-market
0.000257151	ndsustswt	Non-market
13.7161	sds	Non-market
0.979469	trs	Non-market
7.16246e-06	brevdtt	Non-market
0.00674155	brevdttht	Non-market
0.0305206	brevstdit	Non-market
0.204754	brevtewms	Non-market
0.213168	brevtrt	Non-market
2.54651	brevxs	Non-market
17.9067	brrgtrt	Non-market
0.0186226	brsutewms	Non-market
1.27036e-08	brsutewmt	Non-market
0.140169	c3dh	Non-market
0.176298	c3hh	Non-market
0.590973	c4h	Non-market
0.0219679	ndevstdit	Non-market
7.96799e-06	ndevtedttht	Non-market
2.13477e-05	ndsustswt	Non-market
12.89	sds	Non-market
1.53442	trs	Non-market
5.96546e-06	brevdtt	Non-market
0.007457	brevdttht	Non-market
0.0495633	brevstdit	Non-market
0.184895	brevtewms	Non-market
0.300886	brevtrt	Non-market
2.40126	brevxs	Non-market
17.7789	brrgtrt	Non-market
0.0186393	brsutewms	Non-market
1.24642e-08	brsutewmt	Non-market
0.164383	c3dh	Non-market
0.177333	c3hh	Non-market
0.553778	c4h	Non-market
0.0361263	ndevstdit	Non-market
7.02634e-06	ndevtedttht	Non-market
9.44263e-05	ndsustswt	Non-market
13.0704	sds	Non-market
1.51747	trs	Non-market
0.000173794	brevdtt	Non-market
0.0614199	brevdttht	Non-market
0.0292237	brevstdit	Non-market
0.26677	brevtewms	Non-market
0.243922	brevtrt	Non-market
2.38371	brevxs	Non-market
17.7993	brrgtrt	Non-market
0.223065	brsutewms	Non-market
2.07736e-07	brsutewmt	Non-market
0.186753	c3dh	Non-market
0.196026	c3hh	Non-market
0.503262	c4h	Non-market
0.0226167	ndevstdit	Non-market
0.000133027	ndevtedttht	Non-market
4.5821e-05	ndsustswt	Non-market
13.0669	sds	Non-market
1.37832	trs	Non-market
0.000146077	brevdtt	Non-market
0.0686327	brevdttht	Non-market
0.0336017	brevstdit	Non-market
0.265489	brevtewms	Non-market
0.269862	brevtrt	Non-market
2.3598	brevxs	Non-market
17.7511	brrgtrt	Non-market
0.0804915	brsutewms	Non-market
1.22448e-07	brsutewmt	Non-market
0.158151	c3dh	Non-market
0.180179	c3hh	Non-market
0.532988	c4h	Non-market
0.0247371	ndevstdit	Non-market
0.000129628	ndevtedttht	Non-market
4.91389e-05	ndsustswt	Non-market
13.0939	sds	Non-market
1.3832	trs	Non-market
1.55062e-05	brevdtt	Non-market
0.01512	brevdttht	Non-market
0.0323811	brevstdit	Non-market
0.340049	brevtewms	Non-market
0.492257	brevtrt	Non-market
3.17697	brevxs	Non-market
18.8696	brrgtrt	Non-market
0.0627107	brsutewms	Non-market
4.06429e-09	brsutewmt	Non-market
0.22731	c3dh	Non-market
0.242945	c3hh	Non-market
0.819975	c4h	Non-market
0.0254604	ndevstdit	Non-market
3.25138e-05	ndevtedttht	Non-market
1.93794e-05	ndsustswt	Non-market
12.59	sds	Non-market
2.05554	trs	Non-market
1.62446e-05	brevdtt	Non-market
0.0146084	brevdttht	Non-market
0.0317707	brevstdit	Non-market
0.336704	brevtewms	Non-market
0.458125	brevtrt	Non-market
3.08621	brevxs	Non-market
18.8062	brrgtrt	Non-market
0.071592	brsutewms	Non-market
3.77469e-09	brsutewmt	Non-market
0.250878	c3dh	Non-market
0.26292	c3hh	Non-market
0.77408	c4h	Non-market
0.0225559	ndevstdit	Non-market
3.95052e-05	ndevtedttht	Non-market
2.4469e-05	ndsustswt	Non-market
12.5944	sds	Non-market
2.02844	trs	Non-market
0.000274466	brevdtt	Non-market
5.60824e-07	brevstdit	Non-market
1.55055	brevtecds	Non-market
0.0249576	brevtewms	Non-market
0.00181786	brevxs	Non-market
0.917464	brsuas	Non-market
0.468501	brsutecds	Non-market
2.68787	brsutecdt	Non-market
0.166506	brsuteclt	Non-market
0.0377612	brsutewms	Non-market
0.0229468	brsutewmt	Non-market
20.2652	c3dh	Non-market
4.51259	c3hh	Non-market
11.9958	ndevtecdt	Non-market
0.0244776	ndevteclt	Non-market
2.03544e-07	ndevtedtt	Non-market
1.92942e-07	ndevtedttht	Non-market
10.6853	ndsutecdt	Non-market
0.00897665	sds	Non-market
4.10331e-05	brevdtt	Non-market
2.6731	brevtecds	Non-market
0.0274705	brevtewms	Non-market
0.000903793	brevxs	Non-market
1.25991	brsuas	Non-market
0.602044	brsutecds	Non-market
2.32763	brsutecdt	Non-market
0.161888	brsuteclt	Non-market
0.0328488	brsutewms	Non-market
0.0132687	brsutewmt	Non-market
20.4907	c3dh	Non-market
3.96225	c3hh	Non-market
12.4148	ndevtecdt	Non-market
0.0129762	ndevteclt	Non-market
9.99087	ndsutecdt	Non-market
0.00540777	sds	Non-market
0.00231685	brevdtt	Non-market
0.000122643	brevstdit	Non-market
1.51915	brevtecds	Non-market
0.0523313	brevtewms	Non-market
0.00353022	brevxs	Non-market
1.07527	brsuas	Non-market
0.408395	brsutecds	Non-market
3.29968	brsutecdt	Non-market
0.255366	brsuteclt	Non-market
0.0606865	brsutewms	Non-market
0.0470096	brsutewmt	Non-market
21.0704	c3dh	Non-market
5.76223	c3hh	Non-market
13.1825	ndevtecdt	Non-market
0.0397293	ndevteclt	Non-market
4.57645e-05	ndevtedtt	Non-market
0.000180359	ndevtedttht	Non-market
7.04309	ndsutecdt	Non-market
0.0126547	sds	Non-market
0.00167183	brevdtt	Non-market
3.97357e-07	brevstdit	Non-market
1.91117	brevtecds	Non-market
0.0371364	brevtewms	Non-market
0.00220907	brevxs	Non-market
0.964608	brsuas	Non-market
0.588623	brsutecds	Non-market
2.75911	brsutecdt	Non-market
0.166865	brsuteclt	Non-market
0.0442648	brsutewms	Non-market
0.0146058	brsutewmt	Non-market
20.2035	c3dh	Non-market
4.49615	c3hh	Non-market
13.8888	ndevtecdt	Non-market
0.0151888	ndevteclt	Non-market
4.30451e-05	ndevtedttht	Non-market
8.36336	ndsutecdt	Non-market
0.00907016	sds	Non-market
0.000429706	brevdtt	Non-market
1.28241	brevtecds	Non-market
0.054974	brevtewms	Non-market
0.0013536	brevxs	Non-market
0.889301	brsuas	Non-market
0.50451	brsutecds	Non-market
2.50784	brsutecdt	Non-market
0.158518	brsuteclt	Non-market
0.0687599	brsutewms	Non-market
0.020105	brsutewmt	Non-market
20.0338	c3dh	Non-market
5.07246	c3hh	Non-market
13.29	ndevtecdt	Non-market
0.0191359	ndevteclt	Non-market
5.48706e-05	ndevtedtt	Non-market
3.60616e-07	ndevtedttht	Non-market
8.90986	ndsutecdt	Non-market
0.00908532	sds	Non-market
6.01646e-05	brevdtt	Non-market
3.03646	brevtecds	Non-market
0.0446544	brevtewms	Non-market
0.000785992	brevxs	Non-market
1.10662	brsuas	Non-market
0.734094	brsutecds	Non-market
2.48103	brsutecdt	Non-market
0.185295	brsuteclt	Non-market
0.0542604	brsutewms	Non-market
0.00842549	brsutewmt	Non-market
19.8037	c3dh	Non-market
4.59071	c3hh	Non-market
13.7534	ndevtecdt	Non-market
0.0146751	ndevteclt	Non-market
8.81828	ndsutecdt	Non-market
0.00561807	sds	Non-market
0.000371908	brevdtt	Non-market
1.00352e-07	brevstdit	Non-market
2.37133	brevtecds	Non-market
0.0457661	brevtewms	Non-market
0.0012656	brevxs	Non-market
1.01737	brsuas	Non-market
0.563451	brsutecds	Non-market
2.38591	brsutecdt	Non-market
0.181377	brsuteclt	Non-market
0.0482371	brsutewms	Non-market
0.0157713	brsutewmt	Non-market
19.4313	c3dh	Non-market
4.09826	c3hh	Non-market
13.1491	ndevtecdt	Non-market
0.0162929	ndevteclt	Non-market
4.08489e-10	ndevtedttht	Non-market
9.79108	ndsutecdt	Non-market
0.0076058	sds	Non-market
8.201e-05	brevdtt	Non-market
3.202e-07	brevstdit	Non-market
2.35896	brevtecds	Non-market
0.050245	brevtewms	Non-market
0.00164647	brevxs	Non-market
1.10597	brsuas	Non-market
0.554019	brsutecds	Non-market
2.41364	brsutecdt	Non-market
0.161292	brsuteclt	Non-market
0.053668	brsutewms	Non-market
0.0089567	brsutewmt	Non-market
19.5091	c3dh	Non-market
4.24744	c3hh	Non-market
13.4779	ndevtecdt	Non-market
0.0152346	ndevteclt	Non-market
7.7024e-07	ndevtedttht	Non-market
9.7818	ndsutecdt	Non-market
0.00797849	sds	Non-market
18.8621	brevdtt	Non-market
9.81055	brevdttht	Non-market
14.5677	brevstdit	Non-market
83.2668	brevtecds	Non-market
113.097	brevtewms	Non-market
2.08423	brevtrt	Non-market
6.1784	brevxs	Non-market
9.25789	brrgtrt	Non-market
18.0915	brsuas	Non-market
18.9764	brsutecds	Non-market
141.463	brsutecdt	Non-market
91.8942	brsuteclt	Non-market
21.9496	brsutewms	Non-market
120.912	brsutewmt	Non-market
99.4347	c3dh	Non-market
87.6377	c3hh	Non-market
1.31826	c4h	Non-market
5.45297	ndevstdit	Non-market
28.2009	ndevtecdt	Non-market
15.0943	ndevteclt	Non-market
3.54704	ndevtedtt	Non-market
9.09173	ndevtedttht	Non-market
7.29712	ndsustswt	Non-market
21.7986	ndsutecdt	Non-market
103.018	sds	Non-market
3.56173	trs	Non-market
18.073	brevdtt	Non-market
8.43201	brevdttht	Non-market
14.0138	brevstdit	Non-market
88.2151	brevtecds	Non-market
113.27	brevtewms	Non-market
1.87038	brevtrt	Non-market
5.32624	brevxs	Non-market
8.74942	brrgtrt	Non-market
19.0297	brsuas	Non-market
20.008	brsutecds	Non-market
146.331	brsutecdt	Non-market
86.7558	brsuteclt	Non-market
20.1534	brsutewms	Non-market
115.449	brsutewmt	Non-market
104.532	c3dh	Non-market
85.6692	c3hh	Non-market
1.67927	c4h	Non-market
5.86485	ndevstdit	Non-market
28.7219	ndevtecdt	Non-market
14.427	ndevteclt	Non-market
3.8394	ndevtedtt	Non-market
8.41676	ndevtedttht	Non-market
9.08154	ndsustswt	Non-market
22.2469	ndsutecdt	Non-market
99.3257	sds	Non-market
3.80104	trs	Non-market
15.8377	brevdtt	Non-market
7.7414	brevdttht	Non-market
11.7024	brevstdit	Non-market
88.7279	brevtecds	Non-market
110.592	brevtewms	Non-market
1.09694	brevtrt	Non-market
5.18963	brevxs	Non-market
5.84218	brrgtrt	Non-market
15.1326	brsuas	Non-market
19.7056	brsutecds	Non-market
146.001	brsutecdt	Non-market
84.6055	brsuteclt	Non-market
20.2942	brsutewms	Non-market
122.717	brsutewmt	Non-market
92.1887	c3dh	Non-market
86.2201	c3hh	Non-market
0.564429	c4h	Non-market
4.03054	ndevstdit	Non-market
18.2487	ndevtecdt	Non-market
17.0048	ndevteclt	Non-market
2.55883	ndevtedtt	Non-market
9.38982	ndevtedttht	Non-market
7.69653	ndsustswt	Non-market
14.6825	ndsutecdt	Non-market
90.0836	sds	Non-market
2.27374	trs	Non-market
17.3492	brevdtt	Non-market
9.40851	brevdttht	Non-market
11.9778	brevstdit	Non-market
81.4123	brevtecds	Non-market
110.922	brevtewms	Non-market
1.51344	brevtrt	Non-market
6.01907	brevxs	Non-market
7.04844	brrgtrt	Non-market
17.29	brsuas	Non-market
22.2905	brsutecds	Non-market
147.214	brsutecdt	Non-market
90.7297	brsuteclt	Non-market
21.405	brsutewms	Non-market
113.771	brsutewmt	Non-market
101.831	c3dh	Non-market
87.4989	c3hh	Non-market
0.636012	c4h	Non-market
4.06764	ndevstdit	Non-market
19.5849	ndevtecdt	Non-market
15.5961	ndevteclt	Non-market
2.79784	ndevtedtt	Non-market
10.2623	ndevtedttht	Non-market
7.91228	ndsustswt	Non-market
16.0065	ndsutecdt	Non-market
88.7588	sds	Non-market
2.43874	trs	Non-market
13.8667	brevdtt	Non-market
7.01598	brevdttht	Non-market
11.0847	brevstdit	Non-market
99.9974	brevtecds	Non-market
93.025	brevtewms	Non-market
1.32715	brevtrt	Non-market
4.21942	brevxs	Non-market
6.45425	brrgtrt	Non-market
17.244	brsuas	Non-market
21.7955	brsutecds	Non-market
158.063	brsutecdt	Non-market
89.1853	brsuteclt	Non-market
19.6482	brsutewms	Non-market
90.503	brsutewmt	Non-market
107.043	c3dh	Non-market
96.6111	c3hh	Non-market
1.03597	c4h	Non-market
4.44086	ndevstdit	Non-market
33.986	ndevtecdt	Non-market
11.5894	ndevteclt	Non-market
2.25553	ndevtedtt	Non-market
6.01311	ndevtedttht	Non-market
8.81316	ndsustswt	Non-market
22.6607	ndsutecdt	Non-market
75.7925	sds	Non-market
2.51707	trs	Non-market
14.1972	brevdtt	Non-market
7.86283	brevdttht	Non-market
12.3063	brevstdit	Non-market
99.3944	brevtecds	Non-market
97.9321	brevtewms	Non-market
1.55792	brevtrt	Non-market
5.88171	brevxs	Non-market
7.33087	brrgtrt	Non-market
18.4276	brsuas	Non-market
19.4891	brsutecds	Non-market
158.975	brsutecdt	Non-market
86.8953	brsuteclt	Non-market
21.0406	brsutewms	Non-market
94.3475	brsutewmt	Non-market
109.98	c3dh	Non-market
92.2318	c3hh	Non-market
1.4882	c4h	Non-market
5.22724	ndevstdit	Non-market
32.1389	ndevtecdt	Non-market
12.6909	ndevteclt	Non-market
2.51697	ndevtedtt	Non-market
6.25182	ndevtedttht	Non-market
9.73605	ndsustswt	Non-market
21.6506	ndsutecdt	Non-market
73.6449	sds	Non-market
3.20115	trs	Non-market
15.8414	brevdtt	Non-market
8.56417	brevdttht	Non-market
12.9492	brevstdit	Non-market
86.8873	brevtecds	Non-market
126.634	brevtewms	Non-market
0.735605	brevtrt	Non-market
5.08056	brevxs	Non-market
5.61849	brrgtrt	Non-market
18.7428	brsuas	Non-market
26.4248	brsutecds	Non-market
159.277	brsutecdt	Non-market
73.7049	brsuteclt	Non-market
20.8999	brsutewms	Non-market
115.29	brsutewmt	Non-market
86.0237	c3dh	Non-market
74.5035	c3hh	Non-market
0.632225	c4h	Non-market
3.01887	ndevstdit	Non-market
32.5241	ndevtecdt	Non-market
12.2416	ndevteclt	Non-market
3.5681	ndevtedtt	Non-market
9.32683	ndevtedttht	Non-market
8.96911	ndsustswt	Non-market
15.3183	ndsutecdt	Non-market
72.3061	sds	Non-market
2.96909	trs	Non-market
14.7329	brevdtt	Non-market
8.38881	brevdttht	Non-market
14.389	brevstdit	Non-market
96.577	brevtecds	Non-market
126.358	brevtewms	Non-market
0.750582	brevtrt	Non-market
4.78656	brevxs	Non-market
5.74512	brrgtrt	Non-market
22.2406	brsuas	Non-market
23.0918	brsutecds	Non-market
152.221	brsutecdt	Non-market
70.5882	brsuteclt	Non-market
21.6108	brsutewms	Non-market
117.597	brsutewmt	Non-market
87.378	c3dh	Non-market
81.8512	c3hh	Non-market
0.713276	c4h	Non-market
3.30979	ndevstdit	Non-market
30.6269	ndevtecdt	Non-market
12.4374	ndevteclt	Non-market
3.93206	ndevtedtt	Non-market
8.94333	ndevtedttht	Non-market
11.1011	ndsustswt	Non-market
17.1993	ndsutecdt	Non-market
75.5886	sds	Non-market
3.3376	trs	Non-market
1.33663	brevdtt	Non-market
0.217449	brevdttht	Non-market
0.625887	brevstdit	Non-market
0.303323	brevtecds	Non-market
0.276817	brevtewms	Non-market
0.211377	brevxs	Non-market
0.0698382	brrgtrt	Non-market
0.376216	brsuas	Non-market
0.39171	brsutecds	Non-market
2.93568	brsutecdt	Non-market
1.70091	brsuteclt	Non-market
0.320941	brsutewms	Non-market
1.3674	brsutewmt	Non-market
2.6943	c3dh	Non-market
2.19862	c3hh	Non-market
0.414444	ndevstdit	Non-market
0.942525	ndevtecdt	Non-market
0.526476	ndevteclt	Non-market
0.265362	ndevtedtt	Non-market
0.438235	ndevtedttht	Non-market
0.270341	ndsustswt	Non-market
1.49833	ndsutecdt	Non-market
4.64756	sds	Non-market
0.024701	trs	Non-market
1.52007	brevdtt	Non-market
0.163792	brevdttht	Non-market
0.648485	brevstdit	Non-market
0.274312	brevtecds	Non-market
0.239157	brevtewms	Non-market
0.191637	brevxs	Non-market
0.0462128	brrgtrt	Non-market
0.328662	brsuas	Non-market
0.353816	brsutecds	Non-market
2.57646	brsutecdt	Non-market
1.65051	brsuteclt	Non-market
0.304032	brsutewms	Non-market
1.34281	brsutewmt	Non-market
2.6935	c3dh	Non-market
2.06386	c3hh	Non-market
0.314611	ndevstdit	Non-market
0.95905	ndevtecdt	Non-market
0.517641	ndevteclt	Non-market
0.278496	ndevtedtt	Non-market
0.470887	ndevtedttht	Non-market
0.213054	ndsustswt	Non-market
1.45804	ndsutecdt	Non-market
4.7719	sds	Non-market
0.0208667	trs	Non-market
1.46563	brevdtt	Non-market
0.335395	brevdttht	Non-market
0.673629	brevstdit	Non-market
0.277403	brevtecds	Non-market
0.192155	brevtewms	Non-market
0.158197	brevxs	Non-market
0.0930801	brrgtrt	Non-market
0.353506	brsuas	Non-market
0.367425	brsutecds	Non-market
2.36709	brsutecdt	Non-market
1.53208	brsuteclt	Non-market
0.229214	brsutewms	Non-market
1.42799	brsutewmt	Non-market
2.9854	c3dh	Non-market
2.27961	c3hh	Non-market
0.508295	ndevstdit	Non-market
0.851738	ndevtecdt	Non-market
0.474228	ndevteclt	Non-market
0.21591	ndevtedtt	Non-market
0.49382	ndevtedttht	Non-market
0.420953	ndsustswt	Non-market
2.22518	ndsutecdt	Non-market
4.56632	sds	Non-market
0.0230798	trs	Non-market
1.05863	brevdtt	Non-market
0.209834	brevdttht	Non-market
0.586015	brevstdit	Non-market
0.263893	brevtecds	Non-market
0.145502	brevtewms	Non-market
0.127049	brevxs	Non-market
0.0776174	brrgtrt	Non-market
0.271626	brsuas	Non-market
0.321634	brsutecds	Non-market
2.23725	brsutecdt	Non-market
1.61058	brsuteclt	Non-market
0.200574	brsutewms	Non-market
1.4261	brsutewmt	Non-market
3.08486	c3dh	Non-market
2.39479	c3hh	Non-market
0.38431	ndevstdit	Non-market
0.817133	ndevtecdt	Non-market
0.474159	ndevteclt	Non-market
0.197645	ndevtedtt	Non-market
0.42411	ndevtedttht	Non-market
0.246741	ndsustswt	Non-market
2.37222	ndsutecdt	Non-market
4.29831	sds	Non-market
0.0110072	trs	Non-market
1.47837	brevdtt	Non-market
0.275346	brevdttht	Non-market
0.752621	brevstdit	Non-market
0.3945	brevtecds	Non-market
0.260243	brevtewms	Non-market
0.241336	brevxs	Non-market
0.100907	brrgtrt	Non-market
0.421663	brsuas	Non-market
0.415317	brsutecds	Non-market
2.64186	brsutecdt	Non-market
1.52867	brsuteclt	Non-market
0.261625	brsutewms	Non-market
1.34839	brsutewmt	Non-market
2.61992	c3dh	Non-market
2.15356	c3hh	Non-market
0.453049	ndevstdit	Non-market
0.985659	ndevtecdt	Non-market
0.494013	ndevteclt	Non-market
0.279277	ndevtedtt	Non-market
0.517679	ndevtedttht	Non-market
0.315226	ndsustswt	Non-market
1.54614	ndsutecdt	Non-market
4.92273	sds	Non-market
0.0316529	trs	Non-market
1.44871	brevdtt	Non-market
0.242288	brevdttht	Non-market
0.696625	brevstdit	Non-market
0.362119	brevtecds	Non-market
0.253298	brevtewms	Non-market
0.238877	brevxs	Non-market
0.0785453	brrgtrt	Non-market
0.491363	brsuas	Non-market
0.337834	brsutecds	Non-market
2.55621	brsutecdt	Non-market
1.63948	brsuteclt	Non-market
0.297413	brsutewms	Non-market
1.33707	brsutewmt	Non-market
2.22851	c3dh	Non-market
2.06705	c3hh	Non-market
0.453167	ndevstdit	Non-market
0.961405	ndevtecdt	Non-market
0.504152	ndevteclt	Non-market
0.303444	ndevtedtt	Non-market
0.557286	ndevtedttht	Non-market
0.325733	ndsustswt	Non-market
1.35898	ndsutecdt	Non-market
5.07507	sds	Non-market
0.0288842	trs	Non-market
1.14616	brevdtt	Non-market
0.221097	brevdttht	Non-market
0.731141	brevstdit	Non-market
0.276711	brevtecds	Non-market
0.157973	brevtewms	Non-market
0.143286	brevxs	Non-market
0.0597587	brrgtrt	Non-market
0.276536	brsuas	Non-market
0.429838	brsutecds	Non-market
2.44292	brsutecdt	Non-market
1.57579	brsuteclt	Non-market
0.206586	brsutewms	Non-market
1.36667	brsutewmt	Non-market
3.28918	c3dh	Non-market
2.47634	c3hh	Non-market
0.392817	ndevstdit	Non-market
0.855197	ndevtecdt	Non-market
0.480433	ndevteclt	Non-market
0.210329	ndevtedtt	Non-market
0.492598	ndevtedttht	Non-market
0.240947	ndsustswt	Non-market
2.11668	ndsutecdt	Non-market
4.24977	sds	Non-market
0.00983752	trs	Non-market
1.34876	brevdtt	Non-market
0.225491	brevdttht	Non-market
0.689262	brevstdit	Non-market
0.282335	brevtecds	Non-market
0.16659	brevtewms	Non-market
0.130039	brevxs	Non-market
0.0664862	brrgtrt	Non-market
0.335	brsuas	Non-market
0.352995	brsutecds	Non-market
2.68987	brsutecdt	Non-market
1.55312	brsuteclt	Non-market
0.200303	brsutewms	Non-market
1.31191	brsutewmt	Non-market
3.30537	c3dh	Non-market
2.58451	c3hh	Non-market
0.405902	ndevstdit	Non-market
1.0156	ndevtecdt	Non-market
0.4764	ndevteclt	Non-market
0.223956	ndevtedtt	Non-market
0.472264	ndevtedttht	Non-market
0.286249	ndsustswt	Non-market
2.04773	ndsutecdt	Non-market
4.04307	sds	Non-market
0.00779922	trs	Non-market
6.0593e-06	brevdttht	Non-market
4.02656	brevstdit	Non-market
1.8562	brevtewms	Non-market
8.38831	brevtrt	Non-market
1.05482	brevxs	Non-market
17.319	brrgtrt	Non-market
0.0304551	brsutewms	Non-market
5.91783	c3dh	Non-market
6.04907	c3hh	Non-market
3.48843	c4h	Non-market
0.083143	ndevstdit	Non-market
0.00665486	ndsustswt	Non-market
1.27634	sds	Non-market
13.5644	trs	Non-market
5.42454e-06	brevdttht	Non-market
3.99019	brevstdit	Non-market
1.7965	brevtewms	Non-market
8.15791	brevtrt	Non-market
1.41954	brevxs	Non-market
17.6192	brrgtrt	Non-market
0.032615	brsutewms	Non-market
5.33935	c3dh	Non-market
5.85117	c3hh	Non-market
3.36946	c4h	Non-market
0.0710639	ndevstdit	Non-market
0.00520935	ndsustswt	Non-market
1.37833	sds	Non-market
13.4796	trs	Non-market
4.36298	brevstdit	Non-market
0.690579	brevtewms	Non-market
16.9588	brevtrt	Non-market
1.24325	brevxs	Non-market
4.13714	brrgtrt	Non-market
0.0123187	brsutewms	Non-market
5.03597	c3dh	Non-market
4.62259	c3hh	Non-market
3.54846	c4h	Non-market
0.212757	ndevstdit	Non-market
6.28231e-07	ndsustswt	Non-market
0.539953	sds	Non-market
13.3524	trs	Non-market
4.2647	brevstdit	Non-market
0.727862	brevtewms	Non-market
16.8652	brevtrt	Non-market
1.19302	brevxs	Non-market
4.15674	brrgtrt	Non-market
0.0121527	brsutewms	Non-market
5.60596	c3dh	Non-market
4.99318	c3hh	Non-market
3.58949	c4h	Non-market
0.217195	ndevstdit	Non-market
6.92566e-07	ndsustswt	Non-market
0.59982	sds	Non-market
13.2154	trs	Non-market
4.95393	brevstdit	Non-market
0.732552	brevtewms	Non-market
16.7038	brevtrt	Non-market
0.671246	brevxs	Non-market
2.01556	brrgtrt	Non-market
0.0104934	brsutewms	Non-market
5.7267	c3dh	Non-market
5.47298	c3hh	Non-market
3.61851	c4h	Non-market
0.265425	ndevstdit	Non-market
7.11594e-06	ndsustswt	Non-market
0.240519	sds	Non-market
12.2869	trs	Non-market
5.04533	brevstdit	Non-market
0.798215	brevtewms	Non-market
16.92	brevtrt	Non-market
0.742765	brevxs	Non-market
2.03255	brrgtrt	Non-market
0.011365	brsutewms	Non-market
4.65729	c3dh	Non-market
4.76615	c3hh	Non-market
3.51949	c4h	Non-market
0.240438	ndevstdit	Non-market
6.68061e-06	ndsustswt	Non-market
0.272763	sds	Non-market
12.4822	trs	Non-market
2.74875	brevstdit	Non-market
0.637724	brevtewms	Non-market
16.8154	brevtrt	Non-market
0.715335	brevxs	Non-market
1.99551	brrgtrt	Non-market
0.0072409	brsutewms	Non-market
6.27292	c3dh	Non-market
5.58961	c3hh	Non-market
3.42244	c4h	Non-market
0.284782	ndevstdit	Non-market
6.64104e-07	ndsustswt	Non-market
0.311776	sds	Non-market
11.0264	trs	Non-market
2.80642	brevstdit	Non-market
0.680684	brevtewms	Non-market
17.1088	brevtrt	Non-market
0.737003	brevxs	Non-market
1.91793	brrgtrt	Non-market
0.00898219	brsutewms	Non-market
4.62899	c3dh	Non-market
5.03251	c3hh	Non-market
3.82635	c4h	Non-market
0.284432	ndevstdit	Non-market
6.50765e-07	ndsustswt	Non-market
0.276131	sds	Non-market
11.1679	trs	Non-market
7.88503e-07	brevdttht	Non-market
1.76598	brevstdit	Non-market
0.910396	brevtewms	Non-market
16.8599	brevtrt	Non-market
4.30748	brevxs	Non-market
28.0019	brrgtrt	Non-market
0.017012	brsutewms	Non-market
6.58539	c3dh	Non-market
6.5057	c3hh	Non-market
6.53051	c4h	Non-market
0.0470473	ndevstdit	Non-market
0.00180586	ndsustswt	Non-market
4.08722	sds	Non-market
18.6326	trs	Non-market
8.54826e-07	brevdttht	Non-market
1.71363	brevstdit	Non-market
0.972683	brevtewms	Non-market
16.985	brevtrt	Non-market
4.15215	brevxs	Non-market
27.8232	brrgtrt	Non-market
0.0177659	brsutewms	Non-market
7.05373	c3dh	Non-market
7.32135	c3hh	Non-market
6.65722	c4h	Non-market
0.05074	ndevstdit	Non-market
0.00219134	ndsustswt	Non-market
4.10922	sds	Non-market
18.4934	trs	Non-market
1.64955	brevstdit	Non-market
0.379146	brevtewms	Non-market
28.1118	brevtrt	Non-market
2.03489	brevxs	Non-market
8.63567	brrgtrt	Non-market
0.00483295	brsutewms	Non-market
8.2269	c3dh	Non-market
6.87039	c3hh	Non-market
5.99111	c4h	Non-market
0.0733808	ndevstdit	Non-market
0.00235407	ndsustswt	Non-market
1.73759	sds	Non-market
17.9259	trs	Non-market
1.67029	brevstdit	Non-market
0.379893	brevtewms	Non-market
28.2261	brevtrt	Non-market
1.95685	brevxs	Non-market
8.45704	brrgtrt	Non-market
0.00483678	brsutewms	Non-market
7.43354	c3dh	Non-market
7.35088	c3hh	Non-market
5.92799	c4h	Non-market
0.0696473	ndevstdit	Non-market
0.00215735	ndsustswt	Non-market
1.5966	sds	Non-market
17.5923	trs	Non-market
1.24678	brevstdit	Non-market
0.366223	brevtewms	Non-market
27.3895	brevtrt	Non-market
1.07717	brevxs	Non-market
5.21333	brrgtrt	Non-market
0.0063882	brsutewms	Non-market
7.86845	c3dh	Non-market
8.10241	c3hh	Non-market
6.35196	c4h	Non-market
0.0790138	ndevstdit	Non-market
0.00220877	ndsustswt	Non-market
0.83313	sds	Non-market
16.0944	trs	Non-market
1.2069	brevstdit	Non-market
0.384169	brevtewms	Non-market
27.3011	brevtrt	Non-market
1.06369	brevxs	Non-market
5.39487	brrgtrt	Non-market
0.00649621	brsutewms	Non-market
8.90698	c3dh	Non-market
8.30421	c3hh	Non-market
6.10716	c4h	Non-market
0.0684964	ndevstdit	Non-market
0.00179225	ndsustswt	Non-market
0.917592	sds	Non-market
15.9044	trs	Non-market
0.857844	brevstdit	Non-market
0.292871	brevtewms	Non-market
26.6084	brevtrt	Non-market
0.848117	brevxs	Non-market
5.07985	brrgtrt	Non-market
0.00733617	brsutewms	Non-market
9.60049	c3dh	Non-market
9.28193	c3hh	Non-market
5.79089	c4h	Non-market
0.0734206	ndevstdit	Non-market
0.00290097	ndsustswt	Non-market
0.646867	sds	Non-market
15.6662	trs	Non-market
0.896431	brevstdit	Non-market
0.277837	brevtewms	Non-market
27.2011	brevtrt	Non-market
0.858863	brevxs	Non-market
4.99148	brrgtrt	Non-market
0.00765164	brsutewms	Non-market
9.02258	c3dh	Non-market
6.51812	c3hh	Non-market
5.97266	c4h	Non-market
0.0712969	ndevstdit	Non-market
0.00185745	ndsustswt	Non-market
0.679255	sds	Non-market
15.8972	trs	Non-market
6.85037	brevdtt	Non-market
3.57799	brevdttht	Non-market
13.7197	brevstdit	Non-market
0.851791	brevtecds	Non-market
29.548	brevtewms	Non-market
0.820897	brevtrt	Non-market
2.83878	brevxs	Non-market
1.8088	brrgtrt	Non-market
0.185939	brsuas	Non-market
0.360409	brsutecds	Non-market
11.7558	brsutecdt	Non-market
7.20572	brsuteclt	Non-market
2.34812	brsutewms	Non-market
21.9644	brsutewmt	Non-market
12.1296	c3dh	Non-market
8.59316	c3hh	Non-market
0.0484084	c4h	Non-market
2.01538	ndevstdit	Non-market
2.34589	ndevtecdt	Non-market
2.69584	ndevteclt	Non-market
0.975595	ndevtedtt	Non-market
4.61832	ndevtedttht	Non-market
0.973457	ndsustswt	Non-market
9.78001e-05	ndsutecdt	Non-market
21.8463	sds	Non-market
0.894989	trs	Non-market
6.61555	brevdtt	Non-market
3.62199	brevdttht	Non-market
13.9316	brevstdit	Non-market
0.835739	brevtecds	Non-market
30.5729	brevtewms	Non-market
0.616987	brevtrt	Non-market
2.61017	brevxs	Non-market
1.76827	brrgtrt	Non-market
0.197775	brsuas	Non-market
0.408989	brsutecds	Non-market
11.1794	brsutecdt	Non-market
7.07393	brsuteclt	Non-market
2.61218	brsutewms	Non-market
21.677	brsutewmt	Non-market
10.9346	c3dh	Non-market
8.03635	c3hh	Non-market
0.0587008	c4h	Non-market
1.67243	ndevstdit	Non-market
2.3177	ndevtecdt	Non-market
2.65031	ndevteclt	Non-market
1.01581	ndevtedtt	Non-market
4.95079	ndevtedttht	Non-market
0.887706	ndsustswt	Non-market
9.98506e-05	ndsutecdt	Non-market
20.9591	sds	Non-market
0.746536	trs	Non-market
2.60496	brevdtt	Non-market
0.439514	brevdttht	Non-market
16.4778	brevstdit	Non-market
0.834945	brevtecds	Non-market
30.5569	brevtewms	Non-market
0.180467	brevtrt	Non-market
1.54247	brevxs	Non-market
0.332534	brrgtrt	Non-market
0.138262	brsuas	Non-market
0.274142	brsutecds	Non-market
10.3387	brsutecdt	Non-market
5.43688	brsuteclt	Non-market
3.97524	brsutewms	Non-market
21.4876	brsutewmt	Non-market
10.1846	c3dh	Non-market
7.84111	c3hh	Non-market
0.147939	c4h	Non-market
1.33883	ndevstdit	Non-market
1.35677	ndevtecdt	Non-market
2.28784	ndevteclt	Non-market
0.652321	ndevtedtt	Non-market
1.72309	ndevtedttht	Non-market
2.15108	ndsustswt	Non-market
2.10475e-08	ndsutecdt	Non-market
14.6339	sds	Non-market
0.762485	trs	Non-market
2.48007	brevdtt	Non-market
0.35031	brevdttht	Non-market
16.4754	brevstdit	Non-market
0.854268	brevtecds	Non-market
30.4778	brevtewms	Non-market
0.12539	brevtrt	Non-market
1.74119	brevxs	Non-market
0.245177	brrgtrt	Non-market
0.12622	brsuas	Non-market
0.333845	brsutecds	Non-market
10.2376	brsutecdt	Non-market
5.6602	brsuteclt	Non-market
4.10684	brsutewms	Non-market
20.959	brsutewmt	Non-market
10.5605	c3dh	Non-market
7.86714	c3hh	Non-market
0.123691	c4h	Non-market
1.3034	ndevstdit	Non-market
1.60465	ndevtecdt	Non-market
2.45043	ndevteclt	Non-market
0.754596	ndevtedtt	Non-market
1.50603	ndevtedttht	Non-market
2.32825	ndsustswt	Non-market
1.93338e-08	ndsutecdt	Non-market
14.8577	sds	Non-market
0.785484	trs	Non-market
7.08236	brevdtt	Non-market
4.53181	brevdttht	Non-market
12.4752	brevstdit	Non-market
1.04802	brevtecds	Non-market
29.5753	brevtewms	Non-market
0.548069	brevtrt	Non-market
2.13161	brevxs	Non-market
1.88117	brrgtrt	Non-market
0.133904	brsuas	Non-market
0.362951	brsutecds	Non-market
11.8516	brsutecdt	Non-market
7.20503	brsuteclt	Non-market
2.44518	brsutewms	Non-market
22.2996	brsutewmt	Non-market
11.5859	c3dh	Non-market
8.30897	c3hh	Non-market
0.0377919	c4h	Non-market
1.98429	ndevstdit	Non-market
1.67443	ndevtecdt	Non-market
2.47804	ndevteclt	Non-market
1.08091	ndevtedtt	Non-market
5.26269	ndevtedttht	Non-market
1.27592	ndsustswt	Non-market
7.8743e-08	ndsutecdt	Non-market
21.2401	sds	Non-market
0.535435	trs	Non-market
6.70391	brevdtt	Non-market
3.64467	brevdttht	Non-market
13.2479	brevstdit	Non-market
1.07752	brevtecds	Non-market
29.9151	brevtewms	Non-market
0.454348	brevtrt	Non-market
2.107	brevxs	Non-market
1.18474	brrgtrt	Non-market
0.141713	brsuas	Non-market
0.380527	brsutecds	Non-market
10.9664	brsutecdt	Non-market
6.59981	brsuteclt	Non-market
2.66214	brsutewms	Non-market
22.8476	brsutewmt	Non-market
11.3619	c3dh	Non-market
7.80374	c3hh	Non-market
0.0401027	c4h	Non-market
1.4587	ndevstdit	Non-market
1.62786	ndevtecdt	Non-market
2.45334	ndevteclt	Non-market
0.94738	ndevtedtt	Non-market
4.49032	ndevtedttht	Non-market
0.944844	ndsustswt	Non-market
7.91801e-08	ndsutecdt	Non-market
19.9271	sds	Non-market
0.446271	trs	Non-market
7.48004	brevdtt	Non-market
3.58322	brevdttht	Non-market
16.5864	brevstdit	Non-market
1.11958	brevtecds	Non-market
30.8556	brevtewms	Non-market
0.43086	brevtrt	Non-market
3.56402	brevxs	Non-market
1.59682	brrgtrt	Non-market
0.235689	brsuas	Non-market
0.461308	brsutecds	Non-market
10.6897	brsutecdt	Non-market
5.69533	brsuteclt	Non-market
3.73653	brsutewms	Non-market
21.8085	brsutewmt	Non-market
11.3335	c3dh	Non-market
8.10499	c3hh	Non-market
0.0860192	c4h	Non-market
1.06773	ndevstdit	Non-market
2.05393	ndevtecdt	Non-market
2.90419	ndevteclt	Non-market
1.02167	ndevtedtt	Non-market
5.07581	ndevtedttht	Non-market
0.676812	ndsustswt	Non-market
3.94208e-08	ndsutecdt	Non-market
19.4332	sds	Non-market
1.76593	trs	Non-market
7.80932	brevdtt	Non-market
3.23711	brevdttht	Non-market
17.3682	brevstdit	Non-market
1.20051	brevtecds	Non-market
30.2479	brevtewms	Non-market
0.316218	brevtrt	Non-market
3.32366	brevxs	Non-market
0.608719	brrgtrt	Non-market
0.22858	brsuas	Non-market
0.393071	brsutecds	Non-market
10.8932	brsutecdt	Non-market
5.98629	brsuteclt	Non-market
3.79623	brsutewms	Non-market
21.1748	brsutewmt	Non-market
11.266	c3dh	Non-market
8.30225	c3hh	Non-market
0.0766969	c4h	Non-market
1.07816	ndevstdit	Non-market
2.03862	ndevtecdt	Non-market
2.57815	ndevteclt	Non-market
1.00911	ndevtedtt	Non-market
5.08311	ndevtedttht	Non-market
0.780243	ndsustswt	Non-market
3.85318e-08	ndsutecdt	Non-market
19.2835	sds	Non-market
1.35541	trs	Non-market
7.62914	brevdtt	Non-market
2.20723	brevdttht	Non-market
1.2423	brevstdit	Non-market
10.3202	brevtecds	Non-market
10.1099	brevtewms	Non-market
1.50299	brevxs	Non-market
0.86677	brrgtrt	Non-market
1.16059	brsuas	Non-market
1.12458	brsutecds	Non-market
27.3297	brsutecdt	Non-market
5.66909	brsuteclt	Non-market
1.20305	brsutewms	Non-market
8.73498	brsutewmt	Non-market
13.1468	c3dh	Non-market
10.7841	c3hh	Non-market
0.997038	ndevstdit	Non-market
3.9494	ndevtecdt	Non-market
0.691276	ndevteclt	Non-market
0.757725	ndevtedtt	Non-market
2.22501	ndevtedttht	Non-market
0.711244	ndsustswt	Non-market
2.56371e-06	ndsutecdt	Non-market
14.4357	sds	Non-market
0.175321	trs	Non-market
7.91972	brevdtt	Non-market
1.82671	brevdttht	Non-market
1.08394	brevstdit	Non-market
10.0709	brevtecds	Non-market
10.6261	brevtewms	Non-market
1.74063	brevxs	Non-market
0.754343	brrgtrt	Non-market
1.07504	brsuas	Non-market
0.988445	brsutecds	Non-market
27.187	brsutecdt	Non-market
5.4851	brsuteclt	Non-market
1.13592	brsutewms	Non-market
8.71127	brsutewmt	Non-market
13.3227	c3dh	Non-market
10.9859	c3hh	Non-market
0.868398	ndevstdit	Non-market
3.9655	ndevtecdt	Non-market
0.671154	ndevteclt	Non-market
0.952511	ndevtedtt	Non-market
2.49846	ndevtedttht	Non-market
0.716766	ndsustswt	Non-market
4.12671e-06	ndsutecdt	Non-market
13.8489	sds	Non-market
0.182723	trs	Non-market
5.40925	brevdtt	Non-market
1.6411	brevdttht	Non-market
2.70186	brevstdit	Non-market
9.27427	brevtecds	Non-market
9.82679	brevtewms	Non-market
0.00539692	brevtrt	Non-market
1.2181	brevxs	Non-market
1.2896	brrgtrt	Non-market
1.2042	brsuas	Non-market
1.38001	brsutecds	Non-market
28.6339	brsutecdt	Non-market
4.92644	brsuteclt	Non-market
2.61527	brsutewms	Non-market
7.52473	brsutewmt	Non-market
14.4102	c3dh	Non-market
11.6536	c3hh	Non-market
0.00382125	c4h	Non-market
2.14825	ndevstdit	Non-market
3.83931	ndevtecdt	Non-market
0.78401	ndevteclt	Non-market
0.651048	ndevtedtt	Non-market
1.28785	ndevtedttht	Non-market
1.59729	ndsustswt	Non-market
11.6042	sds	Non-market
0.424891	trs	Non-market
7.00704	brevdtt	Non-market
1.54695	brevdttht	Non-market
2.72317	brevstdit	Non-market
9.04792	brevtecds	Non-market
10.1907	brevtewms	Non-market
0.853613	brevxs	Non-market
1.1275	brrgtrt	Non-market
1.27886	brsuas	Non-market
1.4438	brsutecds	Non-market
28.3297	brsutecdt	Non-market
5.20713	brsuteclt	Non-market
2.22506	brsutewms	Non-market
7.95545	brsutewmt	Non-market
14.4801	c3dh	Non-market
11.7645	c3hh	Non-market
2.80591	ndevstdit	Non-market
3.58625	ndevtecdt	Non-market
0.952829	ndevteclt	Non-market
0.741343	ndevtedtt	Non-market
1.99456	ndevtedttht	Non-market
1.66725	ndsustswt	Non-market
10.9741	sds	Non-market
0.427342	trs	Non-market
4.29673	brevdtt	Non-market
1.40623	brevdttht	Non-market
2.59459	brevstdit	Non-market
9.45175	brevtecds	Non-market
9.2271	brevtewms	Non-market
1.93126	brevxs	Non-market
0.849398	brrgtrt	Non-market
1.20411	brsuas	Non-market
1.35537	brsutecds	Non-market
28.5075	brsutecdt	Non-market
4.76732	brsuteclt	Non-market
2.35789	brsutewms	Non-market
8.71346	brsutewmt	Non-market
14.2797	c3dh	Non-market
12.0227	c3hh	Non-market
2.21342	ndevstdit	Non-market
3.13117	ndevtecdt	Non-market
0.673472	ndevteclt	Non-market
0.600418	ndevtedtt	Non-market
1.44146	ndevtedttht	Non-market
1.67258	ndsustswt	Non-market
1.66551e-08	ndsutecdt	Non-market
9.92099	sds	Non-market
0.472812	trs	Non-market
4.23424	brevdtt	Non-market
1.14242	brevdttht	Non-market
2.52069	brevstdit	Non-market
9.44686	brevtecds	Non-market
9.59684	brevtewms	Non-market
1.10785	brevxs	Non-market
0.817793	brrgtrt	Non-market
1.1896	brsuas	Non-market
1.41862	brsutecds	Non-market
28.4924	brsutecdt	Non-market
5.23198	brsuteclt	Non-market
2.22951	brsutewms	Non-market
8.73387	brsutewmt	Non-market
14.0607	c3dh	Non-market
11.8271	c3hh	Non-market
2.04826	ndevstdit	Non-market
3.0191	ndevtecdt	Non-market
0.642434	ndevteclt	Non-market
0.616809	ndevtedtt	Non-market
1.31498	ndevtedttht	Non-market
1.49754	ndsustswt	Non-market
1.63233e-08	ndsutecdt	Non-market
9.58135	sds	Non-market
0.393706	trs	Non-market
5.75711	brevdtt	Non-market
2.21413	brevdttht	Non-market
2.14768	brevstdit	Non-market
9.39936	brevtecds	Non-market
8.95593	brevtewms	Non-market
1.16643	brevxs	Non-market
0.873905	brrgtrt	Non-market
1.44446	brsuas	Non-market
1.20179	brsutecds	Non-market
27.5681	brsutecdt	Non-market
4.72602	brsuteclt	Non-market
1.14893	brsutewms	Non-market
8.14748	brsutewmt	Non-market
12.4194	c3dh	Non-market
10.0009	c3hh	Non-market
1.6133	ndevstdit	Non-market
3.65313	ndevtecdt	Non-market
0.692391	ndevteclt	Non-market
0.499719	ndevtedtt	Non-market
1.51605	ndevtedttht	Non-market
1.30321	ndsustswt	Non-market
15.8148	sds	Non-market
0.148487	trs	Non-market
5.96378	brevdtt	Non-market
2.33685	brevdttht	Non-market
1.80029	brevstdit	Non-market
9.77808	brevtecds	Non-market
9.25252	brevtewms	Non-market
1.25238	brevxs	Non-market
0.757381	brrgtrt	Non-market
1.36249	brsuas	Non-market
1.29118	brsutecds	Non-market
27.807	brsutecdt	Non-market
4.88454	brsuteclt	Non-market
1.19867	brsutewms	Non-market
7.75791	brsutewmt	Non-market
12.3845	c3dh	Non-market
9.92367	c3hh	Non-market
1.54497	ndevstdit	Non-market
3.7652	ndevtecdt	Non-market
0.711313	ndevteclt	Non-market
0.515242	ndevtedtt	Non-market
1.60723	ndevtedttht	Non-market
0.969534	ndsustswt	Non-market
14.9042	sds	Non-market
0.136999	trs	Non-market
8.84866e-05	brevdtt	Non-market
0.0656517	brevdttht	Non-market
0.0265373	brevstdit	Non-market
0.113322	brevtewms	Non-market
4.40258	brevtrt	Non-market
1.64022	brevxs	Non-market
7.07333	brrgtrt	Non-market
0.0541188	brsutewms	Non-market
3.14437e-06	brsutewmt	Non-market
1.06838	c3dh	Non-market
1.03114	c3hh	Non-market
1.12911	c4h	Non-market
0.00642888	ndevstdit	Non-market
8.01022e-05	ndevtedttht	Non-market
5.87043e-05	ndsustswt	Non-market
2.54781	sds	Non-market
4.31232	trs	Non-market
8.24891e-05	brevdtt	Non-market
0.0692726	brevdttht	Non-market
0.0169797	brevstdit	Non-market
0.105747	brevtewms	Non-market
4.32838	brevtrt	Non-market
1.66231	brevxs	Non-market
7.09869	brrgtrt	Non-market
0.0802605	brsutewms	Non-market
4.18863e-06	brsutewmt	Non-market
1.0081	c3dh	Non-market
1.01771	c3hh	Non-market
1.02391	c4h	Non-market
0.00465985	ndevstdit	Non-market
6.61765e-05	ndevtedttht	Non-market
7.62998e-05	ndsustswt	Non-market
2.43194	sds	Non-market
4.35601	trs	Non-market
3.06433e-05	brevdtt	Non-market
0.0758868	brevdttht	Non-market
0.13976	brevstdit	Non-market
0.106111	brevtewms	Non-market
5.57136	brevtrt	Non-market
1.61639	brevxs	Non-market
6.24789	brrgtrt	Non-market
0.0370452	brsutewms	Non-market
5.48527e-09	brsutewmt	Non-market
1.36407	c3dh	Non-market
1.33753	c3hh	Non-market
1.19962	c4h	Non-market
0.00431434	ndevstdit	Non-market
5.49894e-05	ndevtedttht	Non-market
0.000392975	ndsustswt	Non-market
2.0896	sds	Non-market
4.78887	trs	Non-market
3.44454e-05	brevdtt	Non-market
0.0792277	brevdttht	Non-market
0.146534	brevstdit	Non-market
0.0924245	brevtewms	Non-market
5.56575	brevtrt	Non-market
1.62995	brevxs	Non-market
6.23726	brrgtrt	Non-market
0.0402984	brsutewms	Non-market
5.01578e-09	brsutewmt	Non-market
1.31154	c3dh	Non-market
1.31161	c3hh	Non-market
1.18785	c4h	Non-market
0.00432362	ndevstdit	Non-market
5.87644e-05	ndevtedttht	Non-market
0.0003631	ndsustswt	Non-market
2.07108	sds	Non-market
4.81382	trs	Non-market
0.00012291	brevdtt	Non-market
0.048497	brevdttht	Non-market
0.17539	brevstdit	Non-market
0.0863769	brevtewms	Non-market
5.74645	brevtrt	Non-market
1.68191	brevxs	Non-market
5.99289	brrgtrt	Non-market
0.0411092	brsutewms	Non-market
4.7283e-05	brsutewmt	Non-market
1.28374	c3dh	Non-market
1.238	c3hh	Non-market
1.31964	c4h	Non-market
0.00573197	ndevstdit	Non-market
0.000109458	ndevtedttht	Non-market
0.000776597	ndsustswt	Non-market
2.33522	sds	Non-market
4.77532	trs	Non-market
0.000121393	brevdtt	Non-market
0.0450821	brevdttht	Non-market
0.171024	brevstdit	Non-market
0.106392	brevtewms	Non-market
5.72305	brevtrt	Non-market
1.72766	brevxs	Non-market
6.02939	brrgtrt	Non-market
0.0531891	brsutewms	Non-market
4.86479e-05	brsutewmt	Non-market
1.16691	c3dh	Non-market
1.29614	c3hh	Non-market
1.41007	c4h	Non-market
0.0058286	ndevstdit	Non-market
0.000120172	ndevtedttht	Non-market
0.000796203	ndsustswt	Non-market
2.19186	sds	Non-market
4.78633	trs	Non-market
4.50189e-08	brevdtt	Non-market
0.0172147	brevdttht	Non-market
0.228849	brevstdit	Non-market
0.10389	brevtewms	Non-market
6.7472	brevtrt	Non-market
1.03042	brevxs	Non-market
4.02669	brrgtrt	Non-market
0.0514092	brsutewms	Non-market
1.04752	c3dh	Non-market
1.04127	c3hh	Non-market
1.19638	c4h	Non-market
0.01037	ndevstdit	Non-market
4.53939e-08	ndevtedttht	Non-market
0.000870561	ndsustswt	Non-market
1.77689	sds	Non-market
5.13896	trs	Non-market
4.83765e-08	brevdtt	Non-market
0.0168586	brevdttht	Non-market
0.216673	brevstdit	Non-market
0.0905421	brevtewms	Non-market
6.74376	brevtrt	Non-market
1.00734	brevxs	Non-market
4.03966	brrgtrt	Non-market
0.0419149	brsutewms	Non-market
1.04226	c3dh	Non-market
1.0836	c3hh	Non-market
1.14282	c4h	Non-market
0.010525	ndevstdit	Non-market
4.70109e-08	ndevtedttht	Non-market
0.000918506	ndsustswt	Non-market
1.75978	sds	Non-market
5.15352	trs	Non-market
0.291492	brevdtt	Non-market
0.723138	brevdttht	Non-market
0.0273664	brevstdit	Non-market
0.580451	brevtewms	Non-market
5.29897	brevtrt	Non-market
3.02965	brevxs	Non-market
19.6369	brrgtrt	Non-market
3.58223e-08	brsutecds	Non-market
4.71385e-08	brsutecdt	Non-market
3.35978e-06	brsuteclt	Non-market
0.882798	brsutewms	Non-market
0.223166	brsutewmt	Non-market
0.718603	c3dh	Non-market
0.648068	c3hh	Non-market
7.81894	c4h	Non-market
0.018408	ndevstdit	Non-market
7.04525e-09	ndevteclt	Non-market
0.0388724	ndevtedttht	Non-market
0.0113478	ndsustswt	Non-market
16.5906	sds	Non-market
1.28051	trs	Non-market
0.276826	brevdtt	Non-market
0.82102	brevdttht	Non-market
0.0350721	brevstdit	Non-market
0.68971	brevtewms	Non-market
6.0349	brevtrt	Non-market
2.80652	brevxs	Non-market
19.4057	brrgtrt	Non-market
3.47512e-08	brsutecds	Non-market
4.88969e-08	brsutecdt	Non-market
3.74688e-06	brsuteclt	Non-market
0.98282	brsutewms	Non-market
0.250716	brsutewmt	Non-market
0.941187	c3dh	Non-market
0.793287	c3hh	Non-market
8.58115	c4h	Non-market
0.021294	ndevstdit	Non-market
8.40981e-09	ndevteclt	Non-market
0.0443932	ndevtedttht	Non-market
0.0127304	ndsustswt	Non-market
17.2374	sds	Non-market
1.72926	trs	Non-market
0.118118	brevdtt	Non-market
0.31026	brevdttht	Non-market
0.491076	brevstdit	Non-market
0.607357	brevtewms	Non-market
2.87395	brevtrt	Non-market
2.33554	brevxs	Non-market
20.0588	brrgtrt	Non-market
1.83068e-08	brsuteclt	Non-market
0.645748	brsutewms	Non-market
0.0245696	brsutewmt	Non-market
0.236444	c3dh	Non-market
0.275903	c3hh	Non-market
3.67259	c4h	Non-market
0.0409203	ndevstdit	Non-market
9.92764e-06	ndevtedtt	Non-market
0.017916	ndevtedttht	Non-market
0.0129659	ndsustswt	Non-market
14.9449	sds	Non-market
1.39694	trs	Non-market
0.140457	brevdtt	Non-market
0.373886	brevdttht	Non-market
0.459974	brevstdit	Non-market
0.595144	brevtewms	Non-market
3.91796	brevtrt	Non-market
2.50489	brevxs	Non-market
20.4954	brrgtrt	Non-market
1.66859e-08	brsuteclt	Non-market
0.932341	brsutewms	Non-market
0.0274228	brsutewmt	Non-market
0.291454	c3dh	Non-market
0.313545	c3hh	Non-market
4.15668	c4h	Non-market
0.0339736	ndevstdit	Non-market
9.22937e-06	ndevtedtt	Non-market
0.0204114	ndevtedttht	Non-market
0.0134319	ndsustswt	Non-market
15.2366	sds	Non-market
1.50971	trs	Non-market
0.123221	brevdtt	Non-market
0.190208	brevdttht	Non-market
0.270062	brevstdit	Non-market
0.652102	brevtewms	Non-market
2.35778	brevtrt	Non-market
3.20646	brevxs	Non-market
20.0569	brrgtrt	Non-market
4.34971e-07	brsuteclt	Non-market
0.964426	brsutewms	Non-market
0.191634	brsutewmt	Non-market
0.338124	c3dh	Non-market
0.292525	c3hh	Non-market
2.4097	c4h	Non-market
0.0150167	ndevstdit	Non-market
1.51377e-07	ndevtedtt	Non-market
0.0196773	ndevtedttht	Non-market
0.00716566	ndsustswt	Non-market
14.2017	sds	Non-market
1.43809	trs	Non-market
0.117305	brevdtt	Non-market
0.196062	brevdttht	Non-market
0.273326	brevstdit	Non-market
0.653199	brevtewms	Non-market
2.37999	brevtrt	Non-market
3.13001	brevxs	Non-market
19.8666	brrgtrt	Non-market
4.43428e-07	brsuteclt	Non-market
1.03944	brsutewms	Non-market
0.193678	brsutewmt	Non-market
0.247229	c3dh	Non-market
0.242933	c3hh	Non-market
2.31207	c4h	Non-market
0.0102128	ndevstdit	Non-market
1.44848e-07	ndevtedtt	Non-market
0.0208112	ndevtedttht	Non-market
0.00678762	ndsustswt	Non-market
14.4779	sds	Non-market
1.34564	trs	Non-market
0.00233199	brevdtt	Non-market
0.0432176	brevdttht	Non-market
0.786557	brevstdit	Non-market
0.770061	brevtewms	Non-market
2.27186	brevtrt	Non-market
3.77608	brevxs	Non-market
19.9591	brrgtrt	Non-market
2.32074e-08	brsuteclt	Non-market
0.801514	brsutewms	Non-market
0.0832559	brsutewmt	Non-market
0.197603	c3dh	Non-market
0.198262	c3hh	Non-market
0.612681	c4h	Non-market
0.0206317	ndevstdit	Non-market
0.000191624	ndevtedttht	Non-market
0.0074225	ndsustswt	Non-market
14.2217	sds	Non-market
2.49748	trs	Non-market
0.0025902	brevdtt	Non-market
0.0436745	brevdttht	Non-market
0.755775	brevstdit	Non-market
0.850437	brevtewms	Non-market
1.83588	brevtrt	Non-market
3.73351	brevxs	Non-market
19.8973	brrgtrt	Non-market
2.42085e-08	brsuteclt	Non-market
0.834705	brsutewms	Non-market
0.0933977	brsutewmt	Non-market
0.184737	c3dh	Non-market
0.200046	c3hh	Non-market
0.663469	c4h	Non-market
0.0210404	ndevstdit	Non-market
0.000170182	ndevtedttht	Non-market
0.00790244	ndsustswt	Non-market
13.8458	sds	Non-market
2.41642	trs	Non-market
0.120902	brevdtt	Non-market
0.436664	brevdttht	Non-market
1.41086	brevstdit	Non-market
2.57702e-05	brevtecds	Non-market
0.820413	brevtewms	Non-market
3.40506	brevtrt	Non-market
1.24815	brevxs	Non-market
4.84441	brrgtrt	Non-market
3.94361e-07	brsuas	Non-market
0.000666603	brsutecds	Non-market
0.00130356	brsutecdt	Non-market
0.00370807	brsuteclt	Non-market
0.439193	brsutewms	Non-market
0.0374551	brsutewmt	Non-market
1.26647	c3dh	Non-market
1.2196	c3hh	Non-market
3.13631	c4h	Non-market
1.34183	ndevstdit	Non-market
5.79082e-06	ndevtecdt	Non-market
5.84732e-05	ndevteclt	Non-market
0.00731423	ndevtedtt	Non-market
0.0497179	ndevtedttht	Non-market
0.380855	ndsustswt	Non-market
2.3351	sds	Non-market
1.21407	trs	Non-market
0.126494	brevdtt	Non-market
0.465496	brevdttht	Non-market
1.36332	brevstdit	Non-market
7.02514e-05	brevtecds	Non-market
0.765263	brevtewms	Non-market
3.39563	brevtrt	Non-market
1.25779	brevxs	Non-market
4.84461	brrgtrt	Non-market
9.97275e-07	brsuas	Non-market
0.00186588	brsutecds	Non-market
0.00275116	brsutecdt	Non-market
0.00638252	brsuteclt	Non-market
0.463507	brsutewms	Non-market
0.0384345	brsutewmt	Non-market
1.26071	c3dh	Non-market
1.25546	c3hh	Non-market
3.06125	c4h	Non-market
1.28724	ndevstdit	Non-market
1.75323e-05	ndevtecdt	Non-market
0.000189724	ndevteclt	Non-market
0.00789758	ndevtedtt	Non-market
0.0508379	ndevtedttht	Non-market
0.384806	ndsustswt	Non-market
2.41614	sds	Non-market
1.21143	trs	Non-market
0.0777064	brevdtt	Non-market
0.367866	brevdttht	Non-market
1.19614	brevstdit	Non-market
7.58712e-10	brevtecds	Non-market
0.708053	brevtewms	Non-market
3.31655	brevtrt	Non-market
1.09443	brevxs	Non-market
4.59587	brrgtrt	Non-market
7.42847e-05	brsutecds	Non-market
0.000255913	brsutecdt	Non-market
0.00122568	brsuteclt	Non-market
0.323434	brsutewms	Non-market
0.0235445	brsutewmt	Non-market
1.16054	c3dh	Non-market
1.0699	c3hh	Non-market
3.33905	c4h	Non-market
1.13297	ndevstdit	Non-market
2.35135e-06	ndevteclt	Non-market
0.00434371	ndevtedtt	Non-market
0.0338408	ndevtedttht	Non-market
0.321273	ndsustswt	Non-market
2.30096	sds	Non-market
1.04565	trs	Non-market
0.0701256	brevdtt	Non-market
0.360897	brevdttht	Non-market
1.26837	brevstdit	Non-market
0.00024408	brevtecds	Non-market
0.780244	brevtewms	Non-market
3.47397	brevtrt	Non-market
1.26102	brevxs	Non-market
4.73335	brrgtrt	Non-market
2.50547e-05	brsuas	Non-market
0.00153955	brsutecds	Non-market
0.0023316	brsutecdt	Non-market
0.00355748	brsuteclt	Non-market
0.339489	brsutewms	Non-market
0.0204717	brsutewmt	Non-market
1.23223	c3dh	Non-market
1.3315	c3hh	Non-market
2.87463	c4h	Non-market
1.20619	ndevstdit	Non-market
7.32628e-05	ndevtecdt	Non-market
0.000306587	ndevteclt	Non-market
0.00402883	ndevtedtt	Non-market
0.0274612	ndevtedttht	Non-market
0.34609	ndsustswt	Non-market
2.49718	sds	Non-market
1.21442	trs	Non-market
0.0677021	brevdtt	Non-market
0.343153	brevdttht	Non-market
1.24705	brevstdit	Non-market
3.69377e-06	brevtecds	Non-market
0.759205	brevtewms	Non-market
3.52994	brevtrt	Non-market
1.30356	brevxs	Non-market
4.817	brrgtrt	Non-market
3.32851e-09	brsuas	Non-market
0.000291777	brsutecds	Non-market
0.000515271	brsutecdt	Non-market
0.00174973	brsuteclt	Non-market
0.378593	brsutewms	Non-market
0.021036	brsutewmt	Non-market
1.41909	c3dh	Non-market
1.37348	c3hh	Non-market
2.74143	c4h	Non-market
1.17137	ndevstdit	Non-market
7.33872e-07	ndevtecdt	Non-market
1.84523e-05	ndevteclt	Non-market
0.00349787	ndevtedtt	Non-market
0.0317815	ndevtedttht	Non-market
0.341726	ndsustswt	Non-market
2.35092	sds	Non-market
1.26355	trs	Non-market
0.0993548	brevdtt	Non-market
0.409817	brevdttht	Non-market
1.40818	brevstdit	Non-market
2.01586e-06	brevtecds	Non-market
0.903973	brevtewms	Non-market
3.53202	brevtrt	Non-market
1.42419	brevxs	Non-market
4.91385	brrgtrt	Non-market
3.31814e-09	brsuas	Non-market
0.00029376	brsutecds	Non-market
0.000695074	brsutecdt	Non-market
0.00281441	brsuteclt	Non-market
0.473266	brsutewms	Non-market
0.0328209	brsutewmt	Non-market
1.44762	c3dh	Non-market
1.528	c3hh	Non-market
2.54657	c4h	Non-market
1.32983	ndevstdit	Non-market
4.33288e-07	ndevtecdt	Non-market
1.52087e-05	ndevteclt	Non-market
0.00620629	ndevtedtt	Non-market
0.0431941	ndevtedttht	Non-market
0.412671	ndsustswt	Non-market
2.48492	sds	Non-market
1.36588	trs	Non-market
0.0799136	brevdtt	Non-market
0.386387	brevdttht	Non-market
1.19632	brevstdit	Non-market
2.01764e-07	brevtecds	Non-market
0.664651	brevtewms	Non-market
3.23761	brevtrt	Non-market
1.11523	brevxs	Non-market
4.59311	brrgtrt	Non-market
8.53195e-10	brsuas	Non-market
0.000105053	brsutecds	Non-market
0.000291931	brsutecdt	Non-market
0.00143594	brsuteclt	Non-market
0.311172	brsutewms	Non-market
0.022834	brsutewmt	Non-market
1.10719	c3dh	Non-market
1.07592	c3hh	Non-market
3.47108	c4h	Non-market
1.13954	ndevstdit	Non-market
1.21403e-09	ndevtecdt	Non-market
2.93905e-06	ndevteclt	Non-market
0.00427996	ndevtedtt	Non-market
0.0342403	ndevtedttht	Non-market
0.337326	ndsustswt	Non-market
2.1652	sds	Non-market
1.03065	trs	Non-market
0.0956874	brevdtt	Non-market
0.446452	brevdttht	Non-market
1.23445	brevstdit	Non-market
1.44614e-09	brevtecds	Non-market
0.663786	brevtewms	Non-market
3.28996	brevtrt	Non-market
1.18601	brevxs	Non-market
4.68724	brrgtrt	Non-market
8.96068e-10	brsuas	Non-market
8.56135e-05	brsutecds	Non-market
0.000271531	brsutecdt	Non-market
0.00143532	brsuteclt	Non-market
0.374918	brsutewms	Non-market
0.0250268	brsutewmt	Non-market
1.15471	c3dh	Non-market
1.11447	c3hh	Non-market
3.38967	c4h	Non-market
1.176	ndevstdit	Non-market
1.26461e-09	ndevtecdt	Non-market
2.15526e-06	ndevteclt	Non-market
0.00460162	ndevtedtt	Non-market
0.0398374	ndevtedttht	Non-market
0.388472	ndsustswt	Non-market
2.14944	sds	Non-market
1.08395	trs	Non-market
3.26548e-06	brevstdit	Non-market
0.00736577	brevtewms	Non-market
0.229124	brevtrt	Non-market
2.35314	brevxs	Non-market
6.88538	brrgtrt	Non-market
1.05001e-05	brsutewms	Non-market
0.393202	c3dh	Non-market
0.387628	c3hh	Non-market
0.537805	c4h	Non-market
1.07337e-06	ndevstdit	Non-market
0.710065	sds	Non-market
2.83418	trs	Non-market
4.92316e-06	brevstdit	Non-market
0.00603571	brevtewms	Non-market
0.189038	brevtrt	Non-market
2.329	brevxs	Non-market
6.87309	brrgtrt	Non-market
2.2406e-06	brsutewms	Non-market
0.358073	c3dh	Non-market
0.343649	c3hh	Non-market
0.67539	c4h	Non-market
1.24842e-06	ndevstdit	Non-market
0.78452	sds	Non-market
2.78389	trs	Non-market
5.14626e-05	brevstdit	Non-market
0.00965321	brevtewms	Non-market
0.728737	brevtrt	Non-market
1.75745	brevxs	Non-market
6.90796	brrgtrt	Non-market
3.75781e-07	brsutewms	Non-market
0.664774	c3dh	Non-market
0.623658	c3hh	Non-market
0.768368	c4h	Non-market
5.93192e-06	ndevstdit	Non-market
0.207732	sds	Non-market
3.7841	trs	Non-market
4.93881e-05	brevstdit	Non-market
0.0079077	brevtewms	Non-market
0.758609	brevtrt	Non-market
1.71076	brevxs	Non-market
6.93242	brrgtrt	Non-market
5.30792e-07	brsutewms	Non-market
0.609081	c3dh	Non-market
0.612975	c3hh	Non-market
0.859066	c4h	Non-market
8.31233e-06	ndevstdit	Non-market
0.210365	sds	Non-market
3.76784	trs	Non-market
9.43481e-07	brevstdit	Non-market
0.00294618	brevtewms	Non-market
0.0224842	brevtrt	Non-market
2.79402	brevxs	Non-market
6.7535	brrgtrt	Non-market
3.11062e-07	brsutewms	Non-market
0.16336	c3dh	Non-market
0.164768	c3hh	Non-market
0.429272	c4h	Non-market
5.22958e-07	ndevstdit	Non-market
1.55415	sds	Non-market
1.76756	trs	Non-market
1.19981e-06	brevstdit	Non-market
0.00332622	brevtewms	Non-market
0.0316322	brevtrt	Non-market
2.75163	brevxs	Non-market
6.79462	brrgtrt	Non-market
2.6244e-07	brsutewms	Non-market
0.18308	c3dh	Non-market
0.197892	c3hh	Non-market
0.45712	c4h	Non-market
1.153e-07	ndevstdit	Non-market
1.59418	sds	Non-market
1.76314	trs	Non-market
0.00374537	brevstdit	Non-market
0.0103867	brevtewms	Non-market
7.00051	brevtrt	Non-market
1.43505	brevxs	Non-market
1.28257	brrgtrt	Non-market
1.0166	c3dh	Non-market
1.04766	c3hh	Non-market
1.00081	c4h	Non-market
0.000535226	ndevstdit	Non-market
0.0544994	sds	Non-market
4.24512	trs	Non-market
0.00354844	brevstdit	Non-market
0.00924299	brevtewms	Non-market
7.0125	brevtrt	Non-market
1.39801	brevxs	Non-market
1.39067	brrgtrt	Non-market
1.12986	c3dh	Non-market
1.13883	c3hh	Non-market
1.08858	c4h	Non-market
0.000504481	ndevstdit	Non-market
0.0655521	sds	Non-market
4.19682	trs	Non-market
0.0421876	brevdttht	Non-market
0.0625403	brevstdit	Non-market
5.17944	brevtewms	Non-market
35.2623	brevtrt	Non-market
77.1147	brevxs	Non-market
150.901	brrgtrt	Non-market
0.58274	brsutewms	Non-market
6.1111	c3dh	Non-market
7.87077	c3hh	Non-market
15.2659	c4h	Non-market
0.0495694	ndevstdit	Non-market
7.08974e-05	ndsustswt	Non-market
22.3875	sds	Non-market
52.4506	trs	Non-market
0.0423071	brevdttht	Non-market
0.111492	brevstdit	Non-market
3.94213	brevtewms	Non-market
35.5243	brevtrt	Non-market
78.7571	brevxs	Non-market
151.251	brrgtrt	Non-market
0.393837	brsutewms	Non-market
6.55503	c3dh	Non-market
7.48682	c3hh	Non-market
15.0895	c4h	Non-market
0.0920713	ndevstdit	Non-market
0.000115849	ndsustswt	Non-market
26.0666	sds	Non-market
48.0825	trs	Non-market
0.0276595	brevdttht	Non-market
1.24464	brevstdit	Non-market
19.5815	brevtewms	Non-market
36.3919	brevtrt	Non-market
34.6618	brevxs	Non-market
153.494	brrgtrt	Non-market
4.5016	brsutewms	Non-market
14.8514	c3dh	Non-market
14.2172	c3hh	Non-market
28.4664	c4h	Non-market
0.241137	ndevstdit	Non-market
0.00124001	ndsustswt	Non-market
4.42792	sds	Non-market
84.1033	trs	Non-market
0.0290173	brevdttht	Non-market
1.17857	brevstdit	Non-market
19.3303	brevtewms	Non-market
34.8222	brevtrt	Non-market
33.5813	brevxs	Non-market
153.663	brrgtrt	Non-market
5.37047	brsutewms	Non-market
15.7217	c3dh	Non-market
15.7711	c3hh	Non-market
26.7439	c4h	Non-market
0.284893	ndevstdit	Non-market
0.00161255	ndsustswt	Non-market
4.05826	sds	Non-market
83.1814	trs	Non-market
0.0311314	brevdttht	Non-market
0.0620066	brevstdit	Non-market
19.5833	brevtewms	Non-market
14.769	brevtrt	Non-market
50.602	brevxs	Non-market
146.925	brrgtrt	Non-market
6.04691	brsutewms	Non-market
4.46142	c3dh	Non-market
4.71178	c3hh	Non-market
10.0764	c4h	Non-market
0.0364512	ndevstdit	Non-market
1.46271e-05	ndsustswt	Non-market
7.8495	sds	Non-market
65.1011	trs	Non-market
0.03232	brevdttht	Non-market
0.0563558	brevstdit	Non-market
19.3232	brevtewms	Non-market
16.0076	brevtrt	Non-market
50.1489	brevxs	Non-market
147.853	brrgtrt	Non-market
6.62055	brsutewms	Non-market
6.07292	c3dh	Non-market
5.66489	c3hh	Non-market
11.2007	c4h	Non-market
0.0264182	ndevstdit	Non-market
2.16912e-05	ndsustswt	Non-market
7.00496	sds	Non-market
65.147	trs	Non-market
2.44336e-06	brevdttht	Non-market
41.9987	brevstdit	Non-market
23.8066	brevtewms	Non-market
152.159	brevtrt	Non-market
25.4297	brevxs	Non-market
34.6314	brrgtrt	Non-market
5.54445	brsutewms	Non-market
24.4193	c3dh	Non-market
23.012	c3hh	Non-market
40.4182	c4h	Non-market
1.88904	ndevstdit	Non-market
0.5995	ndsustswt	Non-market
0.592332	sds	Non-market
110.816	trs	Non-market
2.52853e-06	brevdttht	Non-market
42.2429	brevstdit	Non-market
22.2668	brevtewms	Non-market
154.165	brevtrt	Non-market
25.2441	brevxs	Non-market
31.9258	brrgtrt	Non-market
6.0183	brsutewms	Non-market
23.3259	c3dh	Non-market
22.2378	c3hh	Non-market
35.7182	c4h	Non-market
1.92684	ndevstdit	Non-market
0.494779	ndsustswt	Non-market
0.534603	sds	Non-market
110.571	trs	Non-market
0.00657032	brevdtt	Non-market
0.000977956	brevdttht	Non-market
0.00386395	brevstdit	Non-market
1.82125	brevtecds	Non-market
0.0388052	brevtewms	Non-market
0.00350204	brevxs	Non-market
0.000141552	brrgtrt	Non-market
1.45425	brsuas	Non-market
0.785762	brsutecds	Non-market
2.74259	brsutecdt	Non-market
0.149669	brsuteclt	Non-market
0.0428776	brsutewms	Non-market
0.0475995	brsutewmt	Non-market
13.3697	c3dh	Non-market
5.1862	c3hh	Non-market
0.00244298	ndevstdit	Non-market
10.9049	ndevtecdt	Non-market
0.0357503	ndevteclt	Non-market
0.000478584	ndevtedtt	Non-market
[truncated: 39,701 more rows]

## Sheet: PanelB1
PFT_code	TotalValES_gdp	region_un
brevdtt	0.0061446	ASIA
brsuas	0.00466782	ASIA
brevtecds	0.0239858	ASIA
brsuteclt	0.0564373	ASIA
brevxs	0.0358763	ASIA
brevdttht	0.00981425	ASIA
brsutecds	0.00488803	ASIA
brevtewms	0.349918	ASIA
brsutewms	0.00888721	ASIA
brrgtrt	0.635527	ASIA
brevstdit	0.0183985	ASIA
brsutecdt	0.190858	ASIA
brevtrt	0.109098	ASIA
brsutewmt	0.290746	ASIA
ndevtedttht	0.000588592	ASIA
c4h	0.0202205	ASIA
sds	0.165406	ASIA
ndevteclt	0.00209572	ASIA
c3dh	0.286387	ASIA
ndsustswt	0.00152	ASIA
ndevstdit	0.00498826	ASIA
trs	0.128246	ASIA
ndevtedtt	0.000292872	ASIA
c3hh	0.093107	ASIA
ndsutecdt	0.0219195	ASIA
ndevtecdt	0.0326169	ASIA
brevtrt	0.467267	LAM
brevdtt	0.0561004	LAM
brsuas	0.000382836	LAM
brevtecds	0.0395365	LAM
brsuteclt	0.0479836	LAM
brevxs	0.829029	LAM
brevdttht	0.114522	LAM
brsutecds	0.000563812	LAM
brevtewms	1.51066	LAM
brsutewms	0.0285435	LAM
brrgtrt	13.276	LAM
brevstdit	0.343939	LAM
brsutecdt	0.368296	LAM
ndevtecdt	0.00895681	LAM
brsutewmt	0.587597	LAM
ndevtedttht	0.0168503	LAM
c4h	0.210185	LAM
sds	2.65968	LAM
ndevteclt	0.00464308	LAM
c3dh	0.240226	LAM
ndsustswt	0.0066116	LAM
ndevstdit	0.0131444	LAM
trs	1.43314	LAM
ndevtedtt	0.0010092	LAM
c3hh	0.160746	LAM
ndsutecdt	3.74943e-11	LAM
brsutecdt	0.010968	MAF
brevtrt	2.50317	MAF
brevdtt	0.112678	MAF
brsuas	8.7218e-05	MAF
brevtecds	0.000385406	MAF
brsuteclt	0.0190249	MAF
brevxs	0.67255	MAF
brevdttht	0.578242	MAF
brsutecds	0.00202165	MAF
brevtewms	0.258188	MAF
brsutewms	0.13313	MAF
brrgtrt	10.3821	MAF
brevstdit	0.558988	MAF
ndsutecdt	7.66739e-08	MAF
ndevtecdt	0.000372812	MAF
brsutewmt	0.0558222	MAF
ndevtedttht	0.0243558	MAF
c4h	1.42062	MAF
sds	5.6748	MAF
ndevteclt	0.00109822	MAF
c3dh	0.320622	MAF
ndsustswt	0.147766	MAF
ndevstdit	0.474086	MAF
trs	1.46538	MAF
ndevtedtt	0.0080516	MAF
c3hh	0.31813	MAF
brevstdit	0.0310086	OECD
brsutecdt	1.21867	OECD
brevtrt	0.0290717	OECD
brevdtt	0.0236015	OECD
brsuas	0.0123417	OECD
brevtecds	0.426417	OECD
brsuteclt	0.376008	OECD
brevxs	0.0161149	OECD
brevdttht	0.0867385	OECD
brsutecds	0.0204529	OECD
brevtewms	0.931391	OECD
brsutewms	0.0192377	OECD
brrgtrt	0.121952	OECD
c3hh	0.275148	OECD
ndsutecdt	0.147114	OECD
ndevtecdt	0.259439	OECD
brsutewmt	0.593498	OECD
ndevtedttht	0.00654549	OECD
c4h	0.082743	OECD
sds	0.493363	OECD
ndevteclt	0.00708225	OECD
c3dh	0.815134	OECD
ndsustswt	0.00712428	OECD
ndevstdit	0.0222797	OECD
trs	0.00936629	OECD
ndevtedtt	0.000580915	OECD
brrgtrt	0.00386724	REF
brevstdit	0.00653624	REF
brsutecdt	2.71246	REF
brevtrt	1.26478e-07	REF
brevdtt	0.0201173	REF
brsuas	0.0894724	REF
brevtecds	0.397055	REF
brsuteclt	1.46437	REF
brevxs	0.00287864	REF
brevdttht	0.00474747	REF
brsutecds	0.136998	REF
brevtewms	0.242141	REF
brsutewms	0.0554305	REF
ndevtedtt	0.00384282	REF
c3hh	1.55442	REF
ndsutecdt	2.21752	REF
ndevtecdt	3.89249	REF
brsutewmt	0.358419	REF
ndevtedttht	0.00856033	REF
c4h	3.01356e-07	REF
sds	0.512321	REF
ndevteclt	0.0085154	REF
c3dh	6.56239	REF
ndsustswt	0.00506145	REF
ndevstdit	0.00541565	REF
trs	0.00214246	REF

## Sheet: PanelB2
PFT_code	TotalValGDP_gdp	region_un
brevdtt	0.00153593	ASIA
brsuas	0.000974666	ASIA
brevtecds	0.0064935	ASIA
brsuteclt	0.0184247	ASIA
brevxs	0.0164528	ASIA
brevdttht	0.0013823	ASIA
brsutecds	0.00206937	ASIA
brevtewms	0.121696	ASIA
brsutewms	0.00227845	ASIA
brrgtrt	0.386636	ASIA
brevstdit	0.0094559	ASIA
brsutecdt	0.0570255	ASIA
brevtrt	0.17024	ASIA
brsutewmt	0.20629	ASIA
ndevtedttht	0.000127076	ASIA
c4h	0.0141692	ASIA
sds	0.0507785	ASIA
ndevteclt	0.000549842	ASIA
c3dh	0.0718362	ASIA
ndsustswt	0.000201019	ASIA
ndevstdit	0.000588257	ASIA
trs	0.140451	ASIA
ndevtedtt	0.000103402	ASIA
c3hh	0.0301904	ASIA
ndsutecdt	0.00615679	ASIA
ndevtecdt	0.00999775	ASIA
brevtrt	0.091902	LAM
brevdtt	0.0183622	LAM
brsuas	0.000183745	LAM
brevtecds	0.0264861	LAM
brsuteclt	0.0114114	LAM
brevxs	0.200268	LAM
brevdttht	0.00930933	LAM
brsutecds	0.00032159	LAM
brevtewms	0.279962	LAM
brsutewms	0.00537633	LAM
brrgtrt	3.21513	LAM
brevstdit	0.0561686	LAM
brsutecdt	0.190506	LAM
ndevtecdt	0.00408779	LAM
brsutewmt	0.198082	LAM
ndevtedttht	0.00235513	LAM
c4h	0.0278502	LAM
sds	0.628771	LAM
ndevteclt	0.000410988	LAM
c3dh	0.0621174	LAM
ndsustswt	0.00106217	LAM
ndevstdit	0.00181447	LAM
trs	0.308038	LAM
ndevtedtt	0.000259051	LAM
c3hh	0.0432602	LAM
ndsutecdt	4.9338e-12	LAM
brsutecdt	0.00116082	MAF
brevtrt	2.22421	MAF
brevdtt	0.00495002	MAF
brsuas	1.80701e-06	MAF
brevtecds	8.40225e-06	MAF
brsuteclt	0.000674319	MAF
brevxs	0.633464	MAF
brevdttht	0.0655898	MAF
brsutecds	5.64212e-05	MAF
brevtewms	0.0936354	MAF
brsutewms	0.00913797	MAF
brrgtrt	11.3347	MAF
brevstdit	0.156024	MAF
ndsutecdt	1.52978e-09	MAF
ndevtecdt	5.74052e-06	MAF
brsutewmt	0.00440655	MAF
ndevtedttht	0.000924712	MAF
c4h	0.524098	MAF
sds	3.6129	MAF
ndevteclt	2.08725e-05	MAF
c3dh	0.0974936	MAF
ndsustswt	0.00488764	MAF
ndevstdit	0.0346261	MAF
trs	2.05152	MAF
ndevtedtt	0.000143076	MAF
c3hh	0.0772021	MAF
brevstdit	0.0066691	OECD
brsutecdt	0.129733	OECD
brevtrt	0.00302719	OECD
brevdtt	0.00285733	OECD
brsuas	0.00103564	OECD
brevtecds	0.0385773	OECD
brsuteclt	0.0320557	OECD
brevxs	0.0023369	OECD
brevdttht	0.00844995	OECD
brsutecds	0.00215709	OECD
brevtewms	0.0899871	OECD
brsutewms	0.00194849	OECD
brrgtrt	0.0164534	OECD
c3hh	0.0234836	OECD
ndsutecdt	0.00671927	OECD
ndevtecdt	0.020668	OECD
brsutewmt	0.0566013	OECD
ndevtedttht	0.000845951	OECD
c4h	0.00838311	OECD
sds	0.0523923	OECD
ndevteclt	0.000501869	OECD
c3dh	0.0502011	OECD
ndsustswt	0.000828059	OECD
ndevstdit	0.00238357	OECD
trs	0.0012272	OECD
ndevtedtt	4.49796e-05	OECD
brrgtrt	1.77336e-05	REF
brevstdit	0.000112291	REF
brsutecdt	0.792905	REF
brevtrt	6.49329e-09	REF
brevdtt	0.00153808	REF
brsuas	0.0137701	REF
brevtecds	0.0994907	REF
brsuteclt	0.367279	REF
brevxs	3.34558e-05	REF
brevdttht	0.000107369	REF
brsutecds	0.0319024	REF
brevtewms	0.0399272	REF
brsutewms	0.0107133	REF
ndevtedtt	0.000511483	REF
c3hh	0.316415	REF
ndsutecdt	0.301813	REF
ndevtecdt	0.533424	REF
brsutewmt	0.0715508	REF
ndevtedttht	0.000968382	REF
c4h	5.46368e-09	REF
sds	0.0750028	REF
ndevteclt	0.0013227	REF
c3dh	0.999737	REF
ndsustswt	4.33164e-05	REF
ndevstdit	4.67905e-05	REF
trs	1.57187e-06	REF
