# Supplementary material for: Unequal climate impacts on global values of natural capital
Source: Nature. 2023 Dec 18;625(7996):722–7. doi: 10.1038/s41586-023-06769-z (PMC10808060; doi:10.1038/s41586-023-06769-z)
Supplement: Supplementary file 12 — Source Data Extended Data Fig. 7 [file 41586_2023_6769_MOESM12_ESM.xlsx]

## Sheet: PanelA
Benefits	Biome	Type
1196.36	c3gra	Non-market
359.227	c4gra	Non-market
0.241948	trbrev	Non-market
0.736251	trbrrg	Non-market
340.679	c3gra	Non-market
681.676	c4gra	Non-market
0.00727039	tebrev	Non-market
0.0128076	tebrsu	Non-market
0.834795	trbrev	Non-market
2.78167	trbrrg	Non-market
2223.63	c3gra	Non-market
1245.4	c4gra	Non-market
2.17667	trbrev	Non-market
12.798	trbrrg	Non-market
741.247	c3gra	Non-market
1081.28	c4gra	Non-market
1.64413	trbrev	Non-market
5.00318	trbrrg	Non-market
43.2437	c3gra	Non-market
0.000866601	c4gra	Non-market
46.5404	tebrev	Non-market
128.444	tebrsu	Non-market
156.42	tendev	Non-market
2.55456e-05	trbrev	Non-market
0.00736436	trbrrg	Non-market
34.1045	c3gra	Non-market
0.000740639	c4gra	Non-market
38.4195	tebrev	Non-market
106.097	tebrsu	Non-market
179.342	tendev	Non-market
2.16918e-05	trbrev	Non-market
0.00734814	trbrrg	Non-market
18.3093	c3gra	Non-market
0.000437281	c4gra	Non-market
64.5812	tebrev	Non-market
121.402	tebrsu	Non-market
152.467	tendev	Non-market
1.11698e-05	trbrev	Non-market
0.00584223	trbrrg	Non-market
17.6843	c3gra	Non-market
0.000460072	c4gra	Non-market
69.5304	tebrev	Non-market
128.289	tebrsu	Non-market
144.082	tendev	Non-market
1.52082e-05	trbrev	Non-market
0.00522979	trbrrg	Non-market
6.95686	bobrsu	Non-market
87.3359	bondev	Non-market
0.6738	bondsu	Non-market
123.683	c3gra	Non-market
0.00238787	c4gra	Non-market
0.643214	tebrev	Non-market
43.1132	tebrsu	Non-market
50.0332	tendev	Non-market
0.0513278	trbrev	Non-market
0.0489308	trbrrg	Non-market
7.80159	bobrsu	Non-market
91.7322	bondev	Non-market
0.636064	bondsu	Non-market
117.171	c3gra	Non-market
0.00236801	c4gra	Non-market
0.611893	tebrev	Non-market
49.5805	tebrsu	Non-market
51.0942	tendev	Non-market
0.0540497	trbrev	Non-market
0.0590931	trbrrg	Non-market
5.51574	bobrsu	Non-market
82.3479	bondev	Non-market
1.29389	bondsu	Non-market
126.134	c3gra	Non-market
0.00203699	c4gra	Non-market
0.315949	tebrev	Non-market
47.9081	tebrsu	Non-market
45.6546	tendev	Non-market
0.0478587	trbrev	Non-market
0.0542534	trbrrg	Non-market
5.80994	bobrsu	Non-market
83.3746	bondev	Non-market
1.40843	bondsu	Non-market
123.46	c3gra	Non-market
0.00215187	c4gra	Non-market
0.410835	tebrev	Non-market
53.3503	tebrsu	Non-market
45.2058	tendev	Non-market
0.065967	trbrev	Non-market
0.0684895	trbrrg	Non-market
48.5364	c3gra	Non-market
17.5709	c4gra	Non-market
7.526	tebrev	Non-market
6.92307	tebrsu	Non-market
4.99302	tendev	Non-market
0.409623	trbrev	Non-market
0.363669	trbrrg	Non-market
48.2772	c3gra	Non-market
18.2265	c4gra	Non-market
8.27737	tebrev	Non-market
7.70392	tebrsu	Non-market
4.99428	tendev	Non-market
0.37054	trbrev	Non-market
0.447872	trbrrg	Non-market
49.8016	c3gra	Non-market
13.4892	c4gra	Non-market
6.87085	tebrev	Non-market
8.27267	tebrsu	Non-market
5.1728	tendev	Non-market
0.464636	trbrev	Non-market
0.462078	trbrrg	Non-market
48.8025	c3gra	Non-market
15.6715	c4gra	Non-market
6.43903	tebrev	Non-market
7.96245	tebrsu	Non-market
4.80895	tendev	Non-market
0.337366	trbrev	Non-market
0.405031	trbrrg	Non-market
0.00616324	bobrsu	Non-market
0.00692288	bondev	Non-market
0.0051897	bondsu	Non-market
215.833	c3gra	Non-market
0.00380035	c4gra	Non-market
14.4934	tebrev	Non-market
54.4935	tebrsu	Non-market
465.576	tendev	Non-market
0.0138733	trbrev	Non-market
0.0244598	trbrrg	Non-market
0.000575688	bobrsu	Non-market
0.0011823	bondev	Non-market
0.000480617	bondsu	Non-market
175.805	c3gra	Non-market
0.00355498	c4gra	Non-market
13.133	tebrev	Non-market
147.36	tebrsu	Non-market
461.955	tendev	Non-market
0.00405421	trbrev	Non-market
0.00917357	trbrrg	Non-market
60.7689	c3gra	Non-market
0.000733709	c4gra	Non-market
3.12914	tebrev	Non-market
144.304	tebrsu	Non-market
449.799	tendev	Non-market
0.00375488	trbrev	Non-market
0.0047514	trbrrg	Non-market
0.000278585	bobrsu	Non-market
0.000607596	bondev	Non-market
0.000256659	bondsu	Non-market
71.064	c3gra	Non-market
0.00156744	c4gra	Non-market
4.68825	tebrev	Non-market
67.0475	tebrsu	Non-market
450.291	tendev	Non-market
0.00174277	trbrev	Non-market
0.00478958	trbrrg	Non-market
55.6781	c3gra	Non-market
28.046	c4gra	Non-market
4.41593	tebrev	Non-market
3.23472	tebrsu	Non-market
0.574359	tendev	Non-market
0.90802	trbrev	Non-market
1.61346	trbrrg	Non-market
54.9296	c3gra	Non-market
27.648	c4gra	Non-market
4.85314	tebrev	Non-market
3.20293	tebrsu	Non-market
0.55878	tendev	Non-market
0.713416	trbrev	Non-market
1.58534	trbrrg	Non-market
53.7461	c3gra	Non-market
30.2976	c4gra	Non-market
5.05281	tebrev	Non-market
3.21374	tebrsu	Non-market
0.468989	tendev	Non-market
0.998651	trbrev	Non-market
1.96085	trbrrg	Non-market
54.7773	c3gra	Non-market
29.072	c4gra	Non-market
4.54427	tebrev	Non-market
3.50743	tebrsu	Non-market
0.480476	tendev	Non-market
0.908088	trbrev	Non-market
1.82207	trbrrg	Non-market
0.147423	bobrsu	Non-market
2.29469	bondev	Non-market
0.233679	bondsu	Non-market
72.9646	c3gra	Non-market
0.00153448	c4gra	Non-market
8.07366	tebrev	Non-market
13.4381	tebrsu	Non-market
54.5143	tendev	Non-market
0.0187539	trbrev	Non-market
0.0310179	trbrrg	Non-market
0.305095	bobrsu	Non-market
2.35306	bondev	Non-market
0.216823	bondsu	Non-market
72.5283	c3gra	Non-market
0.00145319	c4gra	Non-market
8.35667	tebrev	Non-market
14.7094	tebrsu	Non-market
56.6411	tendev	Non-market
0.0196971	trbrev	Non-market
0.0284469	trbrrg	Non-market
0.211729	bobrsu	Non-market
1.40902	bondev	Non-market
0.279616	bondsu	Non-market
73.0288	c3gra	Non-market
0.00117804	c4gra	Non-market
8.30067	tebrev	Non-market
13.3646	tebrsu	Non-market
54.2623	tendev	Non-market
0.0267755	trbrev	Non-market
0.0427738	trbrrg	Non-market
0.214383	bobrsu	Non-market
1.51999	bondev	Non-market
0.28281	bondsu	Non-market
71.2638	c3gra	Non-market
0.00104159	c4gra	Non-market
8.14903	tebrev	Non-market
14.6901	tebrsu	Non-market
58.6925	tendev	Non-market
0.0355715	trbrev	Non-market
0.0601481	trbrrg	Non-market
3.25789	c3gra	Non-market
0.000105479	c4gra	Non-market
1.48423	tebrev	Non-market
7.05845	tebrsu	Non-market
59.4675	tendev	Non-market
2.86674e-06	trbrev	Non-market
1.87377e-06	trbrrg	Non-market
3.18899	c3gra	Non-market
0.00010189	c4gra	Non-market
1.18335	tebrev	Non-market
7.0084	tebrsu	Non-market
59.2877	tendev	Non-market
2.76204e-06	trbrev	Non-market
1.9032e-06	trbrrg	Non-market
3.1628	c3gra	Non-market
6.61866e-05	c4gra	Non-market
0.764234	tebrev	Non-market
9.91367	tebrsu	Non-market
59.9177	tendev	Non-market
3.55188e-06	trbrev	Non-market
2.14853e-06	trbrrg	Non-market
3.07391	c3gra	Non-market
9.12085e-05	c4gra	Non-market
0.770445	tebrev	Non-market
10.2587	tebrsu	Non-market
59.8485	tendev	Non-market
2.80018e-06	trbrev	Non-market
2.05179e-06	trbrrg	Non-market
23.1316	c3gra	Non-market
14.2317	c4gra	Non-market
1.106e-08	tebrev	Non-market
2.2777e-08	tebrsu	Non-market
6.63609	trbrev	Non-market
34.464	trbrrg	Non-market
16.6561	c3gra	Non-market
15.0464	c4gra	Non-market
1.2658e-08	tebrev	Non-market
3.31945e-08	tebrsu	Non-market
11.6982	trbrev	Non-market
34.6861	trbrrg	Non-market
5.34797	c3gra	Non-market
17.3413	c4gra	Non-market
11.4484	trbrev	Non-market
35.9166	trbrrg	Non-market
8.0758	c3gra	Non-market
16.6162	c4gra	Non-market
3.99251e-10	tebrev	Non-market
5.7435e-10	tebrsu	Non-market
9.22675	trbrev	Non-market
36.4917	trbrrg	Non-market
29.703	c3gra	Non-market
0.000866291	c4gra	Non-market
224.171	tebrev	Non-market
25.7091	tebrsu	Non-market
382.078	tendev	Non-market
1.84453e-05	trbrev	Non-market
0.0029102	trbrrg	Non-market
30.1495	c3gra	Non-market
0.000928248	c4gra	Non-market
227.996	tebrev	Non-market
23.5369	tebrsu	Non-market
379.834	tendev	Non-market
1.53149e-05	trbrev	Non-market
0.00187865	trbrrg	Non-market
19.9173	c3gra	Non-market
0.000533447	c4gra	Non-market
9.16496	tebrev	Non-market
61.8448	tebrsu	Non-market
353.295	tendev	Non-market
2.60518e-05	trbrev	Non-market
1.87774e-05	trbrrg	Non-market
18.9723	c3gra	Non-market
0.000496137	c4gra	Non-market
9.72234	tebrev	Non-market
57.7658	tebrsu	Non-market
353.95	tendev	Non-market
2.47807e-05	trbrev	Non-market
1.91895e-05	trbrrg	Non-market
1.58227	c3gra	Non-market
26.502	c4gra	Non-market
0.0878046	trbrev	Non-market
0.327955	trbrrg	Non-market
1.77807	c3gra	Non-market
26.4901	c4gra	Non-market
0.0889795	trbrev	Non-market
0.175981	trbrrg	Non-market
2.70691	c3gra	Non-market
26.9263	c4gra	Non-market
0.140067	trbrev	Non-market
0.183389	trbrrg	Non-market
2.27312	c3gra	Non-market
27.0622	c4gra	Non-market
0.21663	trbrev	Non-market
0.286432	trbrrg	Non-market
33.2434	c3gra	Non-market
0.00138717	c4gra	Non-market
6.05795	tebrev	Non-market
47.8223	tebrsu	Non-market
148.899	tendev	Non-market
0.000367456	trbrev	Non-market
0.000505932	trbrrg	Non-market
24.767	c3gra	Non-market
0.00117037	c4gra	Non-market
6.06013	tebrev	Non-market
51.6743	tebrsu	Non-market
146.949	tendev	Non-market
0.000378312	trbrev	Non-market
0.00060601	trbrrg	Non-market
42.0486	c3gra	Non-market
0.0016444	c4gra	Non-market
7.52905	tebrev	Non-market
72.3343	tebrsu	Non-market
148.944	tendev	Non-market
0.000320462	trbrev	Non-market
0.000393661	trbrrg	Non-market
38.4172	c3gra	Non-market
0.00154771	c4gra	Non-market
6.67065	tebrev	Non-market
96.7018	tebrsu	Non-market
144.933	tendev	Non-market
0.000444126	trbrev	Non-market
0.000511563	trbrrg	Non-market
10.142	c3gra	Non-market
0.000149252	c4gra	Non-market
2.48609	trbrev	Non-market
28.4361	trbrrg	Non-market
8.05576	c3gra	Non-market
0.000162139	c4gra	Non-market
2.64956	trbrev	Non-market
28.6304	trbrrg	Non-market
9.58034	c3gra	Non-market
0.000174267	c4gra	Non-market
2.64185	trbrev	Non-market
27.831	trbrrg	Non-market
10.4471	c3gra	Non-market
0.000150441	c4gra	Non-market
2.87264	trbrev	Non-market
27.7425	trbrrg	Non-market
37.0601	c3gra	Non-market
108.593	c4gra	Non-market
0.951506	trbrev	Non-market
2.11207	trbrrg	Non-market
48.9785	c3gra	Non-market
100.661	c4gra	Non-market
1.52336	trbrev	Non-market
4.03468	trbrrg	Non-market
32.2046	c3gra	Non-market
107.088	c4gra	Non-market
1.16701	trbrev	Non-market
4.48577	trbrrg	Non-market
24.4794	c3gra	Non-market
112.455	c4gra	Non-market
0.85056	trbrev	Non-market
3.19976	trbrrg	Non-market
22.0443	c3gra	Non-market
9.46462	c4gra	Non-market
2.91293	tebrev	Non-market
5.4476	tebrsu	Non-market
0.0957059	tendev	Non-market
20.2886	trbrev	Non-market
28.7506	trbrrg	Non-market
25.1268	c3gra	Non-market
8.24855	c4gra	Non-market
2.89274	tebrev	Non-market
4.7952	tebrsu	Non-market
0.216728	tendev	Non-market
23.5371	trbrev	Non-market
22.6272	trbrrg	Non-market
17.3531	c3gra	Non-market
8.98763	c4gra	Non-market
3.06292	tebrev	Non-market
3.71989	tebrsu	Non-market
0.0844856	tendev	Non-market
17.4639	trbrev	Non-market
32.7608	trbrrg	Non-market
20.8345	c3gra	Non-market
10.7175	c4gra	Non-market
2.75719	tebrev	Non-market
5.52317	tebrsu	Non-market
0.126002	tendev	Non-market
17.3385	trbrev	Non-market
30.2419	trbrrg	Non-market
9.01128	c3gra	Non-market
20.6814	c4gra	Non-market
2.22975	tebrev	Non-market
6.52893	tebrsu	Non-market
89.2019	trbrev	Non-market
55.9376	trbrrg	Non-market
9.4246	c3gra	Non-market
21.5209	c4gra	Non-market
3.17271	tebrev	Non-market
7.42886	tebrsu	Non-market
84.7344	trbrev	Non-market
62.4591	trbrrg	Non-market
10.7661	c3gra	Non-market
18.2126	c4gra	Non-market
1.89704	tebrev	Non-market
6.5466	tebrsu	Non-market
96.1274	trbrev	Non-market
52.9962	trbrrg	Non-market
10.5918	c3gra	Non-market
18.4165	c4gra	Non-market
2.42241	tebrev	Non-market
7.56947	tebrsu	Non-market
96.5726	trbrev	Non-market
52.4084	trbrrg	Non-market
11.2971	c3gra	Non-market
10.012	c4gra	Non-market
0.29514	tebrev	Non-market
0.50638	tebrsu	Non-market
0.123471	trbrev	Non-market
0.316255	trbrrg	Non-market
10.8952	c3gra	Non-market
10.3099	c4gra	Non-market
0.31514	tebrev	Non-market
0.444736	tebrsu	Non-market
0.144315	trbrev	Non-market
0.312047	trbrrg	Non-market
7.16209	c3gra	Non-market
12.7239	c4gra	Non-market
0.274515	tebrev	Non-market
0.392095	tebrsu	Non-market
0.169319	trbrev	Non-market
0.227815	trbrrg	Non-market
7.13888	c3gra	Non-market
12.7435	c4gra	Non-market
0.288734	tebrev	Non-market
0.406154	tebrsu	Non-market
0.167017	trbrev	Non-market
0.232461	trbrrg	Non-market
0.444013	bobrsu	Non-market
0.0450264	bondev	Non-market
0.000130368	bondsu	Non-market
3.98771	c3gra	Non-market
9.88842e-05	c4gra	Non-market
0.00811139	tebrev	Non-market
0.695821	tebrsu	Non-market
68.1181	tendev	Non-market
2.00159e-06	trbrev	Non-market
1.54919e-06	trbrrg	Non-market
0.5703	bobrsu	Non-market
0.0601271	bondev	Non-market
0.000142444	bondsu	Non-market
3.6545	c3gra	Non-market
8.92139e-05	c4gra	Non-market
0.0109831	tebrev	Non-market
0.983294	tebrsu	Non-market
68.2622	tendev	Non-market
2.91329e-06	trbrev	Non-market
1.56404e-06	trbrrg	Non-market
1.17069	bobrsu	Non-market
11.6724	bondev	Non-market
0.000535854	bondsu	Non-market
8.00655	c3gra	Non-market
0.000246275	c4gra	Non-market
0.031083	tebrev	Non-market
8.28613	tebrsu	Non-market
82.892	tendev	Non-market
1.39674e-05	trbrev	Non-market
1.86644e-05	trbrrg	Non-market
1.7486	bobrsu	Non-market
13.2262	bondev	Non-market
0.000440284	bondsu	Non-market
6.33013	c3gra	Non-market
0.00022112	c4gra	Non-market
0.0123163	tebrev	Non-market
10.6905	tebrsu	Non-market
83.1515	tendev	Non-market
4.7377e-06	trbrev	Non-market
3.8797e-06	trbrrg	Non-market
30.5275	c3gra	Non-market
21.8684	c4gra	Non-market
37.7368	trbrev	Non-market
11.9324	trbrrg	Non-market
25.2721	c3gra	Non-market
23.2489	c4gra	Non-market
40.0339	trbrev	Non-market
11.5369	trbrrg	Non-market
5.63118	c3gra	Non-market
8.85747	c4gra	Non-market
30	trbrev	Non-market
39.9599	trbrrg	Non-market
5.67178	c3gra	Non-market
7.69512	c4gra	Non-market
32.4675	trbrev	Non-market
38.1058	trbrrg	Non-market
2.46453	bobrsu	Non-market
18.1849	bondev	Non-market
7.45837	bondsu	Non-market
34.2954	c3gra	Non-market
0.000975929	c4gra	Non-market
0.114285	tebrev	Non-market
0.303608	tebrsu	Non-market
1.62241	tendev	Non-market
0.000336687	trbrev	Non-market
0.000302902	trbrrg	Non-market
2.40313	bobrsu	Non-market
17.8181	bondev	Non-market
7.37103	bondsu	Non-market
34.4195	c3gra	Non-market
0.00108108	c4gra	Non-market
0.117687	tebrev	Non-market
0.277196	tebrsu	Non-market
1.55092	tendev	Non-market
0.0004193	trbrev	Non-market
0.000312483	trbrrg	Non-market
1.0303	bobrsu	Non-market
21.0832	bondev	Non-market
2.01954	bondsu	Non-market
30.1711	c3gra	Non-market
0.000794214	c4gra	Non-market
0.0970309	tebrev	Non-market
0.213761	tebrsu	Non-market
1.41098	tendev	Non-market
0.000398951	trbrev	Non-market
0.000288043	trbrrg	Non-market
1.15717	bobrsu	Non-market
20.8709	bondev	Non-market
2.00367	bondsu	Non-market
30.3558	c3gra	Non-market
0.000688443	c4gra	Non-market
0.13195	tebrev	Non-market
0.194816	tebrsu	Non-market
1.49196	tendev	Non-market
0.000372518	trbrev	Non-market
0.000236674	trbrrg	Non-market
2.36764	c3gra	Non-market
2.52815	c4gra	Non-market
9.81989e-12	tebrev	Non-market
1.54995e-11	tebrsu	Non-market
0.645063	trbrev	Non-market
11.8493	trbrrg	Non-market
2.56853	c3gra	Non-market
2.10647	c4gra	Non-market
1.77456e-06	tebrev	Non-market
4.20418e-06	tebrsu	Non-market
0.630188	trbrev	Non-market
11.7951	trbrrg	Non-market
1.52619	c3gra	Non-market
1.45219	c4gra	Non-market
0.563948	trbrev	Non-market
11.5154	trbrrg	Non-market
1.54311	c3gra	Non-market
1.61381	c4gra	Non-market
0.586181	trbrev	Non-market
11.4848	trbrrg	Non-market
3.23718	c3gra	Non-market
4.97368	c4gra	Non-market
0.181142	trbrev	Non-market
4.4318	trbrrg	Non-market
3.34038	c3gra	Non-market
4.15376	c4gra	Non-market
0.149643	trbrev	Non-market
5.1079	trbrrg	Non-market
3.31686	c3gra	Non-market
4.48695	c4gra	Non-market
0.153711	trbrev	Non-market
4.76769	trbrrg	Non-market
2.99931	c3gra	Non-market
6.13551	c4gra	Non-market
0.128815	trbrev	Non-market
3.50439	trbrrg	Non-market
6.67583	c3gra	Non-market
6.06735	c4gra	Non-market
1.29927	trbrev	Non-market
27.5742	trbrrg	Non-market
7.11421	c3gra	Non-market
6.31749	c4gra	Non-market
1.31381	trbrev	Non-market
27.8879	trbrrg	Non-market
7.21839	c3gra	Non-market
6.33505	c4gra	Non-market
1.73807	trbrev	Non-market
27.6789	trbrrg	Non-market
6.5103	c3gra	Non-market
6.0976	c4gra	Non-market
1.79991	trbrev	Non-market
27.9537	trbrrg	Non-market
0.000254599	bondev	Non-market
0.000295858	bondsu	Non-market
486.844	c3gra	Non-market
0.00640388	c4gra	Non-market
57.8597	tebrev	Non-market
15.0664	tebrsu	Non-market
459.187	tendev	Non-market
0.0419224	trbrev	Non-market
0.0462396	trbrrg	Non-market
463.075	c3gra	Non-market
0.00744937	c4gra	Non-market
65.5063	tebrev	Non-market
20.5495	tebrsu	Non-market
500.557	tendev	Non-market
0.0548995	trbrev	Non-market
0.0583137	trbrrg	Non-market
363.471	c3gra	Non-market
0.00440391	c4gra	Non-market
6.26875	tebrev	Non-market
26.8827	tebrsu	Non-market
513.506	tendev	Non-market
0.0349779	trbrev	Non-market
0.0431981	trbrrg	Non-market
0.0132132	bondev	Non-market
0.00490801	bondsu	Non-market
414	c3gra	Non-market
0.00434914	c4gra	Non-market
4.04954	tebrev	Non-market
46.5062	tebrsu	Non-market
485.539	tendev	Non-market
0.0408187	trbrev	Non-market
0.0345407	trbrrg	Non-market
9.92811	c3gra	Non-market
21.186	c4gra	Non-market
0.625646	trbrev	Non-market
50.2482	trbrrg	Non-market
11.1562	c3gra	Non-market
21.234	c4gra	Non-market
0.659071	trbrev	Non-market
49.9773	trbrrg	Non-market
11.3553	c3gra	Non-market
24.8542	c4gra	Non-market
0.736845	trbrev	Non-market
49.3699	trbrrg	Non-market
11.2826	c3gra	Non-market
21.958	c4gra	Non-market
0.581543	trbrev	Non-market
50.0404	trbrrg	Non-market
39.0702	c3gra	Non-market
0.00446867	c4gra	Non-market
7.32529	tebrev	Non-market
1.92853	tebrsu	Non-market
4.93174	tendev	Non-market
0.0182771	trbrev	Non-market
0.0332175	trbrrg	Non-market
38.7003	c3gra	Non-market
0.00110353	c4gra	Non-market
7.30921	tebrev	Non-market
1.60035	tebrsu	Non-market
3.70262	tendev	Non-market
0.0178957	trbrev	Non-market
0.0368538	trbrrg	Non-market
49.2271	c3gra	Non-market
0.00273487	c4gra	Non-market
13.4749	tebrev	Non-market
2.74493	tebrsu	Non-market
7.76175	tendev	Non-market
0.0798506	trbrev	Non-market
0.0512107	trbrrg	Non-market
48.7496	c3gra	Non-market
0.00104205	c4gra	Non-market
12.3731	tebrev	Non-market
2.53165	tebrsu	Non-market
7.16317	tendev	Non-market
0.0668721	trbrev	Non-market
0.0365074	trbrrg	Non-market
3.52566	c3gra	Non-market
8.66128	c4gra	Non-market
2.92397	trbrev	Non-market
56.2765	trbrrg	Non-market
5.08676	c3gra	Non-market
8.92612	c4gra	Non-market
2.86335	trbrev	Non-market
56.575	trbrrg	Non-market
4.48604	c3gra	Non-market
8.39427	c4gra	Non-market
2.82884	trbrev	Non-market
56.1133	trbrrg	Non-market
4.18139	c3gra	Non-market
8.1818	c4gra	Non-market
2.77373	trbrev	Non-market
55.9024	trbrrg	Non-market
10.4443	bobrsu	Non-market
36.6449	bondev	Non-market
13.0027	bondsu	Non-market
104.301	c3gra	Non-market
2.50482	c4gra	Non-market
47.2653	tebrev	Non-market
112.317	tebrsu	Non-market
53.8897	tendev	Non-market
1.2074	trbrev	Non-market
2.82857	trbrrg	Non-market
9.75802	bobrsu	Non-market
38.0169	bondev	Non-market
12.4285	bondsu	Non-market
99.3747	c3gra	Non-market
2.11014	c4gra	Non-market
46.3324	tebrev	Non-market
118.337	tebrsu	Non-market
48.5694	tendev	Non-market
1.20548	trbrev	Non-market
2.66109	trbrrg	Non-market
13.1482	bobrsu	Non-market
40.7284	bondev	Non-market
9.00157	bondsu	Non-market
114.101	c3gra	Non-market
1.59971	c4gra	Non-market
50.6583	tebrev	Non-market
91.1552	tebrsu	Non-market
56.7704	tendev	Non-market
0.971943	trbrev	Non-market
2.04826	trbrrg	Non-market
12.4468	bobrsu	Non-market
43.1493	bondev	Non-market
8.85778	bondsu	Non-market
100.659	c3gra	Non-market
1.61447	c4gra	Non-market
53.9723	tebrev	Non-market
110.719	tebrsu	Non-market
56.5724	tendev	Non-market
0.934839	trbrev	Non-market
1.85045	trbrrg	Non-market
2.4995	c3gra	Non-market
5.67366	c4gra	Non-market
1.1608	tebrev	Non-market
0.000497308	tebrsu	Non-market
37.5395	trbrev	Non-market
37.4457	trbrrg	Non-market
3.3636	c3gra	Non-market
5.45417	c4gra	Non-market
1.12555	tebrev	Non-market
0.000251461	tebrsu	Non-market
36.3078	trbrev	Non-market
38.3499	trbrrg	Non-market
3.40878	c3gra	Non-market
6.09119	c4gra	Non-market
1.18599	tebrev	Non-market
0.000212235	tebrsu	Non-market
42.8189	trbrev	Non-market
32.4669	trbrrg	Non-market
3.46474	c3gra	Non-market
5.95905	c4gra	Non-market
1.06395	tebrev	Non-market
0.000189418	tebrsu	Non-market
43.2983	trbrev	Non-market
31.918	trbrrg	Non-market
14.0434	c3gra	Non-market
56.2927	c4gra	Non-market
189.264	trbrev	Non-market
174.412	trbrrg	Non-market
16.1145	c3gra	Non-market
57.193	c4gra	Non-market
178.8	trbrev	Non-market
183.084	trbrrg	Non-market
31.9436	c3gra	Non-market
31.234	c4gra	Non-market
166.61	trbrev	Non-market
178.569	trbrrg	Non-market
27.9744	c3gra	Non-market
33.485	c4gra	Non-market
171.984	trbrev	Non-market
173.661	trbrrg	Non-market
1.71447e-09	bobrsu	Non-market
3.28014e-09	bondev	Non-market
1.68909e-09	bondsu	Non-market
12.0423	c3gra	Non-market
0.000396124	c4gra	Non-market
0.88922	tebrev	Non-market
1.04422	tebrsu	Non-market
214.437	tendev	Non-market
5.01897e-06	trbrev	Non-market
4.87321e-06	trbrrg	Non-market
10.1	c3gra	Non-market
0.000323495	c4gra	Non-market
0.862011	tebrev	Non-market
0.861123	tebrsu	Non-market
214.374	tendev	Non-market
5.86701e-06	trbrev	Non-market
6.50024e-06	trbrrg	Non-market
1.08307e-09	bobrsu	Non-market
1.32209e-09	bondev	Non-market
1.0329e-09	bondsu	Non-market
12.4742	c3gra	Non-market
0.000454585	c4gra	Non-market
0.0835622	tebrev	Non-market
1.00847	tebrsu	Non-market
213.649	tendev	Non-market
4.2246e-06	trbrev	Non-market
4.51323e-06	trbrrg	Non-market
7.83963e-10	bobrsu	Non-market
2.61434e-09	bondev	Non-market
8.81024e-10	bondsu	Non-market
13.3472	c3gra	Non-market
0.00039306	c4gra	Non-market
0.0821938	tebrev	Non-market
0.967188	tebrsu	Non-market
213.573	tendev	Non-market
5.34633e-06	trbrev	Non-market
4.74008e-06	trbrrg	Non-market
23.422	c3gra	Non-market
0.000582159	c4gra	Non-market
66.6022	tebrev	Non-market
13.0274	tebrsu	Non-market
380.973	tendev	Non-market
0.000524199	trbrev	Non-market
0.00076136	trbrrg	Non-market
19.0337	c3gra	Non-market
0.000467308	c4gra	Non-market
65.1139	tebrev	Non-market
14.8964	tebrsu	Non-market
380.974	tendev	Non-market
7.23071e-05	trbrev	Non-market
0.000222631	trbrrg	Non-market
13.8676	c3gra	Non-market
0.000412057	c4gra	Non-market
1.50926	tebrev	Non-market
6.52084	tebrsu	Non-market
334.344	tendev	Non-market
2.5528e-05	trbrev	Non-market
7.48832e-05	trbrrg	Non-market
1.08053e-08	bondev	Non-market
18.5534	c3gra	Non-market
0.000572911	c4gra	Non-market
1.38754	tebrev	Non-market
8.21	tebrsu	Non-market
334.98	tendev	Non-market
2.0593e-05	trbrev	Non-market
6.65574e-05	trbrrg	Non-market
0.102377	c3gra	Non-market
1.03491	c4gra	Non-market
0.000114042	trbrev	Non-market
0.000321939	trbrrg	Non-market
0.112555	c3gra	Non-market
1.01761	c4gra	Non-market
0.000859965	trbrev	Non-market
0.00245569	trbrrg	Non-market
1.53472	c3gra	Non-market
1.59321	c4gra	Non-market
0.00109794	trbrev	Non-market
0.00217388	trbrrg	Non-market
2.44836	c3gra	Non-market
0.645558	c4gra	Non-market
0.00927527	trbrev	Non-market
0.0043585	trbrrg	Non-market
2.59073e-09	bondev	Non-market
16.3627	c3gra	Non-market
0.000381047	c4gra	Non-market
44.3623	tebrev	Non-market
11.0341	tebrsu	Non-market
300.165	tendev	Non-market
1.40653e-05	trbrev	Non-market
8.40248e-06	trbrrg	Non-market
14.0054	c3gra	Non-market
0.000278294	c4gra	Non-market
53.3454	tebrev	Non-market
7.50442	tebrsu	Non-market
303.1	tendev	Non-market
1.12441e-05	trbrev	Non-market
1.09399e-05	trbrrg	Non-market
12.9248	c3gra	Non-market
0.000225054	c4gra	Non-market
3.15287	tebrev	Non-market
20.9448	tebrsu	Non-market
275.956	tendev	Non-market
1.37368e-05	trbrev	Non-market
1.2979e-05	trbrrg	Non-market
11.9897	c3gra	Non-market
0.000275685	c4gra	Non-market
3.24534	tebrev	Non-market
19.3518	tebrsu	Non-market
276.161	tendev	Non-market
1.13707e-05	trbrev	Non-market
1.07743e-05	trbrrg	Non-market
235.599	c3gra	Non-market
160.308	c4gra	Non-market
88.6337	trbrev	Non-market
47.1672	trbrrg	Non-market
215.307	c3gra	Non-market
181.601	c4gra	Non-market
94.1676	trbrev	Non-market
45.9435	trbrrg	Non-market
240.175	c3gra	Non-market
140.983	c4gra	Non-market
76.0545	trbrev	Non-market
18.4246	trbrrg	Non-market
239.993	c3gra	Non-market
144.103	c4gra	Non-market
71.2354	trbrev	Non-market
16.0045	trbrrg	Non-market
20.8661	c3gra	Non-market
26.4371	c4gra	Non-market
28.0897	tebrev	Non-market
0.00310495	tebrsu	Non-market
126.671	trbrev	Non-market
25.742	trbrrg	Non-market
17.6903	c3gra	Non-market
28.4001	c4gra	Non-market
29.7211	tebrev	Non-market
0.0135906	tebrsu	Non-market
126.286	trbrev	Non-market
32.1524	trbrrg	Non-market
25.7513	c3gra	Non-market
30.9591	c4gra	Non-market
29.7954	tebrev	Non-market
1.07693e-06	tebrsu	Non-market
130.835	trbrev	Non-market
34.2709	trbrrg	Non-market
25.0882	c3gra	Non-market
32.6005	c4gra	Non-market
29.3091	tebrev	Non-market
9.5491e-07	tebrsu	Non-market
133.02	trbrev	Non-market
29.1819	trbrrg	Non-market
0.250761	bobrsu	Non-market
1.08686	bondev	Non-market
4.62463e-07	bondsu	Non-market
4.62159	c3gra	Non-market
7.73415e-05	c4gra	Non-market
0.00909686	tebrev	Non-market
1.62185	tebrsu	Non-market
73.3106	tendev	Non-market
1.37665e-06	trbrev	Non-market
1.11471e-06	trbrrg	Non-market
0.364049	bobrsu	Non-market
1.28044	bondev	Non-market
9.62594e-07	bondsu	Non-market
4.65729	c3gra	Non-market
8.15428e-05	c4gra	Non-market
0.0110594	tebrev	Non-market
0.446394	tebrsu	Non-market
73.2648	tendev	Non-market
1.35021e-06	trbrev	Non-market
1.35382e-06	trbrrg	Non-market
20.5054	bobrsu	Non-market
66.1672	bondev	Non-market
0.002122	bondsu	Non-market
27.6162	c3gra	Non-market
0.000762932	c4gra	Non-market
0.115917	tebrev	Non-market
0.405727	tebrsu	Non-market
98.595	tendev	Non-market
3.20745e-05	trbrev	Non-market
0.000269024	trbrrg	Non-market
11.3866	bobrsu	Non-market
35.4482	bondev	Non-market
0.000945524	bondsu	Non-market
39.4273	c3gra	Non-market
0.000659423	c4gra	Non-market
0.151334	tebrev	Non-market
2.06073	tebrsu	Non-market
102.865	tendev	Non-market
9.56415e-05	trbrev	Non-market
0.000141476	trbrrg	Non-market
207.68	c3gra	Non-market
4.89459	c4gra	Non-market
0.60138	tebrev	Non-market
1.11145	tebrsu	Non-market
0.0754142	trbrev	Non-market
2.2474	trbrrg	Non-market
210.97	c3gra	Non-market
8.98428	c4gra	Non-market
0.671544	tebrev	Non-market
1.32952	tebrsu	Non-market
0.0465814	trbrev	Non-market
1.76807	trbrrg	Non-market
203.527	c3gra	Non-market
4.56927	c4gra	Non-market
0.485091	tebrev	Non-market
1.22766	tebrsu	Non-market
0.0843004	trbrev	Non-market
1.88881	trbrrg	Non-market
205.53	c3gra	Non-market
0.0643751	c4gra	Non-market
0.716733	tebrev	Non-market
1.19846	tebrsu	Non-market
0.0934968	trbrev	Non-market
1.78602	trbrrg	Non-market
271.1	c3gra	Non-market
0.00717761	c4gra	Non-market
201.637	tebrev	Non-market
94.0639	tebrsu	Non-market
111.412	tendev	Non-market
4.96147	trbrev	Non-market
3.68157	trbrrg	Non-market
260.998	c3gra	Non-market
0.00665586	c4gra	Non-market
214.028	tebrev	Non-market
92.502	tebrsu	Non-market
105.7	tendev	Non-market
5.9962	trbrev	Non-market
4.19273	trbrrg	Non-market
291.423	c3gra	Non-market
0.0067821	c4gra	Non-market
152.753	tebrev	Non-market
97.2546	tebrsu	Non-market
153.015	tendev	Non-market
3.86721	trbrev	Non-market
4.22722	trbrrg	Non-market
298.528	c3gra	Non-market
0.00627899	c4gra	Non-market
136.036	tebrev	Non-market
99.1254	tebrsu	Non-market
142.966	tendev	Non-market
2.79938	trbrev	Non-market
2.97719	trbrrg	Non-market
27.7353	c3gra	Non-market
25.5014	c4gra	Non-market
0.307064	tebrev	Non-market
0.0882935	tebrsu	Non-market
1.12744	trbrev	Non-market
6.92808	trbrrg	Non-market
26.4914	c3gra	Non-market
26.456	c4gra	Non-market
0.219603	tebrev	Non-market
0.101419	tebrsu	Non-market
1.09794	trbrev	Non-market
7.14847	trbrrg	Non-market
26.5363	c3gra	Non-market
26.7785	c4gra	Non-market
0.179645	tebrev	Non-market
0.114806	tebrsu	Non-market
1.0931	trbrev	Non-market
6.73473	trbrrg	Non-market
28.6767	c3gra	Non-market
24.6573	c4gra	Non-market
0.179538	tebrev	Non-market
0.125401	tebrsu	Non-market
0.994869	trbrev	Non-market
6.26476	trbrrg	Non-market
1.90297	bobrsu	Non-market
118.137	bondev	Non-market
1.27947	bondsu	Non-market
33.0445	c3gra	Non-market
0.000428356	c4gra	Non-market
0.0225426	tebrev	Non-market
0.290216	tebrsu	Non-market
15.1546	tendev	Non-market
0.0012147	trbrev	Non-market
0.000857171	trbrrg	Non-market
1.66348	bobrsu	Non-market
114.398	bondev	Non-market
1.38753	bondsu	Non-market
26.3865	c3gra	Non-market
0.000286638	c4gra	Non-market
0.00698938	tebrev	Non-market
0.219537	tebrsu	Non-market
13.4605	tendev	Non-market
0.000520497	trbrev	Non-market
0.000163985	trbrrg	Non-market
4.24029	bobrsu	Non-market
127.815	bondev	Non-market
2.13015	bondsu	Non-market
42.3341	c3gra	Non-market
0.000620728	c4gra	Non-market
0.0514724	tebrev	Non-market
4.00086	tebrsu	Non-market
19.7147	tendev	Non-market
0.00181771	trbrev	Non-market
0.00139815	trbrrg	Non-market
5.12096	bobrsu	Non-market
121.84	bondev	Non-market
1.79351	bondsu	Non-market
45.9743	c3gra	Non-market
0.00053949	c4gra	Non-market
0.0341992	tebrev	Non-market
0.727601	tebrsu	Non-market
17.7829	tendev	Non-market
0.00140691	trbrev	Non-market
0.000579943	trbrrg	Non-market
55.0577	c3gra	Non-market
11.5046	c4gra	Non-market
215.623	tebrev	Non-market
368.054	tebrsu	Non-market
238.904	tendev	Non-market
115.95	trbrev	Non-market
81.6213	trbrrg	Non-market
51.6653	c3gra	Non-market
11.1938	c4gra	Non-market
192.968	tebrev	Non-market
407.421	tebrsu	Non-market
226.95	tendev	Non-market
106.416	trbrev	Non-market
80.3599	trbrrg	Non-market
72.5423	c3gra	Non-market
13.4146	c4gra	Non-market
125.857	tebrev	Non-market
358.061	tebrsu	Non-market
306.259	tendev	Non-market
87.9657	trbrev	Non-market
68.4931	trbrrg	Non-market
59.7643	c3gra	Non-market
12.8393	c4gra	Non-market
133.85	tebrev	Non-market
331.102	tebrsu	Non-market
304.933	tendev	Non-market
87.8893	trbrev	Non-market
71.364	trbrrg	Non-market
0.689972	c3gra	Non-market
1.04232	c4gra	Non-market
3.16637	trbrev	Non-market
20.0431	trbrrg	Non-market
0.681824	c3gra	Non-market
1.15957	c4gra	Non-market
3.0569	trbrev	Non-market
19.9085	trbrrg	Non-market
0.690088	c3gra	Non-market
1.25372	c4gra	Non-market
4.99713	trbrev	Non-market
20.7146	trbrrg	Non-market
0.742705	c3gra	Non-market
1.1933	c4gra	Non-market
5.03094	trbrev	Non-market
20.8245	trbrrg	Non-market
137.145	c3gra	Non-market
0.00404552	c4gra	Non-market
251.551	tebrev	Non-market
16.8881	tebrsu	Non-market
330.76	tendev	Non-market
0.0479323	trbrev	Non-market
0.0107826	trbrrg	Non-market
178.898	c3gra	Non-market
0.00468809	c4gra	Non-market
237.981	tebrev	Non-market
17.622	tebrsu	Non-market
333.83	tendev	Non-market
0.070435	trbrev	Non-market
0.0137646	trbrrg	Non-market
151.922	c3gra	Non-market
0.00395228	c4gra	Non-market
146.989	tebrev	Non-market
39.9356	tebrsu	Non-market
378.426	tendev	Non-market
0.100677	trbrev	Non-market
0.0336982	trbrrg	Non-market
147.602	c3gra	Non-market
0.00390469	c4gra	Non-market
145.717	tebrev	Non-market
48.2965	tebrsu	Non-market
380.354	tendev	Non-market
0.0894596	trbrev	Non-market
0.032532	trbrrg	Non-market
7.9832	bobrsu	Non-market
36.232	bondev	Non-market
1.06543	bondsu	Non-market
23.6214	c3gra	Non-market
0.000699789	c4gra	Non-market
5.05012	tebrev	Non-market
53.2247	tebrsu	Non-market
63.0982	tendev	Non-market
0.00114738	trbrev	Non-market
0.00128486	trbrrg	Non-market
6.30893	bobrsu	Non-market
30.556	bondev	Non-market
1.09561	bondsu	Non-market
22.304	c3gra	Non-market
0.00061609	c4gra	Non-market
4.45942	tebrev	Non-market
44.5274	tebrsu	Non-market
69.4466	tendev	Non-market
0.000383988	trbrev	Non-market
0.000299488	trbrrg	Non-market
5.63459	bobrsu	Non-market
49.218	bondev	Non-market
0.272122	bondsu	Non-market
13.9418	c3gra	Non-market
0.000329265	c4gra	Non-market
5.08458	tebrev	Non-market
40.4041	tebrsu	Non-market
60.3351	tendev	Non-market
8.18601e-06	trbrev	Non-market
0.00146618	trbrrg	Non-market
5.33078	bobrsu	Non-market
46.4426	bondev	Non-market
0.237486	bondsu	Non-market
13.2312	c3gra	Non-market
0.000307625	c4gra	Non-market
5.63077	tebrev	Non-market
72.1264	tebrsu	Non-market
45.0968	tendev	Non-market
1.10374e-05	trbrev	Non-market
0.00204435	trbrrg	Non-market
55.5575	c3gra	Non-market
103.135	c4gra	Non-market
2.50704	trbrev	Non-market
51.6342	trbrrg	Non-market
59.0578	c3gra	Non-market
100.193	c4gra	Non-market
2.98609	trbrev	Non-market
51.809	trbrrg	Non-market
40.2813	c3gra	Non-market
73.6249	c4gra	Non-market
2.23807	trbrev	Non-market
86.9482	trbrrg	Non-market
40.4437	c3gra	Non-market
68.703	c4gra	Non-market
2.25264	trbrev	Non-market
89.7398	trbrrg	Non-market
0.0102687	c3gra	Non-market
67.9782	c4gra	Non-market
0.76262	trbrev	Non-market
1.31917	trbrrg	Non-market
0.0027287	c3gra	Non-market
67.6751	c4gra	Non-market
0.532579	trbrev	Non-market
0.619437	trbrrg	Non-market
0.00314568	c3gra	Non-market
68.9459	c4gra	Non-market
1.25014	trbrev	Non-market
1.07531	trbrrg	Non-market
0.0152448	c3gra	Non-market
68.5515	c4gra	Non-market
1.03295	trbrev	Non-market
1.41647	trbrrg	Non-market
31.6096	c3gra	Non-market
32.2745	c4gra	Non-market
0.483341	trbrev	Non-market
10.4548	trbrrg	Non-market
27.3277	c3gra	Non-market
36.2501	c4gra	Non-market
0.577394	trbrev	Non-market
10.4272	trbrrg	Non-market
28.4009	c3gra	Non-market
35.7802	c4gra	Non-market
0.623692	trbrev	Non-market
13.6788	trbrrg	Non-market
27.1255	c3gra	Non-market
34.052	c4gra	Non-market
0.604405	trbrev	Non-market
16.5925	trbrrg	Non-market
267.516	c3gra	Non-market
0.00426403	c4gra	Non-market
61.1979	tebrev	Non-market
57.9524	tebrsu	Non-market
183.108	tendev	Non-market
1.07173	trbrev	Non-market
1.19613	trbrrg	Non-market
285.521	c3gra	Non-market
0.00405763	c4gra	Non-market
51.5172	tebrev	Non-market
57.6266	tebrsu	Non-market
165.763	tendev	Non-market
0.467975	trbrev	Non-market
0.508363	trbrrg	Non-market
299.443	c3gra	Non-market
0.00402126	c4gra	Non-market
30.3833	tebrev	Non-market
68.7592	tebrsu	Non-market
141.62	tendev	Non-market
4.15767	trbrev	Non-market
3.23159	trbrrg	Non-market
287.068	c3gra	Non-market
0.00485036	c4gra	Non-market
61.9289	tebrev	Non-market
66.5124	tebrsu	Non-market
154.406	tendev	Non-market
4.53133	trbrev	Non-market
4.70886	trbrrg	Non-market
12.0313	c3gra	Non-market
21.1369	c4gra	Non-market
3.64557	tebrev	Non-market
2.76593	tebrsu	Non-market
92.2665	trbrev	Non-market
84.3978	trbrrg	Non-market
13.7288	c3gra	Non-market
23.6084	c4gra	Non-market
5.4445	tebrev	Non-market
3.71076	tebrsu	Non-market
91.7774	trbrev	Non-market
85.4263	trbrrg	Non-market
17.5491	c3gra	Non-market
90.2106	c4gra	Non-market
1.4319e-07	tebrev	Non-market
2.77969e-07	tebrsu	Non-market
53.6088	trbrev	Non-market
76.2448	trbrrg	Non-market
19.3035	c3gra	Non-market
91.7607	c4gra	Non-market
1.00559e-07	tebrev	Non-market
1.39353e-07	tebrsu	Non-market
50.1514	trbrev	Non-market
75.8797	trbrrg	Non-market
0.654966	c3gra	Non-market
0.663783	c4gra	Non-market
7.75677	trbrev	Non-market
6.14477	trbrrg	Non-market
0.557286	c3gra	Non-market
0.647461	c4gra	Non-market
7.69574	trbrev	Non-market
6.28324	trbrrg	Non-market
1.02006	c3gra	Non-market
1.26856	c4gra	Non-market
7.83077	trbrev	Non-market
6.53635	trbrrg	Non-market
1.016	c3gra	Non-market
0.963582	c4gra	Non-market
7.83813	trbrev	Non-market
6.36948	trbrrg	Non-market
47.6779	c3gra	Non-market
15.4404	c4gra	Non-market
93.5285	trbrev	Non-market
67.4541	trbrrg	Non-market
65.491	c3gra	Non-market
17.4207	c4gra	Non-market
87.2129	trbrev	Non-market
62.7614	trbrrg	Non-market
43.5627	c3gra	Non-market
75.0112	c4gra	Non-market
36.9558	trbrev	Non-market
90.4069	trbrrg	Non-market
41.5753	c3gra	Non-market
71.793	c4gra	Non-market
38.3497	trbrev	Non-market
93.9493	trbrrg	Non-market
10.4817	c3gra	Non-market
0.000306479	c4gra	Non-market
12.1285	tebrev	Non-market
54.8846	tebrsu	Non-market
185.054	tendev	Non-market
1.25764e-05	trbrev	Non-market
0.000177731	trbrrg	Non-market
10.7469	c3gra	Non-market
0.000394828	c4gra	Non-market
12.9215	tebrev	Non-market
48.844	tebrsu	Non-market
186.262	tendev	Non-market
1.11962e-05	trbrev	Non-market
0.000141951	trbrrg	Non-market
9.55949	c3gra	Non-market
0.000244407	c4gra	Non-market
10.549	tebrev	Non-market
46.4943	tebrsu	Non-market
178.331	tendev	Non-market
1.26456e-05	trbrev	Non-market
0.000487136	trbrrg	Non-market
9.98534	c3gra	Non-market
0.00029167	c4gra	Non-market
11.3178	tebrev	Non-market
50.1672	tebrsu	Non-market
177.687	tendev	Non-market
1.07647e-05	trbrev	Non-market
0.000373812	trbrrg	Non-market
7.25098	c3gra	Non-market
5.66689	c4gra	Non-market
9.02106	trbrev	Non-market
1.7928	trbrrg	Non-market
6.06084	c3gra	Non-market
5.62516	c4gra	Non-market
9.87893	trbrev	Non-market
1.71535	trbrrg	Non-market
7.21165	c3gra	Non-market
8.73594	c4gra	Non-market
1.79624	trbrev	Non-market
0.549194	trbrrg	Non-market
5.64916	c3gra	Non-market
10.1647	c4gra	Non-market
1.62022	trbrev	Non-market
0.378275	trbrrg	Non-market
79.6559	c3gra	Non-market
0.00379746	c4gra	Non-market
19.3425	tebrev	Non-market
183.801	tebrsu	Non-market
209.113	tendev	Non-market
0.000652282	trbrev	Non-market
0.00111571	trbrrg	Non-market
79.7196	c3gra	Non-market
0.00357377	c4gra	Non-market
25.3889	tebrev	Non-market
136.838	tebrsu	Non-market
221.573	tendev	Non-market
0.000608183	trbrev	Non-market
0.000937242	trbrrg	Non-market
95.3219	c3gra	Non-market
0.00440577	c4gra	Non-market
8.68823	tebrev	Non-market
202.763	tebrsu	Non-market
200.275	tendev	Non-market
0.000189909	trbrev	Non-market
0.00102028	trbrrg	Non-market
8.63728e-09	bobrsu	Non-market
1.00352e-08	bondev	Non-market
8.75315e-09	bondsu	Non-market
70.6126	c3gra	Non-market
0.00346197	c4gra	Non-market
9.92006	tebrev	Non-market
161.637	tebrsu	Non-market
213.705	tendev	Non-market
0.00016853	trbrev	Non-market
0.00056135	trbrrg	Non-market
13.9898	c3gra	Non-market
10.2283	c4gra	Non-market
5.26525	trbrev	Non-market
45.5892	trbrrg	Non-market
14.172	c3gra	Non-market
9.53485	c4gra	Non-market
5.31133	trbrev	Non-market
44.9034	trbrrg	Non-market
15.7089	c3gra	Non-market
13.0233	c4gra	Non-market
44.1024	trbrev	Non-market
30.8761	trbrrg	Non-market
15.2492	c3gra	Non-market
13.5259	c4gra	Non-market
44.6518	trbrev	Non-market
30.0989	trbrrg	Non-market
42.9793	c3gra	Non-market
0.00223469	c4gra	Non-market
342.74	tebrev	Non-market
79.1381	tebrsu	Non-market
340.525	tendev	Non-market
0.118584	trbrev	Non-market
0.0714493	trbrrg	Non-market
56.3683	c3gra	Non-market
0.00224727	c4gra	Non-market
319.471	tebrev	Non-market
64.428	tebrsu	Non-market
361.922	tendev	Non-market
0.119562	trbrev	Non-market
0.0699151	trbrrg	Non-market
48.559	c3gra	Non-market
0.00152839	c4gra	Non-market
245.511	tebrev	Non-market
29.1339	tebrsu	Non-market
392.29	tendev	Non-market
0.0468694	trbrev	Non-market
0.0309388	trbrrg	Non-market
49.0551	c3gra	Non-market
0.000929218	c4gra	Non-market
241.603	tebrev	Non-market
29.1988	tebrsu	Non-market
389.906	tendev	Non-market
0.0559266	trbrev	Non-market
0.0366843	trbrrg	Non-market
0.000558877	bobrsu	Non-market
0.026437	bondev	Non-market
0.000615881	bondsu	Non-market
36.4265	c3gra	Non-market
71.6393	c4gra	Non-market
11.4727	tebrev	Non-market
8.83491	tebrsu	Non-market
9.22739	tendev	Non-market
16.3265	trbrev	Non-market
13.3439	trbrrg	Non-market
0.000210676	bobrsu	Non-market
0.00587118	bondev	Non-market
0.000235701	bondsu	Non-market
39.5887	c3gra	Non-market
68.0203	c4gra	Non-market
12.7715	tebrev	Non-market
11.8601	tebrsu	Non-market
9.45264	tendev	Non-market
18.792	trbrev	Non-market
15.9843	trbrrg	Non-market
0.000189738	bobrsu	Non-market
0.0272697	bondev	Non-market
0.000235305	bondsu	Non-market
34.949	c3gra	Non-market
65.0312	c4gra	Non-market
7.71375	tebrev	Non-market
6.59949	tebrsu	Non-market
4.87481	tendev	Non-market
8.50803	trbrev	Non-market
12.9852	trbrrg	Non-market
0.000269713	bobrsu	Non-market
0.0236101	bondev	Non-market
0.000301738	bondsu	Non-market
39.637	c3gra	Non-market
62.0435	c4gra	Non-market
8.28188	tebrev	Non-market
7.48804	tebrsu	Non-market
6.07735	tendev	Non-market
9.23223	trbrev	Non-market
13.7046	trbrrg	Non-market
6.30738	c3gra	Non-market
5.09366	c4gra	Non-market
0.208277	tebrev	Non-market
0.224268	tebrsu	Non-market
0.0815123	tendev	Non-market
0.0215144	trbrev	Non-market
0.098732	trbrrg	Non-market
5.58929	c3gra	Non-market
4.81194	c4gra	Non-market
0.185834	tebrev	Non-market
0.191454	tebrsu	Non-market
0.0582552	tendev	Non-market
0.0206471	trbrev	Non-market
0.080484	trbrrg	Non-market
8.83262	c3gra	Non-market
2.5901	c4gra	Non-market
0.187812	tebrev	Non-market
0.190054	tebrsu	Non-market
0.0787164	tendev	Non-market
0.00647917	trbrev	Non-market
0.0724698	trbrrg	Non-market
7.853	c3gra	Non-market
2.43133	c4gra	Non-market
0.145593	tebrev	Non-market
0.166416	tebrsu	Non-market
0.0603011	tendev	Non-market
0.00733516	trbrev	Non-market
0.0615882	trbrrg	Non-market
0.0014899	bobrsu	Non-market
0.00390359	bondev	Non-market
0.00221822	bondsu	Non-market
26.0683	c3gra	Non-market
6.83592	c4gra	Non-market
0.761915	tebrev	Non-market
0.550518	tebrsu	Non-market
0.784316	tendev	Non-market
0.0170655	trbrev	Non-market
0.0765835	trbrrg	Non-market
0.00102115	bobrsu	Non-market
0.002754	bondev	Non-market
0.0013179	bondsu	Non-market
25.9142	c3gra	Non-market
6.88056	c4gra	Non-market
0.796008	tebrev	Non-market
0.551617	tebrsu	Non-market
0.757608	tendev	Non-market
0.0203204	trbrev	Non-market
0.0805648	trbrrg	Non-market
0.000572082	bobrsu	Non-market
0.00135547	bondev	Non-market
0.00106004	bondsu	Non-market
28.1411	c3gra	Non-market
7.96764	c4gra	Non-market
0.686871	tebrev	Non-market
0.615538	tebrsu	Non-market
0.756743	tendev	Non-market
0.0154052	trbrev	Non-market
0.0760766	trbrrg	Non-market
0.000532756	bobrsu	Non-market
0.0013121	bondev	Non-market
0.000961545	bondsu	Non-market
23.8998	c3gra	Non-market
6.87529	c4gra	Non-market
0.567536	tebrev	Non-market
0.539245	tebrsu	Non-market
0.575493	tendev	Non-market
0.017435	trbrev	Non-market
0.0927015	trbrrg	Non-market
4.53611	c3gra	Non-market
2.78718e-05	c4gra	Non-market
4.95686e-10	tebrev	Non-market
6.97519e-10	tendev	Non-market
3.16631e-10	trbrev	Non-market
4.53611	c3gra	Non-market
3.02602e-05	c4gra	Non-market
5.76309e-10	tebrev	Non-market
7.2491e-10	tendev	Non-market
2.71586e-10	trbrev	Non-market
4.53624	c3gra	Non-market
3.01362e-05	c4gra	Non-market
5.95912e-05	tebrev	Non-market
6.82646e-05	tendev	Non-market
5.90414e-06	trbrev	Non-market
4.53614	c3gra	Non-market
2.52827e-05	c4gra	Non-market
1.43465e-05	tebrev	Non-market
1.63587e-05	tendev	Non-market
3.02314e-06	trbrev	Non-market
0.01362	bobrsu	Non-market
0.0182071	bondev	Non-market
0.0153604	bondsu	Non-market
291.992	c3gra	Non-market
0.00594846	c4gra	Non-market
303.041	tebrev	Non-market
258.394	tebrsu	Non-market
208.853	tendev	Non-market
7.23593	trbrev	Non-market
4.08729	trbrrg	Non-market
289.08	c3gra	Non-market
0.00700406	c4gra	Non-market
286.166	tebrev	Non-market
280.047	tebrsu	Non-market
210.365	tendev	Non-market
8.73383	trbrev	Non-market
3.72755	trbrrg	Non-market
287.799	c3gra	Non-market
0.00729986	c4gra	Non-market
263.418	tebrev	Non-market
304.911	tebrsu	Non-market
222.052	tendev	Non-market
9.97795	trbrev	Non-market
5.53331	trbrrg	Non-market
0.00143731	bobrsu	Non-market
0.00599402	bondev	Non-market
0.00295413	bondsu	Non-market
305.27	c3gra	Non-market
0.00776305	c4gra	Non-market
259.022	tebrev	Non-market
297.537	tebrsu	Non-market
218.902	tendev	Non-market
11.0163	trbrev	Non-market
5.90582	trbrrg	Non-market
10.092	c3gra	Non-market
11.1004	c4gra	Non-market
117.455	trbrev	Non-market
2.30873	trbrrg	Non-market
9.38936	c3gra	Non-market
10.6771	c4gra	Non-market
118.761	trbrev	Non-market
2.39281	trbrrg	Non-market
12.3607	c3gra	Non-market
18.8159	c4gra	Non-market
135.71	trbrev	Non-market
21.8552	trbrrg	Non-market
14.6584	c3gra	Non-market
16.8513	c4gra	Non-market
135.174	trbrev	Non-market
22.4205	trbrrg	Non-market
15.5746	c3gra	Non-market
0.592213	c4gra	Non-market
0.441082	tebrev	Non-market
0.17626	tebrsu	Non-market
0.0146513	trbrev	Non-market
0.177409	trbrrg	Non-market
16.5411	c3gra	Non-market
0.512032	c4gra	Non-market
0.338868	tebrev	Non-market
0.148247	tebrsu	Non-market
2.07027e-05	tendev	Non-market
0.0095205	trbrev	Non-market
0.169386	trbrrg	Non-market
16.5263	c3gra	Non-market
0.295916	c4gra	Non-market
0.256174	tebrev	Non-market
0.0860078	tebrsu	Non-market
0.00575179	trbrev	Non-market
0.205569	trbrrg	Non-market
17.1954	c3gra	Non-market
0.0687463	c4gra	Non-market
0.257319	tebrev	Non-market
0.140893	tebrsu	Non-market
0.00402186	trbrev	Non-market
0.194443	trbrrg	Non-market
0.985047	bobrsu	Non-market
13.3715	bondev	Non-market
0.00202971	bondsu	Non-market
19.9232	c3gra	Non-market
0.000296327	c4gra	Non-market
52.0422	tebrev	Non-market
43.1882	tebrsu	Non-market
168.031	tendev	Non-market
0.00194947	trbrev	Non-market
7.61388e-05	trbrrg	Non-market
1.00386	bobrsu	Non-market
12.9113	bondev	Non-market
0.00181731	bondsu	Non-market
18.077	c3gra	Non-market
0.000219998	c4gra	Non-market
50.9109	tebrev	Non-market
44.6119	tebrsu	Non-market
167.84	tendev	Non-market
0.00154489	trbrev	Non-market
5.96348e-05	trbrrg	Non-market
1.15623	bobrsu	Non-market
14.4766	bondev	Non-market
0.00186107	bondsu	Non-market
12.5931	c3gra	Non-market
0.000240817	c4gra	Non-market
46.3532	tebrev	Non-market
48.1955	tebrsu	Non-market
165.842	tendev	Non-market
0.0100101	trbrev	Non-market
0.00655013	trbrrg	Non-market
1.16528	bobrsu	Non-market
15.5801	bondev	Non-market
0.00192848	bondsu	Non-market
12.6144	c3gra	Non-market
0.000353086	c4gra	Non-market
46.4777	tebrev	Non-market
48.3412	tebrsu	Non-market
165.964	tendev	Non-market
0.00910394	trbrev	Non-market
0.00666299	trbrrg	Non-market
23.0521	c3gra	Non-market
31.5425	c4gra	Non-market
0.1078	tebrev	Non-market
0.010898	tebrsu	Non-market
0.979325	trbrev	Non-market
0.779279	trbrrg	Non-market
23.2419	c3gra	Non-market
31.659	c4gra	Non-market
0.150788	tebrev	Non-market
0.0208707	tebrsu	Non-market
0.950584	trbrev	Non-market
0.808386	trbrrg	Non-market
24.0069	c3gra	Non-market
31.4243	c4gra	Non-market
0.114132	tebrev	Non-market
0.0428639	tebrsu	Non-market
1.53766	trbrev	Non-market
1.54101	trbrrg	Non-market
24.3165	c3gra	Non-market
31.0778	c4gra	Non-market
0.109334	tebrev	Non-market
0.0354814	tebrsu	Non-market
1.52368	trbrev	Non-market
1.39474	trbrrg	Non-market
0.315007	bobrsu	Non-market
2.6377	bondev	Non-market
1.10044	bondsu	Non-market
13.5359	c3gra	Non-market
0.000244972	c4gra	Non-market
0.0488098	tebrev	Non-market
0.309982	tebrsu	Non-market
0.932648	tendev	Non-market
0.00171443	trbrev	Non-market
0.00363296	trbrrg	Non-market
0.46959	bobrsu	Non-market
2.96877	bondev	Non-market
0.958185	bondsu	Non-market
13.6112	c3gra	Non-market
0.000214688	c4gra	Non-market
0.0466952	tebrev	Non-market
0.289793	tebrsu	Non-market
1.00427	tendev	Non-market
0.0011389	trbrev	Non-market
0.00423911	trbrrg	Non-market
0.310235	bobrsu	Non-market
3.93711	bondev	Non-market
1.44686	bondsu	Non-market
13.6535	c3gra	Non-market
0.000245035	c4gra	Non-market
0.0205435	tebrev	Non-market
0.257374	tebrsu	Non-market
0.715161	tendev	Non-market
0.00142157	trbrev	Non-market
0.0028363	trbrrg	Non-market
0.373953	bobrsu	Non-market
4.03053	bondev	Non-market
1.41086	bondsu	Non-market
13.7935	c3gra	Non-market
0.000247767	c4gra	Non-market
0.0208897	tebrev	Non-market
0.309148	tebrsu	Non-market
0.809412	tendev	Non-market
0.00127469	trbrev	Non-market
0.00337958	trbrrg	Non-market
42.6588	c3gra	Non-market
36.5211	c4gra	Non-market
13.7087	trbrev	Non-market
70.9499	trbrrg	Non-market
48.7978	c3gra	Non-market
32.8196	c4gra	Non-market
12.8177	trbrev	Non-market
68.8744	trbrrg	Non-market
26.802	c3gra	Non-market
24.4842	c4gra	Non-market
16.1172	trbrev	Non-market
71.5246	trbrrg	Non-market
26.5689	c3gra	Non-market
27.2835	c4gra	Non-market
15.1697	trbrev	Non-market
70.9989	trbrrg	Non-market
1.79625e-08	bobrsu	Non-market
1.64483e-08	bondev	Non-market
1.43609e-08	bondsu	Non-market
10.5727	c3gra	Non-market
0.000399621	c4gra	Non-market
3.29788	tebrev	Non-market
90.0687	tebrsu	Non-market
160.697	tendev	Non-market
4.74836e-06	trbrev	Non-market
5.18133e-06	trbrrg	Non-market
2.25155e-09	bobrsu	Non-market
1.95497e-09	bondev	Non-market
1.69167e-09	bondsu	Non-market
11.7857	c3gra	Non-market
0.000365339	c4gra	Non-market
3.03422	tebrev	Non-market
90.0944	tebrsu	Non-market
160.333	tendev	Non-market
6.04563e-06	trbrev	Non-market
5.06274e-06	trbrrg	Non-market
5.60068e-08	bobrsu	Non-market
7.99226e-08	bondev	Non-market
5.48448e-08	bondsu	Non-market
13.3604	c3gra	Non-market
0.00027279	c4gra	Non-market
6.23134	tebrev	Non-market
73.9791	tebrsu	Non-market
164.695	tendev	Non-market
5.55119e-06	trbrev	Non-market
3.72066e-06	trbrrg	Non-market
12.746	c3gra	Non-market
0.000169631	c4gra	Non-market
5.00596	tebrev	Non-market
73.9735	tebrsu	Non-market
164.525	tendev	Non-market
6.82956e-06	trbrev	Non-market
4.95206e-06	trbrrg	Non-market
38.9996	c3gra	Non-market
0.811379	c4gra	Non-market
0.119905	tebrev	Non-market
0.242072	tebrsu	Non-market
0.0202364	trbrev	Non-market
0.15546	trbrrg	Non-market
35.1452	c3gra	Non-market
0.000399424	c4gra	Non-market
0.290784	tebrev	Non-market
0.206767	tebrsu	Non-market
0.0260775	trbrev	Non-market
0.0787307	trbrrg	Non-market
47.0948	c3gra	Non-market
84.5406	c4gra	Non-market
0.562347	tebrev	Non-market
0.548566	tebrsu	Non-market
0.0833523	trbrev	Non-market
0.876563	trbrrg	Non-market
21.7348	c3gra	Non-market
72.9627	c4gra	Non-market
0.225512	tebrev	Non-market
0.811214	tebrsu	Non-market
0.034198	trbrev	Non-market
0.913477	trbrrg	Non-market
1.28894	bobrsu	Non-market
1.89557	bondev	Non-market
0.850495	bondsu	Non-market
8.01995	c3gra	Non-market
1.04912	c4gra	Non-market
0.0502115	tebrev	Non-market
1.03607	tebrsu	Non-market
0.438429	tendev	Non-market
0.0046567	trbrev	Non-market
0.00862032	trbrrg	Non-market
1.55751	bobrsu	Non-market
2.4892	bondev	Non-market
0.957768	bondsu	Non-market
8.35826	c3gra	Non-market
1.32506	c4gra	Non-market
0.0607844	tebrev	Non-market
1.02384	tebrsu	Non-market
0.595157	tendev	Non-market
0.00656699	trbrev	Non-market
0.00831245	trbrrg	Non-market
1.44576	bobrsu	Non-market
2.14723	bondev	Non-market
1.2082	bondsu	Non-market
9.02738	c3gra	Non-market
1.44893	c4gra	Non-market
0.0385785	tebrev	Non-market
0.702808	tebrsu	Non-market
0.517293	tendev	Non-market
0.00538793	trbrev	Non-market
0.00869457	trbrrg	Non-market
1.32757	bobrsu	Non-market
2.00596	bondev	Non-market
1.08522	bondsu	Non-market
8.53646	c3gra	Non-market
1.27248	c4gra	Non-market
0.0492748	tebrev	Non-market
0.816733	tebrsu	Non-market
0.610084	tendev	Non-market
0.00596633	trbrev	Non-market
0.0093279	trbrrg	Non-market
28.8553	c3gra	Non-market
22.1211	c4gra	Non-market
0.924287	tebrev	Non-market
2.95509	tebrsu	Non-market
4.22623	trbrev	Non-market
48.7845	trbrrg	Non-market
24.878	c3gra	Non-market
22.1207	c4gra	Non-market
0.876145	tebrev	Non-market
2.24745	tebrsu	Non-market
4.19177	trbrev	Non-market
50.0003	trbrrg	Non-market
16.678	c3gra	Non-market
11.5603	c4gra	Non-market
0.511152	tebrev	Non-market
1.87993	tebrsu	Non-market
3.95252	trbrev	Non-market
50.4626	trbrrg	Non-market
15.9526	c3gra	Non-market
10.414	c4gra	Non-market
0.425726	tebrev	Non-market
0.723403	tebrsu	Non-market
3.24647	trbrev	Non-market
50.7839	trbrrg	Non-market
137.915	c3gra	Non-market
0.00204251	c4gra	Non-market
75.4567	tebrev	Non-market
57.2343	tebrsu	Non-market
2.25678	tendev	Non-market
6.03823	trbrev	Non-market
6.83876	trbrrg	Non-market
122.853	c3gra	Non-market
0.00208761	c4gra	Non-market
87.4832	tebrev	Non-market
65.2732	tebrsu	Non-market
3.74965	tendev	Non-market
6.58056	trbrev	Non-market
7.44425	trbrrg	Non-market
134.578	c3gra	Non-market
0.00216784	c4gra	Non-market
60.709	tebrev	Non-market
65.946	tebrsu	Non-market
3.49058	tendev	Non-market
2.42085	trbrev	Non-market
3.76977	trbrrg	Non-market
120.444	c3gra	Non-market
0.00221309	c4gra	Non-market
76.7494	tebrev	Non-market
70.9143	tebrsu	Non-market
0.57017	tendev	Non-market
2.28265	trbrev	Non-market
5.51223	trbrrg	Non-market
136.787	c3gra	Non-market
62.3595	c4gra	Non-market
30.6543	trbrev	Non-market
129.588	trbrrg	Non-market
124.127	c3gra	Non-market
52.5036	c4gra	Non-market
25.8122	trbrev	Non-market
165.086	trbrrg	Non-market
130.075	c3gra	Non-market
60.7073	c4gra	Non-market
23.3616	trbrev	Non-market
129.156	trbrrg	Non-market
134.093	c3gra	Non-market
55.7462	c4gra	Non-market
27.4129	trbrev	Non-market
129.273	trbrrg	Non-market
0.687575	c3gra	Non-market
0.902504	c4gra	Non-market
0.695011	trbrev	Non-market
22.7344	trbrrg	Non-market
0.674043	c3gra	Non-market
1.30788	c4gra	Non-market
0.627943	trbrev	Non-market
22.9372	trbrrg	Non-market
0.959403	c3gra	Non-market
1.26376	c4gra	Non-market
0.605822	trbrev	Non-market
23.1063	trbrrg	Non-market
0.908376	c3gra	Non-market
1.43073	c4gra	Non-market
0.619534	trbrev	Non-market
23.0408	trbrrg	Non-market
4.50811	c3gra	Non-market
0.000132769	c4gra	Non-market
0.254075	tebrev	Non-market
0.45004	tebrsu	Non-market
0.032452	tendev	Non-market
0.0107115	trbrev	Non-market
0.0113033	trbrrg	Non-market
4.48325	c3gra	Non-market
0.000139541	c4gra	Non-market
0.229781	tebrev	Non-market
0.400377	tebrsu	Non-market
0.0281228	tendev	Non-market
0.0103395	trbrev	Non-market
0.0114466	trbrrg	Non-market
4.4385	c3gra	Non-market
0.000140349	c4gra	Non-market
0.203162	tebrev	Non-market
0.298177	tebrsu	Non-market
0.0170608	tendev	Non-market
0.0131136	trbrev	Non-market
0.0182946	trbrrg	Non-market
4.43409	c3gra	Non-market
0.00013483	c4gra	Non-market
0.174938	tebrev	Non-market
0.407758	tebrsu	Non-market
0.00914431	tendev	Non-market
0.0129923	trbrev	Non-market
0.0160408	trbrrg	Non-market
0.0944594	bobrsu	Non-market
1.47325e-06	bondev	Non-market
0.00521353	bondsu	Non-market
15.4276	c3gra	Non-market
0.000373045	c4gra	Non-market
0.132135	tebrev	Non-market
1.58028	tebrsu	Non-market
95.0935	tendev	Non-market
6.83174e-06	trbrev	Non-market
9.9951e-05	trbrrg	Non-market
0.0389393	bobrsu	Non-market
1.13147e-06	bondev	Non-market
0.000460796	bondsu	Non-market
16.6235	c3gra	Non-market
0.000468469	c4gra	Non-market
0.186715	tebrev	Non-market
2.11562	tebrsu	Non-market
96.1216	tendev	Non-market
6.87229e-06	trbrev	Non-market
0.000116276	trbrrg	Non-market
0.75533	bobrsu	Non-market
4.96081	bondev	Non-market
0.000536968	bondsu	Non-market
15.4353	c3gra	Non-market
[truncated: 5,243 more rows]

## Sheet: PanelB1
PFT_code	TotalValES_gdp	region_un
bobrsu	0.00669143	ASIA
tebrsu	0.365822	ASIA
tendev	0.189653	ASIA
trbrrg	0.594726	ASIA
bondev	0.0714284	ASIA
tebrev	0.146797	ASIA
trbrev	0.0657679	ASIA
bondsu	0.0102684	ASIA
c4gra	0.252272	ASIA
c3gra	0.799208	ASIA
c3gra	4.87675	LAM
tebrev	0.189899	LAM
trbrev	10.9659	LAM
trbrrg	4.49661	LAM
c4gra	1.75951	LAM
tebrsu	0.112468	LAM
tendev	0.0244768	LAM
bobrsu	7.12516e-09	MAF
trbrrg	6.19151	MAF
c4gra	8.52984	MAF
bondev	4.31304e-08	MAF
bondsu	1.50972e-08	MAF
c3gra	10.3043	MAF
tebrsu	0.0238118	MAF
trbrev	0.0402946	MAF
tebrev	0.0512548	MAF
tendev	0.00157171	MAF
bobrsu	0.00755591	OECD
c4gra	0.136001	OECD
bondsu	0.0313089	OECD
c3gra	2.95205	OECD
bondev	0.386039	OECD
tebrev	0.437405	OECD
tebrsu	0.730383	OECD
tendev	1.32238	OECD
trbrev	0.0192159	OECD
trbrrg	0.01008	OECD
tebrev	0.0273224	REF
tendev	5.58628	REF
bondev	2.34656	REF
bobrsu	0.0353795	REF
c4gra	0.00575551	REF
tebrsu	0.320761	REF
trbrev	4.13104e-07	REF
trbrrg	1.10185e-06	REF
c3gra	10.9182	REF
bondsu	1.02689	REF

## Sheet: PanelB2
PFT_code	TotalValGDP_gdp	region_un
bobrsu	0.00165339	ASIA
tebrsu	0.105106	ASIA
tendev	0.082256	ASIA
trbrrg	0.586558	ASIA
bondev	0.0324451	ASIA
tebrev	0.0721459	ASIA
trbrev	0.0367622	ASIA
bondsu	0.00496302	ASIA
c4gra	0.0926769	ASIA
c3gra	0.311538	ASIA
c3gra	1.06692	LAM
tebrev	0.0698619	LAM
trbrev	2.60644	LAM
trbrrg	0.996698	LAM
c4gra	0.602956	LAM
tebrsu	0.0327856	LAM
tendev	0.00783681	LAM
bobrsu	1.67461e-10	MAF
trbrrg	9.71452	MAF
c4gra	6.68448	MAF
bondev	9.55324e-10	MAF
bondsu	3.36462e-10	MAF
c3gra	4.47064	MAF
tebrsu	0.00265972	MAF
trbrev	0.0539646	MAF
tebrev	0.00552444	MAF
tendev	2.71847e-05	MAF
bobrsu	0.000502289	OECD
c4gra	0.0169066	OECD
bondsu	0.00152491	OECD
c3gra	0.248044	OECD
bondev	0.0428217	OECD
tebrev	0.0381753	OECD
tebrsu	0.058633	OECD
tendev	0.149847	OECD
trbrev	0.00194062	OECD
trbrrg	0.00117325	OECD
tebrev	0.0068083	REF
tendev	1.67514	REF
bondev	0.322037	REF
bobrsu	0.00481789	REF
c4gra	6.8876e-05	REF
tebrsu	0.0329443	REF
trbrev	1.37593e-07	REF
trbrrg	2.21885e-07	REF
c3gra	1.47899	REF
bondsu	0.137826	REF
