# Supplementary material for: Unequal climate impacts on global values of natural capital
Source: Nature. 2023 Dec 18;625(7996):722–7. doi: 10.1038/s41586-023-06769-z (PMC10808060; doi:10.1038/s41586-023-06769-z)
Supplement: Supplementary file 13 — Source Data Extended Data Fig. 8 [file 41586_2023_6769_MOESM13_ESM.xlsx]

## Sheet: Mid
n	t	r5	nat_omega_baseline_mN	nat_omega_baseline_nN	nat_omega_damages_mN	nat_omega_damages_nN	nat_omega_ub_mkt_damages_mN	nat_omega_ub_mkt_damages_nN	nat_omega_lb_mkt_damages_mN	nat_omega_lb_mkt_damages_nN	nat_omega_ub_nonmkt_damages_mN	nat_omega_ub_nonmkt_damages_nN	nat_omega_lb_nonmkt_damages_mN	nat_omega_lb_nonmkt_damages_nN	NAT_CAP_DAM_baseline_mN	NAT_CAP_DAM_baseline_nN	NAT_CAP_DAM_damages_mN	NAT_CAP_DAM_damages_nN	NAT_CAP_DAM_ub_mkt_damages_mN	NAT_CAP_DAM_ub_mkt_damages_nN	NAT_CAP_DAM_lb_mkt_damages_mN	NAT_CAP_DAM_lb_mkt_damages_nN	NAT_CAP_DAM_ub_nonmkt_damages_mN	NAT_CAP_DAM_ub_nonmkt_damages_nN	NAT_CAP_DAM_lb_nonmkt_damages_mN	NAT_CAP_DAM_lb_nonmkt_damages_nN	YGROSS_damages	YGROSS_ub_mkt_damages	YGROSS_lb_mkt_damages	YGROSS_ub_nonmkt_damages	YGROSS_lb_nonmkt_damages	TATM_baseline	TATM_damages	TATM_ub_mkt_damages	TATM_lb_mkt_damages	TATM_ub_nonmkt_damages	TATM_lb_nonmkt_damages	YGROSS2020	YGROSS_baseline	pop2020	pop	year	GDP_change_perc	GDP_change_perc_ub	GDP_change_perc_lb	GDP_change	dr	disc_damage	NPV
arg	1	LAM	1	1	1	1	1	1	1	1	1	1	1	1	0.0123448	0.0938721	0.0123448	0.0938721	0.0123448	0.0938721	0.0123448	0.0938721	0.0123448	0.0938721	0.0123448	0.0938721	0.721041	0.721041	0.721041	0.721041	0.721041	0.85	0.85	0.85	0.85	0.85	0.85	0.62395	0.721041	45.38	43.13	2015	0	0	0	0	1.15927	0	-0.413577
arg	6	LAM	1	1	0.971395	0.965256	0.980131	0.965256	0.962659	0.965257	0.971312	0.97553	0.971457	0.955009	0.0123448	0.0938721	0.0119917	0.0906103	0.0120995	0.0906102	0.0118838	0.0906103	0.0119907	0.0915751	0.0119924	0.0896479	1.31278	1.31281	1.31276	1.31828	1.30867	1.70939	1.7074	1.70742	1.70739	1.70989	1.70555	0.62395	1.31727	45.38	52.27	2040	-0.340333	-0.338288	-0.342394	-0.00448309	0.553676	-0.00248218	-0.413577
arg	11	LAM	1	1	0.943421	0.931278	0.960699	0.931275	0.926144	0.931282	0.943123	0.951485	0.943643	0.911169	0.0123448	0.0938721	0.0116461	0.0874182	0.0118595	0.087418	0.0114327	0.0874185	0.0116428	0.0893184	0.0116485	0.0855263	2.58849	2.58862	2.58836	2.60454	2.5765	2.55298	2.5459	2.54599	2.54582	2.55482	2.53923	0.62395	2.60181	45.38	57	2065	-0.511975	-0.507076	-0.516956	-0.0133206	0.264439	-0.00352249	-0.413577
arg	16	LAM	1	1	0.917912	0.900296	0.942978	0.900287	0.892852	0.900305	0.917492	0.929623	0.918229	0.87111	0.0123448	0.0938721	0.011331	0.084508	0.0116406	0.0845073	0.0110214	0.0845086	0.0113264	0.0872665	0.0113344	0.0817612	3.96628	3.96659	3.96597	3.99747	3.94294	3.32048	3.31048	3.31071	3.31025	3.32309	3.30098	0.62395	3.99247	45.38	56.92	2090	-0.655838	-0.648081	-0.663793	-0.0261841	0.126297	-0.00330699	-0.413577
arg	8	LAM	1	1	0.960017	0.951437	0.972228	0.951435	0.947807	0.951438	0.95984	0.965744	0.96015	0.937187	0.0123448	0.0938721	0.0118511	0.089312	0.0120019	0.0893119	0.0117003	0.0893122	0.0118491	0.0906567	0.0118526	0.0879724	1.78954	1.78959	1.78948	1.79868	1.78271	2.05268	2.04843	2.04847	2.0484	2.05376	2.04446	0.62395	1.79705	45.38	54.77	2050	-0.418013	-0.414855	-0.421207	-0.00751189	0.411987	-0.0030948	-0.413577
arg	9	LAM	1	1	0.954373	0.944581	0.968307	0.944579	0.940439	0.944583	0.954151	0.960892	0.954539	0.928342	0.0123448	0.0938721	0.0117814	0.0886679	0.0119534	0.0886678	0.0116093	0.0886681	0.0117789	0.0902012	0.0117832	0.0871408	2.0474	2.04748	2.04733	2.05866	2.03899	2.22292	2.21763	2.21768	2.21758	2.22429	2.21266	0.62395	2.05669	45.38	55.73	2055	-0.451366	-0.447631	-0.455152	-0.0092832	0.355383	-0.00329909	-0.413577
arg	14	LAM	1	1	0.927857	0.912374	0.949887	0.912368	0.90583	0.912381	0.927476	0.938139	0.928142	0.886736	0.0123448	0.0938721	0.0114538	0.0856425	0.0117259	0.085642	0.0111817	0.0856429	0.0114496	0.0880658	0.0114569	0.0832297	3.41365	3.41388	3.41342	3.43819	3.39531	3.02145	3.01241	3.01258	3.01226	3.02382	3.00385	0.62395	3.43418	45.38	57.39	2080	-0.597618	-0.590994	-0.604387	-0.0205233	0.169733	-0.00348348	-0.413577
arg	2	LAM	1	1	0.993263	0.991817	0.995321	0.991817	0.991205	0.991817	0.993263	0.994254	0.993263	0.989381	0.0123448	0.0938721	0.0122617	0.0931039	0.0122871	0.0931039	0.0122363	0.0931039	0.0122617	0.0933326	0.0122617	0.0928752	0.623375	0.623377	0.623373	0.624087	0.622843	1.05193	1.05193	1.05193	1.05193	1.05193	1.05193	0.62395	0.62395	45.38	45.38	2020	-0.0921756	-0.0918269	-0.0925251	-0.00057513	1	-0.00057513	-0.413577
arg	12	LAM	1	1	0.938132	0.924855	0.957025	0.924851	0.919241	0.924859	0.937804	0.946948	0.938379	0.90287	0.0123448	0.0938721	0.0115807	0.0868148	0.0118141	0.0868145	0.0113474	0.0868152	0.0115771	0.0888926	0.0115834	0.0847462	2.86417	2.86433	2.86401	2.88288	2.8502	2.71223	2.70441	2.70452	2.70431	2.71427	2.69703	0.62395	2.87974	45.38	57.31	2070	-0.540696	-0.535219	-0.546274	-0.0155707	0.228107	-0.00355178	-0.413577
arg	7	LAM	1	1	0.965711	0.958352	0.976183	0.958351	0.955239	0.958353	0.96558	0.970641	0.965808	0.946105	0.0123448	0.0938721	0.0119214	0.0899617	0.0120507	0.0899616	0.0117921	0.0899618	0.0119199	0.0911162	0.0119226	0.0888109	1.54481	1.54485	1.54477	1.55204	1.53941	1.8809	1.87779	1.87781	1.87776	1.8817	1.87487	0.62395	1.55073	45.38	53.61	2045	-0.381384	-0.378793	-0.384001	-0.00591423	0.477606	-0.00282467	-0.413577
arg	10	LAM	1	1	0.948831	0.93785	0.964457	0.937847	0.933206	0.937852	0.948569	0.95613	0.949027	0.919654	0.0123448	0.0938721	0.0117129	0.0880356	0.0119059	0.0880354	0.0115199	0.0880358	0.01171	0.0897544	0.0117151	0.086324	2.31532	2.31542	2.31521	2.32888	2.30518	2.38998	2.38373	2.3838	2.38367	2.39159	2.37786	0.62395	2.32654	45.38	56.48	2060	-0.482422	-0.478104	-0.486804	-0.0112237	0.306557	-0.00344071	-0.413577
arg	3	LAM	1	1	0.987515	0.984836	0.991328	0.984836	0.983702	0.984836	0.987515	0.989351	0.987515	0.980321	0.0123448	0.0938721	0.0121907	0.0924486	0.0122378	0.0924486	0.0121436	0.0924486	0.0121907	0.0928724	0.0121907	0.0920248	0.719892	0.719897	0.719887	0.721541	0.718656	1.22421	1.22421	1.22421	1.22421	1.22421	1.22421	0.62395	0.721225	45.38	47.37	2025	-0.184773	-0.184073	-0.185476	-0.00133263	0.862609	-0.00114954	-0.413577
arg	13	LAM	1	1	0.932949	0.918559	0.953424	0.918553	0.912476	0.918564	0.932592	0.942503	0.933216	0.894732	0.0123448	0.0938721	0.0115167	0.0862234	0.0117696	0.086223	0.0112638	0.0862238	0.0115128	0.0884754	0.0115196	0.0839813	3.13772	3.13791	3.13752	3.15924	3.12164	2.86826	2.85979	2.85993	2.85966	2.87047	2.85178	0.62395	3.15568	45.38	57.42	2075	-0.56912	-0.563068	-0.575295	-0.0179596	0.196767	-0.00353386	-0.413577
arg	18	LAM	1	1	0.908226	0.88853	0.936248	0.888517	0.88021	0.888543	0.907773	0.921332	0.908568	0.855881	0.0123448	0.0938721	0.0112113	0.0834029	0.0115574	0.083402	0.0108652	0.0834038	0.0112065	0.0864885	0.011215	0.08033	4.51005	4.51045	4.50963	4.54875	4.48103	3.6116	3.60084	3.60116	3.60052	3.61441	3.59058	0.62395	4.5426	45.38	56.02	2100	-0.716658	-0.707777	-0.725796	-0.0325549	0.0939771	-0.00305942	-0.413577
arg	4	LAM	1	1	0.982353	0.978566	0.987743	0.978566	0.976964	0.978566	0.982342	0.984938	0.982362	0.972198	0.0123448	0.0938721	0.012127	0.09186	0.0121935	0.09186	0.0120604	0.09186	0.0121268	0.0924582	0.0121271	0.0912622	0.873642	0.873652	0.873633	0.876274	0.87167	1.37921	1.37894	1.37895	1.37894	1.37928	1.37869	0.62395	0.875776	45.38	49.15	2030	-0.243598	-0.242514	-0.244687	-0.00213337	0.744094	-0.00158743	-0.413577
arg	15	LAM	1	1	0.922849	0.906292	0.946408	0.906284	0.899294	0.9063	0.922447	0.933849	0.923151	0.878868	0.0123448	0.0938721	0.0113919	0.0850712	0.0116829	0.0850706	0.011101	0.0850717	0.0113876	0.0876632	0.0113952	0.0824903	3.68951	3.68978	3.68924	3.71726	3.66876	3.17206	3.16251	3.16271	3.16232	3.17455	3.15346	0.62395	3.71277	45.38	57.21	2085	-0.626459	-0.619267	-0.633821	-0.023259	0.146413	-0.00340542	-0.413577
arg	17	LAM	1	1	0.913039	0.894377	0.939592	0.894366	0.886492	0.894388	0.912602	0.925452	0.91337	0.86345	0.0123448	0.0938721	0.0112708	0.0839521	0.0115987	0.0839513	0.0109428	0.0839528	0.0112661	0.0868751	0.0112743	0.0810413	4.24085	4.2412	4.24048	4.27569	4.21474	3.46695	3.45654	3.45682	3.45627	3.46966	3.44665	0.62395	4.27014	45.38	56.52	2095	-0.685884	-0.677563	-0.694429	-0.0292882	0.108945	-0.0031908	-0.413577
arg	5	LAM	1	1	0.976985	0.972046	0.984014	0.972046	0.969957	0.972046	0.976945	0.980335	0.977015	0.963771	0.0123448	0.0938721	0.0120607	0.091248	0.0121475	0.091248	0.0119739	0.091248	0.0120602	0.0920261	0.0120611	0.0904712	1.08685	1.08686	1.08683	1.09079	1.08389	1.5408	1.53984	1.53984	1.53983	1.54104	1.53894	0.62395	1.09005	45.38	50.78	2035	-0.29424	-0.292706	-0.295784	-0.00320737	0.641862	-0.00205869	-0.413577
aus	10	OECD	1	1	0.981497	1.01347	1.02404	1.01347	0.938958	1.01347	0.981402	1.0778	0.981568	0.949729	0.0476993	0.33957	0.0468164	0.344146	0.0488464	0.344146	0.0447865	0.344146	0.0468123	0.365986	0.0468194	0.322486	2.22621	2.22652	2.22588	2.23742	2.21758	2.38998	2.38373	2.3838	2.38367	2.39159	2.37786	0.965207	2.2341	25.69	35.67	2060	-0.35343	-0.339314	-0.368107	-0.00789599	0.306557	-0.00242057	-0.318966
aus	7	OECD	1	1	0.987601	1.00903	1.01611	1.00903	0.959094	1.00903	0.987554	1.05207	0.987636	0.966279	0.0476993	0.33957	0.0471077	0.342636	0.0484678	0.342636	0.0457477	0.342636	0.0471056	0.35725	0.0471093	0.328115	1.70986	1.71001	1.70971	1.71655	1.70477	1.8809	1.87779	1.87781	1.87776	1.8817	1.87487	0.965207	1.71484	25.69	32.03	2045	-0.290009	-0.281357	-0.298888	-0.00497318	0.477606	-0.00237522	-0.318966
aus	12	OECD	1	1	0.977629	1.01629	1.02907	1.01629	0.926197	1.01629	0.97751	1.09409	0.977718	0.939227	0.0476993	0.33957	0.0466317	0.345103	0.0490863	0.345103	0.0441773	0.345103	0.0466267	0.371515	0.0466355	0.318915	2.67252	2.67299	2.67202	2.68781	2.66067	2.71223	2.70441	2.70452	2.70431	2.71427	2.69703	0.965207	2.68299	25.69	38.03	2070	-0.39015	-0.372372	-0.408792	-0.0104677	0.228107	-0.00238775	-0.318966
aus	13	OECD	1	1	0.975754	1.01765	1.0315	1.01765	0.920014	1.01765	0.975625	1.10197	0.975851	0.934136	0.0476993	0.33957	0.0465422	0.345567	0.0492026	0.345567	0.0438821	0.345566	0.0465368	0.374191	0.0465463	0.317184	2.91789	2.91846	2.91729	2.93557	2.90415	2.86826	2.85979	2.85993	2.85966	2.87047	2.85178	0.965207	2.92985	25.69	39.18	2075	-0.408241	-0.388654	-0.428869	-0.0119609	0.196767	-0.0023535	-0.318966
aus	6	OECD	1	1	0.989656	1.00753	1.01344	1.00753	0.965875	1.00753	0.989626	1.0434	0.989679	0.97185	0.0476993	0.33957	0.0472059	0.342127	0.0483404	0.342127	0.0460714	0.342127	0.0472045	0.354306	0.0472069	0.330009	1.55192	1.55203	1.55181	1.55733	1.54782	1.70939	1.7074	1.70742	1.70739	1.70989	1.70555	0.965207	1.55603	25.69	30.82	2040	-0.26394	-0.257021	-0.27101	-0.00410698	0.553676	-0.00227393	-0.318966
aus	4	OECD	1	1	0.993619	1.00465	1.00829	1.00465	0.978948	1.00465	0.993615	1.02671	0.993622	0.982605	0.0476993	0.33957	0.0473949	0.341148	0.0480947	0.341148	0.0466951	0.341147	0.0473947	0.348641	0.0473951	0.333663	1.26635	1.26639	1.2663	1.26951	1.26397	1.37921	1.37894	1.37895	1.37894	1.37928	1.37869	0.965207	1.26884	25.69	28.35	2030	-0.196918	-0.19314	-0.200749	-0.00249859	0.744094	-0.00185919	-0.318966
aus	14	OECD	1	1	0.973913	1.01899	1.03389	1.01899	0.91394	1.01899	0.973775	1.10971	0.974016	0.929132	0.0476993	0.33957	0.0464544	0.346022	0.0493168	0.346023	0.0435922	0.346022	0.0464486	0.376819	0.0464587	0.315483	3.17781	3.17849	3.17708	3.19814	3.16196	3.02145	3.01241	3.01258	3.01226	3.02382	3.00385	0.965207	3.19142	25.69	40.31	2080	-0.426512	-0.405136	-0.449118	-0.0136118	0.169733	-0.00231037	-0.318966
aus	15	OECD	1	1	0.972102	1.02031	1.03625	1.02031	0.907967	1.02031	0.971957	1.11732	0.972211	0.92421	0.0476993	0.33957	0.0463679	0.34647	0.0494291	0.346471	0.0433072	0.34647	0.0463618	0.379402	0.0463725	0.313809	3.45063	3.45143	3.44977	3.47389	3.43245	3.17206	3.16251	3.16271	3.16232	3.17455	3.15346	0.965207	3.46605	25.69	41.41	2085	-0.445141	-0.422	-0.469716	-0.0154288	0.146413	-0.00225898	-0.318966
aus	11	OECD	1	1	0.979541	1.01489	1.02658	1.0149	0.932505	1.01489	0.979433	1.08604	0.979621	0.94442	0.0476993	0.33957	0.046723	0.34463	0.0489677	0.34463	0.0444784	0.34463	0.0467184	0.368783	0.0467264	0.320681	2.43937	2.43976	2.43896	2.45249	2.42923	2.55298	2.5459	2.54599	2.54582	2.55482	2.53923	0.965207	2.44848	25.69	36.86	2065	-0.371997	-0.356045	-0.388654	-0.00910826	0.264439	-0.00240857	-0.318966
aus	16	OECD	1	1	0.970317	1.02161	1.03857	1.02161	0.90208	1.02161	0.970165	1.12481	0.970432	0.919356	0.0476993	0.33957	0.0462827	0.346912	0.0495398	0.346912	0.0430261	0.346911	0.0462764	0.381947	0.0462875	0.312159	3.74474	3.74568	3.74375	3.77129	3.72396	3.32048	3.31048	3.31071	3.31025	3.32309	3.30098	0.965207	3.76221	25.69	42.48	2090	-0.464267	-0.439384	-0.490803	-0.0174667	0.126297	-0.002206	-0.318966
aus	1	OECD	1	1	1	1	1	1	1	1	1	1	1	1	0.0476993	0.33957	0.0476993	0.33957	0.0476993	0.33957	0.0476993	0.33957	0.0476993	0.33957	0.0476993	0.33957	0.875394	0.875394	0.875394	0.875394	0.875394	0.85	0.85	0.85	0.85	0.85	0.85	0.965207	0.875394	25.69	23.82	2015	0	0	0	0	1.15927	0	-0.318966
aus	5	OECD	1	1	0.991678	1.00606	1.01081	1.00606	0.972544	1.00606	0.991663	1.03488	0.991689	0.977332	0.0476993	0.33957	0.0473023	0.341627	0.048215	0.341627	0.0463897	0.341627	0.0473016	0.351413	0.0473028	0.331873	1.40488	1.40496	1.40481	1.40913	1.40167	1.5408	1.53984	1.53984	1.53983	1.54104	1.53894	0.965207	1.40817	25.69	29.61	2035	-0.233594	-0.228315	-0.238968	-0.00328941	0.641862	-0.00211135	-0.318966
aus	2	OECD	1	1	0.997564	1.00177	1.00316	1.00177	0.991963	1.00177	0.997564	1.01019	0.997564	0.993356	0.0476993	0.33957	0.0475831	0.340172	0.0478503	0.340172	0.0473159	0.340172	0.0475831	0.343031	0.0475831	0.337314	0.964504	0.964515	0.964492	0.965378	0.96385	1.05193	1.05193	1.05193	1.05193	1.05193	1.05193	0.965207	0.965207	25.69	25.69	2020	-0.0728103	-0.0716163	-0.0740111	-0.00070277	1	-0.00070277	-0.318966
aus	17	OECD	1	1	0.968555	1.02289	1.04086	1.02289	0.896268	1.02289	0.968397	1.13221	0.968674	0.914563	0.0476993	0.33957	0.0461986	0.347347	0.0496491	0.347348	0.0427487	0.347347	0.046192	0.384458	0.0462036	0.31053	4.07031	4.0714	4.06915	4.1006	4.04654	3.46695	3.45654	3.45682	3.45627	3.46966	3.44665	0.965207	4.09011	25.69	43.55	2095	-0.483992	-0.457388	-0.512481	-0.0197958	0.108945	-0.00215666	-0.318966
aus	8	OECD	1	1	0.985542	1.01053	1.01878	1.01053	0.952303	1.01053	0.985478	1.06075	0.98559	0.960699	0.0476993	0.33957	0.0470095	0.343145	0.0485955	0.343145	0.0454235	0.343145	0.0470067	0.360198	0.0470116	0.326217	1.86951	1.86971	1.86931	1.87756	1.86336	2.05268	2.04843	2.04847	2.0484	2.05376	2.04446	0.965207	1.87538	25.69	33.25	2050	-0.313069	-0.302621	-0.323837	-0.00587123	0.411987	-0.00241887	-0.318966
aus	3	OECD	1	1	0.995486	1.00329	1.00587	1.00329	0.985106	1.00329	0.995486	1.01889	0.995486	0.987687	0.0476993	0.33957	0.047484	0.340686	0.0479791	0.340686	0.0469889	0.340686	0.047484	0.345983	0.047484	0.335389	1.13355	1.13357	1.13352	1.13565	1.13197	1.22421	1.22421	1.22421	1.22421	1.22421	1.22421	0.965207	1.13524	25.69	27.04	2025	-0.149051	-0.146613	-0.151514	-0.00169209	0.862609	-0.00145961	-0.318966
aus	18	OECD	1	1	0.966814	1.02416	1.04312	1.02416	0.890527	1.02416	0.966651	1.13951	0.966938	0.909827	0.0476993	0.33957	0.0461156	0.347778	0.049757	0.347779	0.0424747	0.347777	0.0461088	0.386938	0.0461207	0.30892	4.43016	4.43142	4.4288	4.46472	4.40296	3.6116	3.60084	3.60116	3.60052	3.61441	3.59058	0.965207	4.45261	25.69	44.63	2100	-0.504383	-0.476079	-0.534818	-0.0224582	0.0939771	-0.00211056	-0.318966
aus	9	OECD	1	1	0.983501	1.01201	1.02144	1.01201	0.945569	1.01201	0.983421	1.06936	0.983561	0.955165	0.0476993	0.33957	0.046912	0.34365	0.0487221	0.34365	0.045102	0.34365	0.0469085	0.36312	0.0469146	0.324335	2.037	2.03725	2.03674	2.04653	2.02969	2.22292	2.21763	2.21768	2.21758	2.22429	2.21266	0.965207	2.04383	25.69	34.47	2055	-0.333982	-0.321706	-0.346691	-0.00682601	0.355383	-0.00242585	-0.318966
aut	1	OECD	1	1	1	1	1	1	1	1	1	1	1	1	0.00727166	0.0488251	0.00727166	0.0488251	0.00727166	0.0488251	0.00727166	0.0488251	0.00727166	0.0488251	0.00727166	0.0488251	0.323978	0.323978	0.323978	0.323978	0.323978	0.85	0.85	0.85	0.85	0.85	0.85	0.328808	0.323978	8.92	8.64	2015	0	0	0	0	1.15927	0	-0.0866764
aut	2	OECD	1	1	1.00378	1.00269	1.03305	1.00269	0.974503	1.00269	1.00378	1.03291	1.00378	0.972471	0.00727166	0.0488251	0.00729914	0.0489565	0.00751202	0.0489565	0.00708626	0.0489565	0.00729914	0.050432	0.00729914	0.047481	0.328571	0.32858	0.328562	0.328869	0.328348	1.05193	1.05193	1.05193	1.05193	1.05193	1.05193	0.328808	0.328808	8.92	8.92	2020	-0.071947	-0.0693316	-0.0746398	-0.000236567	1	-0.000236567	-0.0866764
aut	4	OECD	1	1	1.0099	1.00705	1.08658	1.00705	0.933214	1.00705	1.0099	1.08627	1.00989	0.927926	0.00727166	0.0488251	0.00734363	0.0491693	0.00790125	0.0491693	0.00678602	0.0491693	0.00734368	0.053037	0.0073436	0.0453061	0.400025	0.400057	0.39999	0.401017	0.399279	1.37921	1.37894	1.37895	1.37894	1.37928	1.37869	0.328808	0.400805	8.92	9.07	2030	-0.194631	-0.186559	-0.203295	-0.000780089	0.744094	-0.000580459	-0.0866764
aut	6	OECD	1	1	1.01604	1.01143	1.14035	1.01143	0.891743	1.01143	1.01609	1.14015	1.01601	0.883366	0.00727166	0.0488251	0.00738834	0.0493832	0.00829232	0.0493832	0.00648438	0.0493832	0.00738866	0.0556677	0.0073881	0.0431294	0.470177	0.470245	0.470101	0.471777	0.468971	1.70939	1.7074	1.70742	1.70739	1.70989	1.70555	0.328808	0.471403	8.92	9.23	2040	-0.260117	-0.245741	-0.27619	-0.0012262	0.553676	-0.000678918	-0.0866764
aut	14	OECD	1	1	1.04046	1.02883	1.35399	1.02883	0.726987	1.02882	1.04068	1.3543	1.0403	0.706375	0.00727166	0.0488251	0.00756604	0.0502332	0.00984694	0.0502333	0.00528539	0.0502331	0.00756741	0.0661216	0.00756501	0.0344752	0.87144	0.871797	0.870969	0.876682	0.867436	3.02145	3.01241	3.01258	3.01226	3.02382	3.00385	0.328808	0.87515	8.92	9.87	2080	-0.423907	-0.383215	-0.477797	-0.00370982	0.169733	-0.00062968	-0.0866764
aut	16	OECD	1	1	1.04604	1.0328	1.40279	1.0328	0.689361	1.0328	1.04628	1.40308	1.04586	0.665868	0.00727166	0.0488251	0.00760662	0.0504273	0.010202	0.0504274	0.00501161	0.0504272	0.00760812	0.0685027	0.00760549	0.0324951	1.00993	1.0104	1.00928	1.01662	1.00479	3.32048	3.31048	3.31071	3.31025	3.32309	3.30098	0.328808	1.01461	8.92	10.11	2090	-0.46207	-0.415604	-0.526186	-0.00468823	0.126297	-0.000592111	-0.0866764
aut	17	OECD	1	1	1.04877	1.03475	1.4267	1.03475	0.670924	1.03474	1.04902	1.42697	1.04859	0.64601	0.00727166	0.0488251	0.00762651	0.0505224	0.010376	0.0505226	0.00487745	0.0505223	0.00762806	0.0696689	0.00762533	0.0315244	1.08831	1.08885	1.08755	1.09587	1.0825	3.46695	3.45654	3.45682	3.45627	3.46966	3.44665	0.328808	1.09358	8.92	10.25	2095	-0.48196	-0.432745	-0.55127	-0.00527061	0.108945	-0.000574208	-0.0866764
aut	10	OECD	1	1	1.0287	1.02045	1.25106	1.02045	0.806354	1.02044	1.02885	1.25126	1.02859	0.791713	0.00727166	0.0488251	0.00748044	0.0498237	0.00909803	0.0498238	0.00586296	0.0498237	0.0074814	0.0610915	0.00747972	0.0386476	0.638969	0.639149	0.638751	0.642038	0.636641	2.38998	2.38373	2.3838	2.38367	2.39159	2.37786	0.328808	0.641213	8.92	9.49	2060	-0.349881	-0.321869	-0.383997	-0.00224348	0.306557	-0.000687754	-0.0866764
aut	5	OECD	1	1	1.01291	1.0092	1.11292	1.0092	0.9129	1.0092	1.01293	1.11263	1.01289	0.90608	0.00727166	0.0488251	0.00736553	0.0492741	0.00809277	0.0492741	0.0066383	0.0492741	0.00736569	0.0543243	0.0073654	0.0442394	0.432573	0.432621	0.43252	0.433859	0.431605	1.5408	1.53984	1.53984	1.53983	1.54104	1.53894	0.328808	0.433572	8.92	9.16	2035	-0.230366	-0.219248	-0.242542	-0.000998803	0.641862	-0.000641094	-0.0866764
aut	7	OECD	1	1	1.01923	1.0137	1.16824	1.0137	0.870231	1.0137	1.01931	1.16815	1.01918	0.860284	0.00727166	0.0488251	0.00741154	0.0494942	0.00849528	0.0494942	0.00632784	0.0494941	0.00741203	0.0570347	0.00741117	0.0420008	0.510738	0.510829	0.510634	0.512674	0.509277	1.8809	1.87779	1.87781	1.87776	1.8817	1.87487	0.328808	0.512203	8.92	9.3	2045	-0.285989	-0.268228	-0.30627	-0.00146484	0.477606	-0.000699616	-0.0866764
aut	15	OECD	1	1	1.04327	1.03083	1.37856	1.03083	0.708039	1.03082	1.0435	1.37887	1.0431	0.68598	0.00727166	0.0488251	0.00758648	0.0503309	0.0100257	0.050331	0.00514752	0.0503309	0.00758792	0.0673209	0.00758539	0.0334782	0.938557	0.938968	0.938001	0.944489	0.934017	3.17206	3.16251	3.16271	3.16232	3.17455	3.15346	0.328808	0.942731	8.92	9.98	2085	-0.442751	-0.399125	-0.501729	-0.00417395	0.146413	-0.000611122	-0.0866764
aut	8	OECD	1	1	1.02243	1.01598	1.19617	1.01598	0.848686	1.01598	1.02252	1.1962	1.02235	0.837165	0.00727166	0.0488251	0.00743478	0.0496053	0.00869858	0.0496053	0.00617104	0.0496053	0.00743544	0.0584037	0.00743428	0.0408702	0.551349	0.551467	0.551213	0.553637	0.54962	2.05268	2.04843	2.04847	2.0484	2.05376	2.04446	0.328808	0.553059	8.92	9.37	2050	-0.309095	-0.287897	-0.333828	-0.00170948	0.411987	-0.000704282	-0.0866764
aut	18	OECD	1	1	1.05147	1.03667	1.45033	1.03667	0.652711	1.03667	1.05173	1.45056	1.05128	0.626388	0.00727166	0.0488251	0.00764615	0.0506164	0.0105479	0.0506166	0.00474493	0.0506162	0.00764775	0.0708205	0.00764494	0.0305653	1.17653	1.17715	1.17565	1.18509	1.16995	3.6116	3.60084	3.60116	3.60052	3.61441	3.59058	0.328808	1.18247	8.92	10.41	2100	-0.502487	-0.450607	-0.577054	-0.00594177	0.0939771	-0.000558391	-0.0866764
aut	13	OECD	1	1	1.03761	1.02679	1.329	1.02679	0.746254	1.02679	1.03781	1.32931	1.03746	0.727106	0.00727166	0.0488251	0.00754526	0.0501338	0.00966514	0.0501339	0.0054256	0.0501337	0.00754655	0.0649015	0.00754429	0.0354887	0.80717	0.807475	0.806774	0.811781	0.803653	2.86826	2.85979	2.85993	2.85966	2.87047	2.85178	0.328808	0.810455	8.92	9.75	2075	-0.405405	-0.367745	-0.454259	-0.00328563	0.196767	-0.000646503	-0.0866764
aut	11	OECD	1	1	1.03173	1.02261	1.27761	1.02261	0.785881	1.02261	1.0319	1.27786	1.03161	0.769715	0.00727166	0.0488251	0.00750252	0.0499294	0.00929122	0.0499294	0.00571396	0.0499293	0.00750361	0.0623901	0.0075017	0.0375719	0.690161	0.690378	0.689892	0.693689	0.687481	2.55298	2.5459	2.54599	2.54582	2.55482	2.53923	0.328808	0.692715	8.92	9.56	2065	-0.36869	-0.337374	-0.407648	-0.00255397	0.264439	-0.000675368	-0.0866764
aut	3	OECD	1	1	1.007	1.00499	1.06125	1.00499	0.952751	1.00499	1.007	1.06099	1.007	0.948985	0.00727166	0.0488251	0.00732258	0.0490686	0.00771708	0.0490686	0.00692808	0.0490686	0.00732258	0.051803	0.00732258	0.0463343	0.371935	0.371955	0.371915	0.372627	0.371417	1.22421	1.22421	1.22421	1.22421	1.22421	1.22421	0.328808	0.372485	8.92	8.98	2025	-0.147567	-0.142287	-0.153125	-0.000549663	0.862609	-0.000474144	-0.0866764
aut	12	OECD	1	1	1.0347	1.02472	1.30356	1.02472	0.765869	1.02472	1.03488	1.30385	1.03456	0.748202	0.00727166	0.0488251	0.0075241	0.0500326	0.00948005	0.0500326	0.00556834	0.0500325	0.0075253	0.0636587	0.00752321	0.0365201	0.746381	0.74664	0.746052	0.750421	0.743305	2.71223	2.70441	2.70452	2.70431	2.71427	2.69703	0.328808	0.749281	8.92	9.64	2070	-0.387081	-0.352548	-0.430955	-0.00290033	0.228107	-0.000661585	-0.0866764
aut	9	OECD	1	1	1.02559	1.01823	1.22387	1.01823	0.827325	1.01823	1.02572	1.22399	1.0255	0.814235	0.00727166	0.0488251	0.00745782	0.0497155	0.00890015	0.0497156	0.00601558	0.0497155	0.00745864	0.0597604	0.0074572	0.0397489	0.593602	0.593749	0.593427	0.596264	0.591586	2.22292	2.21763	2.21768	2.21758	2.22429	2.21266	0.328808	0.595569	8.92	9.43	2055	-0.330189	-0.305559	-0.359552	-0.0019665	0.355383	-0.000698863	-0.0866764
bel	1	OECD	1	1	1	1	1	1	1	1	1	1	1	1	0.00240957	0.0186786	0.00240957	0.0186786	0.00240957	0.0186786	0.00240957	0.0186786	0.00240957	0.0186786	0.00240957	0.0186786	0.399191	0.399191	0.399191	0.399191	0.399191	0.85	0.85	0.85	0.85	0.85	0.85	0.398865	0.399191	11.56	11.27	2015	0	0	0	0	1.15927	0	-0.121696
bel	10	OECD	1	1	0.779871	0.774991	0.870776	0.774981	0.754613	0.775	0.778743	0.866245	0.780714	0.755542	0.00240957	0.0186786	0.00187894	0.014474	0.00209807	0.0144739	0.00181805	0.0144742	0.00187649	0.0161805	0.00188077	0.0141089	0.842907	0.842939	0.842897	0.846799	0.840021	2.38998	2.38373	2.3838	2.38367	2.39159	2.37786	0.398865	0.846079	11.56	12.86	2060	-0.374913	-0.371076	-0.376047	-0.00317206	0.306557	-0.000972416	-0.121696
bel	16	OECD	1	1	0.646859	0.639031	0.792682	0.638997	0.606359	0.639064	0.64505	0.785425	0.648223	0.607843	0.00240957	0.0186786	0.00155822	0.0119328	0.00190978	0.0119323	0.00146056	0.0119332	0.00155441	0.0146712	0.00156111	0.0113465	1.32694	1.32704	1.3269	1.33519	1.32083	3.32048	3.31048	3.31071	3.31025	3.32309	3.30098	0.398865	1.33374	11.56	13.93	2090	-0.509854	-0.502148	-0.512266	-0.0068001	0.126297	-0.000858835	-0.121696
bel	17	OECD	1	1	0.625896	0.617603	0.780373	0.617562	0.582996	0.617642	0.624014	0.772708	0.627316	0.584536	0.00240957	0.0186786	0.00150768	0.0115323	0.00188011	0.0115317	0.00140423	0.0115328	0.00150373	0.0144337	0.00151067	0.0109106	1.4265	1.42663	1.42647	1.43579	1.41963	3.46695	3.45654	3.45682	3.45627	3.46966	3.44665	0.398865	1.43416	11.56	14.12	2095	-0.533522	-0.525093	-0.53619	-0.00765154	0.108945	-0.000833599	-0.121696
bel	5	OECD	1	1	0.900991	0.898796	0.94188	0.898795	0.889627	0.898797	0.900818	0.940042	0.90112	0.88977	0.00240957	0.0186786	0.002171	0.0167882	0.00226953	0.0167882	0.00214362	0.0167882	0.00217058	0.0175586	0.00217131	0.0166196	0.543195	0.543202	0.543193	0.544794	0.541999	1.5408	1.53984	1.53984	1.53983	1.54104	1.53894	0.398865	0.544487	11.56	12.07	2035	-0.237303	-0.236005	-0.237673	-0.00129208	0.641862	-0.00082934	-0.121696
bel	14	OECD	1	1	0.68964	0.68276	0.817801	0.682735	0.654039	0.682783	0.688003	0.811391	0.690869	0.655384	0.00240957	0.0186786	0.00166137	0.0127501	0.00197034	0.0127497	0.00157553	0.0127504	0.00165789	0.0151561	0.00166399	0.0122355	1.14808	1.14815	1.14806	1.1546	1.14326	3.02145	3.01241	3.01258	3.01226	3.02382	3.00385	0.398865	1.15343	11.56	13.54	2080	-0.464142	-0.457812	-0.466084	-0.00535358	0.169733	-0.00090868	-0.121696
bel	2	OECD	1	1	0.971018	0.970375	0.982987	0.970375	0.967691	0.970375	0.971018	0.982479	0.971018	0.967691	0.00240957	0.0186786	0.00233973	0.0181252	0.00236858	0.0181252	0.00233172	0.0181252	0.00233973	0.0183513	0.00233973	0.0180751	0.398574	0.398575	0.398573	0.398935	0.398303	1.05193	1.05193	1.05193	1.05193	1.05193	1.05193	0.398865	0.398865	11.56	11.56	2020	-0.07296	-0.0726809	-0.0730381	-0.000291011	1	-0.000291011	-0.121696
bel	4	OECD	1	1	0.924083	0.9224	0.955436	0.9224	0.915369	0.922401	0.924035	0.954077	0.92412	0.91541	0.00240957	0.0186786	0.00222664	0.0172291	0.00230219	0.0172291	0.00220565	0.0172291	0.00222653	0.0178208	0.00222673	0.0170985	0.491718	0.491723	0.491717	0.492933	0.490809	1.37921	1.37894	1.37895	1.37894	1.37928	1.37869	0.398865	0.492698	11.56	11.89	2030	-0.198788	-0.197873	-0.199047	-0.000979424	0.744094	-0.000728783	-0.121696
bel	18	OECD	1	1	0.605186	0.596434	0.768213	0.596387	0.559917	0.59648	0.603239	0.760149	0.606658	0.561507	0.00240957	0.0186786	0.00145775	0.0111367	0.00185079	0.011136	0.00134858	0.0111373	0.00145369	0.0141992	0.00146084	0.01048	1.53567	1.53582	1.53563	1.54612	1.52794	3.6116	3.60084	3.60116	3.60052	3.61441	3.59058	0.398865	1.54429	11.56	14.33	2100	-0.557822	-0.548643	-0.560761	-0.00861438	0.0939771	-0.000809555	-0.121696
bel	9	OECD	1	1	0.803711	0.79936	0.884772	0.799352	0.781187	0.799367	0.802756	0.880761	0.804425	0.781975	0.00240957	0.0186786	0.00193643	0.0149296	0.00213182	0.0149295	0.00188213	0.0149297	0.00193434	0.0164516	0.001938	0.0146034	0.777218	0.777243	0.77721	0.780588	0.774716	2.22292	2.21763	2.21768	2.21758	2.22429	2.21266	0.398865	0.779959	11.56	12.72	2055	-0.351433	-0.348166	-0.352391	-0.00274103	0.355383	-0.000974117	-0.121696
bel	15	OECD	1	1	0.668096	0.660739	0.805152	0.66071	0.630028	0.660767	0.666368	0.798312	0.669396	0.631447	0.00240957	0.0186786	0.00160943	0.0123385	0.00193985	0.0123381	0.00151763	0.0123389	0.00160577	0.0149119	0.00161219	0.0117879	1.2346	1.23469	1.23457	1.24194	1.22917	3.17206	3.16251	3.16271	3.16232	3.17455	3.15346	0.398865	1.24064	11.56	13.73	2085	-0.486759	-0.479752	-0.48893	-0.00603893	0.146413	-0.000884179	-0.121696
bel	6	OECD	1	1	0.876941	0.874213	0.927762	0.874211	0.862817	0.874215	0.876585	0.925393	0.877207	0.863112	0.00240957	0.0186786	0.00211302	0.0163288	0.00223549	0.0163288	0.00207899	0.0163289	0.0021122	0.017285	0.00211364	0.0161212	0.59944	0.59945	0.599437	0.601449	0.597941	1.70939	1.7074	1.70742	1.70739	1.70989	1.70555	0.398865	0.601065	11.56	12.25	2040	-0.270404	-0.268672	-0.270901	-0.0016253	0.553676	-0.000899891	-0.121696
bel	11	OECD	1	1	0.756596	0.7512	0.857111	0.751187	0.728669	0.751212	0.755316	0.852083	0.757554	0.729724	0.00240957	0.0186786	0.00182282	0.0140293	0.00206512	0.0140291	0.00175549	0.0140295	0.00182006	0.015916	0.00182489	0.013626	0.913765	0.913805	0.913753	0.918232	0.910456	2.55298	2.5459	2.54599	2.54582	2.55482	2.53923	0.398865	0.917412	11.56	13	2065	-0.397538	-0.393109	-0.398859	-0.00364706	0.264439	-0.000964424	-0.121696
bel	8	OECD	1	1	0.827995	0.824182	0.899028	0.824176	0.808256	0.824186	0.82723	0.895557	0.828566	0.808887	0.00240957	0.0186786	0.00199499	0.0153936	0.0021662	0.0153935	0.00194741	0.0153937	0.0019933	0.0167279	0.00199626	0.0151069	0.715911	0.71593	0.715905	0.718801	0.713763	2.05268	2.04843	2.04847	2.0484	2.05376	2.04446	0.398865	0.718257	11.56	12.57	2050	-0.326605	-0.323883	-0.327398	-0.00234586	0.411987	-0.000966465	-0.121696
bel	13	OECD	1	1	0.711545	0.70515	0.830662	0.70513	0.678454	0.705169	0.710012	0.824696	0.712694	0.679715	0.00240957	0.0186786	0.00171418	0.0131686	0.00200135	0.0131683	0.0016344	0.0131688	0.00171091	0.0154046	0.00171665	0.0126906	1.06607	1.06613	1.06605	1.07184	1.0618	2.86826	2.85979	2.85993	2.85966	2.87047	2.85178	0.398865	1.0708	11.56	13.35	2075	-0.441862	-0.436186	-0.443586	-0.00473146	0.196767	-0.000930997	-0.121696
bel	12	OECD	1	1	0.733845	0.727945	0.843755	0.727929	0.70331	0.72796	0.732431	0.838249	0.734905	0.704475	0.00240957	0.0186786	0.00176796	0.0135946	0.00203292	0.0135944	0.00169434	0.0135949	0.00176492	0.0156577	0.00177024	0.0131537	0.988214	0.988264	0.988199	0.993306	0.984445	2.71223	2.70441	2.70452	2.70431	2.71427	2.69703	0.398865	0.99238	11.56	13.17	2070	-0.419742	-0.4147	-0.421259	-0.00416543	0.228107	-0.000950165	-0.121696
bel	3	OECD	1	1	0.946291	0.945101	0.968472	0.945101	0.940126	0.945101	0.946291	0.967532	0.946291	0.940126	0.00240957	0.0186786	0.00228015	0.0176531	0.0023336	0.0176531	0.0022653	0.0176531	0.00228015	0.0180721	0.00228015	0.0175602	0.451346	0.451349	0.451346	0.452186	0.450716	1.22421	1.22421	1.22421	1.22421	1.22421	1.22421	0.398865	0.452023	11.56	11.71	2025	-0.149715	-0.149133	-0.149879	-0.000676745	0.862609	-0.000583766	-0.121696
bel	7	OECD	1	1	0.852487	0.849217	0.913406	0.849214	0.835558	0.84922	0.851926	0.910486	0.852906	0.836021	0.00240957	0.0186786	0.00205406	0.0158616	0.00220087	0.0158615	0.00201325	0.0158616	0.00205279	0.0170067	0.002055	0.0156145	0.657321	0.657336	0.657317	0.65976	0.655504	1.8809	1.87779	1.87781	1.87776	1.8817	1.87487	0.398865	0.659298	11.56	12.42	2045	-0.299844	-0.297634	-0.300482	-0.00197686	0.477606	-0.000944161	-0.121696
bgr	8	REF	1	1	1.01994	1.01632	1.0379	1.01633	1.00198	1.01632	1.02003	1.03161	1.01988	1.00118	0.0043791	0.0126348	0.00446645	0.0128411	0.00454512	0.0128411	0.00438779	0.0128411	0.00446681	0.0130341	0.00446618	0.0126497	0.19405	0.194067	0.194032	0.197167	0.191747	2.05268	2.04843	2.04847	2.0484	2.05376	2.04446	0.111158	0.196474	6.93	5.1	2050	-1.23376	-1.22505	-1.24261	-0.00242402	0.411987	-0.000998664	-0.0816155
bgr	1	REF	1	1	1	1	1	1	1	1	1	1	1	1	0.0043791	0.0126348	0.0043791	0.0126348	0.0043791	0.0126348	0.0043791	0.0126348	0.0043791	0.0126348	0.0043791	0.0126348	0.10096	0.10096	0.10096	0.10096	0.10096	0.85	0.85	0.85	0.85	0.85	0.85	0.111158	0.10096	6.93	7.18	2015	0	0	0	0	1.15927	0	-0.0816155
bgr	2	REF	1	1	1.00336	1.00275	1.00639	1.00275	1.00033	1.00275	1.00336	1.0053	1.00336	1.0002	0.0043791	0.0126348	0.00439381	0.0126695	0.00440706	0.0126695	0.00438056	0.0126695	0.00439381	0.0127018	0.00439381	0.0126373	0.11084	0.110841	0.110838	0.11124	0.110541	1.05193	1.05193	1.05193	1.05193	1.05193	1.05193	0.111158	0.111158	6.93	6.93	2020	-0.286294	-0.285268	-0.287324	-0.000318239	1	-0.000318239	-0.0816155
bgr	4	REF	1	1	1.0088	1.00721	1.01673	1.00721	1.00088	1.00721	1.00881	1.0139	1.0088	1.00052	0.0043791	0.0126348	0.00441764	0.0127258	0.00445235	0.0127258	0.00438293	0.0127258	0.00441767	0.0128104	0.00441762	0.0126414	0.150386	0.15039	0.150381	0.151874	0.149278	1.37921	1.37894	1.37895	1.37894	1.37928	1.37869	0.111158	0.151564	6.93	6.34	2030	-0.777378	-0.774152	-0.780627	-0.00117822	0.744094	-0.000876708	-0.0816155
bgr	14	REF	1	1	1.03598	1.02946	1.06839	1.02946	1.00358	1.02945	1.03617	1.05708	1.03584	1.00213	0.0043791	0.0126348	0.00453674	0.0130071	0.00467873	0.0130071	0.00439478	0.0130071	0.00453748	0.0133558	0.00453619	0.0126616	0.218449	0.218488	0.21841	0.223333	0.21486	3.02145	3.01241	3.01258	3.01226	3.02382	3.00385	0.111158	0.22218	6.93	3.58	2080	-1.67892	-1.66167	-1.69667	-0.00373022	0.169733	-0.000633142	-0.0816155
bgr	5	REF	1	1	1.01148	1.0094	1.02182	1.0094	1.00114	1.0094	1.0115	1.01814	1.01146	1.00068	0.0043791	0.0126348	0.00442937	0.0127535	0.00447463	0.0127535	0.0043841	0.0127535	0.00442945	0.012864	0.0044293	0.0126434	0.16543	0.165437	0.165422	0.167385	0.163977	1.5408	1.53984	1.53984	1.53983	1.54104	1.53894	0.111158	0.166971	6.93	6.01	2035	-0.92327	-0.918781	-0.927801	-0.00154159	0.641862	-0.000989491	-0.0816155
bgr	9	REF	1	1	1.02276	1.01863	1.04325	1.01863	1.00226	1.01863	1.02287	1.03608	1.02267	1.00134	0.0043791	0.0126348	0.00447879	0.0128702	0.00456857	0.0128702	0.00438902	0.0128702	0.00447923	0.0130906	0.00447846	0.0126518	0.200268	0.200289	0.200247	0.203713	0.197726	2.22292	2.21763	2.21768	2.21758	2.22429	2.21266	0.111158	0.202937	6.93	4.82	2055	-1.31503	-1.30486	-1.32539	-0.00266869	0.355383	-0.000948406	-0.0816155
bgr	6	REF	1	1	1.01427	1.01168	1.02712	1.01168	1.00142	1.01168	1.01431	1.02258	1.01424	1.00084	0.0043791	0.0126348	0.00444158	0.0127823	0.00449785	0.0127823	0.00438531	0.0127823	0.00444176	0.01292	0.00444145	0.0126454	0.177492	0.177502	0.177481	0.179876	0.175725	1.70939	1.7074	1.70742	1.70739	1.70989	1.70555	0.111158	0.179362	6.93	5.68	2040	-1.04276	-1.03691	-1.04867	-0.00187031	0.553676	-0.00103555	-0.0816155
bgr	12	REF	1	1	1.03086	1.02526	1.05865	1.02526	1.00307	1.02526	1.03102	1.04895	1.03073	1.00182	0.0043791	0.0126348	0.00451429	0.0129541	0.00463604	0.0129541	0.00439255	0.0129541	0.00451493	0.0132532	0.00451381	0.0126578	0.214503	0.214535	0.214471	0.218862	0.211296	2.71223	2.70441	2.70452	2.70431	2.71427	2.69703	0.111158	0.217848	6.93	4.01	2070	-1.53547	-1.52099	-1.55032	-0.003345	0.228107	-0.000763019	-0.0816155
bgr	10	REF	1	1	1.02552	1.02089	1.04851	1.02089	1.00254	1.02089	1.02565	1.04048	1.02542	1.00151	0.0043791	0.0126348	0.0044909	0.0128988	0.00459159	0.0128988	0.00439022	0.0128988	0.00449142	0.0131461	0.00449052	0.0126538	0.206197	0.206221	0.206172	0.209965	0.20342	2.38998	2.38373	2.3838	2.38367	2.39159	2.37786	0.111158	0.209106	6.93	4.55	2060	-1.39104	-1.37941	-1.4029	-0.00290874	0.306557	-0.000891694	-0.0816155
bgr	15	REF	1	1	1.03848	1.0315	1.07314	1.0315	1.00383	1.0315	1.03868	1.06104	1.03833	1.00227	0.0043791	0.0126348	0.00454769	0.013033	0.00469953	0.013033	0.00439587	0.0130329	0.00454846	0.0134058	0.00454711	0.0126635	0.220621	0.220662	0.220577	0.225782	0.216827	3.17206	3.16251	3.16271	3.16232	3.17455	3.15346	0.111158	0.224556	6.93	3.4	2085	-1.75254	-1.73394	-1.77172	-0.00393544	0.146413	-0.0005762	-0.0816155
bgr	3	REF	1	1	1.00623	1.0051	1.01183	1.0051	1.00062	1.0051	1.00623	1.00983	1.00623	1.00037	0.0043791	0.0126348	0.00440637	0.0126992	0.00443092	0.0126992	0.00438181	0.0126992	0.00440637	0.0127589	0.00440637	0.0126394	0.132898	0.132901	0.132895	0.133885	0.132161	1.22421	1.22421	1.22421	1.22421	1.22421	1.22421	0.111158	0.133683	6.93	6.66	2025	-0.586825	-0.584737	-0.588925	-0.000784483	0.862609	-0.000676702	-0.0816155
bgr	13	REF	1	1	1.03344	1.02738	1.06356	1.02738	1.00333	1.02738	1.03362	1.05305	1.03331	1.00198	0.0043791	0.0126348	0.00452562	0.0129808	0.00465757	0.0129808	0.00439367	0.0129808	0.00452631	0.013305	0.0045251	0.0126597	0.216574	0.216609	0.216538	0.221194	0.213177	2.86826	2.85979	2.85993	2.85966	2.87047	2.85178	0.111158	0.220111	6.93	3.78	2075	-1.60681	-1.59093	-1.62312	-0.00353676	0.196767	-0.000695919	-0.0816155
bgr	18	REF	1	1	1.04577	1.03747	1.087	1.03748	1.00455	1.03747	1.046	1.07258	1.0456	1.0027	0.0043791	0.0126348	0.00457965	0.0131084	0.00476028	0.0131085	0.00439905	0.0131084	0.0045805	0.0135517	0.004579	0.012669	0.228087	0.228139	0.228032	0.234184	0.223604	3.6116	3.60084	3.60116	3.60052	3.61441	3.59058	0.111158	0.232711	6.93	2.97	2100	-1.98704	-1.96453	-2.01037	-0.00462405	0.0939771	-0.000434555	-0.0816155
bgr	7	REF	1	1	1.0171	1.014	1.0325	1.014	1.0017	1.014	1.01717	1.02709	1.01705	1.00101	0.0043791	0.0126348	0.00445401	0.0128117	0.00452146	0.0128117	0.00438655	0.0128117	0.00445427	0.012977	0.00445381	0.0126475	0.186789	0.186802	0.186775	0.189558	0.18474	1.8809	1.87779	1.87781	1.87776	1.8817	1.87487	0.111158	0.188951	6.93	5.38	2045	-1.14436	-1.1371	-1.15173	-0.00216229	0.477606	-0.00103272	-0.0816155
bgr	11	REF	1	1	1.02822	1.0231	1.05363	1.0231	1.00281	1.0231	1.02837	1.04476	1.02811	1.00167	0.0043791	0.0126348	0.00450273	0.0129268	0.00461407	0.0129268	0.0043914	0.0129268	0.00450331	0.0132003	0.00450229	0.0126558	0.211215	0.211243	0.211186	0.215293	0.208212	2.55298	2.5459	2.54599	2.54582	2.55482	2.53923	0.111158	0.214353	6.93	4.27	2065	-1.46396	-1.4509	-1.47732	-0.00313805	0.264439	-0.000829821	-0.0816155
bgr	17	REF	1	1	1.04337	1.03551	1.08244	1.03551	1.00431	1.0355	1.04359	1.06878	1.04321	1.00256	0.0043791	0.0126348	0.00456913	0.0130836	0.00474028	0.0130836	0.004398	0.0130836	0.00456996	0.0135037	0.0045685	0.0126672	0.22582	0.225869	0.225769	0.231597	0.221574	3.46695	3.45654	3.45682	3.45627	3.46966	3.44665	0.111158	0.230209	6.93	3.11	2095	-1.90636	-1.88514	-1.92832	-0.0043886	0.108945	-0.000478117	-0.0816155
bgr	16	REF	1	1	1.04094	1.03352	1.07782	1.03352	1.00407	1.03351	1.04115	1.06494	1.04078	1.00242	0.0043791	0.0126348	0.00455848	0.0130584	0.00472004	0.0130585	0.00439694	0.0130584	0.00455928	0.0134551	0.00455787	0.0126653	0.223142	0.223188	0.223096	0.228603	0.219129	3.32048	3.31048	3.31071	3.31025	3.32309	3.30098	0.111158	0.227298	6.93	3.24	2090	-1.82824	-1.80832	-1.84882	-0.00415556	0.126297	-0.000524836	-0.0816155
blt	1	REF	1	1	1	1	1	1	1	1	1	1	1	1	0.0176356	0.0354164	0.0176356	0.0354164	0.0176356	0.0354164	0.0176356	0.0354164	0.0176356	0.0354164	0.0176356	0.0354164	0.12368	0.12368	0.12368	0.12368	0.12368	0.85	0.85	0.85	0.85	0.85	0.85	0.139994	0.12368	6.02	6.2	2015	0	0	0	0	1.15927	0	-0.106225
blt	6	REF	1	1	1.04817	1.04914	1.09756	1.04914	0.998788	1.04914	1.04831	1.09562	1.04807	1.00293	0.0176356	0.0354164	0.0184853	0.0371569	0.0193564	0.037157	0.0176142	0.0371569	0.0184876	0.0388027	0.0184835	0.0355203	0.201448	0.20155	0.201342	0.204162	0.199433	1.70939	1.7074	1.70742	1.70739	1.70989	1.70555	0.139994	0.203459	6.02	5.31	2040	-0.98847	-0.938421	-1.04068	-0.00201113	0.553676	-0.00111351	-0.106225
blt	17	REF	1	1	1.14645	1.14939	1.29662	1.1494	0.996316	1.14937	1.14719	1.29129	1.1459	1.0089	0.0176356	0.0354164	0.0202197	0.0407098	0.0228692	0.0407102	0.0175706	0.0407094	0.020231	0.0457316	0.0202111	0.035732	0.347778	0.348373	0.347108	0.356817	0.34109	3.46695	3.45654	3.45682	3.45627	3.46966	3.44665	0.139994	0.353739	6.02	4.42	2095	-1.68499	-1.5169	-1.87447	-0.00596045	0.108945	-0.000649362	-0.106225
blt	13	REF	1	1	1.11292	1.11519	1.2287	1.11519	0.997159	1.11518	1.11352	1.22467	1.11247	1.00686	0.0176356	0.0354164	0.019628	0.0394978	0.0216708	0.039498	0.0175855	0.0394976	0.0196374	0.0433723	0.019621	0.0356597	0.283925	0.284297	0.283517	0.29005	0.279396	2.86826	2.85979	2.85993	2.85966	2.87047	2.85178	0.139994	0.288078	6.02	4.58	2075	-1.44165	-1.31272	-1.58326	-0.00415307	0.196767	-0.000817188	-0.106225
blt	14	REF	1	1	1.1215	1.12393	1.24607	1.12394	0.996944	1.12392	1.12214	1.24172	1.12102	1.00738	0.0176356	0.0354164	0.0197794	0.0398078	0.0219773	0.0398081	0.0175817	0.0398076	0.0197893	0.0439761	0.0197719	0.0356782	0.298455	0.298877	0.297988	0.305211	0.293458	3.02145	3.01241	3.01258	3.01226	3.02382	3.00385	0.139994	0.302998	6.02	4.52	2080	-1.49941	-1.36021	-1.65335	-0.00454318	0.169733	-0.000771128	-0.106225
blt	18	REF	1	1	1.15456	1.15766	1.31304	1.15767	0.996112	1.15764	1.15532	1.30739	1.15398	1.0094	0.0176356	0.0354164	0.0203628	0.0410029	0.023159	0.0410034	0.017567	0.0410024	0.0203744	0.0463015	0.0203539	0.0357495	0.367192	0.367854	0.366442	0.377171	0.359805	3.6116	3.60084	3.60116	3.60052	3.61441	3.59058	0.139994	0.373741	6.02	4.4	2100	-1.75209	-1.57499	-1.95298	-0.00654828	0.0939771	-0.000615388	-0.106225
blt	10	REF	1	1	1.08618	1.0879	1.17453	1.08791	0.997832	1.0879	1.08662	1.17142	1.08585	1.00524	0.0176356	0.0354164	0.019156	0.0385308	0.0207147	0.0385309	0.0175974	0.0385307	0.019163	0.0414868	0.0191507	0.0356021	0.242269	0.242505	0.242015	0.246725	0.238971	2.38998	2.38373	2.3838	2.38367	2.39159	2.37786	0.139994	0.245388	6.02	4.84	2060	-1.27134	-1.17508	-1.37485	-0.00311972	0.306557	-0.00095637	-0.106225
blt	15	REF	1	1	1.12993	1.13253	1.26316	1.13255	0.996731	1.13252	1.13061	1.25848	1.12942	1.0079	0.0176356	0.0354164	0.0199282	0.0401127	0.0222787	0.040113	0.0175779	0.0401124	0.0199387	0.0445696	0.0199203	0.0356964	0.313634	0.314109	0.313105	0.321075	0.308131	3.17206	3.16251	3.16271	3.16232	3.17455	3.15346	0.139994	0.318601	6.02	4.49	2085	-1.55891	-1.40976	-1.72493	-0.00496671	0.146413	-0.000727192	-0.106225
blt	2	REF	1	1	1.01135	1.01157	1.02298	1.01157	0.999715	1.01157	1.01135	1.02245	1.01135	1.00069	0.0176356	0.0354164	0.0178357	0.0358263	0.0180408	0.0358263	0.0176306	0.0358263	0.0178357	0.0362117	0.0178357	0.0354409	0.139605	0.139617	0.139592	0.140109	0.139228	1.05193	1.05193	1.05193	1.05193	1.05193	1.05193	0.139994	0.139994	6.02	6.02	2020	-0.278468	-0.269376	-0.287664	-0.00038984	1	-0.00038984	-0.106225
blt	16	REF	1	1	1.13825	1.14101	1.28	1.14103	0.996522	1.141	1.13895	1.275	1.13771	1.0084	0.0176356	0.0354164	0.0200749	0.0404132	0.0225759	0.0404135	0.0175743	0.0404128	0.0200858	0.0451545	0.0200666	0.0357143	0.32987	0.330402	0.329274	0.338064	0.323808	3.32048	3.31048	3.31071	3.31025	3.32309	3.30098	0.139994	0.335304	6.02	4.44	2090	-1.62066	-1.46189	-1.79853	-0.00543414	0.126297	-0.000686317	-0.106225
blt	12	REF	1	1	1.10419	1.10628	1.21102	1.10629	0.997379	1.10627	1.10475	1.2073	1.10378	1.00633	0.0176356	0.0354164	0.019474	0.0391822	0.0213587	0.0391824	0.0175894	0.0391821	0.0194827	0.0427573	0.0194674	0.0356409	0.269816	0.270139	0.269463	0.275352	0.265721	2.71223	2.70441	2.70452	2.70431	2.71427	2.69703	0.139994	0.273605	6.02	4.65	2070	-1.38499	-1.26667	-1.51406	-0.0037894	0.228107	-0.000864389	-0.106225
blt	8	REF	1	1	1.06734	1.06868	1.13637	1.06869	0.998306	1.06868	1.06764	1.13385	1.06711	1.00409	0.0176356	0.0354164	0.0188235	0.0378497	0.0200413	0.0378498	0.0176057	0.0378496	0.0188283	0.0401567	0.0188198	0.0355615	0.222988	0.223153	0.222813	0.226584	0.220324	2.05268	2.04843	2.04847	2.0484	2.05376	2.04446	0.139994	0.225574	6.02	5.05	2050	-1.14617	-1.07293	-1.22377	-0.00258547	0.411987	-0.00106518	-0.106225
blt	9	REF	1	1	1.07684	1.07838	1.15562	1.07838	0.998067	1.07838	1.07722	1.15281	1.07656	1.00467	0.0176356	0.0354164	0.0189913	0.0381934	0.0203811	0.0381935	0.0176015	0.0381933	0.0189972	0.0408281	0.0189868	0.035582	0.231591	0.231789	0.231378	0.235595	0.228625	2.22292	2.21763	2.21768	2.21758	2.22429	2.21266	0.139994	0.23443	6.02	4.94	2055	-1.21132	-1.12648	-1.30189	-0.0028397	0.355383	-0.00100918	-0.106225
blt	5	REF	1	1	1.03876	1.03954	1.0785	1.03954	0.999025	1.03954	1.03883	1.07684	1.03871	1.00236	0.0176356	0.0354164	0.0183192	0.0368167	0.0190199	0.0368167	0.0176184	0.0368166	0.0183204	0.0381379	0.0183183	0.0355001	0.189096	0.18917	0.189019	0.191342	0.187425	1.5408	1.53984	1.53984	1.53983	1.54104	1.53894	0.139994	0.190787	6.02	5.45	2035	-0.886281	-0.847427	-0.926506	-0.00169091	0.641862	-0.00108533	-0.106225
blt	7	REF	1	1	1.05775	1.0589	1.11695	1.05891	0.998547	1.0589	1.05797	1.11472	1.05758	1.00351	0.0176356	0.0354164	0.0186542	0.037503	0.0196985	0.0375031	0.01761	0.037503	0.0186579	0.0394792	0.0186515	0.0355409	0.213151	0.213283	0.213011	0.216319	0.210801	1.8809	1.87779	1.87781	1.87776	1.8817	1.87487	0.139994	0.215463	6.02	5.17	2045	-1.07314	-1.01155	-1.13788	-0.00231222	0.477606	-0.00110433	-0.106225
blt	11	REF	1	1	1.09529	1.0972	1.19298	1.0972	0.997603	1.09719	1.09579	1.18957	1.09491	1.00579	0.0176356	0.0354164	0.0193168	0.0388602	0.0210404	0.0388604	0.0175933	0.0388601	0.0193247	0.0421295	0.0193109	0.0356217	0.255473	0.255752	0.255172	0.260446	0.251795	2.55298	2.5459	2.54599	2.54582	2.55482	2.53923	0.139994	0.258913	6.02	4.74	2065	-1.32863	-1.22121	-1.44499	-0.00344	0.264439	-0.000909669	-0.106225
blt	3	REF	1	1	1.02103	1.02145	1.04258	1.02145	0.999471	1.02145	1.02103	1.04161	1.02103	1.00128	0.0176356	0.0354164	0.0180064	0.036176	0.0183866	0.036176	0.0176263	0.036176	0.0180064	0.0368901	0.0180064	0.0354619	0.162508	0.162538	0.162477	0.163724	0.161601	1.22421	1.22421	1.22421	1.22421	1.22421	1.22421	0.139994	0.163448	6.02	5.79	2025	-0.574998	-0.556529	-0.59384	-0.000939821	0.862609	-0.000810698	-0.106225
blt	4	REF	1	1	1.02972	1.03031	1.06019	1.03031	0.999252	1.03031	1.02974	1.05885	1.02971	1.00181	0.0176356	0.0354164	0.0181597	0.0364901	0.0186971	0.0364901	0.0176224	0.0364901	0.0181601	0.0375008	0.0181595	0.0354806	0.17651	0.176561	0.176459	0.178271	0.175199	1.37921	1.37894	1.37895	1.37894	1.37928	1.37869	0.139994	0.177855	6.02	5.62	2030	-0.756019	-0.727749	-0.785071	-0.00134462	0.744094	-0.00100052	-0.106225
bra	15	LAM	1	1	1.11199	1.08483	1.14082	1.08484	1.08317	1.08482	1.11257	1.10529	1.11155	1.06466	0.243251	0.452378	0.270506	0.490771	0.277522	0.490774	0.263491	0.490769	0.270631	0.500004	0.270412	0.481654	8.39929	8.4024	8.39611	8.46308	8.3511	3.17206	3.16251	3.16271	3.16232	3.17455	3.15346	2.61427	8.42316	212.56	196.64	2085	-0.283376	-0.246448	-0.321179	-0.0238693	0.146413	-0.00349478	-0.513694
bra	14	LAM	1	1	1.10472	1.07932	1.13168	1.07933	1.07777	1.07932	1.10527	1.09847	1.10431	1.06046	0.243251	0.452378	0.268737	0.488279	0.275297	0.488281	0.262178	0.488277	0.268855	0.496916	0.268647	0.479752	7.9524	7.95514	7.9496	8.01	7.90893	3.02145	3.01241	3.01258	3.01226	3.02382	3.00385	2.61427	7.97489	212.56	202.57	2080	-0.281963	-0.247608	-0.31708	-0.0224862	0.169733	-0.00381665	-0.513694
bra	1	LAM	1	1	1	1	1	1	1	1	1	1	1	1	0.243251	0.452378	0.243251	0.452378	0.243251	0.452378	0.243251	0.452378	0.243251	0.452378	0.243251	0.452378	2.69364	2.69364	2.69364	2.69364	2.69364	0.85	0.85	0.85	0.85	0.85	0.85	2.61427	2.69364	212.56	204.47	2015	0	0	0	0	1.15927	0	-0.513694
bra	10	LAM	1	1	1.07428	1.05626	1.09339	1.05626	1.05516	1.05626	1.07466	1.06983	1.07399	1.04289	0.243251	0.452378	0.261326	0.477839	0.265978	0.47784	0.256674	0.477838	0.261409	0.483963	0.261263	0.471793	6.1499	6.15134	6.14844	6.1858	6.12291	2.38998	2.38373	2.3838	2.38367	2.39159	2.37786	2.61427	6.16722	212.56	222.8	2060	-0.280717	-0.257385	-0.304423	-0.0173124	0.306557	-0.00530725	-0.513694
bra	6	LAM	1	1	1.04152	1.03145	1.05221	1.03145	1.03084	1.03145	1.04164	1.03895	1.04143	1.02401	0.243251	0.452378	0.253352	0.466607	0.255952	0.466607	0.250753	0.466607	0.25338	0.469997	0.253331	0.463243	4.31399	4.31449	4.31349	4.33175	4.30067	1.70939	1.7074	1.70742	1.70739	1.70989	1.70555	2.61427	4.32497	212.56	229	2040	-0.253748	-0.24217	-0.265435	-0.0109745	0.553676	-0.00607633	-0.513694
bra	7	LAM	1	1	1.04977	1.0377	1.06258	1.0377	1.03696	1.0377	1.04996	1.04673	1.04963	1.02877	0.243251	0.452378	0.255361	0.469436	0.258477	0.469437	0.252244	0.469436	0.255404	0.473517	0.255329	0.465396	4.77628	4.77697	4.77558	4.79827	4.75977	1.8809	1.87779	1.87781	1.87776	1.8817	1.87487	2.61427	4.78906	212.56	229.42	2045	-0.26678	-0.252301	-0.281419	-0.0127763	0.477606	-0.00610201	-0.513694
bra	8	LAM	1	1	1.05804	1.04396	1.07297	1.04396	1.0431	1.04396	1.0583	1.05453	1.05785	1.03353	0.243251	0.452378	0.257373	0.472271	0.261007	0.472271	0.253738	0.47227	0.25743	0.477042	0.257329	0.467553	5.22778	5.2287	5.22686	5.25418	5.20796	2.05268	2.04843	2.04847	2.0484	2.05376	2.04446	2.61427	5.24218	212.56	228.42	2050	-0.274664	-0.257223	-0.292326	-0.0143984	0.411987	-0.00593194	-0.513694
bra	17	LAM	1	1	1.12623	1.09562	1.15873	1.09563	1.09374	1.09561	1.12686	1.11866	1.12575	1.07289	0.243251	0.452378	0.273972	0.495653	0.28188	0.495657	0.266065	0.49565	0.274107	0.50605	0.273869	0.485381	9.29983	9.30373	9.29582	9.3772	9.24124	3.46695	3.45654	3.45682	3.45627	3.46966	3.44665	2.61427	9.32681	212.56	184.72	2095	-0.289307	-0.247432	-0.332293	-0.0269831	0.108945	-0.00293968	-0.513694
bra	13	LAM	1	1	1.09733	1.07372	1.12238	1.07373	1.07228	1.07372	1.09785	1.09152	1.09694	1.05619	0.243251	0.452378	0.266938	0.485745	0.273034	0.485746	0.260842	0.485743	0.267049	0.493774	0.266853	0.477819	7.50309	7.50548	7.50066	7.55483	7.46408	2.86826	2.85979	2.85993	2.85966	2.87047	2.85178	2.61427	7.52426	212.56	208.39	2075	-0.281346	-0.249638	-0.313711	-0.0211692	0.196767	-0.00416541	-0.513694
bra	5	LAM	1	1	1.03341	1.02531	1.042	1.02531	1.02481	1.02531	1.03347	1.0313	1.03336	1.01934	0.243251	0.452378	0.251377	0.463825	0.253468	0.463825	0.249286	0.463825	0.251391	0.466538	0.251367	0.461126	3.84955	3.84989	3.84921	3.86331	3.83922	1.5408	1.53984	1.53984	1.53983	1.54104	1.53894	2.61427	3.85858	212.56	227.2	2035	-0.234086	-0.22526	-0.242979	-0.00903239	0.641862	-0.00579755	-0.513694
bra	16	LAM	1	1	1.11916	1.09026	1.14983	1.09027	1.08849	1.09025	1.11977	1.11202	1.1187	1.0688	0.243251	0.452378	0.27225	0.493228	0.279715	0.493231	0.264786	0.493225	0.27238	0.503047	0.272151	0.48353	8.845	8.8485	8.84142	8.91534	8.7918	3.32048	3.31048	3.31071	3.31025	3.32309	3.30098	2.61427	8.87035	212.56	190.64	2090	-0.285784	-0.24635	-0.326209	-0.0253501	0.126297	-0.00320165	-0.513694
bra	2	LAM	1	1	1.00978	1.00741	1.0123	1.00741	1.00726	1.00741	1.00978	1.00915	1.00978	1.00567	0.243251	0.452378	0.24563	0.455728	0.246242	0.455728	0.245018	0.455728	0.24563	0.456515	0.24563	0.454942	2.6121	2.61216	2.61205	2.61509	2.60987	1.05193	1.05193	1.05193	1.05193	1.05193	1.05193	2.61427	2.61427	212.56	212.56	2020	-0.0827768	-0.0806642	-0.0848946	-0.00216401	1	-0.00216401	-0.513694
bra	12	LAM	1	1	1.08981	1.06803	1.11292	1.06803	1.06669	1.06802	1.09028	1.08444	1.08945	1.05184	0.243251	0.452378	0.265106	0.483165	0.270731	0.483166	0.259481	0.483163	0.26521	0.490574	0.265028	0.475851	7.04287	7.04491	7.04078	7.08899	7.00812	2.71223	2.70441	2.70452	2.70431	2.71427	2.69703	2.61427	7.06273	212.56	213.75	2070	-0.281245	-0.252255	-0.310791	-0.0198636	0.228107	-0.00453102	-0.513694
bra	18	LAM	1	1	1.13322	1.10091	1.16752	1.10092	1.09893	1.1009	1.13387	1.12522	1.13272	1.07693	0.243251	0.452378	0.275672	0.498049	0.284019	0.498053	0.267327	0.498045	0.275812	0.509016	0.275566	0.487211	9.76818	9.77251	9.76372	9.85313	9.70376	3.6116	3.60084	3.60116	3.60052	3.61441	3.59058	2.61427	9.79698	212.56	179	2100	-0.294009	-0.249754	-0.3395	-0.028804	0.0939771	-0.00270692	-0.513694
bra	4	LAM	1	1	1.02562	1.0194	1.03221	1.0194	1.01902	1.0194	1.02563	1.02397	1.0256	1.01484	0.243251	0.452378	0.249482	0.461155	0.251085	0.461155	0.247878	0.461155	0.249486	0.463223	0.249479	0.459091	3.39942	3.39964	3.39921	3.40954	3.39183	1.37921	1.37894	1.37895	1.37894	1.37928	1.37869	2.61427	3.40644	212.56	223.96	2030	-0.20613	-0.199799	-0.212498	-0.00702169	0.744094	-0.0052248	-0.513694
bra	9	LAM	1	1	1.06623	1.05017	1.08328	1.05017	1.04919	1.05017	1.06655	1.06225	1.06599	1.03825	0.243251	0.452378	0.259367	0.475081	0.263515	0.475081	0.25522	0.47508	0.259439	0.480536	0.259314	0.469692	5.688	5.68916	5.68682	5.71903	5.66468	2.22292	2.21763	2.21768	2.21758	2.22429	2.21266	2.61427	5.70391	212.56	226.16	2055	-0.278876	-0.258471	-0.299573	-0.0159068	0.355383	-0.00565302	-0.513694
bra	11	LAM	1	1	1.08213	1.06221	1.10327	1.06221	1.06099	1.06221	1.08256	1.07722	1.08181	1.04742	0.243251	0.452378	0.263237	0.480532	0.268381	0.480533	0.258094	0.480531	0.263332	0.487307	0.263167	0.473845	6.59777	6.5995	6.59601	6.63867	6.56699	2.55298	2.5459	2.54599	2.54582	2.55482	2.53923	2.61427	6.61638	212.56	218.58	2065	-0.281238	-0.255041	-0.307897	-0.0186078	0.264439	-0.00492061	-0.513694
bra	3	LAM	1	1	1.01812	1.01373	1.02279	1.01373	1.01346	1.01373	1.01812	1.01695	1.01812	1.0105	0.243251	0.452378	0.247659	0.458587	0.248793	0.458587	0.246525	0.458587	0.247659	0.460046	0.247659	0.457129	2.97543	2.97555	2.9753	2.98219	2.97035	1.22421	1.22421	1.22421	1.22421	1.22421	1.22421	2.61427	2.98034	212.56	219.02	2025	-0.16483	-0.160671	-0.169007	-0.00491249	0.862609	-0.00423756	-0.513694
can	10	OECD	1	1	0.933539	0.888908	0.945486	0.888903	0.921592	0.888913	0.933198	0.923658	0.933793	0.854329	0.103048	0.382763	0.0961964	0.340225	0.0974282	0.340223	0.0949648	0.340226	0.0961648	0.353546	0.0962202	0.326963	2.9158	2.91593	2.91567	2.92995	2.90503	2.38998	2.38373	2.3838	2.38367	2.39159	2.37786	1.50572	2.92956	38.01	47.59	2060	-0.469592	-0.465137	-0.474098	-0.013757	0.306557	-0.00421729	-0.596453
can	13	OECD	1	1	0.912909	0.854426	0.928564	0.854417	0.897257	0.854436	0.912447	0.899943	0.913257	0.809144	0.103048	0.382763	0.0940692	0.327017	0.0956832	0.327014	0.0924553	0.32702	0.0940269	0.34447	0.0941011	0.309645	3.68896	3.68919	3.68872	3.71032	3.67259	2.86826	2.85979	2.85993	2.85966	2.87047	2.85178	1.50572	3.71074	38.01	51.41	2075	-0.587136	-0.580838	-0.593535	-0.0217871	0.196767	-0.00428699	-0.596453
can	9	OECD	1	1	0.940736	0.90094	0.951391	0.900936	0.930083	0.900943	0.940448	0.931943	0.940952	0.870081	0.103048	0.382763	0.0969387	0.344833	0.098037	0.344832	0.0958405	0.344834	0.0969117	0.356716	0.096959	0.333001	2.72538	2.72549	2.72528	2.73772	2.71601	2.22292	2.21763	2.21768	2.21758	2.22429	2.21266	1.50572	2.73714	38.01	46.45	2055	-0.429524	-0.425674	-0.433415	-0.0117567	0.355383	-0.00417813	-0.596453
can	14	OECD	1	1	0.906296	0.843372	0.923139	0.84336	0.889455	0.843383	0.905802	0.89235	0.906667	0.794646	0.103048	0.382763	0.0933873	0.322783	0.0951238	0.32278	0.0916508	0.322786	0.0933423	0.341564	0.0934212	0.304089	3.99603	3.99631	3.99575	4.02043	3.97731	3.02145	3.01241	3.01258	3.01226	3.02382	3.00385	1.50572	4.02121	38.01	52.71	2080	-0.626132	-0.619213	-0.63317	-0.0251781	0.169733	-0.00427355	-0.596453
can	16	OECD	1	1	0.89338	0.821782	0.912543	0.821765	0.87422	0.821799	0.892833	0.877529	0.893791	0.766316	0.103048	0.382763	0.0920555	0.314515	0.0940314	0.31451	0.0900799	0.31452	0.0920061	0.335893	0.0920929	0.293233	4.67874	4.67912	4.67835	4.7103	4.65443	3.32048	3.31048	3.31071	3.31025	3.32309	3.30098	1.50572	4.71193	38.01	55.26	2090	-0.704431	-0.696273	-0.712752	-0.0331923	0.126297	-0.0041921	-0.596453
can	8	OECD	1	1	0.948068	0.913195	0.957405	0.913192	0.938732	0.913197	0.947837	0.940388	0.94824	0.886117	0.103048	0.382763	0.0976949	0.349528	0.0986573	0.349527	0.0967325	0.349529	0.097673	0.359948	0.0977112	0.339149	2.55705	2.55713	2.55696	2.56775	2.54894	2.05268	2.04843	2.04847	2.0484	2.05376	2.04446	1.50572	2.56702	38.01	45.36	2050	-0.388542	-0.385284	-0.391829	-0.00997395	0.411987	-0.00410913	-0.596453
can	17	OECD	1	1	0.88705	0.811202	0.90735	0.811183	0.866755	0.811222	0.886482	0.870271	0.887479	0.752428	0.103048	0.382763	0.091403	0.310463	0.093496	0.310458	0.0893102	0.310469	0.0913518	0.333115	0.0914418	0.287912	5.07585	5.0763	5.07539	5.11177	5.04814	3.46695	3.45654	3.45682	3.45627	3.46966	3.44665	1.50572	5.11389	38.01	56.54	2095	-0.743898	-0.735121	-0.752863	-0.0380422	0.108945	-0.00414451	-0.596453
can	4	OECD	1	1	0.977079	0.961688	0.9812	0.961687	0.972958	0.961688	0.977065	0.973789	0.97709	0.949593	0.103048	0.382763	0.100686	0.368099	0.101111	0.368099	0.100261	0.368099	0.100684	0.372731	0.100687	0.363469	1.89152	1.89154	1.89149	1.89622	1.88798	1.37921	1.37894	1.37895	1.37894	1.37928	1.37869	1.50572	1.89547	38.01	40.93	2030	-0.208315	-0.207159	-0.209476	-0.00394854	0.744094	-0.00293809	-0.596453
can	1	OECD	1	1	1	1	1	1	1	1	1	1	1	1	0.103048	0.382763	0.103048	0.382763	0.103048	0.382763	0.103048	0.382763	0.103048	0.382763	0.103048	0.382763	1.46588	1.46588	1.46588	1.46588	1.46588	0.85	0.85	0.85	0.85	0.85	0.85	1.50572	1.46588	38.01	35.7	2015	0	0	0	0	1.15927	0	-0.596453
can	18	OECD	1	1	0.880798	0.800751	0.90222	0.800728	0.85938	0.800774	0.88021	0.863103	0.881242	0.738705	0.103048	0.382763	0.0907583	0.306461	0.0929672	0.306454	0.0885498	0.306467	0.0907055	0.330372	0.0907984	0.282654	5.528	5.52852	5.52746	5.569	5.49631	3.6116	3.60084	3.60116	3.60052	3.61441	3.59058	1.50572	5.57166	38.01	57.91	2100	-0.783675	-0.774278	-0.793285	-0.0436637	0.0939771	-0.00410339	-0.596453
can	5	OECD	1	1	0.970107	0.950034	0.975482	0.950033	0.964733	0.950034	0.970055	0.965779	0.970146	0.934315	0.103048	0.382763	0.0999675	0.363638	0.100521	0.363638	0.0994136	0.363638	0.0999621	0.369664	0.0999715	0.357621	2.05303	2.05307	2.053	2.05917	2.04842	1.5408	1.53984	1.53984	1.53983	1.54104	1.53894	1.50572	2.05833	38.01	42.13	2035	-0.25714	-0.255519	-0.258769	-0.00529278	0.641862	-0.00339724	-0.596453
can	11	OECD	1	1	0.926511	0.877162	0.939722	0.877156	0.913302	0.877168	0.926125	0.915575	0.926801	0.838944	0.103048	0.382763	0.0954718	0.335725	0.0968338	0.335723	0.0941099	0.335727	0.0954361	0.350452	0.0954986	0.321066	3.14373	3.14389	3.14356	3.15998	3.13133	2.55298	2.5459	2.54599	2.54582	2.55482	2.53923	1.50572	3.15981	38.01	48.81	2065	-0.509022	-0.503958	-0.514153	-0.0160841	0.264439	-0.00425327	-0.596453
can	12	OECD	1	1	0.919642	0.865681	0.934087	0.865673	0.905199	0.865688	0.919215	0.907679	0.919962	0.823899	0.103048	0.382763	0.0947635	0.331328	0.0962527	0.331325	0.0932743	0.33133	0.0947242	0.34743	0.094793	0.3153	3.40512	3.40531	3.40492	3.42378	3.39086	2.71223	2.70441	2.70452	2.70431	2.71427	2.69703	1.50572	3.42389	38.01	50.1	2070	-0.548134	-0.542454	-0.553896	-0.0187675	0.228107	-0.004281	-0.596453
can	7	OECD	1	1	0.955463	0.925555	0.96347	0.925554	0.947456	0.925557	0.955293	0.948909	0.955589	0.902286	0.103048	0.382763	0.0984575	0.354263	0.0992828	0.354262	0.0976322	0.354263	0.0984412	0.363208	0.0984697	0.345348	2.3923	2.39237	2.39224	2.40144	2.38539	1.8809	1.87779	1.87781	1.87776	1.8817	1.87487	1.50572	2.40062	38.01	44.3	2045	-0.346402	-0.343719	-0.349105	-0.00831579	0.477606	-0.00397167	-0.596453
can	2	OECD	1	1	0.99125	0.985374	0.992823	0.985374	0.989676	0.985374	0.99125	0.99	0.99125	0.980747	0.103048	0.382763	0.102146	0.377165	0.102308	0.377165	0.101984	0.377165	0.102146	0.378936	0.102146	0.375394	1.5046	1.50461	1.5046	1.50597	1.50358	1.05193	1.05193	1.05193	1.05193	1.05193	1.05193	1.50572	1.50572	38.01	38.01	2020	-0.0742904	-0.0739294	-0.0746519	-0.0011186	1	-0.0011186	-0.596453
can	3	OECD	1	1	0.983784	0.972895	0.9867	0.972895	0.980869	0.972895	0.983784	0.981468	0.983784	0.964322	0.103048	0.382763	0.101377	0.372388	0.101677	0.372388	0.101076	0.372388	0.101377	0.37567	0.101377	0.369107	1.74924	1.74925	1.74923	1.75249	1.7468	1.22421	1.22421	1.22421	1.22421	1.22421	1.22421	1.50572	1.75191	38.01	39.57	2025	-0.152171	-0.151428	-0.152915	-0.00266589	0.862609	-0.00229962	-0.596453
can	15	OECD	1	1	0.899792	0.8325	0.917803	0.832486	0.881783	0.832514	0.89927	0.884885	0.900184	0.780382	0.103048	0.382763	0.0927166	0.318619	0.0945737	0.318615	0.0908597	0.318623	0.0926693	0.338707	0.0927524	0.298623	4.32382	4.32415	4.32349	4.35159	4.30247	3.17206	3.16251	3.16271	3.16232	3.17455	3.15346	1.50572	4.35278	38.01	53.99	2085	-0.665201	-0.657662	-0.67288	-0.0289547	0.146413	-0.00423935	-0.596453
can	6	OECD	1	1	0.962846	0.937896	0.969526	0.937895	0.956166	0.937897	0.962738	0.957417	0.962926	0.918429	0.103048	0.382763	0.0992189	0.35899	0.0999073	0.35899	0.0985304	0.35899	0.0992082	0.366464	0.0992268	0.351535	2.22259	2.22264	2.22255	2.23021	2.21685	1.70939	1.7074	1.70742	1.70739	1.70989	1.70555	1.50572	2.22934	38.01	43.23	2040	-0.302777	-0.300643	-0.304924	-0.00674994	0.553676	-0.00373728	-0.596453
chl	2	LAM	1	1	0.984531	0.980248	0.99029	0.980248	0.978773	0.980248	0.984531	0.987018	0.984531	0.973478	0.0331513	0.0364562	0.0326385	0.0357361	0.0328294	0.0357361	0.0324476	0.0357361	0.0326385	0.0359829	0.0326385	0.0354893	0.304675	0.30469	0.304661	0.305023	0.304415	1.05193	1.05193	1.05193	1.05193	1.05193	1.05193	0.304992	0.304992	19.12	19.12	2020	-0.103766	-0.0990044	-0.108556	-0.000316479	1	-0.000316479	-0.19891
chl	1	LAM	1	1	1	1	1	1	1	1	1	1	1	1	0.0331513	0.0364562	0.0331513	0.0364562	0.0331513	0.0364562	0.0331513	0.0364562	0.0331513	0.0364562	0.0331513	0.0364562	0.30041	0.30041	0.30041	0.30041	0.30041	0.85	0.85	0.85	0.85	0.85	0.85	0.304992	0.30041	19.12	17.97	2015	0	0	0	0	1.15927	0	-0.19891
chl	3	LAM	1	1	0.971334	0.963397	0.982006	0.963397	0.960663	0.963397	0.971334	0.975943	0.971334	0.950851	0.0331513	0.0364562	0.032201	0.0351217	0.0325548	0.0351217	0.0318472	0.0351217	0.032201	0.0355791	0.032201	0.0346644	0.351749	0.351783	0.351713	0.352575	0.351129	1.22421	1.22421	1.22421	1.22421	1.22421	1.22421	0.304992	0.352501	19.12	19.24	2025	-0.213426	-0.203563	-0.223392	-0.000752328	0.862609	-0.000648965	-0.19891
chl	17	LAM	1	1	0.800332	0.745044	0.874648	0.745017	0.72603	0.74507	0.799327	0.831591	0.80109	0.658953	0.0331513	0.0364562	0.0265287	0.0271567	0.0289938	0.027156	0.024064	0.0271574	0.0264997	0.0303175	0.0265507	0.0240107	1.42963	1.43139	1.42771	1.44122	1.42094	3.46695	3.45654	3.45682	3.45627	3.46966	3.44665	0.304992	1.44345	19.12	17.24	2095	-0.957582	-0.835357	-1.09047	-0.0138222	0.108945	-0.00150587	-0.19891
chl	16	LAM	1	1	0.81152	0.759331	0.881674	0.759308	0.74138	0.759353	0.810555	0.841013	0.812248	0.678085	0.0331513	0.0364562	0.0268998	0.0276779	0.0292268	0.0276773	0.0245732	0.0276785	0.0268718	0.0306609	0.026921	0.0247089	1.35181	1.35335	1.35014	1.3623	1.34395	3.32048	3.31048	3.31071	3.31025	3.32309	3.30098	0.304992	1.3642	19.12	17.66	2090	-0.90828	-0.795031	-1.03068	-0.0123907	0.126297	-0.00156492	-0.19891
chl	13	LAM	1	1	0.846044	0.803414	0.903351	0.803401	0.788745	0.803427	0.845227	0.870111	0.846658	0.737083	0.0331513	0.0364562	0.0280451	0.029286	0.0299458	0.0292856	0.0261445	0.0292863	0.028021	0.0317215	0.0280631	0.0268624	1.11478	1.11575	1.11374	1.12233	1.10913	2.86826	2.85979	2.85993	2.85966	2.87047	2.85178	0.304992	1.12336	19.12	18.85	2075	-0.764209	-0.677443	-0.856381	-0.00858483	0.196767	-0.00168921	-0.19891
chl	9	LAM	1	1	0.895236	0.866227	0.934234	0.866222	0.856241	0.866232	0.894726	0.911652	0.895617	0.821027	0.0331513	0.0364562	0.029677	0.0315776	0.0309703	0.0315774	0.0283838	0.0315777	0.0296617	0.0332356	0.0296885	0.029927	0.792782	0.793201	0.792347	0.797115	0.789545	2.22292	2.21763	2.21768	2.21758	2.22429	2.21266	0.304992	0.79735	19.12	19.92	2055	-0.572896	-0.520355	-0.627505	-0.00456798	0.355383	-0.00162339	-0.19891
chl	14	LAM	1	1	0.834353	0.788486	0.89601	0.78847	0.772705	0.788501	0.83348	0.860253	0.835009	0.717111	0.0331513	0.0364562	0.0276572	0.0287414	0.0297023	0.028741	0.0256124	0.0287418	0.0276317	0.0313622	0.0276765	0.0261334	1.19501	1.19616	1.19378	1.20349	1.18867	3.02145	3.01241	3.01258	3.01226	3.02382	3.00385	0.304992	1.20479	19.12	18.48	2080	-0.811738	-0.716213	-0.91379	-0.00977973	0.169733	-0.00165994	-0.19891
chl	18	LAM	1	1	0.789278	0.73093	0.867708	0.730899	0.710867	0.730961	0.788239	0.822286	0.790064	0.640049	0.0331513	0.0364562	0.0261621	0.0266419	0.0287636	0.0266411	0.023561	0.0266427	0.0261322	0.0299783	0.0261848	0.0233207	1.50964	1.51165	1.50745	1.52243	1.50006	3.6116	3.60084	3.60116	3.60052	3.61441	3.59058	0.304992	1.52501	19.12	16.82	2100	-1.00768	-0.876399	-1.15129	-0.0153673	0.0939771	-0.00144417	-0.19891
chl	15	LAM	1	1	0.822855	0.773804	0.888791	0.773785	0.75693	0.773823	0.821933	0.850562	0.823549	0.697461	0.0331513	0.0364562	0.0272758	0.0282058	0.0294628	0.0282053	0.0250891	0.0282063	0.027249	0.031009	0.0272961	0.0254161	1.27392	1.27526	1.27248	1.28337	1.26684	3.17206	3.16251	3.16271	3.16232	3.17455	3.15346	0.304992	1.28496	19.12	18.08	2085	-0.859704	-0.755353	-0.971827	-0.0110469	0.146413	-0.00161741	-0.19891
chl	6	LAM	1	1	0.934321	0.916134	0.95877	0.916133	0.909872	0.916135	0.93413	0.944721	0.934462	0.887631	0.0331513	0.0364562	0.0309737	0.0333984	0.0317844	0.0333984	0.0301632	0.0333985	0.0309677	0.0344409	0.0309783	0.0323589	0.556377	0.556538	0.556213	0.55874	0.554609	1.70939	1.7074	1.70742	1.70739	1.70989	1.70555	0.304992	0.558691	19.12	20.03	2040	-0.414205	-0.385439	-0.443654	-0.00231413	0.553676	-0.00128128	-0.19891
chl	8	LAM	1	1	0.908197	0.882776	0.94237	0.882773	0.874025	0.88278	0.907788	0.922614	0.908501	0.843119	0.0331513	0.0364562	0.030107	0.0321814	0.0312403	0.0321813	0.0289739	0.0321815	0.0300946	0.0336352	0.0301163	0.0307337	0.715249	0.715568	0.71492	0.718896	0.712524	2.05268	2.04843	2.04847	2.0484	2.05376	2.04446	0.304992	0.719006	19.12	20.05	2050	-0.522448	-0.478142	-0.568258	-0.00375643	0.411987	-0.0015476	-0.19891
chl	12	LAM	1	1	0.857947	0.818612	0.910823	0.818602	0.805076	0.818623	0.857192	0.880152	0.858512	0.757409	0.0331513	0.0364562	0.0284399	0.0298404	0.0301937	0.0298401	0.0266863	0.0298407	0.0284176	0.0320875	0.0284567	0.0276044	1.034	1.03481	1.03314	1.04067	1.02901	2.71223	2.70441	2.70452	2.70431	2.71427	2.69703	0.304992	1.04146	19.12	19.18	2070	-0.716912	-0.638835	-0.799393	-0.00746638	0.228107	-0.00170313	-0.19891
chl	4	LAM	1	1	0.959482	0.948262	0.974565	0.948262	0.944398	0.948262	0.959456	0.965974	0.959501	0.930561	0.0331513	0.0364562	0.0318081	0.03457	0.0323081	0.03457	0.031308	0.03457	0.0318072	0.0352157	0.0318087	0.0339247	0.410089	0.410152	0.410024	0.411368	0.40913	1.37921	1.37894	1.37895	1.37894	1.37928	1.37869	0.304992	0.411279	19.12	19.58	2030	-0.289449	-0.274049	-0.305073	-0.00119044	0.744094	-0.000885801	-0.19891
chl	10	LAM	1	1	0.882512	0.849979	0.926245	0.849973	0.838781	0.849986	0.88191	0.900896	0.882962	0.799329	0.0331513	0.0364562	0.0292549	0.0309848	0.0307053	0.0309846	0.0278045	0.030985	0.0292369	0.0328436	0.0292683	0.0291348	0.871293	0.871828	0.870735	0.876353	0.867513	2.38998	2.38373	2.3838	2.38367	2.39159	2.37786	0.304992	0.876745	19.12	19.73	2060	-0.621742	-0.560795	-0.685428	-0.00545109	0.306557	-0.00167107	-0.19891
chl	7	LAM	1	1	0.921269	0.899468	0.950577	0.899466	0.891962	0.89947	0.920969	0.933676	0.921492	0.865393	0.0331513	0.0364562	0.0305408	0.0327904	0.0315125	0.0327904	0.029569	0.0327905	0.0305315	0.0340384	0.0305477	0.031547	0.63584	0.636072	0.635601	0.638827	0.633606	1.8809	1.87779	1.87781	1.87776	1.8817	1.87487	0.304992	0.638841	19.12	20.09	2045	-0.469815	-0.433472	-0.507201	-0.00300137	0.477606	-0.00143347	-0.19891
chl	11	LAM	1	1	0.870089	0.834117	0.918447	0.834109	0.821737	0.834125	0.869406	0.890403	0.870601	0.778135	0.0331513	0.0364562	0.0288427	0.0304061	0.0304466	0.0304058	0.027239	0.0304063	0.0288225	0.0324611	0.028858	0.028361	0.952271	0.952937	0.951572	0.958113	0.947908	2.55298	2.5459	2.54599	2.54582	2.55482	2.53923	0.304992	0.958691	19.12	19.47	2065	-0.669563	-0.600096	-0.742546	-0.00641904	0.264439	-0.00169744	-0.19891
chl	5	LAM	1	1	0.947157	0.932524	0.966828	0.932524	0.927485	0.932525	0.947064	0.955575	0.947225	0.909514	0.0331513	0.0364562	0.0313995	0.0339962	0.0320516	0.0339962	0.0307474	0.0339963	0.0313964	0.0348366	0.0314018	0.0331574	0.480536	0.480641	0.48043	0.482329	0.479194	1.5408	1.53984	1.53984	1.53983	1.54104	1.53894	0.304992	0.482246	19.12	19.86	2035	-0.354586	-0.332862	-0.376722	-0.00170998	0.641862	-0.00109757	-0.19891
chn	1	ASIA	1	1	1	1	1	1	1	1	1	1	1	1	0.294686	0.422042	0.294686	0.422042	0.294686	0.422042	0.294686	0.422042	0.294686	0.422042	0.294686	0.422042	16.4875	16.4875	16.4875	16.4875	16.4875	0.85	0.85	0.85	0.85	0.85	0.85	21.799	16.4875	1402.11	1371.22	2015	0	0	0	0	1.15927	0	-19.9069
chn	2	ASIA	1	1	1.00158	1.00022	1.00419	1.00022	0.998968	1.00022	1.00158	1.00365	1.00158	0.996793	0.294686	0.422042	0.295151	0.422137	0.295922	0.422137	0.294381	0.422137	0.295151	0.423584	0.295151	0.420689	21.7419	21.7419	21.7418	21.8136	21.6883	1.05193	1.05193	1.05193	1.05193	1.05193	1.05193	21.799	21.799	1402.11	1402.11	2020	-0.26233	-0.262044	-0.262618	-0.0571855	1	-0.0571855	-19.9069
chn	14	ASIA	1	1	1.01693	1.00239	1.04492	1.00239	0.988946	1.00239	1.01702	1.03934	1.01686	0.965794	0.294686	0.422042	0.299672	0.423052	0.307917	0.423052	0.291429	0.423052	0.299702	0.438646	0.299651	0.407618	60.4236	60.4266	60.4205	61.7124	59.4625	3.02145	3.01241	3.01258	3.01226	3.02382	3.00385	21.799	61.3798	1402.11	987.03	2080	-1.55792	-1.55302	-1.56295	-0.95625	0.169733	-0.162307	-19.9069
chn	15	ASIA	1	1	1.01811	1.00256	1.04804	1.00256	0.988178	1.00256	1.0182	1.04206	1.01803	0.963418	0.294686	0.422042	0.300018	0.423122	0.308834	0.423122	0.291204	0.423122	0.30005	0.439798	0.299995	0.406618	60.7949	60.7982	60.7916	62.1543	59.7806	3.17206	3.16251	3.16271	3.16232	3.17455	3.15346	21.799	61.7991	1402.11	938.06	2085	-1.62494	-1.61966	-1.63037	-1.0042	0.146413	-0.147028	-19.9069
chn	12	ASIA	1	1	1.01452	1.00205	1.03852	1.00205	0.99052	1.00205	1.0146	1.03374	1.01446	0.970667	0.294686	0.422042	0.298963	0.422908	0.306033	0.422909	0.291893	0.422908	0.298987	0.436281	0.298944	0.40967	59.1215	59.124	59.119	60.265	58.2698	2.71223	2.70441	2.70452	2.70431	2.71427	2.69703	21.799	59.9782	1402.11	1090.76	2070	-1.42844	-1.42432	-1.43265	-0.856753	0.228107	-0.195431	-19.9069
chn	17	ASIA	1	1	1.02041	1.00289	1.05415	1.00289	0.986676	1.00289	1.02051	1.0474	1.02033	0.958762	0.294686	0.422042	0.300696	0.42326	0.310633	0.42326	0.290761	0.423259	0.300731	0.442052	0.30067	0.404657	61.237	61.2407	61.2331	62.7386	60.1145	3.46695	3.45654	3.45682	3.45627	3.46966	3.44665	21.799	62.3375	1402.11	849.66	2095	-1.76545	-1.75941	-1.77167	-1.10054	0.108945	-0.119898	-19.9069
chn	13	ASIA	1	1	1.01574	1.00223	1.04175	1.00223	0.989726	1.00223	1.01582	1.03656	1.01567	0.968209	0.294686	0.422042	0.299321	0.422981	0.306983	0.422981	0.291659	0.422981	0.299348	0.437474	0.299301	0.408635	59.8267	59.8294	59.8239	61.0427	58.9204	2.86826	2.85979	2.85993	2.85966	2.87047	2.85178	21.799	60.7332	1402.11	1038.03	2075	-1.49261	-1.4881	-1.49723	-0.906509	0.196767	-0.178371	-19.9069
chn	18	ASIA	1	1	1.02154	1.00305	1.05715	1.00305	0.985938	1.00305	1.02164	1.05002	1.02146	0.956476	0.294686	0.422042	0.301029	0.423327	0.311515	0.423327	0.290544	0.423327	0.301065	0.443158	0.301002	0.403694	61.2985	61.3025	61.2944	62.8715	60.1217	3.6116	3.60084	3.60116	3.60052	3.61441	3.59058	21.799	62.4471	1402.11	809.57	2100	-1.8393	-1.8329	-1.84592	-1.14859	0.0939771	-0.107941	-19.9069
chn	6	ASIA	1	1	1.00671	1.00095	1.01781	1.00095	0.995617	1.00095	1.00673	1.01556	1.0067	0.986413	0.294686	0.422042	0.296664	0.422443	0.299934	0.422443	0.293394	0.422443	0.296669	0.428609	0.29666	0.416307	45.1903	45.1911	45.1895	45.7713	44.7578	1.70939	1.7074	1.70742	1.70739	1.70989	1.70555	21.799	45.6435	1402.11	1370.76	2040	-0.992872	-0.991185	-0.994577	-0.453182	0.553676	-0.250916	-19.9069
chn	16	ASIA	1	1	1.01926	1.00272	1.05111	1.00272	0.987422	1.00272	1.01936	1.04475	1.01919	0.961075	0.294686	0.422042	0.300359	0.423191	0.309739	0.423191	0.290981	0.423191	0.300392	0.440932	0.300335	0.405631	61.0604	61.0639	61.0568	62.4905	59.9923	3.32048	3.31048	3.31071	3.31025	3.32309	3.30098	21.799	62.1126	1402.11	892.19	2090	-1.69403	-1.68837	-1.69986	-1.05221	0.126297	-0.132891	-19.9069
chn	3	ASIA	1	1	1.00293	1.00041	1.00777	1.00041	0.998087	1.00041	1.00293	1.00677	1.00293	0.994057	0.294686	0.422042	0.295549	0.422217	0.296976	0.422217	0.294122	0.422217	0.295549	0.4249	0.295549	0.419534	28.8732	28.8734	28.873	29.0753	28.7223	1.22421	1.22421	1.22421	1.22421	1.22421	1.22421	21.799	29.0343	1402.11	1419.12	2025	-0.555014	-0.554411	-0.55562	-0.161144	0.862609	-0.139005	-19.9069
chn	7	ASIA	1	1	1.00805	1.00114	1.02135	1.00114	0.994746	1.00114	1.00808	1.01867	1.00802	0.983724	0.294686	0.422042	0.297057	0.422523	0.300977	0.422523	0.293137	0.422522	0.297066	0.429921	0.29705	0.415172	49.3178	49.3188	49.3167	50.0152	48.7987	1.8809	1.87779	1.87781	1.87776	1.8817	1.87487	21.799	49.8576	1402.11	1338	2045	-1.08273	-1.08064	-1.08484	-0.539824	0.477606	-0.257823	-19.9069
chn	8	ASIA	1	1	1.00938	1.00133	1.02489	1.00133	0.993873	1.00133	1.00942	1.02178	1.00935	0.981031	0.294686	0.422042	0.297451	0.422602	0.302022	0.422602	0.29288	0.422602	0.297463	0.431235	0.297441	0.414036	52.573	52.5743	52.5716	53.3771	51.9746	2.05268	2.04843	2.04847	2.0484	2.05376	2.04446	21.799	53.1907	1402.11	1298.37	2050	-1.16141	-1.15891	-1.16394	-0.617761	0.411987	-0.254509	-19.9069
chn	4	ASIA	1	1	1.00414	1.00059	1.01099	1.00059	0.997296	1.00059	1.00414	1.00958	1.00414	0.991604	0.294686	0.422042	0.295906	0.422289	0.297923	0.422289	0.293889	0.422289	0.295907	0.426084	0.295905	0.418499	35.3807	35.381	35.3804	35.7162	35.1306	1.37921	1.37894	1.37895	1.37894	1.37928	1.37869	21.799	35.6465	1402.11	1415.91	2030	-0.745679	-0.74474	-0.746625	-0.265809	0.744094	-0.197787	-19.9069
chn	10	ASIA	1	1	1.01201	1.0017	1.03186	1.0017	0.992159	1.0017	1.01207	1.0279	1.01196	0.975736	0.294686	0.422042	0.298224	0.422759	0.304073	0.422759	0.292375	0.422759	0.298242	0.433816	0.29821	0.411804	56.6755	56.6774	56.6735	57.6604	55.9424	2.38998	2.38373	2.3838	2.38367	2.39159	2.37786	21.799	57.422	1402.11	1199.61	2060	-1.30001	-1.2967	-1.30338	-0.746491	0.306557	-0.228842	-19.9069
chn	9	ASIA	1	1	1.01071	1.00151	1.02841	1.00151	0.993008	1.00151	1.01076	1.02487	1.01067	0.978359	0.294686	0.422042	0.297841	0.422681	0.303057	0.422681	0.292625	0.422681	0.297856	0.432538	0.297829	0.41291	54.8569	54.8586	54.8553	55.7546	54.1889	2.22292	2.21763	2.21768	2.21758	2.22429	2.21266	21.799	55.5417	1402.11	1251.66	2055	-1.23297	-1.23006	-1.23592	-0.684811	0.355383	-0.24337	-19.9069
chn	5	ASIA	1	1	1.0054	1.00076	1.01433	1.00076	0.996473	1.00076	1.00541	1.0125	1.00539	0.989059	0.294686	0.422042	0.296277	0.422365	0.298908	0.422365	0.293646	0.422365	0.29628	0.42732	0.296275	0.417425	40.5782	40.5788	40.5777	41.0389	40.2351	1.5408	1.53984	1.53984	1.53983	1.54104	1.53894	21.799	40.9404	1402.11	1397.28	2035	-0.884715	-0.883412	-0.886029	-0.362206	0.641862	-0.232486	-19.9069
chn	11	ASIA	1	1	1.01328	1.00188	1.03523	1.00188	0.99133	1.00188	1.01335	1.03085	1.01323	0.973173	0.294686	0.422042	0.298597	0.422835	0.305064	0.422835	0.292131	0.422834	0.298619	0.435063	0.298581	0.410725	58.0631	58.0653	58.0608	59.1294	57.2692	2.55298	2.5459	2.54599	2.54582	2.55482	2.53923	21.799	58.8664	1402.11	1145.02	2065	-1.36464	-1.36092	-1.36843	-0.803314	0.264439	-0.212427	-19.9069
cor	17	OECD	1	1	0.991474	0.99897	0.997119	0.998969	0.98583	0.99897	0.991431	1.0092	0.991506	0.98883	0.0055067	0.0320644	0.00545973	0.0320313	0.00549083	0.0320313	0.00542863	0.0320313	0.00545952	0.0323593	0.00545988	0.0317059	4.46992	4.46993	4.46992	4.49854	4.44854	3.46695	3.45654	3.45682	3.45627	3.46966	3.44665	1.92397	4.49208	51.78	34.09	2095	-0.493178	-0.493002	-0.493356	-0.0221539	0.108945	-0.00241357	-0.394907
cor	13	OECD	1	1	0.993426	0.999205	0.997779	0.999205	0.989074	0.999205	0.993391	1.00709	0.993452	0.991389	0.0055067	0.0320644	0.00547048	0.0320389	0.00549446	0.0320389	0.0054465	0.0320389	0.00547031	0.0322918	0.00547061	0.031788	4.11088	4.11089	4.11088	4.13289	4.09448	2.86826	2.85979	2.85993	2.85966	2.87047	2.85178	1.92397	4.12801	51.78	39.79	2075	-0.414791	-0.41466	-0.414923	-0.0171226	0.196767	-0.00336917	-0.394907
cor	1	OECD	1	1	1	1	1	1	1	1	1	1	1	1	0.0055067	0.0320644	0.0055067	0.0320644	0.0055067	0.0320644	0.0055067	0.0320644	0.0055067	0.0320644	0.0055067	0.0320644	1.74197	1.74197	1.74197	1.74197	1.74197	0.85	0.85	0.85	0.85	0.85	0.85	1.92397	1.74197	51.78	51.01	2015	0	0	0	0	1.15927	0	-0.394907
cor	18	OECD	1	1	0.991002	0.998912	0.99696	0.998912	0.985046	0.998913	0.990958	1.00971	0.991036	0.988211	0.0055067	0.0320644	0.00545713	0.0320295	0.00548995	0.0320295	0.00542431	0.0320295	0.00545691	0.0323756	0.00545729	0.031686	4.56695	4.56696	4.56694	4.59748	4.54412	3.6116	3.60084	3.60116	3.60052	3.61441	3.59058	1.92397	4.59056	51.78	33.01	2100	-0.514295	-0.514109	-0.514484	-0.023609	0.0939771	-0.00221871	-0.394907
cor	2	OECD	1	1	0.999339	0.99992	0.999777	0.99992	0.998902	0.99992	0.999339	1.00071	0.999339	0.999131	0.0055067	0.0320644	0.00550306	0.0320618	0.00550547	0.0320618	0.00550065	0.0320618	0.00550306	0.0320871	0.00550306	0.0320365	1.92258	1.92258	1.92258	1.92432	1.92128	1.05193	1.05193	1.05193	1.05193	1.05193	1.05193	1.92397	1.92397	51.78	51.78	2020	-0.0723029	-0.0722945	-0.0723113	-0.00139109	1	-0.00139109	-0.394907
cor	6	OECD	1	1	0.997195	0.999661	0.999052	0.999661	0.995339	0.999661	0.997187	1.00302	0.997202	0.99632	0.0055067	0.0320644	0.00549125	0.0320535	0.00550148	0.0320535	0.00548103	0.0320535	0.00549121	0.0321612	0.00549129	0.0319464	3.0792	3.0792	3.0792	3.08973	3.07132	1.70939	1.7074	1.70742	1.70739	1.70989	1.70555	1.92397	3.08753	51.78	50.9	2040	-0.269995	-0.269946	-0.270044	-0.00833618	0.553676	-0.00461554	-0.394907
cor	16	OECD	1	1	0.991952	0.999027	0.997281	0.999027	0.986624	0.999027	0.991911	1.00868	0.991983	0.989456	0.0055067	0.0320644	0.00546236	0.0320332	0.00549172	0.0320332	0.005433	0.0320332	0.00546216	0.0323428	0.00546251	0.031726	4.38434	4.38435	4.38434	4.41121	4.36429	3.32048	3.31048	3.31071	3.31025	3.32309	3.30098	1.92397	4.40517	51.78	35.3	2090	-0.472724	-0.472559	-0.472891	-0.0208243	0.126297	-0.00263005	-0.394907
cor	12	OECD	1	1	0.993934	0.999267	0.99795	0.999267	0.989919	0.999267	0.993902	1.00655	0.993958	0.992054	0.0055067	0.0320644	0.00547328	0.0320409	0.00549541	0.0320409	0.00545116	0.0320409	0.00547312	0.0322742	0.0054734	0.0318094	4.01698	4.01698	4.01697	4.03748	4.00169	2.71223	2.70441	2.70452	2.70431	2.71427	2.69703	1.92397	4.03295	51.78	41.49	2070	-0.396227	-0.396108	-0.396348	-0.0159797	0.228107	-0.00364507	-0.394907
cor	7	OECD	1	1	0.996638	0.999594	0.998864	0.999594	0.994412	0.999594	0.996625	1.00362	0.996648	0.995591	0.0055067	0.0320644	0.00548818	0.0320514	0.00550044	0.0320514	0.00547592	0.0320514	0.00548812	0.0321805	0.00548823	0.031923	3.30226	3.30226	3.30226	3.31468	3.29298	1.8809	1.87779	1.87781	1.87776	1.8817	1.87487	1.92397	3.31205	51.78	49.77	2045	-0.295724	-0.295664	-0.295785	-0.00979454	0.477606	-0.00467793	-0.394907
cor	14	OECD	1	1	0.992927	0.999145	0.99761	0.999145	0.988244	0.999145	0.99289	1.00763	0.992955	0.990735	0.0055067	0.0320644	0.00546773	0.032037	0.00549353	0.032037	0.00544193	0.032037	0.00546755	0.0323091	0.00546787	0.031767	4.20454	4.20454	4.20453	4.2281	4.18696	3.02145	3.01241	3.01258	3.01226	3.02382	3.00385	1.92397	4.22285	51.78	38.16	2080	-0.433625	-0.433483	-0.433769	-0.0183113	0.169733	-0.00310804	-0.394907
cor	15	OECD	1	1	0.992436	0.999086	0.997444	0.999086	0.987428	0.999086	0.992396	1.00816	0.992465	0.990091	0.0055067	0.0320644	0.00546503	0.0320351	0.00549262	0.0320351	0.00543744	0.0320351	0.00546483	0.0323261	0.00546517	0.0317464	4.29636	4.29637	4.29636	4.32155	4.27757	3.17206	3.16251	3.16271	3.16232	3.17455	3.15346	1.92397	4.31591	51.78	36.66	2085	-0.452896	-0.452742	-0.453051	-0.0195466	0.146413	-0.00286188	-0.394907
cor	3	OECD	1	1	0.998776	0.999852	0.999586	0.999852	0.997965	0.999852	0.998776	1.00131	0.998776	0.99839	0.0055067	0.0320644	0.00549996	0.0320596	0.00550442	0.0320596	0.0054955	0.0320596	0.00549996	0.0321065	0.00549996	0.0320128	2.22962	2.22962	2.22961	2.23386	2.22643	1.22421	1.22421	1.22421	1.22421	1.22421	1.22421	1.92397	2.23301	51.78	51.76	2025	-0.151903	-0.151885	-0.15192	-0.00339199	0.862609	-0.00292596	-0.394907
cor	8	OECD	1	1	0.99608	0.999526	0.998675	0.999526	0.993485	0.999526	0.996063	1.00423	0.996093	0.994862	0.0055067	0.0320644	0.00548511	0.0320492	0.0054994	0.0320492	0.00547081	0.0320492	0.00548502	0.0321999	0.00548517	0.0318995	3.49345	3.49345	3.49344	3.50764	3.48285	2.05268	2.04843	2.04847	2.0484	2.05376	2.04446	1.92397	3.50461	51.78	48.35	2050	-0.318489	-0.318417	-0.318561	-0.0111618	0.411987	-0.0045985	-0.394907
cor	4	OECD	1	1	0.99827	0.999791	0.999415	0.999791	0.997124	0.999791	0.998269	1.00186	0.998271	0.997726	0.0055067	0.0320644	0.00549717	0.0320577	0.00550348	0.0320577	0.00549086	0.0320577	0.00549717	0.032124	0.00549718	0.0319915	2.53407	2.53407	2.53407	2.54052	2.52924	1.37921	1.37894	1.37895	1.37894	1.37928	1.37869	1.92397	2.5392	51.78	51.85	2030	-0.202253	-0.202226	-0.20228	-0.00513561	0.744094	-0.00382138	-0.394907
cor	5	OECD	1	1	0.997744	0.999727	0.999238	0.999727	0.99625	0.999727	0.99774	1.00243	0.997747	0.997036	0.0055067	0.0320644	0.00549427	0.0320556	0.0055025	0.0320556	0.00548605	0.0320556	0.00549425	0.0321422	0.00549429	0.0319694	2.82477	2.82477	2.82477	2.83332	2.81837	1.5408	1.53984	1.53984	1.53983	1.54104	1.53894	1.92397	2.83156	51.78	51.62	2035	-0.239711	-0.239674	-0.239749	-0.00678756	0.641862	-0.00435668	-0.394907
cor	10	OECD	1	1	0.994983	0.999394	0.998305	0.999394	0.991662	0.999394	0.994958	1.00541	0.995002	0.993427	0.0055067	0.0320644	0.00547906	0.0320449	0.00549736	0.0320449	0.00546076	0.0320449	0.00547893	0.0322379	0.00547916	0.0318535	3.79675	3.79675	3.79675	3.81423	3.78371	2.38998	2.38373	2.3838	2.38367	2.39159	2.37786	1.92397	3.81043	51.78	44.99	2060	-0.358902	-0.358806	-0.358998	-0.0136757	0.306557	-0.00419237	-0.394907
cor	9	OECD	1	1	0.995527	0.999459	0.998488	0.999459	0.992565	0.999459	0.995505	1.00483	0.995543	0.994138	0.0055067	0.0320644	0.00548206	0.032047	0.00549837	0.032047	0.00546574	0.032047	0.00548195	0.0322191	0.00548214	0.0318763	3.66747	3.66747	3.66746	3.68339	3.65559	2.22292	2.21763	2.21768	2.21758	2.22429	2.21266	1.92397	3.67995	51.78	46.73	2055	-0.339314	-0.33923	-0.339398	-0.0124866	0.355383	-0.00443753	-0.394907
cor	11	OECD	1	1	0.994453	0.99933	0.998126	0.99933	0.99078	0.99933	0.994424	1.00599	0.994475	0.992733	0.0055067	0.0320644	0.00547614	0.0320429	0.00549637	0.0320429	0.00545591	0.0320429	0.005476	0.0322563	0.00547625	0.0318312	3.90501	3.90502	3.90501	3.92397	3.89087	2.55298	2.5459	2.54599	2.54582	2.55482	2.53923	1.92397	3.91982	51.78	43.23	2065	-0.377722	-0.377615	-0.377831	-0.014806	0.264439	-0.00391529	-0.394907
cro	17	REF	1	1	0.851919	0.842531	0.908201	0.842514	0.795648	0.842547	0.851174	0.901348	0.852481	0.784042	0.00413735	0.0155765	0.00352437	0.0131224	0.00375736	0.0131222	0.00329142	0.0131226	0.00352169	0.0140401	0.00352641	0.0122093	0.149423	0.149477	0.149366	0.15326	0.146601	3.46695	3.45654	3.45682	3.45627	3.46966	3.44665	0.0696232	0.152557	4.05	2.97	2095	-2.05439	-2.0192	-2.09176	-0.00313411	0.108945	-0.000341446	-0.0555389
cro	12	REF	1	1	0.894648	0.887969	0.934693	0.887963	0.854607	0.887975	0.894088	0.929795	0.895068	0.846386	0.00413735	0.0155765	0.00370127	0.0138306	0.00386703	0.0138306	0.00353552	0.0138307	0.00369921	0.0144831	0.00370282	0.0131816	0.123023	0.123051	0.122993	0.125521	0.121183	2.71223	2.70441	2.70452	2.70431	2.71427	2.69703	0.0696232	0.125056	4.05	3.18	2070	-1.62564	-1.60297	-1.64924	-0.00203295	0.228107	-0.000463731	-0.0555389
cro	1	REF	1	1	1	1	1	1	1	1	1	1	1	1	0.00413735	0.0155765	0.00413735	0.0155765	0.00413735	0.0155765	0.00413735	0.0155765	0.00413735	0.0155765	0.00413735	0.0155765	0.0671149	0.0671149	0.0671149	0.0671149	0.0671149	0.85	0.85	0.85	0.85	0.85	0.85	0.0696232	0.0671149	4.05	4.2	2015	0	0	0	0	1.15927	0	-0.0555389
cro	3	REF	1	1	0.97874	0.977393	0.986822	0.977393	0.970659	0.977393	0.97874	0.985908	0.97874	0.968878	0.00413735	0.0155765	0.00404939	0.0152244	0.00408283	0.0152244	0.00401595	0.0152244	0.00404939	0.015357	0.00404939	0.0150917	0.0863186	0.0863212	0.086316	0.0869576	0.0858418	1.22421	1.22421	1.22421	1.22421	1.22421	1.22421	0.0696232	0.0868352	4.05	3.94	2025	-0.594845	-0.591876	-0.597837	-0.000516535	0.862609	-0.000445567	-0.0555389
cro	2	REF	1	1	0.988528	0.987801	0.992889	0.987801	0.984167	0.987801	0.988528	0.992396	0.988528	0.983206	0.00413735	0.0155765	0.00408988	0.0153865	0.00410793	0.0153865	0.00407184	0.0153865	0.00408988	0.015458	0.00408988	0.0153149	0.0694204	0.0694214	0.0694194	0.0696713	0.0692333	1.05193	1.05193	1.05193	1.05193	1.05193	1.05193	0.0696232	0.0696232	4.05	4.05	2020	-0.291232	-0.289785	-0.292687	-0.000202765	1	-0.000202765	-0.0555389
cro	13	REF	1	1	0.885821	0.878582	0.929221	0.878574	0.842427	0.87859	0.885214	0.923913	0.886276	0.833516	0.00413735	0.0155765	0.00366472	0.0136843	0.00384437	0.0136842	0.00348509	0.0136844	0.0036625	0.0143915	0.0036664	0.0129809	0.127678	0.127711	0.127644	0.130403	0.125673	2.86826	2.85979	2.85993	2.85966	2.87047	2.85178	0.0696232	0.129898	4.05	3.12	2075	-1.70885	-1.68369	-1.73515	-0.00221976	0.196767	-0.000436776	-0.0555389
cro	14	REF	1	1	0.87715	0.869362	0.923845	0.869352	0.830462	0.869372	0.876503	0.918138	0.877637	0.820869	0.00413735	0.0155765	0.00362883	0.0135406	0.00382212	0.0135405	0.00343555	0.0135407	0.00362646	0.0143015	0.00363061	0.0127836	0.132494	0.132531	0.132455	0.13546	0.130312	3.02145	3.01241	3.01258	3.01226	3.02382	3.00385	0.0696232	0.134912	4.05	3.07	2080	-1.79279	-1.76514	-1.82181	-0.0024187	0.169733	-0.000410534	-0.0555389
cro	18	REF	1	1	0.843721	0.833814	0.903118	0.833794	0.784338	0.833833	0.84295	0.895897	0.844304	0.772072	0.00413735	0.0155765	0.00349044	0.0129866	0.00373632	0.0129863	0.00324459	0.0129868	0.00348767	0.0139552	0.00349254	0.0120226	0.156082	0.156142	0.156017	0.160272	0.152999	3.6116	3.60084	3.60116	3.60052	3.61441	3.59058	0.0696232	0.159505	4.05	2.95	2100	-2.14601	-2.10829	-2.18623	-0.00342298	0.0939771	-0.000321682	-0.0555389
cro	15	REF	1	1	0.868623	0.860294	0.918558	0.860282	0.818696	0.860306	0.867939	0.912461	0.869137	0.808426	0.00413735	0.0155765	0.00359352	0.0133993	0.00380023	0.0133991	0.00338684	0.0133994	0.00359104	0.0142131	0.0035954	0.0125896	0.137638	0.13768	0.137593	0.140866	0.135264	3.17206	3.16251	3.16271	3.16232	3.17455	3.15346	0.0696232	0.140272	4.05	3.03	2085	-1.87805	-1.84789	-1.90982	-0.00263438	0.146413	-0.000385708	-0.0555389
cro	16	REF	1	1	0.860217	0.851355	0.913346	0.851341	0.807097	0.851369	0.8595	0.906868	0.860756	0.796157	0.00413735	0.0155765	0.00355872	0.01326	0.00377866	0.0132598	0.00333882	0.0132601	0.00355613	0.014126	0.00356068	0.0123982	0.143265	0.143313	0.143215	0.146782	0.140679	3.32048	3.31048	3.31071	3.31025	3.32309	3.30098	0.0696232	0.146137	4.05	3	2090	-1.96513	-1.93246	-1.99969	-0.00287178	0.126297	-0.000362698	-0.0555389
cro	7	REF	1	1	0.94161	0.937908	0.963806	0.937907	0.919415	0.93791	0.941388	0.961148	0.941776	0.914764	0.00413735	0.0155765	0.00389572	0.0146091	0.00398757	0.0146091	0.00380387	0.0146091	0.00389486	0.0149713	0.00389636	0.0142483	0.104024	0.104035	0.104012	0.105555	0.10289	1.8809	1.87779	1.87781	1.87776	1.8817	1.87487	0.0696232	0.105264	4.05	3.56	2045	-1.17852	-1.16781	-1.18947	-0.00124057	0.477606	-0.000592501	-0.0555389
cro	4	REF	1	1	0.96995	0.968045	0.981373	0.968045	0.958527	0.968045	0.969931	0.980068	0.969964	0.95603	0.00413735	0.0155765	0.00401302	0.0150787	0.00406028	0.0150787	0.00396576	0.0150787	0.00401294	0.015266	0.00401308	0.0148916	0.0919853	0.0919896	0.0919809	0.0928938	0.0913088	1.37921	1.37894	1.37895	1.37894	1.37928	1.37869	0.0696232	0.09272	4.05	3.84	2030	-0.792419	-0.787781	-0.797108	-0.000734731	0.744094	-0.000546709	-0.0555389
cro	5	REF	1	1	0.960809	0.958325	0.975707	0.958324	0.945912	0.958325	0.960741	0.973977	0.96086	0.942702	0.00413735	0.0155765	0.0039752	0.0149273	0.00403684	0.0149273	0.00391356	0.0149273	0.00397492	0.0151711	0.00397541	0.014684	0.0963941	0.0964004	0.0963877	0.0975286	0.0955514	1.5408	1.53984	1.53984	1.53983	1.54104	1.53894	0.0696232	0.097312	4.05	3.74	2035	-0.943192	-0.936691	-0.949786	-0.000917839	0.641862	-0.000589126	-0.0555389
cro	6	REF	1	1	0.95129	0.948202	0.969806	0.948201	0.932774	0.948202	0.951149	0.967618	0.951395	0.928846	0.00413735	0.0155765	0.0039358	0.0147696	0.00401241	0.0147696	0.00385918	0.0147696	0.00393524	0.0150721	0.00393621	0.014468	0.100485	0.100494	0.100476	0.101826	0.0994908	1.70939	1.7074	1.70742	1.70739	1.70989	1.70555	0.0696232	0.10157	4.05	3.65	2040	-1.06868	-1.06014	-1.07737	-0.00108546	0.553676	-0.000600994	-0.0555389
cro	8	REF	1	1	0.931915	0.927599	0.957796	0.927597	0.906036	0.927601	0.931613	0.954668	0.932141	0.90066	0.00413735	0.0155765	0.00385558	0.0144484	0.00396268	0.0144484	0.00374847	0.0144484	0.00385443	0.0148704	0.00385644	0.0140283	0.107189	0.107203	0.107174	0.108901	0.105924	2.05268	2.04843	2.04847	2.0484	2.05376	2.04446	0.0696232	0.108576	4.05	3.47	2050	-1.27788	-1.26488	-1.2912	-0.00138747	0.411987	-0.00057162	-0.0555389
cro	9	REF	1	1	0.922303	0.917377	0.951837	0.917374	0.892771	0.91738	0.921925	0.948247	0.922586	0.886671	0.00413735	0.0155765	0.00381577	0.0142891	0.00393801	0.014289	0.00369354	0.0142891	0.00381435	0.0147704	0.00381684	0.01381	0.11059	0.110607	0.110572	0.112483	0.109192	2.22292	2.21763	2.21768	2.21758	2.22429	2.21266	0.0696232	0.112126	4.05	3.39	2055	-1.37013	-1.35477	-1.38593	-0.00153627	0.355383	-0.000545963	-0.0555389
cro	10	REF	1	1	0.912866	0.907342	0.945987	0.907338	0.879748	0.907346	0.91242	0.941946	0.9132	0.872931	0.00413735	0.0155765	0.0037767	0.0141326	0.00391379	0.0141326	0.00363962	0.0141327	0.00377504	0.0146723	0.00377795	0.0135957	0.114351	0.114371	0.114329	0.116433	0.112815	2.38998	2.38373	2.3838	2.38367	2.39159	2.37786	0.0696232	0.116042	4.05	3.32	2060	-1.45767	-1.4399	-1.47602	-0.00169151	0.306557	-0.000518543	-0.0555389
cro	11	REF	1	1	0.903654	0.897545	0.940276	0.89754	0.867034	0.89755	0.903147	0.935799	0.904033	0.859511	0.00413735	0.0155765	0.00373855	0.0139799	0.00389014	0.0139799	0.00358698	0.01398	0.00373668	0.0145766	0.00373996	0.0133863	0.118512	0.118536	0.118487	0.120796	0.11683	2.55298	2.5459	2.54599	2.54582	2.55482	2.53923	0.0696232	0.120368	4.05	3.25	2065	-1.54232	-1.52211	-1.56327	-0.00185647	0.264439	-0.000490921	-0.0555389
dnk	16	OECD	1	1	0.971889	0.969806	0.99231	0.969804	0.951473	0.969809	0.971745	0.988728	0.971998	0.951017	0.00206326	0.0231755	0.00200523	0.0224754	0.00204738	0.0224753	0.00196308	0.0224754	0.00200497	0.0229143	0.00200543	0.0220391	0.653561	0.653567	0.653555	0.657585	0.650556	3.32048	3.31048	3.31071	3.31025	3.32309	3.30098	0.216376	0.656697	5.83	7.27	2090	-0.477545	-0.476594	-0.478516	-0.00313603	0.126297	-0.000396072	-0.0574855
dnk	8	OECD	1	1	0.986308	0.985293	0.996254	0.985293	0.976362	0.985294	0.986247	0.994513	0.986353	0.976129	0.00206326	0.0231755	0.002035	0.0228345	0.00205553	0.0228345	0.00201447	0.0228345	0.00203489	0.0230483	0.00203509	0.0226219	0.342033	0.342035	0.342032	0.343409	0.341006	2.05268	2.04843	2.04847	2.0484	2.05376	2.04446	0.216376	0.343118	5.83	6.36	2050	-0.316213	-0.315817	-0.316613	-0.00108498	0.411987	-0.000446999	-0.0574855
dnk	2	OECD	1	1	0.997693	0.997522	0.999369	0.997522	0.996017	0.997522	0.997693	0.99908	0.997693	0.995964	0.00206326	0.0231755	0.0020585	0.023118	0.00206196	0.023118	0.00205504	0.023118	0.0020585	0.0231541	0.0020585	0.0230819	0.216219	0.216219	0.216219	0.216415	0.216073	1.05193	1.05193	1.05193	1.05193	1.05193	1.05193	0.216376	0.216376	5.83	5.83	2020	-0.0723525	-0.0723072	-0.0723979	-0.000156553	1	-0.000156553	-0.0574855
dnk	1	OECD	1	1	1	1	1	1	1	1	1	1	1	1	0.00206326	0.0231755	0.00206326	0.0231755	0.00206326	0.0231755	0.00206326	0.0231755	0.00206326	0.0231755	0.00206326	0.0231755	0.199405	0.199405	0.199405	0.199405	0.199405	0.85	0.85	0.85	0.85	0.85	0.85	0.216376	0.199405	5.83	5.68	2015	0	0	0	0	1.15927	0	-0.0574855
dnk	12	OECD	1	1	0.978813	0.977244	0.994204	0.977242	0.963424	0.977245	0.978701	0.991503	0.978898	0.963087	0.00206326	0.0231755	0.00201953	0.0226478	0.00205129	0.0226478	0.00198776	0.0226478	0.00201932	0.0229786	0.00201968	0.0223192	0.46959	0.469593	0.469586	0.471987	0.467802	2.71223	2.70441	2.70452	2.70431	2.71427	2.69703	0.216376	0.471466	5.83	6.78	2070	-0.398034	-0.397358	-0.398721	-0.0018766	0.228107	-0.000428065	-0.0574855
dnk	17	OECD	1	1	0.97022	0.968014	0.991853	0.968011	0.948592	0.968017	0.970071	0.98806	0.970333	0.948106	0.00206326	0.0231755	0.00200178	0.0224338	0.00204644	0.0224337	0.00195713	0.0224338	0.00200152	0.0228988	0.00200199	0.0219716	0.707196	0.707203	0.707188	0.711747	0.703794	3.46695	3.45654	3.45682	3.45627	3.46966	3.44665	0.216376	0.710739	5.83	7.39	2095	-0.498568	-0.49755	-0.499608	-0.00354352	0.108945	-0.000386049	-0.0574855
dnk	13	OECD	1	1	0.977038	0.975337	0.993718	0.975335	0.96036	0.975339	0.976916	0.990791	0.97713	0.959995	0.00206326	0.0231755	0.00201586	0.0226036	0.00205029	0.0226036	0.00198143	0.0226036	0.00201564	0.0229621	0.00201603	0.0222475	0.510137	0.510141	0.510133	0.512872	0.508097	2.86826	2.85979	2.85993	2.85966	2.87047	2.85178	0.216376	0.512275	5.83	6.9	2075	-0.417466	-0.416721	-0.418225	-0.00213858	0.196767	-0.000420802	-0.0574855
dnk	18	OECD	1	1	0.968572	0.966243	0.991402	0.966239	0.945747	0.966247	0.968417	0.9874	0.968689	0.94523	0.00206326	0.0231755	0.00199838	0.0223927	0.00204551	0.0223927	0.00195126	0.0223928	0.0019981	0.0228835	0.00199859	0.0219049	0.765274	0.765282	0.765266	0.77042	0.761425	3.6116	3.60084	3.60116	3.60052	3.61441	3.59058	0.216376	0.769276	5.83	7.51	2100	-0.520194	-0.51911	-0.521303	-0.00400172	0.0939771	-0.00037607	-0.0574855
dnk	11	OECD	1	1	0.980624	0.979189	0.9947	0.979188	0.966551	0.97919	0.980523	0.99223	0.980701	0.966241	0.00206326	0.0231755	0.00202326	0.0226929	0.00205232	0.0226929	0.00199421	0.022693	0.00202308	0.0229954	0.00202341	0.0223924	0.432742	0.432745	0.43274	0.43484	0.431178	2.55298	2.5459	2.54599	2.54582	2.55482	2.53923	0.216376	0.434387	5.83	6.66	2065	-0.378559	-0.377953	-0.379174	-0.00164441	0.264439	-0.000434846	-0.0574855
dnk	7	OECD	1	1	0.988258	0.987388	0.996788	0.987387	0.979728	0.987388	0.988213	0.995298	0.988291	0.979518	0.00206326	0.0231755	0.00203903	0.0228831	0.00205663	0.0228831	0.00202142	0.0228831	0.00203894	0.0230665	0.00203909	0.0227006	0.316513	0.316514	0.316512	0.317688	0.315635	1.8809	1.87779	1.87781	1.87776	1.8817	1.87487	0.216376	0.317442	5.83	6.28	2045	-0.292617	-0.292288	-0.292948	-0.000928888	0.477606	-0.000443642	-0.0574855
dnk	14	OECD	1	1	0.975295	0.973464	0.993241	0.973462	0.95735	0.973466	0.975164	0.990092	0.975392	0.956956	0.00206326	0.0231755	0.00201226	0.0225602	0.00204931	0.0225601	0.00197522	0.0225602	0.00201202	0.0229459	0.00201244	0.0221769	0.554862	0.554866	0.554857	0.557981	0.552535	3.02145	3.01241	3.01258	3.01226	3.02382	3.00385	0.216376	0.557298	5.83	7.02	2080	-0.437093	-0.436278	-0.437922	-0.00243591	0.169733	-0.000413454	-0.0574855
dnk	15	OECD	1	1	0.97358	0.971622	0.992772	0.97162	0.95439	0.971624	0.973442	0.989405	0.973683	0.953966	0.00206326	0.0231755	0.00200872	0.0225175	0.00204834	0.0225174	0.00196911	0.0225175	0.00200847	0.0229299	0.00200891	0.0221076	0.602896	0.602901	0.602891	0.606445	0.600248	3.17206	3.16251	3.16271	3.16232	3.17455	3.15346	0.216376	0.605664	5.83	7.15	2085	-0.457078	-0.456195	-0.457979	-0.00276836	0.146413	-0.000405325	-0.0574855
dnk	3	OECD	1	1	0.995725	0.995408	0.99883	0.995408	0.992619	0.995408	0.995725	0.998294	0.995725	0.992521	0.00206326	0.0231755	0.00205444	0.023069	0.00206085	0.023069	0.00204803	0.023069	0.00205444	0.0231359	0.00205444	0.0230021	0.244622	0.244622	0.244622	0.245084	0.244276	1.22421	1.22421	1.22421	1.22421	1.22421	1.22421	0.216376	0.244991	5.83	5.94	2025	-0.150502	-0.150408	-0.150596	-0.000368715	0.862609	-0.000318057	-0.0574855
dnk	10	OECD	1	1	0.982477	0.981179	0.995206	0.981178	0.969749	0.98118	0.982387	0.992974	0.982544	0.969466	0.00206326	0.0231755	0.00202709	0.0227391	0.00205336	0.0227391	0.00200082	0.0227391	0.00202692	0.0230126	0.00202722	0.0224673	0.399426	0.399428	0.399424	0.401257	0.39806	2.38998	2.38373	2.3838	2.38367	2.39159	2.37786	0.216376	0.400864	5.83	6.55	2060	-0.358711	-0.358175	-0.359253	-0.00143794	0.306557	-0.000440811	-0.0574855
dnk	9	OECD	1	1	0.984375	0.983217	0.995726	0.983217	0.973025	0.983218	0.984299	0.993736	0.984432	0.972767	0.00206326	0.0231755	0.00203101	0.0227864	0.00205444	0.0227864	0.00200758	0.0227864	0.00203087	0.0230303	0.00203112	0.0225439	0.369527	0.369529	0.369525	0.37112	0.368338	2.22292	2.21763	2.21768	2.21758	2.22429	2.21266	0.216376	0.370781	5.83	6.45	2055	-0.338076	-0.33761	-0.338547	-0.00125352	0.355383	-0.00044548	-0.0574855
dnk	4	OECD	1	1	0.993957	0.993509	0.998347	0.993509	0.989567	0.993509	0.993953	0.997588	0.99396	0.989434	0.00206326	0.0231755	0.00205079	0.023025	0.00205985	0.023025	0.00204173	0.023025	0.00205078	0.0231195	0.0020508	0.0229306	0.260719	0.260719	0.260718	0.261373	0.260228	1.37921	1.37894	1.37895	1.37894	1.37928	1.37869	0.216376	0.261241	5.83	6.04	2030	-0.199754	-0.199609	-0.199901	-0.00052184	0.744094	-0.000388298	-0.0574855
dnk	6	OECD	1	1	0.990204	0.989478	0.99732	0.989478	0.983088	0.989479	0.990176	0.996081	0.990225	0.982902	0.00206326	0.0231755	0.00204305	0.0229316	0.00205773	0.0229316	0.00202836	0.0229316	0.00204299	0.0230846	0.00204309	0.0227791	0.294328	0.294329	0.294327	0.29532	0.293586	1.70939	1.7074	1.70742	1.70739	1.70989	1.70555	0.216376	0.295114	5.83	6.21	2040	-0.266481	-0.266218	-0.266747	-0.000786425	0.553676	-0.000435424	-0.0574855
dnk	5	OECD	1	1	0.992119	0.991535	0.997844	0.991535	0.986393	0.991535	0.992105	0.99685	0.992129	0.986232	0.00206326	0.0231755	0.002047	0.0229793	0.00205881	0.0229793	0.00203518	0.0229793	0.00204697	0.0231025	0.00204702	0.0228564	0.275953	0.275954	0.275953	0.276776	0.275337	1.5408	1.53984	1.53984	1.53983	1.54104	1.53894	0.216376	0.276607	5.83	6.13	2035	-0.236427	-0.236225	-0.236631	-0.000653974	0.641862	-0.000419761	-0.0574855
egy	7	MAF	1	1	0.981289	0.967789	1.09139	0.967788	0.87119	0.96779	0.981218	1.07698	0.981342	0.859294	0.00015109	0.00663472	0.000148262	0.00642097	0.000164901	0.00642096	0.000131624	0.00642097	0.000148252	0.00714541	0.000148269	0.00570082	2.93172	2.93241	2.93097	2.95492	2.91445	1.8809	1.87779	1.87781	1.87776	1.8817	1.87487	1.0245	2.9501	102.33	139.16	2045	-0.62276	-0.599568	-0.648429	-0.018372	0.477606	-0.00877457	-1.44819
egy	12	MAF	1	1	0.96624	0.941882	1.1649	0.941879	0.767599	0.941885	0.966061	1.1391	0.966374	0.746417	0.00015109	0.00663472	0.000145987	0.00624895	0.000176016	0.00624893	0.00011596	0.00624897	0.000145962	0.00755747	0.000146005	0.00495083	6.05999	6.06284	6.05656	6.12621	6.01079	2.71223	2.70441	2.70452	2.70431	2.71427	2.69703	1.0245	6.1119	102.33	158.15	2070	-0.849305	-0.802758	-0.905476	-0.0519087	0.228107	-0.0118407	-1.44819
egy	3	MAF	1	1	0.993187	0.988272	1.03327	0.988272	0.9531	0.988272	0.993187	1.02792	0.993187	0.948624	0.00015109	0.00663472	0.00015006	0.00655691	0.000156117	0.00655691	0.000144003	0.00655691	0.00015006	0.00681996	0.00015006	0.00629385	1.29705	1.29713	1.29696	1.30204	1.29331	1.22421	1.22421	1.22421	1.22421	1.22421	1.22421	1.0245	1.30104	102.33	111.73	2025	-0.307063	-0.300599	-0.313783	-0.00399502	0.862609	-0.00344614	-1.44819
egy	2	MAF	1	1	0.996324	0.993671	1.01796	0.993671	0.974692	0.993671	0.996324	1.01507	0.996324	0.972276	0.00015109	0.00663472	0.000150534	0.00659273	0.000153803	0.00659273	0.000147266	0.00659273	0.000150534	0.00673468	0.000150534	0.00645078	1.02294	1.02298	1.02291	1.02489	1.02149	1.05193	1.05193	1.05193	1.05193	1.05193	1.05193	1.0245	1.0245	102.33	102.33	2020	-0.152201	-0.148971	-0.155501	-0.0015593	1	-0.0015593	-1.44819
egy	16	MAF	1	1	0.955206	0.922888	1.21881	0.92288	0.691656	0.922895	0.954977	1.18452	0.955379	0.663499	0.00015109	0.00663472	0.000144319	0.00612286	0.000184164	0.00612283	0.000104479	0.0061229	0.000144288	0.00785881	0.000144342	0.00440012	9.03402	9.03982	9.02651	9.15248	8.9459	3.32048	3.31048	3.31071	3.31025	3.32309	3.30098	1.0245	9.12647	102.33	160.56	2090	-1.01304	-0.949452	-1.09527	-0.0924547	0.126297	-0.0116768	-1.44819
egy	13	MAF	1	1	0.963411	0.937012	1.17872	0.937008	0.748129	0.937016	0.963217	1.15075	0.963557	0.725171	0.00015109	0.00663472	0.000145559	0.00621663	0.000178104	0.0062166	0.000113017	0.00621665	0.000145533	0.00763478	0.000145579	0.00480971	6.78698	6.79047	6.7827	6.86477	6.72918	2.86826	2.85979	2.85993	2.85966	2.87047	2.85178	1.0245	6.84789	102.33	159.78	2075	-0.889384	-0.838422	-0.951955	-0.060904	0.196767	-0.0119839	-1.44819
egy	17	MAF	1	1	0.952547	0.91831	1.2318	0.918301	0.673355	0.918318	0.952309	1.19546	0.952727	0.6435	0.00015109	0.00663472	0.000143917	0.00609248	0.000186127	0.00609244	0.000101713	0.00609252	0.000143885	0.00793135	0.000143941	0.00426732	9.78358	9.79027	9.77479	9.91757	9.68387	3.46695	3.45654	3.45682	3.45627	3.46966	3.44665	1.0245	9.88804	102.33	159.55	2095	-1.05642	-0.988814	-1.14539	-0.104459	0.108945	-0.0113804	-1.44819
egy	15	MAF	1	1	0.9579	0.927525	1.20565	0.927519	0.710196	0.927531	0.957681	1.17344	0.958065	0.683753	0.00015109	0.00663472	0.000144726	0.00615365	0.000182174	0.00615361	0.000107282	0.00615368	0.000144696	0.00778529	0.000144748	0.00453463	8.27756	8.28254	8.27125	8.38144	8.20034	3.17206	3.16251	3.16271	3.16232	3.17455	3.15346	1.0245	8.35872	102.33	160.93	2085	-0.970886	-0.911409	-1.04648	-0.0811536	0.146413	-0.011882	-1.44819
egy	11	MAF	1	1	0.969126	0.94685	1.15081	0.946847	0.787463	0.946852	0.968963	1.1272	0.969247	0.768082	0.00015109	0.00663472	0.000146423	0.00628193	0.000173884	0.00628192	0.000118964	0.00628195	0.000146401	0.00747856	0.000146439	0.00509476	5.35421	5.35648	5.35152	5.40982	5.31288	2.55298	2.5459	2.54599	2.54582	2.55482	2.53923	1.0245	5.39787	102.33	155.78	2065	-0.808925	-0.766898	-0.85877	-0.0436648	0.264439	-0.0115467	-1.44819
egy	8	MAF	1	1	0.978182	0.962441	1.10657	0.96244	0.849804	0.962442	0.978085	1.08981	0.978255	0.83601	0.00015109	0.00663472	0.000147792	0.00638545	0.000167195	0.00638545	0.00012839	0.00638546	0.000147779	0.00723057	0.000147802	0.0055461	3.46233	3.4633	3.46123	3.49215	3.44013	2.05268	2.04843	2.04847	2.0484	2.05376	2.04446	1.0245	3.48589	102.33	144.48	2050	-0.675918	-0.647975	-0.707378	-0.0235618	0.411987	-0.00970714	-1.44819
egy	1	MAF	1	1	1	1	1	1	1	1	1	1	1	1	0.00015109	0.00663472	0.00015109	0.00663472	0.00015109	0.00663472	0.00015109	0.00663472	0.00015109	0.00663472	0.00015109	0.00663472	0.818534	0.818534	0.818534	0.818534	0.818534	0.85	0.85	0.85	0.85	0.85	0.85	1.0245	0.818534	102.33	92.44	2015	0	0	0	0	1.15927	0	-1.44819
egy	18	MAF	1	1	0.94992	0.913788	1.24463	0.913778	0.655277	0.913798	0.949673	1.20626	0.950107	0.623739	0.00015109	0.00663472	0.00014352	0.00606246	0.000188067	0.00606241	9.89802e-05	0.00606251	0.000143487	0.008003	0.000143545	0.00413611	10.4979	10.5055	10.4878	10.648	10.3861	3.6116	3.60084	3.60116	3.60052	3.61441	3.59058	1.0245	10.6148	102.33	157.82	2100	-1.10113	-1.02958	-1.19693	-0.116882	0.0939771	-0.0109843	-1.44819
egy	10	MAF	1	1	0.972078	0.951932	1.13639	0.95193	0.807785	0.951934	0.971935	1.11502	0.972185	0.790236	0.00015109	0.00663472	0.000146869	0.00631568	0.000171704	0.00631567	0.000122036	0.00631569	0.00014685	0.00739777	0.000146884	0.00524195	4.67648	4.67824	4.67442	4.72245	4.6423	2.38998	2.38373	2.3838	2.38367	2.39159	2.37786	1.0245	4.71264	102.33	152.7	2060	-0.767375	-0.729969	-0.810975	-0.0361636	0.306557	-0.0110862	-1.44819
egy	6	MAF	1	1	0.984391	0.973129	1.07624	0.973128	0.892543	0.973129	0.984346	1.06416	0.984425	0.882539	0.00015109	0.00663472	0.000148731	0.00645642	0.00016261	0.00645642	0.000134852	0.00645642	0.000148724	0.00706038	0.000148736	0.00585526	2.44371	2.44416	2.44321	2.46109	2.43075	1.70939	1.7074	1.70742	1.70739	1.70989	1.70555	1.0245	2.45751	102.33	133.04	2040	-0.561835	-0.543306	-0.582005	-0.0138072	0.553676	-0.0076447	-1.44819
egy	4	MAF	1	1	0.99037	0.983423	1.04703	0.983423	0.933708	0.983423	0.990364	1.03949	0.990375	0.927415	0.00015109	0.00663472	0.000149635	0.00652473	0.000158196	0.00652473	0.000141073	0.00652473	0.000149634	0.00689673	0.000149635	0.00615314	1.63164	1.63181	1.63147	1.64	1.6254	1.37921	1.37894	1.37895	1.37894	1.37928	1.37869	1.0245	1.63832	102.33	119.31	2030	-0.407488	-0.397484	-0.418044	-0.00667596	0.744094	-0.00496754	-1.44819
egy	14	MAF	1	1	0.960633	0.932229	1.1923	0.932224	0.729004	0.932234	0.960425	1.16219	0.960789	0.704293	0.00015109	0.00663472	0.000145139	0.00618487	0.000180156	0.00618485	0.000110125	0.0061849	0.000145111	0.00771068	0.00014516	0.00467104	7.52545	7.52965	7.5202	7.61575	7.45833	3.02145	3.01241	3.01258	3.01226	3.02382	3.00385	1.0245	7.59607	102.33	160.68	2080	-0.929775	-0.874504	-0.998821	-0.0706264	0.169733	-0.0119876	-1.44819
egy	9	MAF	1	1	0.975102	0.957138	1.12161	0.957136	0.828601	0.95714	0.974981	1.10254	0.975193	0.812918	0.00015109	0.00663472	0.000147326	0.00635024	0.00016947	0.00635023	0.000125184	0.00635025	0.00014731	0.00731496	0.000147339	0.00539265	4.04257	4.04391	4.04105	4.07995	4.01477	2.22292	2.21763	2.21768	2.21758	2.22429	2.21266	1.0245	4.07204	102.33	148.95	2055	-0.723518	-0.690819	-0.760976	-0.0294619	0.355383	-0.0104703	-1.44819
egy	5	MAF	1	1	0.987441	0.97838	1.06134	0.97838	0.913543	0.97838	0.987419	1.05156	0.987458	0.905414	0.00015109	0.00663472	0.000149192	0.00649128	0.000160358	0.00649128	0.000138027	0.00649128	0.000149189	0.0069768	0.000149195	0.00600717	2.00651	2.00679	2.00621	2.01893	1.99723	1.5408	1.53984	1.53984	1.53983	1.54104	1.53894	1.0245	2.01641	102.33	126.28	2035	-0.490845	-0.476768	-0.505925	-0.00989743	0.641862	-0.00635278	-1.44819
esp	16	OECD	1	1	0.936225	0.863687	0.994389	0.863674	0.878072	0.8637	0.935898	0.973068	0.936471	0.755118	0.0132163	0.0852389	0.012373	0.0736139	0.0131421	0.073613	0.011604	0.0736147	0.0123692	0.0829435	0.0123759	0.0643451	3.31762	3.31778	3.31746	3.33884	3.30156	3.32048	3.31048	3.31071	3.31025	3.32309	3.30098	1.24704	3.33465	47.35	48.09	2090	-0.510731	-0.506018	-0.515721	-0.0170311	0.126297	-0.00215098	-0.327209
esp	12	OECD	1	1	0.951934	0.897264	0.995771	0.897258	0.908102	0.897269	0.951679	0.979698	0.952126	0.81546	0.0132163	0.0852389	0.0125807	0.0764777	0.0131604	0.0764773	0.0120012	0.0764781	0.0125777	0.0835085	0.012583	0.0694949	2.44829	2.44837	2.44821	2.46113	2.43862	2.71223	2.70441	2.70452	2.70431	2.71427	2.69703	1.24704	2.45858	47.35	47.07	2070	-0.418557	-0.415232	-0.422024	-0.0102906	0.228107	-0.00234735	-0.327209
esp	2	OECD	1	1	0.994766	0.988813	0.99954	0.988813	0.989992	0.988813	0.994766	0.997801	0.994766	0.979825	0.0132163	0.0852389	0.0131471	0.0842853	0.0132102	0.0842853	0.013084	0.0842853	0.0131471	0.0850514	0.0131471	0.0835191	1.24614	1.24614	1.24614	1.24727	1.24529	1.05193	1.05193	1.05193	1.05193	1.05193	1.05193	1.24704	1.24704	47.35	47.35	2020	-0.072531	-0.0723113	-0.0727518	-0.000904494	1	-0.000904494	-0.327209
esp	3	OECD	1	1	0.990301	0.979268	0.999147	0.979268	0.981454	0.979268	0.990301	0.995925	0.990301	0.962612	0.0132163	0.0852389	0.0130881	0.0834717	0.013205	0.0834717	0.0129712	0.0834717	0.0130881	0.0848915	0.0130881	0.0820519	1.45576	1.45577	1.45576	1.45844	1.45375	1.22421	1.22421	1.22421	1.22421	1.22421	1.22421	1.24704	1.45791	47.35	47.08	2025	-0.147317	-0.146871	-0.147767	-0.00214775	0.862609	-0.00185267	-0.327209
esp	18	OECD	1	1	0.928699	0.847601	0.993727	0.847583	0.863687	0.847618	0.928348	0.969895	0.928965	0.726184	0.0132163	0.0852389	0.0122735	0.072242	0.0131333	0.0722408	0.0114138	0.072243	0.0122694	0.0826731	0.0122765	0.061876	3.95229	3.95251	3.95206	3.98	3.93126	3.6116	3.60084	3.60116	3.60052	3.61441	3.59058	1.24704	3.97453	47.35	49.44	2100	-0.559407	-0.554013	-0.565161	-0.0222338	0.0939771	-0.00208946	-0.327209
esp	6	OECD	1	1	0.977776	0.952499	0.998045	0.952498	0.957508	0.9525	0.977712	0.990636	0.977824	0.91452	0.0132163	0.0852389	0.0129225	0.0811895	0.0131904	0.0811895	0.0126547	0.0811896	0.0129217	0.0844407	0.0129232	0.0779513	1.69295	1.69297	1.69293	1.6986	1.68871	1.70939	1.7074	1.70742	1.70739	1.70989	1.70555	1.24704	1.69747	47.35	47.63	2040	-0.266425	-0.265156	-0.267718	-0.00452249	0.553676	-0.00250399	-0.327209
esp	10	OECD	1	1	0.960246	0.91503	0.996503	0.915026	0.923993	0.915033	0.960042	0.983212	0.960398	0.847349	0.0132163	0.0852389	0.0126907	0.0779932	0.01317	0.0779929	0.0122113	0.0779934	0.0126883	0.083808	0.0126925	0.072217	2.1258	2.12585	2.12574	2.13572	2.11834	2.38998	2.38373	2.3838	2.38367	2.39159	2.37786	1.24704	2.13374	47.35	47.65	2060	-0.372288	-0.369668	-0.375	-0.00794368	0.306557	-0.00243519	-0.327209
esp	11	OECD	1	1	0.956043	0.906045	0.996133	0.906041	0.915957	0.90605	0.955812	0.981434	0.956216	0.831226	0.0132163	0.0852389	0.0126351	0.0772268	0.0131652	0.0772265	0.0121051	0.0772271	0.0126324	0.0836565	0.0126371	0.0708407	2.28419	2.28426	2.28412	2.29551	2.27566	2.55298	2.5459	2.54599	2.54582	2.55482	2.53923	1.24704	2.29326	47.35	47.34	2065	-0.395638	-0.392666	-0.398725	-0.00907301	0.264439	-0.00239925	-0.327209
esp	14	OECD	1	1	0.943951	0.8802	0.995069	0.880191	0.89284	0.880209	0.943655	0.976327	0.944173	0.784805	0.0132163	0.0852389	0.0124752	0.0750223	0.0131511	0.0750217	0.0117993	0.0750228	0.0124717	0.0832213	0.0124778	0.0668786	2.81619	2.8163	2.81607	2.83255	2.80383	3.02145	3.01241	3.01258	3.01226	3.02382	3.00385	1.24704	2.82932	47.35	47.07	2080	-0.464126	-0.460102	-0.468354	-0.0131316	0.169733	-0.00222887	-0.327209
esp	1	OECD	1	1	1	1	1	1	1	1	1	1	1	1	0.0132163	0.0852389	0.0132163	0.0852389	0.0132163	0.0852389	0.0132163	0.0852389	0.0132163	0.0852389	0.0132163	0.0852389	1.2624	1.2624	1.2624	1.2624	1.2624	0.85	0.85	0.85	0.85	0.85	0.85	1.24704	1.2624	47.35	46.44	2015	0	0	0	0	1.15927	0	-0.327209
esp	15	OECD	1	1	0.94006	0.871884	0.994727	0.871874	0.885403	0.871895	0.939748	0.974685	0.940295	0.769857	0.0132163	0.0852389	0.0124237	0.074313	0.0131466	0.0743123	0.011701	0.0743137	0.0124201	0.0830814	0.0124265	0.0656029	3.04653	3.04666	3.04639	3.06511	3.03248	3.17206	3.16251	3.16271	3.16232	3.17455	3.15346	1.24704	3.06144	47.35	47.48	2085	-0.487212	-0.482843	-0.49182	-0.0149157	0.146413	-0.00218386	-0.327209
esp	7	OECD	1	1	0.97336	0.94306	0.997656	0.943058	0.949065	0.943061	0.973259	0.988765	0.973436	0.897604	0.0132163	0.0852389	0.0128641	0.0803844	0.0131853	0.0803843	0.012543	0.0803845	0.0128629	0.0842812	0.0128651	0.0765074	1.77456	1.77459	1.77453	1.78114	1.76962	1.8809	1.87779	1.87781	1.87776	1.8817	1.87487	1.24704	1.77983	47.35	47.86	2045	-0.295858	-0.294268	-0.297485	-0.00526575	0.477606	-0.00251495	-0.327209
esp	17	OECD	1	1	0.932439	0.855595	0.994056	0.85558	0.870835	0.85561	0.932099	0.971472	0.932696	0.740564	0.0132163	0.0852389	0.0123229	0.0729237	0.0131377	0.0729228	0.0115083	0.0729247	0.012319	0.0828075	0.0123259	0.0631031	3.62421	3.62439	3.62401	3.64848	3.6058	3.46695	3.45654	3.45682	3.45627	3.46966	3.44665	1.24704	3.64369	47.35	48.77	2095	-0.534785	-0.529731	-0.540157	-0.0194859	0.108945	-0.0021229	-0.327209
esp	4	OECD	1	1	0.98629	0.970696	0.998794	0.970696	0.973786	0.970696	0.986281	0.994236	0.986297	0.947178	0.0132163	0.0852389	0.0130351	0.082741	0.0132003	0.082741	0.0128698	0.082741	0.013035	0.0847475	0.0130352	0.0807363	1.53204	1.53205	1.53203	1.53579	1.52923	1.37921	1.37894	1.37895	1.37894	1.37928	1.37869	1.24704	1.53504	47.35	47.15	2030	-0.195512	-0.19482	-0.196212	-0.00300119	0.744094	-0.00223317	-0.327209
esp	5	OECD	1	1	0.98212	0.961782	0.998427	0.961782	0.965812	0.961783	0.982088	0.992474	0.982143	0.931167	0.0132163	0.0852389	0.01298	0.0819812	0.0131955	0.0819812	0.0127645	0.0819812	0.0129796	0.0845974	0.0129803	0.0793716	1.61255	1.61257	1.61253	1.61726	1.60901	1.5408	1.53984	1.53984	1.53983	1.54104	1.53894	1.24704	1.61633	47.35	47.37	2035	-0.233568	-0.232601	-0.23455	-0.00377522	0.641862	-0.00242317	-0.327209
esp	8	OECD	1	1	0.968937	0.933606	0.997267	0.933604	0.940608	0.933607	0.968799	0.986891	0.96904	0.88066	0.0132163	0.0852389	0.0128056	0.0795778	0.0131802	0.0795777	0.0124311	0.079578	0.012804	0.0841215	0.0128069	0.0750608	1.86936	1.86939	1.86932	1.87692	1.86367	2.05268	2.04843	2.04847	2.0484	2.05376	2.04446	1.24704	1.87541	47.35	47.97	2050	-0.322857	-0.320932	-0.324834	-0.0060549	0.411987	-0.00249454	-0.327209
esp	13	OECD	1	1	0.947907	0.888656	0.995417	0.888648	0.900403	0.888663	0.94763	0.977997	0.948114	0.799998	0.0132163	0.0852389	0.0125275	0.0757435	0.0131557	0.075743	0.0118993	0.0757439	0.0125242	0.0833636	0.0125299	0.0681753	2.61904	2.61914	2.61894	2.63352	2.60812	2.86826	2.85979	2.85993	2.85966	2.87047	2.85178	1.24704	2.63065	47.35	46.94	2075	-0.441311	-0.437636	-0.445159	-0.0116094	0.196767	-0.00228434	-0.327209
esp	9	OECD	1	1	0.964552	0.924232	0.996881	0.924229	0.932224	0.924235	0.964379	0.985034	0.96468	0.863855	0.0132163	0.0852389	0.0127476	0.0787782	0.0131751	0.078778	0.0123202	0.0787784	0.0127456	0.0839633	0.0127492	0.0736261	1.98631	1.98635	1.98626	1.99497	1.97979	2.22292	2.21763	2.21768	2.21758	2.22429	2.21266	1.24704	1.99325	47.35	47.89	2055	-0.348161	-0.345891	-0.350501	-0.00693971	0.355383	-0.00246626	-0.327209
fin	2	OECD	1	1	0.967691	0.967691	0.974936	0.967691	0.967691	0.967691	0.967691	0.974267	0.967691	0.967691	0.0266064	0.072142	0.0257468	0.0698111	0.0259396	0.0698111	0.0257468	0.0698111	0.0257468	0.0702855	0.0257468	0.0698111	0.186893	0.1869	0.186893	0.187062	0.186766	1.05193	1.05193	1.05193	1.05193	1.05193	1.05193	0.187061	0.187061	5.53	5.53	2020	-0.0900007	-0.0859784	-0.0900007	-0.000168357	1	-0.000168357	-0.0939793
fin	16	OECD	1	1	0.606323	0.606323	0.69458	0.606286	0.606359	0.606359	0.604306	0.684842	0.607843	0.607843	0.0266064	0.072142	0.0161268	0.043727	0.0184764	0.043725	0.0161275	0.043729	0.0160799	0.0494091	0.0161623	0.0438233	0.526837	0.527473	0.526837	0.530122	0.524448	3.32048	3.31048	3.31071	3.31025	3.32309	3.30098	0.187061	0.532143	5.53	5.95	2090	-0.997263	-0.877644	-0.997212	-0.00530687	0.126297	-0.000670243	-0.0939793
fin	10	OECD	1	1	0.754602	0.754602	0.809626	0.754591	0.754613	0.754613	0.753345	0.803547	0.755542	0.755542	0.0266064	0.072142	0.0200747	0.0544314	0.0215393	0.0544308	0.0200749	0.054432	0.0200445	0.0579711	0.0200972	0.0544926	0.340298	0.340494	0.340298	0.341863	0.339151	2.38998	2.38373	2.3838	2.38367	2.39159	2.37786	0.187061	0.342427	5.53	5.67	2060	-0.621771	-0.564679	-0.621758	-0.00212912	0.306557	-0.000652695	-0.0939793
fin	15	OECD	1	1	0.629998	0.629998	0.71295	0.629966	0.630028	0.630028	0.628071	0.703771	0.631447	0.631447	0.0266064	0.072142	0.0167571	0.045436	0.0189654	0.0454343	0.0167577	0.0454376	0.0167121	0.0507744	0.0167911	0.0455282	0.491289	0.491824	0.491289	0.494214	0.48916	3.17206	3.16251	3.16271	3.16232	3.17455	3.15346	0.187061	0.495912	5.53	5.91	2085	-0.932303	-0.824352	-0.932262	-0.0046234	0.146413	-0.000676927	-0.0939793
fin	1	OECD	1	1	1	1	1	1	1	1	1	1	1	1	0.0266064	0.072142	0.0266064	0.072142	0.0266064	0.072142	0.0266064	0.072142	0.0266064	0.072142	0.0266064	0.072142	0.176749	0.176749	0.176749	0.176749	0.176749	0.85	0.85	0.85	0.85	0.85	0.85	0.187061	0.176749	5.53	5.48	2015	0	0	0	0	1.15927	0	-0.0939793
fin	9	OECD	1	1	0.78118	0.78118	0.830246	0.781171	0.781187	0.781187	0.780114	0.824868	0.781975	0.781975	0.0266064	0.072142	0.0207823	0.0563503	0.0220883	0.0563498	0.0207825	0.0563507	0.0207566	0.0595088	0.0208016	0.0564025	0.317258	0.317412	0.317258	0.318625	0.316252	2.22292	2.21763	2.21768	2.21758	2.22429	2.21266	0.187061	0.319048	5.53	5.64	2055	-0.56111	-0.512805	-0.561101	-0.00179021	0.355383	-0.000636211	-0.0939793
fin	18	OECD	1	1	0.559866	0.559866	0.65853	0.559815	0.559917	0.559917	0.557695	0.647718	0.561507	0.561507	0.0266064	0.072142	0.0148901	0.0403737	0.0175168	0.0403709	0.0148911	0.0403763	0.01484	0.0467314	0.0149281	0.0404768	0.608044	0.608934	0.608044	0.612191	0.605028	3.6116	3.60084	3.60116	3.60052	3.61441	3.59058	0.187061	0.615002	5.53	6.06	2100	-1.13135	-0.986579	-1.13128	-0.00695781	0.0939771	-0.000653875	-0.0939793
fin	5	OECD	1	1	0.889626	0.889626	0.914377	0.889625	0.889627	0.889627	0.889433	0.911937	0.88977	0.88977	0.0266064	0.072142	0.0236698	0.0641794	0.0243283	0.0641793	0.0236698	0.0641794	0.0236646	0.065789	0.0236736	0.0641898	0.237732	0.237777	0.237732	0.238426	0.237216	1.5408	1.53984	1.53984	1.53983	1.54104	1.53894	0.187061	0.238488	5.53	5.59	2035	-0.316896	-0.298103	-0.316894	-0.000755759	0.641862	-0.000485093	-0.0939793
fin	11	OECD	1	1	0.728656	0.728656	0.789496	0.728642	0.728669	0.728669	0.727229	0.782747	0.729724	0.729724	0.0266064	0.072142	0.0193838	0.0525582	0.0210033	0.0525574	0.0193841	0.0525589	0.0193498	0.0564707	0.0194093	0.0526273	0.366503	0.366748	0.366503	0.368289	0.365196	2.55298	2.5459	2.54599	2.54582	2.55482	2.53923	0.187061	0.369022	5.53	5.71	2065	-0.68256	-0.616228	-0.682543	-0.0025188	0.264439	-0.000666067	-0.0939793
fin	17	OECD	1	1	0.582953	0.582953	0.676445	0.582909	0.582996	0.582996	0.580855	0.666164	0.584536	0.584536	0.0266064	0.072142	0.0155047	0.0420401	0.0179937	0.0420377	0.0155055	0.0420424	0.0154561	0.0480619	0.0155415	0.04214	0.565341	0.566094	0.565341	0.569029	0.562659	3.46695	3.45654	3.45682	3.45627	3.46966	3.44665	0.187061	0.571418	5.53	6.01	2095	-1.06356	-0.931687	-1.0635	-0.00607737	0.108945	-0.000662101	-0.0939793
fin	6	OECD	1	1	0.862815	0.862815	0.893578	0.862813	0.862817	0.862817	0.862418	0.890421	0.863112	0.863112	0.0266064	0.072142	0.0229561	0.0622443	0.0237747	0.0622441	0.0229561	0.0622444	0.022946	0.0642369	0.0229637	0.0622648	0.256639	0.256704	0.256639	0.257491	0.256006	1.70939	1.7074	1.70742	1.70739	1.70989	1.70555	0.187061	0.257614	5.53	5.6	2040	-0.378587	-0.3534	-0.378585	-0.000975295	0.553676	-0.000539997	-0.0939793
fin	14	OECD	1	1	0.654014	0.654014	0.731584	0.653988	0.654039	0.654039	0.65219	0.72298	0.655384	0.655384	0.0266064	0.072142	0.0173965	0.0471696	0.0194615	0.0471682	0.017397	0.047171	0.0173537	0.0521599	0.0174287	0.0472571	0.457762	0.458209	0.457762	0.460363	0.455869	3.02145	3.01241	3.01258	3.01226	3.02382	3.00385	0.187061	0.461773	5.53	5.86	2080	-0.868517	-0.771698	-0.868484	-0.00401058	0.169733	-0.000680728	-0.0939793
fin	4	OECD	1	1	0.915369	0.915369	0.934348	0.915369	0.915369	0.915369	0.915315	0.932551	0.91541	0.91541	0.0266064	0.072142	0.0243547	0.0660365	0.0248597	0.0660365	0.0243547	0.0660366	0.0243533	0.0672761	0.0243558	0.0660395	0.22098	0.221009	0.22098	0.221521	0.220576	1.37921	1.37894	1.37895	1.37894	1.37928	1.37869	0.187061	0.221542	5.53	5.58	2030	-0.253559	-0.240365	-0.253559	-0.00056174	0.744094	-0.000417988	-0.0939793
fin	8	OECD	1	1	0.80825	0.80825	0.851247	0.808245	0.808256	0.808256	0.807398	0.846599	0.808887	0.808887	0.0266064	0.072142	0.0215032	0.0583048	0.0226475	0.0583045	0.0215033	0.0583051	0.0214824	0.0610762	0.0215188	0.0583471	0.29586	0.295979	0.29586	0.297046	0.294986	2.05268	2.04843	2.04847	2.0484	2.05376	2.04446	0.187061	0.297348	5.53	5.62	2050	-0.500448	-0.46043	-0.500442	-0.00148807	0.411987	-0.000613067	-0.0939793
fin	12	OECD	1	1	0.703294	0.703294	0.769819	0.703276	0.70331	0.70331	0.701717	0.762427	0.704475	0.704475	0.0266064	0.072142	0.0187085	0.0507272	0.0204794	0.0507262	0.0187088	0.0507281	0.0186712	0.0550052	0.0187366	0.0508033	0.395281	0.395584	0.395281	0.397314	0.393797	2.71223	2.70441	2.70452	2.70431	2.71427	2.69703	0.187061	0.398243	5.53	5.76	2070	-0.743795	-0.667768	-0.743773	-0.00296211	0.228107	-0.000675678	-0.0939793
fin	3	OECD	1	1	0.940126	0.940126	0.953553	0.940126	0.940126	0.940126	0.940126	0.952312	0.940126	0.940126	0.0266064	0.072142	0.0250134	0.0678226	0.0253706	0.0678226	0.0250134	0.0678226	0.0250134	0.0687017	0.0250134	0.0678226	0.206822	0.20684	0.206822	0.207205	0.206535	1.22421	1.22421	1.22421	1.22421	1.22421	1.22421	0.187061	0.207203	5.53	5.56	2025	-0.18402	-0.17564	-0.18402	-0.000381296	0.862609	-0.000328909	-0.0939793
fin	13	OECD	1	1	0.678433	0.678433	0.750531	0.678412	0.678454	0.678454	0.676725	0.742522	0.679715	0.679715	0.0266064	0.072142	0.0180466	0.0489325	0.0199659	0.0489313	0.018047	0.0489336	0.0180064	0.0535694	0.0180769	0.0490146	0.425744	0.426114	0.425744	0.428048	0.424064	2.86826	2.85979	2.85993	2.85966	2.87047	2.85178	0.187061	0.429202	5.53	5.81	2075	-0.805727	-0.719541	-0.8057	-0.0034582	0.196767	-0.000680459	-0.0939793
fin	7	OECD	1	1	0.835554	0.835554	0.87243	0.83555	0.835558	0.835558	0.834929	0.868526	0.836021	0.836021	0.0266064	0.072142	0.0222302	0.0602762	0.0232116	0.0602759	0.0222303	0.0602764	0.0222147	0.0626577	0.0222419	0.0603077	0.275816	0.275905	0.275816	0.276831	0.275065	1.8809	1.87779	1.87781	1.87776	1.8817	1.87487	0.187061	0.277034	5.53	5.6	2045	-0.439683	-0.407392	-0.439678	-0.00121807	0.477606	-0.000581757	-0.0939793
fra	2	OECD	1	1	1.00007	0.994309	1.00409	0.994309	0.996046	0.994309	1.00007	0.998963	1.00007	0.989655	0.0288043	0.130534	0.0288062	0.129791	0.0289221	0.129791	0.0286904	0.129791	0.0288062	0.130399	0.0288062	0.129184	2.07268	2.07269	2.07268	2.07456	2.07128	1.05193	1.05193	1.05193	1.05193	1.05193	1.05193	2.07418	2.07418	67.39	67.39	2020	-0.0722869	-0.0720937	-0.0724808	-0.00149936	1	-0.00149936	-0.611146
fra	14	OECD	1	1	1.00073	0.939059	1.04381	0.939054	0.957664	0.939063	1.00074	0.988841	1.00073	0.889657	0.0288043	0.130534	0.0288254	0.122576	0.0300666	0.122575	0.0275842	0.122576	0.0288255	0.129078	0.0288253	0.116117	5.83758	5.83778	5.83737	5.87133	5.81215	3.02145	3.01241	3.01258	3.01226	3.02382	3.00385	2.07418	5.86426	67.39	82.37	2080	-0.454981	-0.451585	-0.458514	-0.0266813	0.169733	-0.00452869	-0.611146
fra	16	OECD	1	1	1.00083	0.930658	1.04984	0.930652	0.951829	0.930665	1.00084	0.987304	1.00083	0.874435	0.0288043	0.130534	0.0288283	0.121478	0.0302407	0.121478	0.027416	0.121479	0.0288284	0.128877	0.0288282	0.114128	6.77644	6.77671	6.77616	6.81947	6.74395	3.32048	3.31048	3.31071	3.31025	3.32309	3.30098	2.07418	6.81043	67.39	85.16	2090	-0.499112	-0.495167	-0.503238	-0.0339917	0.126297	-0.00429306	-0.611146
fra	15	OECD	1	1	1.00078	0.934829	1.04685	0.934823	0.954726	0.934834	1.00079	0.988067	1.00078	0.881992	0.0288043	0.130534	0.0288268	0.122023	0.0301543	0.122022	0.0274995	0.122024	0.0288269	0.128977	0.0288267	0.115116	6.28702	6.28725	6.28678	6.32514	6.25827	3.17206	3.16251	3.16271	3.16232	3.17455	3.15346	2.07418	6.31714	67.39	83.77	2085	-0.476829	-0.473157	-0.480661	-0.030122	0.146413	-0.00441026	-0.611146
fra	1	OECD	1	1	1	1	1	1	1	1	1	1	1	1	0.0288043	0.130534	0.0288043	0.130534	0.0288043	0.130534	0.0288043	0.130534	0.0288043	0.130534	0.0288043	0.130534	2.11257	2.11257	2.11257	2.11257	2.11257	0.85	0.85	0.85	0.85	0.85	0.85	2.07418	2.11257	67.39	66.55	2015	0	0	0	0	1.15927	0	-0.611146
fra	10	OECD	1	1	1.00052	0.956776	1.03107	0.956774	0.969971	0.956778	1.00052	0.992086	1.00052	0.921727	0.0288043	0.130534	0.0288192	0.12489	0.0296995	0.12489	0.027939	0.12489	0.0288193	0.129501	0.0288192	0.120309	4.29285	4.29295	4.29275	4.3129	4.27779	2.38998	2.38373	2.3838	2.38367	2.39159	2.37786	2.07418	4.30872	67.39	77.11	2060	-0.368368	-0.366115	-0.370684	-0.0158719	0.306557	-0.00486565	-0.611146
fra	9	OECD	1	1	1.00046	0.961457	1.0277	0.961456	0.973223	0.961459	1.00046	0.992945	1.00046	0.93019	0.0288043	0.130534	0.0288176	0.125501	0.0296025	0.125501	0.0280327	0.125502	0.0288177	0.129613	0.0288176	0.121416	3.96513	3.96521	3.96505	3.98248	3.95211	2.22292	2.21763	2.21768	2.21758	2.22429	2.21266	2.07418	3.97888	67.39	75.97	2055	-0.345438	-0.343477	-0.347447	-0.0137445	0.355383	-0.00488458	-0.611146
fra	3	OECD	1	1	1.00013	0.989454	1.00758	0.989454	0.992673	0.989454	1.00013	0.998079	1.00013	0.980829	0.0288043	0.130534	0.0288079	0.129158	0.0290226	0.129158	0.0285932	0.129158	0.0288079	0.130284	0.0288079	0.128032	2.39284	2.39285	2.39283	2.39727	2.38952	1.22421	1.22421	1.22421	1.22421	1.22421	1.22421	2.07418	2.39637	67.39	68.2	2025	-0.147474	-0.147081	-0.147869	-0.00353403	0.862609	-0.00304848	-0.611146
fra	5	OECD	1	1	1.00023	0.980559	1.01397	0.980559	0.986493	0.980559	1.00023	0.996453	1.00023	0.964705	0.0288043	0.130534	0.028811	0.127997	0.0292068	0.127997	0.0284152	0.127997	0.028811	0.130071	0.028811	0.125927	2.83643	2.83646	2.83641	2.84477	2.83018	1.5408	1.53984	1.53984	1.53983	1.54104	1.53894	2.07418	2.84307	67.39	70.99	2035	-0.23342	-0.232574	-0.234276	-0.00663629	0.641862	-0.00425958	-0.611146
fra	13	OECD	1	1	1.00068	0.94336	1.04071	0.943356	0.960652	0.943363	1.00068	0.989628	1.00068	0.897447	0.0288043	0.130534	0.0288239	0.123137	0.0299775	0.123137	0.0276703	0.123138	0.028824	0.129181	0.0288238	0.117135	5.41611	5.41628	5.41593	5.44593	5.39366	2.86826	2.85979	2.85993	2.85966	2.87047	2.85178	2.07418	5.43968	67.39	80.96	2075	-0.433425	-0.43031	-0.436657	-0.023577	0.196767	-0.00463917	-0.611146
fra	6	OECD	1	1	1.00029	0.975837	1.01737	0.975836	0.983213	0.975837	1.00029	0.995586	1.00029	0.95617	0.0288043	0.130534	0.0288126	0.12738	0.0293046	0.12738	0.0283207	0.12738	0.0288126	0.129958	0.0288126	0.124812	3.10176	3.10179	3.10172	3.11216	3.09395	1.70939	1.7074	1.70742	1.70739	1.70989	1.70555	2.07418	3.11003	67.39	72.41	2040	-0.265951	-0.264845	-0.267075	-0.00827116	0.553676	-0.00457954	-0.611146
fra	12	OECD	1	1	1.00063	0.947739	1.03757	0.947736	0.963693	0.947742	1.00063	0.99043	1.00062	0.905375	0.0288043	0.130534	0.0288223	0.123709	0.0298868	0.123709	0.027758	0.12371	0.0288224	0.129285	0.0288223	0.118172	5.02179	5.02193	5.02164	5.04806	5.00204	2.71223	2.70441	2.70452	2.70431	2.71427	2.69703	2.07418	5.04256	67.39	79.6	2070	-0.411983	-0.409152	-0.414912	-0.0207745	0.228107	-0.00473881	-0.611146
fra	11	OECD	1	1	1.00057	0.952206	1.03435	0.952203	0.966797	0.952208	1.00058	0.991248	1.00057	0.91346	0.0288043	0.130534	0.0288208	0.124293	0.0297942	0.124293	0.0278474	0.124293	0.0288209	0.129392	0.0288207	0.119228	4.64728	4.6474	4.64716	4.6703	4.62998	2.55298	2.5459	2.54599	2.54582	2.55482	2.53923	2.07418	4.66549	67.39	78.31	2065	-0.390409	-0.387866	-0.393032	-0.0182145	0.264439	-0.00481662	-0.611146
fra	17	OECD	1	1	1.00088	0.926542	1.0528	0.926534	0.94897	0.92655	1.00089	0.986552	1.00088	0.866972	0.0288043	0.130534	0.0288297	0.120941	0.030326	0.12094	0.0273336	0.120941	0.0288298	0.128779	0.0288296	0.113153	7.30598	7.30629	7.30565	7.35453	7.26928	3.46695	3.45654	3.45682	3.45627	3.46966	3.44665	2.07418	7.34431	67.39	86.52	2095	-0.521927	-0.517715	-0.526347	-0.0383319	0.108945	-0.00417608	-0.611146
fra	18	OECD	1	1	1.00093	0.922476	1.05573	0.922467	0.946146	0.922485	1.00094	0.985809	1.00093	0.859598	0.0288043	0.130534	0.0288311	0.12041	0.0304102	0.120409	0.0272522	0.12041	0.0288312	0.128682	0.028831	0.112189	7.87045	7.8708	7.87007	7.92514	7.82906	3.6116	3.60084	3.60116	3.60052	3.61441	3.59058	2.07418	7.9136	67.39	87.83	2100	-0.545326	-0.54085	-0.550036	-0.043155	0.0939771	-0.00405558	-0.611146
fra	8	OECD	1	1	1.00041	0.966226	1.02428	0.966225	0.976536	0.966227	1.00041	0.99382	1.0004	0.938807	0.0288043	0.130534	0.028816	0.126124	0.0295037	0.126124	0.0281282	0.126124	0.028816	0.129728	0.0288159	0.122542	3.6659	3.66596	3.66584	3.68079	3.65473	2.05268	2.04843	2.04847	2.0484	2.05376	2.04446	2.07418	3.67771	67.39	74.84	2050	-0.321126	-0.319457	-0.322832	-0.0118101	0.411987	-0.0048656	-0.611146
fra	7	OECD	1	1	1.00035	0.971035	1.02082	0.971034	0.979877	0.971035	1.00035	0.994704	1.00035	0.947495	0.0288043	0.130534	0.0288143	0.126753	0.0294041	0.126753	0.0282245	0.126753	0.0288143	0.129843	0.0288143	0.123678	3.38169	3.38174	3.38164	3.39428	3.37224	1.8809	1.87779	1.87781	1.87776	1.8817	1.87487	2.07418	3.39169	67.39	73.68	2045	-0.294864	-0.293481	-0.296274	-0.0100009	0.477606	-0.00477648	-0.611146
fra	4	OECD	1	1	1.00018	0.985093	1.01071	0.985093	0.989644	0.985093	1.00018	0.997283	1.00018	0.972915	0.0288043	0.130534	0.0288094	0.128588	0.0291129	0.128588	0.028506	0.128588	0.0288094	0.13018	0.0288094	0.126999	2.59398	2.59399	2.59396	2.60035	2.58919	1.37921	1.37894	1.37895	1.37894	1.37928	1.37869	2.07418	2.59906	67.39	69.5	2030	-0.195562	-0.194956	-0.196175	-0.00508278	0.744094	-0.00378206	-0.611146
gbr	15	OECD	1	1	0.908231	0.936688	1.0803	0.936682	0.736188	0.936693	0.907753	1.1448	0.908591	0.730389	0.00639207	0.04974	0.00580519	0.0465893	0.00690561	0.0465891	0.00470489	0.0465895	0.0058025	0.0569412	0.00580721	0.0363167	6.83686	6.83708	6.8366	6.87905	6.80488	3.17206	3.16251	3.16271	3.16232	3.17455	3.15346	2.13918	6.86885	67.22	82.43	2085	-0.465638	-0.462464	-0.469419	-0.031984	0.146413	-0.00468288	-0.649489
gbr	10	OECD	1	1	0.939136	0.958009	1.05326	0.958007	0.825024	0.958011	0.938824	1.09603	0.939369	0.821169	0.00639207	0.04974	0.00600286	0.0476505	0.00673263	0.0476504	0.00527315	0.0476506	0.00600107	0.0545158	0.00600421	0.0408381	4.56918	4.56927	4.56908	4.59084	4.55286	2.38998	2.38373	2.3838	2.38367	2.39159	2.37786	2.13918	4.58586	67.22	76.82	2060	-0.363724	-0.361795	-0.365878	-0.0166799	0.306557	-0.00511333	-0.649489
gbr	18	OECD	1	1	0.890837	0.924687	1.09553	0.924679	0.686194	0.924696	0.890299	1.1722	0.891244	0.679225	0.00639207	0.04974	0.00569394	0.045992	0.00700297	0.0459917	0.00438512	0.0459923	0.00569095	0.0583037	0.00569621	0.0337689	8.58198	8.58232	8.58157	8.64273	8.53575	3.6116	3.60084	3.60116	3.60052	3.61441	3.59058	2.13918	8.62775	67.22	86.02	2100	-0.530487	-0.526597	-0.535308	-0.0457691	0.0939771	-0.00430125	-0.649489
gbr	5	OECD	1	1	0.972625	0.981114	1.02395	0.981113	0.921297	0.981114	0.972577	1.04305	0.97266	0.919362	0.00639207	0.04974	0.00621708	0.0488006	0.00654518	0.0488005	0.00588899	0.0488006	0.00621678	0.051881	0.00621731	0.0457291	2.98556	2.98558	2.98554	2.99441	2.97892	1.5408	1.53984	1.53984	1.53983	1.54104	1.53894	2.13918	2.99256	67.22	70.98	2035	-0.233905	-0.233188	-0.234657	-0.00699975	0.641862	-0.00449287	-0.649489
gbr	1	OECD	1	1	1	1	1	1	1	1	1	1	1	1	0.00639207	0.04974	0.00639207	0.04974	0.00639207	0.04974	0.00639207	0.04974	0.00639207	0.04974	0.00639207	0.04974	2.23237	2.23237	2.23237	2.23237	2.23237	0.85	0.85	0.85	0.85	0.85	0.85	2.13918	2.23237	67.22	65.12	2015	0	0	0	0	1.15927	0	-0.649489
gbr	2	OECD	1	1	0.991987	0.994471	1.00701	0.994471	0.976962	0.994471	0.991987	1.01258	0.991987	0.976364	0.00639207	0.04974	0.00634085	0.049465	0.00643689	0.049465	0.0062448	0.049465	0.00634085	0.0503656	0.00634085	0.0485643	2.13763	2.13764	2.13763	2.13957	2.13618	1.05193	1.05193	1.05193	1.05193	1.05193	1.05193	2.13918	2.13918	67.22	67.22	2020	-0.0723769	-0.0722149	-0.0725413	-0.00154827	1	-0.00154827	-0.649489
gbr	11	OECD	1	1	0.932701	0.953569	1.05889	0.953567	0.806525	0.953572	0.932347	1.10619	0.932965	0.802282	0.00639207	0.04974	0.0059617	0.0474295	0.00676865	0.0474294	0.00515481	0.0474296	0.00595967	0.0550214	0.00596322	0.0398973	4.96638	4.96649	4.96626	4.99136	4.94753	2.55298	2.5459	2.54599	2.54582	2.55482	2.53923	2.13918	4.98555	67.22	77.82	2065	-0.384409	-0.382227	-0.386877	-0.0191649	0.264439	-0.00506794	-0.649489
gbr	17	OECD	1	1	0.896563	0.928638	1.09052	0.92863	0.702651	0.928645	0.896043	1.16318	0.896956	0.696072	0.00639207	0.04974	0.00573056	0.0461886	0.00697092	0.0461883	0.00449038	0.0461889	0.00572766	0.0578553	0.00573276	0.0346078	7.94832	7.94861	7.94797	8.00211	7.90744	3.46695	3.45654	3.45682	3.45627	3.46966	3.44665	2.13918	7.98893	67.22	84.78	2095	-0.508275	-0.504621	-0.512743	-0.0406057	0.108945	-0.0044238	-0.649489
gbr	9	OECD	1	1	0.945728	0.962557	1.04749	0.962556	0.843973	0.962558	0.945463	1.0856	0.945925	0.840506	0.00639207	0.04974	0.00604503	0.0478769	0.00669573	0.0478768	0.00539438	0.0478769	0.0060435	0.0539975	0.00604618	0.0418014	4.21482	4.21489	4.21474	4.23352	4.20074	2.22292	2.21763	2.21768	2.21758	2.22429	2.21266	2.13918	4.22929	67.22	75.78	2055	-0.342117	-0.340441	-0.343964	-0.0144691	0.355383	-0.00514208	-0.649489
gbr	13	OECD	1	1	0.920244	0.944976	1.06979	0.944972	0.770718	0.944979	0.919821	1.12586	0.920562	0.765699	0.00639207	0.04974	0.00588202	0.0470018	0.00683837	0.0470016	0.00492577	0.0470019	0.00587962	0.0559992	0.00588383	0.0380751	5.86002	5.86018	5.85984	5.89283	5.83521	2.86826	2.85979	2.85993	2.85966	2.87047	2.85178	2.13918	5.88502	67.22	80.06	2075	-0.424777	-0.422094	-0.427891	-0.0249982	0.196767	-0.00491883	-0.649489
gbr	6	OECD	1	1	0.965975	0.976526	1.02977	0.976526	0.902181	0.976526	0.965877	1.05356	0.966049	0.899861	0.00639207	0.04974	0.00617456	0.0485723	0.00658239	0.0485722	0.00576674	0.0485723	0.00617395	0.0524041	0.00617501	0.0447581	3.26797	3.26801	3.26794	3.27905	3.25965	1.70939	1.7074	1.70742	1.70739	1.70989	1.70555	2.13918	3.27669	67.22	72.15	2040	-0.265852	-0.264912	-0.266851	-0.00871115	0.553676	-0.00482315	-0.649489
gbr	14	OECD	1	1	0.914188	0.940797	1.07509	0.940793	0.753309	0.940802	0.913735	1.13541	0.914528	0.7479	0.00639207	0.04974	0.00584328	0.0467938	0.00687227	0.0467936	0.00481441	0.046794	0.00584073	0.0564742	0.00584521	0.0371887	6.3364	6.33658	6.33618	6.37367	6.30818	3.02145	3.01241	3.01258	3.01226	3.02382	3.00385	2.13918	6.36472	67.22	81.26	2080	-0.445053	-0.442123	-0.448497	-0.0283264	0.169733	-0.00480792	-0.649489
gbr	3	OECD	1	1	0.98515	0.989755	1.01299	0.989755	0.957306	0.989755	0.98515	1.02331	0.98515	0.9562	0.00639207	0.04974	0.00629714	0.0492304	0.00647512	0.0492304	0.00611917	0.0492304	0.00629714	0.0508994	0.00629714	0.0475614	2.51521	2.51522	2.51521	2.51987	2.51172	1.22421	1.22421	1.22421	1.22421	1.22421	1.22421	2.13918	2.51894	67.22	68.5	2025	-0.147739	-0.147409	-0.148078	-0.00372145	0.862609	-0.00321016	-0.649489
gbr	4	OECD	1	1	0.97901	0.985519	1.01837	0.985518	0.939653	0.985519	0.978996	1.03297	0.97902	0.938119	0.00639207	0.04974	0.0062579	0.0490197	0.00650947	0.0490197	0.00600633	0.0490197	0.00625781	0.0513799	0.00625796	0.046662	2.73627	2.73629	2.73626	2.74303	2.7312	1.37921	1.37894	1.37895	1.37894	1.37928	1.37869	2.13918	2.74165	67.22	69.78	2030	-0.196132	-0.195619	-0.196664	-0.00537724	0.744094	-0.00400118	-0.649489
gbr	16	OECD	1	1	0.902359	0.932637	1.08544	0.93263	0.719311	0.932643	0.901859	1.15405	0.902736	0.713121	0.00639207	0.04974	0.00576763	0.0463876	0.00693848	0.0463874	0.00459694	0.0463879	0.00576483	0.0574013	0.00576975	0.0354568	7.36983	7.37008	7.36952	7.41748	7.33367	3.32048	3.31048	3.31071	3.31025	3.32309	3.30098	2.13918	7.40587	67.22	83.58	2090	-0.486679	-0.483264	-0.490801	-0.0360428	0.126297	-0.00455212	-0.649489
gbr	8	OECD	1	1	0.952442	0.967189	1.04161	0.967188	0.863275	0.96719	0.95223	1.07498	0.9526	0.860193	0.00639207	0.04974	0.00608799	0.0481075	0.00665814	0.0481074	0.00551786	0.0481075	0.00608674	0.0534693	0.00608891	0.0427822	3.8928	3.89285	3.89274	3.90882	3.88074	2.05268	2.04843	2.04847	2.0484	2.05376	2.04446	2.13918	3.90526	67.22	74.63	2050	-0.319033	-0.317609	-0.320583	-0.0124591	0.411987	-0.00513297	-0.649489
gbr	12	OECD	1	1	0.92641	0.94923	1.06439	0.949227	0.788442	0.949232	0.926019	1.11613	0.926703	0.783812	0.00639207	0.04974	0.00592146	0.0472135	0.00680386	0.0472134	0.00503914	0.0472136	0.00591924	0.0555153	0.00592314	0.0389773	5.40313	5.40326	5.40298	5.43185	5.38144	2.71223	2.70441	2.70452	2.70431	2.71427	2.69703	2.13918	5.42508	67.22	78.89	2070	-0.404641	-0.402208	-0.407429	-0.0219521	0.228107	-0.00500743	-0.649489
gbr	7	OECD	1	1	0.959214	0.971861	1.03569	0.971861	0.882743	0.971862	0.959059	1.06426	0.95933	0.880043	0.00639207	0.04974	0.00613131	0.0483401	0.00662023	0.04834	0.0056424	0.0483401	0.00613038	0.0529363	0.006132	0.043771	3.57807	3.57811	3.57802	3.59156	3.56793	1.8809	1.87779	1.87781	1.87776	1.8817	1.87487	2.13918	3.58862	67.22	73.39	2045	-0.293863	-0.292686	-0.29513	-0.0105456	0.477606	-0.00503665	-0.649489
golf57	10	MAF	1	1	0.754602	0.754602	1.37832	0.754591	0.754613	0.754613	0.753345	1.45312	0.755542	0.755542	0.0091346	0.0825928	0.0068922	0.0623176	0.0125916	0.0623168	0.00689228	0.0623183	0.00688171	0.120014	0.00690005	0.0623886	10.2598	10.2619	10.2598	10.3833	10.1863	2.38998	2.38373	2.3838	2.38367	2.39159	2.37786	4.9476	10.3469	212.7	315.97	2060	-0.841973	-0.821169	-0.841961	-0.087118	0.306557	-0.0267066	-3.15747
golf57	15	MAF	1	1	0.629998	0.629998	1.57044	0.629966	0.630028	0.630028	0.628071	1.68326	0.631447	0.631447	0.0091346	0.0825928	0.00575345	0.0520213	0.0143473	0.0520192	0.00575365	0.0520231	0.00573749	0.13902	0.00576541	0.0521294	13.8592	13.864	13.8592	14.0926	13.733	3.17206	3.16251	3.16271	3.16232	3.17455	3.15346	4.9476	14.016	212.7	330.57	2085	-1.11849	-1.08459	-1.11846	-0.156767	0.146413	-0.0229528	-3.15747
golf57	11	MAF	1	1	0.728656	0.728656	1.41832	0.728642	0.728669	0.728669	0.727229	1.5011	0.729724	0.729724	0.0091346	0.0825928	0.00665506	0.0601734	0.0129572	0.0601724	0.00665515	0.0601742	0.00664317	0.123976	0.00666395	0.0602537	10.9152	10.9178	10.9152	11.0572	10.8328	2.55298	2.5459	2.54599	2.54582	2.55482	2.53923	4.9476	11.014	212.7	321.48	2065	-0.89714	-0.873711	-0.897126	-0.0988113	0.264439	-0.0261295	-3.15747
golf57	16	MAF	1	1	0.606323	0.606323	1.60695	0.606286	0.606359	0.606359	0.604306	1.72692	0.607843	0.607843	0.0091346	0.0825928	0.00553711	0.0500652	0.0146809	0.0500628	0.00553736	0.0500674	0.00552042	0.142626	0.00554964	0.0501784	14.7479	14.7534	14.7479	15.0107	14.6075	3.32048	3.31048	3.31071	3.31025	3.32309	3.30098	4.9476	14.9234	212.7	330.92	2090	-1.17573	-1.13921	-1.17569	-0.175459	0.126297	-0.0221599	-3.15747
golf57	6	MAF	1	1	0.862815	0.862815	1.21149	0.862813	0.862817	0.862817	0.862418	1.25275	0.863112	0.863112	0.0091346	0.0825928	0.00788136	0.0712613	0.0110666	0.0712611	0.00788138	0.0712615	0.00787788	0.103467	0.00788397	0.0712849	7.80084	7.80167	7.80084	7.86315	7.75876	1.70939	1.7074	1.70742	1.70739	1.70989	1.70555	4.9476	7.84793	212.7	274.54	2040	-0.600016	-0.589483	-0.600014	-0.0470889	0.553676	-0.026072	-3.15747
golf57	18	MAF	1	1	0.559866	0.559866	1.67859	0.559815	0.559917	0.559917	0.557695	1.81255	0.561507	0.561507	0.0091346	0.0825928	0.00511261	0.046227	0.0153354	0.0462237	0.00511295	0.04623	0.00509467	0.149697	0.00512609	0.0463489	16.6911	16.6982	16.6911	17.0218	16.5173	3.6116	3.60084	3.60116	3.60052	3.61441	3.59058	4.9476	16.9099	212.7	329.96	2100	-1.29371	-1.25194	-1.29366	-0.218764	0.0939771	-0.0205588	-3.15747
golf57	5	MAF	1	1	0.889626	0.889626	1.17015	0.889625	0.889627	0.889627	0.889433	1.20312	0.88977	0.88977	0.0091346	0.0825928	0.00812638	0.0734767	0.0106889	0.0734766	0.00812639	0.0734768	0.00812462	0.099369	0.00812769	0.0734886	7.11234	7.11293	7.11234	7.16108	7.07819	1.5408	1.53984	1.53984	1.53983	1.54104	1.53894	4.9476	7.14996	212.7	260.43	2035	-0.526144	-0.517993	-0.526142	-0.0376191	0.641862	-0.0241463	-3.15747
golf57	1	MAF	1	1	1	1	1	1	1	1	1	1	1	1	0.0091346	0.0825928	0.0091346	0.0825928	0.0091346	0.0825928	0.0091346	0.0825928	0.0091346	0.0825928	0.0091346	0.0825928	4.82762	4.82762	4.82762	4.82762	4.82762	0.85	0.85	0.85	0.85	0.85	0.85	4.9476	4.82762	212.7	193.59	2015	0	0	0	0	1.15927	0	-3.15747
golf57	17	MAF	1	1	0.582953	0.582953	1.64298	0.582909	0.582996	0.582996	0.580855	1.77	0.584536	0.584536	0.0091346	0.0825928	0.00532357	0.0481344	0.0150101	0.0481315	0.00532385	0.048137	0.00530622	0.146184	0.00533659	0.0482521	15.7005	15.7068	15.7005	15.9958	15.5442	3.46695	3.45654	3.45682	3.45627	3.46966	3.44665	4.9476	15.8967	212.7	330.76	2095	-1.23412	-1.19498	-1.23408	-0.196184	0.108945	-0.0213734	-3.15747
golf57	2	MAF	1	1	0.967691	0.967691	1.04981	0.967691	0.967691	0.967691	0.967691	1.05935	0.967691	0.967691	0.0091346	0.0825928	0.00883947	0.0799243	0.00958958	0.0799243	0.00883947	0.0799243	0.00883947	0.0874951	0.00883947	0.0799243	4.94006	4.94015	4.94006	4.94947	4.93304	1.05193	1.05193	1.05193	1.05193	1.05193	1.05193	4.9476	4.9476	212.7	212.7	2020	-0.152378	-0.150564	-0.152378	-0.00753906	1	-0.00753906	-3.15747
golf57	13	MAF	1	1	0.678433	0.678433	1.49576	0.678412	0.678454	0.678454	0.676725	1.59388	0.679715	0.679715	0.0091346	0.0825928	0.00619607	0.0560233	0.0136649	0.0560219	0.00619621	0.0560246	0.00618189	0.131638	0.00620668	0.0561193	12.2964	12.3	12.2964	12.4798	12.1942	2.86826	2.85979	2.85993	2.85966	2.87047	2.85178	4.9476	12.4215	212.7	328.05	2075	-1.00683	-0.978156	-1.00681	-0.125063	0.196767	-0.0246083	-3.15747
golf57	9	MAF	1	1	0.78118	0.78118	1.33734	0.781171	0.781187	0.781187	0.780114	1.40395	0.781975	0.781975	0.0091346	0.0825928	0.00713513	0.0645141	0.0122171	0.0645135	0.00713519	0.0645146	0.00712619	0.115953	0.00714181	0.0645745	9.64283	9.6446	9.64283	9.74955	9.57756	2.22292	2.21763	2.21768	2.21758	2.22429	2.21266	4.9476	9.71919	212.7	308.62	2055	-0.785688	-0.767505	-0.78568	-0.0763626	0.355383	-0.027138	-3.15747
golf57	12	MAF	1	1	0.703294	0.703294	1.45743	0.703276	0.70331	0.70331	0.701717	1.54797	0.704475	0.704475	0.0091346	0.0825928	0.00642326	0.0580775	0.0133146	0.0580764	0.00642338	0.0580786	0.00641016	0.127847	0.00643307	0.0581662	11.594	11.597	11.594	11.7558	11.5021	2.71223	2.70441	2.70452	2.70431	2.71427	2.69703	4.9476	11.7054	212.7	325.4	2070	-0.951912	-0.925858	-0.951894	-0.111425	0.228107	-0.0254169	-3.15747
golf57	7	MAF	1	1	0.835554	0.835554	1.25351	0.83555	0.835558	0.835558	0.834929	1.30325	0.836021	0.836021	0.0091346	0.0825928	0.00763218	0.0690082	0.0114508	0.069008	0.00763221	0.0690085	0.00762681	0.107638	0.00763618	0.0690445	8.45187	8.45298	8.45187	8.52838	8.402	1.8809	1.87779	1.87781	1.87776	1.8817	1.87487	4.9476	8.50855	212.7	287.67	2045	-0.66613	-0.653108	-0.666125	-0.056678	0.477606	-0.0270697	-3.15747
golf57	14	MAF	1	1	0.654014	0.654014	1.53341	0.653988	0.654039	0.654039	0.65219	1.63895	0.655384	0.655384	0.0091346	0.0825928	0.00597291	0.0540056	0.0140089	0.0540038	0.00597308	0.0540071	0.00595779	0.135361	0.00598424	0.054108	13.0484	13.0525	13.0484	13.2555	12.9348	3.02145	3.01241	3.01258	3.01226	3.02382	3.00385	4.9476	13.1885	212.7	329.72	2080	-1.06227	-1.03098	-1.06224	-0.140097	0.169733	-0.0237791	-3.15747
golf57	3	MAF	1	1	0.940126	0.940126	1.0923	0.940126	0.940126	0.940126	0.940126	1.10999	0.940126	0.940126	0.0091346	0.0825928	0.00858768	0.0776476	0.00997774	0.0776476	0.00858768	0.0776476	0.00858768	0.0916774	0.00858768	0.0776476	5.61838	5.6186	5.61838	5.64125	5.60126	1.22421	1.22421	1.22421	1.22421	1.22421	1.22421	4.9476	5.63672	212.7	229.74	2025	-0.32538	-0.321538	-0.32538	-0.0183407	0.862609	-0.0158209	-3.15747
golf57	4	MAF	1	1	0.915369	0.915369	1.13047	0.915369	0.915369	0.915369	0.915315	1.15557	0.91541	0.91541	0.0091346	0.0825928	0.00836153	0.0756029	0.0103264	0.0756029	0.00836154	0.0756029	0.00836104	0.095442	0.0083619	0.0756062	6.4027	6.40308	6.4027	6.43851	6.3767	1.37921	1.37894	1.37895	1.37894	1.37928	1.37869	4.9476	6.43092	212.7	245.58	2030	-0.438729	-0.432814	-0.438728	-0.0282143	0.744094	-0.0209941	-3.15747
golf57	8	MAF	1	1	0.80825	0.80825	1.29561	0.808245	0.808256	0.808256	0.807398	1.35382	0.808887	0.808887	0.0091346	0.0825928	0.00738259	0.0667515	0.0118356	0.0667511	0.00738263	0.0667519	0.00737538	0.111814	0.00738797	0.0668002	9.051	9.05242	9.051	9.14218	8.99351	2.05268	2.04843	2.04847	2.0484	2.05376	2.04446	4.9476	9.11733	212.7	299.16	2050	-0.727447	-0.711865	-0.72744	-0.0663237	0.411987	-0.0273245	-3.15747
grc	1	OECD	1	1	1	1	1	1	1	1	1	1	1	1	0.00208483	0.0291561	0.00208483	0.0291561	0.00208483	0.0291561	0.00208483	0.0291561	0.00208483	0.0291561	0.00208483	0.0291561	0.225099	0.225099	0.225099	0.225099	0.225099	0.85	0.85	0.85	0.85	0.85	0.85	0.215324	0.225099	10.72	10.82	2015	0	0	0	0	1.15927	0	-0.0714497
grc	15	OECD	1	1	0.995804	1.0085	1.04688	1.0085	0.944738	1.0085	0.995782	1.10376	0.99582	0.914109	0.00208483	0.0291561	0.00207608	0.0294041	0.00218261	0.0294041	0.00196956	0.029404	0.00207604	0.0321811	0.00207611	0.0266495	0.78298	0.783007	0.782952	0.787645	0.779485	3.17206	3.16251	3.16271	3.16232	3.17455	3.15346	0.215324	0.786554	10.72	9.91	2085	-0.454282	-0.45083	-0.457901	-0.00357317	0.146413	-0.000523159	-0.0714497
grc	16	OECD	1	1	0.995535	1.00904	1.04988	1.00904	0.941202	1.00904	0.995512	1.11039	0.995552	0.908608	0.00208483	0.0291561	0.00207552	0.0294199	0.00218887	0.0294199	0.00196218	0.0294199	0.00207547	0.0323743	0.00207555	0.0264889	0.84871	0.848742	0.848677	0.854003	0.844742	3.32048	3.31048	3.31071	3.31025	3.32309	3.30098	0.215324	0.852757	10.72	9.95	2090	-0.47457	-0.470862	-0.47847	-0.00404693	0.126297	-0.000511117	-0.0714497
grc	5	OECD	1	1	0.998748	1.00254	1.01398	1.00254	0.983514	1.00254	0.998746	1.03085	0.99875	0.974311	0.00208483	0.0291561	0.00208222	0.0292301	0.00211398	0.0292301	0.00205046	0.0292301	0.00208221	0.0300555	0.00208222	0.0284071	0.313099	0.313102	0.313097	0.313971	0.312446	1.5408	1.53984	1.53984	1.53983	1.54104	1.53894	0.215324	0.313789	10.72	10.35	2035	-0.2199	-0.219141	-0.220669	-0.000690022	0.641862	-0.000442899	-0.0714497
grc	18	OECD	1	1	0.995008	1.01011	1.05577	1.01011	0.934265	1.01011	0.994984	1.1234	0.995027	0.89781	0.00208483	0.0291561	0.00207442	0.029451	0.00220115	0.0294511	0.00194771	0.029451	0.00207437	0.0327534	0.00207445	0.0261737	0.994539	0.994581	0.994495	1.00132	0.989446	3.6116	3.60084	3.60116	3.60052	3.61441	3.59058	0.215324	0.999706	10.72	10.08	2100	-0.516786	-0.512578	-0.521239	-0.00516633	0.0939771	-0.000485517	-0.0714497
grc	17	OECD	1	1	0.99527	1.00958	1.05284	1.00958	0.937712	1.00958	0.995246	1.11694	0.995288	0.903177	0.00208483	0.0291561	0.00207496	0.0294356	0.00219504	0.0294356	0.0019549	0.0294356	0.00207492	0.0325651	0.002075	0.0263304	0.919321	0.919358	0.919282	0.925317	0.914821	3.46695	3.45654	3.45682	3.45627	3.46966	3.44665	0.215324	0.923898	10.72	10.01	2095	-0.495383	-0.491423	-0.499561	-0.00457683	0.108945	-0.000498624	-0.0714497
grc	2	OECD	1	1	0.999634	1.00074	1.00409	1.00074	0.995174	1.00074	0.999634	1.00901	0.999634	0.99247	0.00208483	0.0291561	0.00208406	0.0291778	0.00209336	0.0291778	0.00207477	0.0291778	0.00208406	0.0294189	0.00208406	0.0289366	0.215168	0.215169	0.215168	0.215363	0.215022	1.05193	1.05193	1.05193	1.05193	1.05193	1.05193	0.215324	0.215324	10.72	10.72	2020	-0.072305	-0.0721247	-0.0724861	-0.00015569	1	-0.00015569	-0.0714497
grc	6	OECD	1	1	0.998444	1.00315	1.01738	1.00315	0.979509	1.00315	0.99844	1.03838	0.998447	0.968098	0.00208483	0.0291561	0.00208158	0.029248	0.00212107	0.029248	0.0020421	0.029248	0.00208158	0.0302752	0.00208159	0.0282258	0.348945	0.348948	0.348941	0.350065	0.348106	1.70939	1.7074	1.70742	1.70739	1.70989	1.70555	0.215324	0.349828	10.72	10.34	2040	-0.252411	-0.251405	-0.253435	-0.000883003	0.553676	-0.000488897	-0.0714497
grc	9	OECD	1	1	0.997518	1.00503	1.02772	1.00503	0.967316	1.00503	0.997506	1.06135	0.997527	0.94919	0.00208483	0.0291561	0.00207965	0.0293027	0.00214265	0.0293027	0.00201666	0.0293027	0.00207963	0.0309446	0.00207967	0.0276737	0.466501	0.46651	0.466492	0.468499	0.465007	2.22292	2.21763	2.21768	2.21758	2.22429	2.21266	0.215324	0.468056	10.72	10.2	2055	-0.332164	-0.330337	-0.334042	-0.00155471	0.355383	-0.000552519	-0.0714497
grc	14	OECD	1	1	0.996076	1.00795	1.04383	1.00795	0.948324	1.00795	0.996055	1.09704	0.996092	0.919688	0.00208483	0.0291561	0.00207664	0.029388	0.00217626	0.029388	0.00197704	0.0293879	0.00207661	0.0319849	0.00207667	0.0268123	0.722296	0.722319	0.722272	0.726402	0.719222	3.02145	3.01241	3.01258	3.01226	3.02382	3.00385	0.215324	0.725447	10.72	9.89	2080	-0.434399	-0.431207	-0.437735	-0.00315134	0.169733	-0.000534886	-0.0714497
grc	10	OECD	1	1	0.997217	1.00564	1.03109	1.00564	0.963347	1.00564	0.997203	1.06881	0.997227	0.943029	0.00208483	0.0291561	0.00207902	0.0293205	0.00214967	0.0293206	0.00200838	0.0293205	0.002079	0.0311623	0.00207904	0.0274938	0.512467	0.512478	0.512456	0.514816	0.51071	2.38998	2.38373	2.3838	2.38367	2.39159	2.37786	0.215324	0.514289	10.72	10.11	2060	-0.354232	-0.352125	-0.356406	-0.00182178	0.306557	-0.000558478	-0.0714497
grc	12	OECD	1	1	0.996635	1.00682	1.03759	1.00682	0.955684	1.00681	0.996617	1.08322	0.996648	0.931128	0.00208483	0.0291561	0.00207781	0.0293549	0.00216323	0.0293549	0.00199239	0.0293549	0.00207778	0.0315821	0.00207783	0.0271463	0.613247	0.613263	0.61323	0.616402	0.610886	2.71223	2.70441	2.70452	2.70431	2.71427	2.69703	0.215324	0.615679	10.72	9.95	2070	-0.395045	-0.392386	-0.397805	-0.00243221	0.228107	-0.000554804	-0.0714497
grc	7	OECD	1	1	0.998135	1.00378	1.02083	1.00378	0.975437	1.00378	0.998128	1.04605	0.99814	0.961785	0.00208483	0.0291561	0.00208094	0.0292663	0.00212827	0.0292663	0.00203361	0.0292663	0.00208093	0.0304988	0.00208095	0.0280415	0.385581	0.385586	0.385576	0.38697	0.384541	1.8809	1.87779	1.87781	1.87776	1.8817	1.87487	0.215324	0.386671	10.72	10.32	2045	-0.281827	-0.280555	-0.283125	-0.00108974	0.477606	-0.000520466	-0.0714497
grc	8	OECD	1	1	0.997825	1.0044	1.02429	1.0044	0.971359	1.0044	0.997816	1.05373	0.997832	0.955461	0.00208483	0.0291561	0.00208029	0.0292846	0.00213549	0.0292846	0.0020251	0.0292846	0.00208027	0.0307227	0.00208031	0.0278568	0.424296	0.424303	0.424289	0.425976	0.42304	2.05268	2.04843	2.04847	2.0484	2.05376	2.04446	0.215324	0.425608	10.72	10.27	2050	-0.308234	-0.306686	-0.309819	-0.00131187	0.411987	-0.000540472	-0.0714497
grc	13	OECD	1	1	0.996353	1.00739	1.04074	1.00739	0.951971	1.00739	0.996334	1.09019	0.996367	0.925358	0.00208483	0.0291561	0.00207722	0.0293716	0.00216981	0.0293716	0.00198465	0.0293716	0.00207719	0.0317854	0.00207725	0.0269779	0.666091	0.66611	0.66607	0.669698	0.663391	2.86826	2.85979	2.85993	2.85966	2.87047	2.85178	0.215324	0.668865	10.72	9.9	2075	-0.414734	-0.411806	-0.417784	-0.00277401	0.196767	-0.000545834	-0.0714497
grc	3	OECD	1	1	0.999321	1.00138	1.00759	1.00138	0.991057	1.00138	0.999321	1.0167	0.999321	0.986046	0.00208483	0.0291561	0.00208341	0.0291962	0.00210064	0.0291962	0.00206618	0.0291962	0.00208341	0.0296432	0.00208341	0.0287493	0.252626	0.252627	0.252625	0.253077	0.252287	1.22421	1.22421	1.22421	1.22421	1.22421	1.22421	0.215324	0.252986	10.72	10.44	2025	-0.142356	-0.142003	-0.142713	-0.000360141	0.862609	-0.000310661	-0.0714497
grc	4	OECD	1	1	0.99904	1.00194	1.01072	1.00194	0.987359	1.00194	0.99904	1.02363	0.999041	0.980286	0.00208483	0.0291561	0.00208283	0.0292128	0.00210718	0.0292128	0.00205847	0.0292128	0.00208283	0.029845	0.00208283	0.0285814	0.279374	0.279375	0.279372	0.280022	0.278887	1.37921	1.37894	1.37895	1.37894	1.37928	1.37869	0.215324	0.27989	10.72	10.36	2030	-0.184389	-0.183849	-0.184936	-0.000516087	0.744094	-0.000384017	-0.0714497
grc	11	OECD	1	1	0.996923	1.00623	1.03438	1.00623	0.959471	1.00623	0.996906	1.0761	0.996935	0.937012	0.00208483	0.0291561	0.00207841	0.0293379	0.00215653	0.0293379	0.0020003	0.0293379	0.00207838	0.0313747	0.00207843	0.0273181	0.561738	0.561751	0.561724	0.564474	0.559692	2.55298	2.5459	2.54599	2.54582	2.55482	2.53923	0.215324	0.563853	10.72	10.02	2065	-0.375019	-0.372634	-0.377487	-0.00211456	0.264439	-0.00055917	-0.0714497
hun	15	REF	1	1	1.02247	1.01242	1.05852	1.01242	0.986437	1.01242	1.02259	1.0582	1.02239	0.967071	0.00394895	0.0147976	0.00403775	0.0149815	0.00418014	0.0149815	0.00389536	0.0149815	0.00403815	0.0156587	0.00403744	0.0143098	0.543449	0.543488	0.543409	0.556274	0.534021	3.17206	3.16251	3.16271	3.16232	3.17455	3.15346	0.211927	0.553321	9.75	7.41	2085	-1.78405	-1.777	-1.79133	-0.0098715	0.146413	-0.00144532	-0.204002
hun	1	REF	1	1	1	1	1	1	1	1	1	1	1	1	0.00394895	0.0147976	0.00394895	0.0147976	0.00394895	0.0147976	0.00394895	0.0147976	0.00394895	0.0147976	0.00394895	0.0147976	0.189746	0.189746	0.189746	0.189746	0.189746	0.85	0.85	0.85	0.85	0.85	0.85	0.211927	0.189746	9.75	9.84	2015	0	0	0	0	1.15927	0	-0.204002
hun	9	REF	1	1	1.01329	1.00735	1.03461	1.00735	0.991978	1.00735	1.01336	1.03441	1.01324	0.98052	0.00394895	0.0147976	0.00400146	0.0149063	0.00408566	0.0149063	0.00391726	0.0149063	0.00400169	0.0153067	0.00400128	0.0145091	0.377413	0.377428	0.377399	0.383942	0.372596	2.22292	2.21763	2.21768	2.21758	2.22429	2.21266	0.211927	0.382506	9.75	8.37	2055	-1.33139	-1.32758	-1.33528	-0.00509265	0.355383	-0.00180984	-0.204002
hun	18	REF	1	1	1.02673	1.01478	1.06961	1.01478	0.983867	1.01477	1.02687	1.06922	1.02663	0.960822	0.00394895	0.0147976	0.00405458	0.0150163	0.00422398	0.0150163	0.00388521	0.0150163	0.00405503	0.0158216	0.00405423	0.0142173	0.653124	0.653181	0.653065	0.67075	0.640162	3.6116	3.60084	3.60116	3.60052	3.61441	3.59058	0.211927	0.666629	9.75	7.19	2100	-2.02594	-2.01739	-2.03483	-0.0135055	0.0939771	-0.00126921	-0.204002
hun	16	REF	1	1	1.02391	1.01322	1.06226	1.01322	0.985569	1.01321	1.02403	1.06192	1.02382	0.964962	0.00394895	0.0147976	0.00404343	0.0149932	0.00419494	0.0149932	0.00389194	0.0149932	0.00404385	0.0157137	0.00404311	0.0142786	0.577866	0.577911	0.57782	0.592135	0.567376	3.32048	3.31048	3.31071	3.31025	3.32309	3.30098	0.211927	0.588832	9.75	7.32	2090	-1.86235	-1.8548	-1.87018	-0.0109661	0.126297	-0.00138499	-0.204002
hun	17	REF	1	1	1.02533	1.014	1.06596	1.014	0.984713	1.014	1.02546	1.06559	1.02524	0.96288	0.00394895	0.0147976	0.00404904	0.0150048	0.00420955	0.0150049	0.00388855	0.0150048	0.00404947	0.015768	0.0040487	0.0142477	0.614264	0.614314	0.614211	0.630124	0.602602	3.46695	3.45654	3.45682	3.45627	3.46966	3.44665	0.211927	0.626435	9.75	7.25	2095	-1.94293	-1.93487	-1.95129	-0.0121712	0.108945	-0.00132599	-0.204002
hun	12	REF	1	1	1.01802	1.00996	1.04692	1.00996	0.989123	1.00996	1.01812	1.04668	1.01795	0.973596	0.00394895	0.0147976	0.00402015	0.014945	0.00413434	0.014945	0.00390598	0.014945	0.00402049	0.0154882	0.0040199	0.0144065	0.452535	0.45256	0.452509	0.461795	0.44572	2.71223	2.70441	2.70452	2.70431	2.71427	2.69703	0.211927	0.459701	9.75	7.82	2070	-1.55897	-1.55351	-1.56458	-0.00716661	0.228107	-0.00163475	-0.204002
hun	14	REF	1	1	1.02102	1.01161	1.05472	1.01162	0.987317	1.01161	1.02113	1.05443	1.02093	0.96921	0.00394895	0.0147976	0.00403198	0.0149695	0.00416514	0.0149695	0.00389884	0.0149695	0.00403237	0.0156029	0.00403169	0.0143415	0.51067	0.510704	0.510635	0.522178	0.502208	3.02145	3.01241	3.01258	3.01226	3.02382	3.00385	0.211927	0.519543	9.75	7.52	2080	-1.70774	-1.70121	-1.71447	-0.00887243	0.169733	-0.00150594	-0.204002
hun	10	REF	1	1	1.01491	1.00824	1.03881	1.00824	0.991004	1.00824	1.01498	1.0386	1.01485	0.978159	0.00394895	0.0147976	0.00400784	0.0149195	0.00410227	0.0149195	0.00391341	0.0149195	0.00400811	0.0153687	0.00400763	0.0144741	0.400627	0.400645	0.400609	0.407992	0.395198	2.38998	2.38373	2.3838	2.38367	2.39159	2.37786	0.211927	0.406355	9.75	8.18	2060	-1.40959	-1.40523	-1.41406	-0.00572796	0.306557	-0.00175595	-0.204002
hun	13	REF	1	1	1.01953	1.0108	1.05086	1.0108	0.988212	1.01079	1.01964	1.05059	1.01945	0.971384	0.00394895	0.0147976	0.00402612	0.0149574	0.00414987	0.0149574	0.00390238	0.0149574	0.00402648	0.0155461	0.00402585	0.0143737	0.480176	0.480205	0.480145	0.490496	0.472584	2.86826	2.85979	2.85993	2.85966	2.87047	2.85178	0.211927	0.488147	9.75	7.65	2075	-1.63294	-1.62694	-1.63911	-0.00797114	0.196767	-0.00156846	-0.204002
hun	5	REF	1	1	1.0067	1.00371	1.01745	1.00371	0.995954	1.00371	1.00672	1.0173	1.0067	0.990151	0.00394895	0.0147976	0.00397543	0.0148524	0.00401788	0.0148524	0.00393297	0.0148524	0.00397547	0.0150536	0.00397539	0.0146518	0.29929	0.299295	0.299285	0.302875	0.296628	1.5408	1.53984	1.53984	1.53983	1.54104	1.53894	0.211927	0.302128	9.75	9.19	2035	-0.939303	-0.937612	-0.94101	-0.0028379	0.641862	-0.00182154	-0.204002
hun	2	REF	1	1	1.00196	1.00108	1.00511	1.00108	0.998816	1.00108	1.00196	1.00506	1.00196	0.997113	0.00394895	0.0147976	0.0039567	0.0148136	0.00396913	0.0148136	0.00394428	0.0148136	0.0039567	0.0148724	0.0039567	0.0147549	0.211318	0.211319	0.211318	0.212082	0.210749	1.05193	1.05193	1.05193	1.05193	1.05193	1.05193	0.211927	0.211927	9.75	9.75	2020	-0.287199	-0.286816	-0.287582	-0.000608651	1	-0.000608651	-0.204002
hun	6	REF	1	1	1.00833	1.00461	1.02169	1.00461	0.994971	1.00461	1.00836	1.02153	1.00831	0.98777	0.00394895	0.0147976	0.00398186	0.0148657	0.00403463	0.0148657	0.00392909	0.0148657	0.00398195	0.0151161	0.00398179	0.0146166	0.317321	0.317328	0.317314	0.321622	0.314134	1.70939	1.7074	1.70742	1.70739	1.70989	1.70555	0.211927	0.320712	9.75	8.97	2040	-1.05736	-1.05516	-1.05958	-0.00339108	0.553676	-0.00187756	-0.204002
hun	11	REF	1	1	1.01648	1.00911	1.04291	1.00911	0.990053	1.00911	1.01657	1.04269	1.01642	0.975852	0.00394895	0.0147976	0.00401407	0.0149324	0.00411848	0.0149324	0.00390966	0.0149324	0.00401437	0.0154291	0.00401384	0.0144399	0.426239	0.42626	0.426217	0.434521	0.420139	2.55298	2.5459	2.54599	2.54582	2.55482	2.53923	0.211927	0.432664	9.75	8	2065	-1.48492	-1.48	-1.48995	-0.0064247	0.264439	-0.00169894	-0.204002
hun	3	REF	1	1	1.00364	1.00201	1.00947	1.00201	0.997805	1.00201	1.00364	1.00937	1.00364	0.99465	0.00394895	0.0147976	0.00396331	0.0148273	0.00398634	0.0148273	0.00394028	0.0148273	0.00396331	0.0149362	0.00396331	0.0147184	0.257986	0.257988	0.257984	0.259925	0.25654	1.22421	1.22421	1.22421	1.22421	1.22421	1.22421	0.211927	0.259532	9.75	9.59	2025	-0.595438	-0.59465	-0.596229	-0.00154535	0.862609	-0.00133303	-0.204002
hun	7	REF	1	1	1.00999	1.00552	1.02601	1.00552	0.993972	1.00552	1.01003	1.02583	1.00996	0.985349	0.00394895	0.0147976	0.0039884	0.0148793	0.00405167	0.0148793	0.00392514	0.0148793	0.00398854	0.0151798	0.0039883	0.0145807	0.335873	0.335882	0.335864	0.340884	0.332165	1.8809	1.87779	1.87781	1.87776	1.8817	1.87487	0.211927	0.339809	9.75	8.75	2045	-1.15835	-1.15563	-1.16111	-0.00393618	0.477606	-0.00187994	-0.204002
hun	8	REF	1	1	1.01165	1.00644	1.03032	1.00644	0.992971	1.00644	1.0117	1.03014	1.01161	0.982925	0.00394895	0.0147976	0.00399496	0.0148928	0.00406874	0.0148929	0.00392119	0.0148928	0.00399515	0.0152435	0.00399482	0.0145448	0.356131	0.356143	0.356119	0.361884	0.351881	2.05268	2.04843	2.04847	2.0484	2.05376	2.04446	0.211927	0.360633	9.75	8.55	2050	-1.24842	-1.24516	-1.25174	-0.00450223	0.411987	-0.00185486	-0.204002
hun	4	REF	1	1	1.00514	1.00284	1.01338	1.00284	0.996897	1.00284	1.00514	1.01325	1.00514	0.992442	0.00394895	0.0147976	0.00396925	0.0148396	0.0040018	0.0148396	0.0039367	0.0148396	0.00396927	0.0149937	0.00396924	0.0146857	0.279954	0.279958	0.279951	0.282771	0.277857	1.37921	1.37894	1.37895	1.37894	1.37928	1.37869	0.211927	0.282193	9.75	9.4	2030	-0.793268	-0.792048	-0.794498	-0.00223855	0.744094	-0.00166569	-0.204002
idn	16	ASIA	1	1	1.10159	1.02875	1.23704	1.02875	0.966164	1.02875	1.10211	1.14939	1.1012	0.909228	0.102165	0.0486179	0.112548	0.0500163	0.126391	0.0500164	0.0987069	0.0500162	0.112596	0.0558801	0.112512	0.0442015	15.2918	15.3089	15.2727	15.6426	15.0316	3.32048	3.31048	3.31071	3.31025	3.32309	3.30098	2.92269	15.5401	273.52	278.91	2090	-1.59769	-1.48776	-1.7207	-0.248283	0.126297	-0.0313575	-4.11569
idn	18	ASIA	1	1	1.11358	1.03214	1.26502	1.03215	0.962172	1.03214	1.11414	1.16698	1.11315	0.898503	0.102165	0.0486179	0.113773	0.0501813	0.12925	0.0501814	0.098299	0.0501811	0.113825	0.0567357	0.113734	0.0436798	17.0418	17.0631	17.0176	17.4688	16.7246	3.6116	3.60084	3.60116	3.60052	3.61441	3.59058	2.92269	17.342	273.52	263.26	2100	-1.73098	-1.60822	-1.87012	-0.300186	0.0939771	-0.0282106	-4.11569
idn	1	ASIA	1	1	1	1	1	1	1	1	1	1	1	1	0.102165	0.0486179	0.102165	0.0486179	0.102165	0.0486179	0.102165	0.0486179	0.102165	0.0486179	0.102165	0.0486179	2.44842	2.44842	2.44842	2.44842	2.44842	0.85	0.85	0.85	0.85	0.85	0.85	2.92269	2.44842	273.52	258.38	2015	0	0	0	0	1.15927	0	-4.11569
idn	9	ASIA	1	1	1.05647	1.01598	1.13175	1.01598	0.981192	1.01598	1.05674	1.08301	1.05626	0.949534	0.102165	0.0486179	0.107936	0.0493951	0.11563	0.0493952	0.100243	0.0493951	0.107962	0.0526536	0.107917	0.0461628	8.76803	8.77321	8.7625	8.90884	8.66356	2.22292	2.21763	2.21768	2.21758	2.22429	2.21266	2.92269	8.87213	273.52	313	2055	-1.17335	-1.11492	-1.23564	-0.104101	0.355383	-0.0369959	-4.11569
idn	14	ASIA	1	1	1.08928	1.02527	1.20832	1.02527	0.970263	1.02527	1.08975	1.13131	1.08893	0.920232	0.102165	0.0486179	0.11129	0.0498469	0.123456	0.049847	0.0991258	0.0498468	0.111334	0.0550013	0.111258	0.0447368	13.4506	13.4638	13.4361	13.7323	13.2418	3.02145	3.01241	3.01258	3.01226	3.02382	3.00385	2.92269	13.6518	273.52	292.64	2080	-1.47336	-1.37707	-1.57971	-0.20114	0.169733	-0.0341402	-4.11569
idn	2	ASIA	1	1	1.00834	1.00236	1.01945	1.00236	0.997223	1.00236	1.00834	1.0122	1.00834	0.992521	0.102165	0.0486179	0.103017	0.0487326	0.104152	0.0487326	0.101881	0.0487326	0.103017	0.049211	0.103017	0.0482543	2.91515	2.91532	2.91497	2.92477	2.90797	1.05193	1.05193	1.05193	1.05193	1.05193	1.05193	2.92269	2.92269	273.52	273.52	2020	-0.257906	-0.251836	-0.264044	-0.00753779	1	-0.00753779	-4.11569
idn	10	ASIA	1	1	1.06333	1.01792	1.14775	1.01792	0.978908	1.01792	1.06365	1.09312	1.06308	0.943416	0.102165	0.0486179	0.108637	0.0494896	0.117266	0.0494896	0.100009	0.0494895	0.108667	0.0531448	0.108615	0.045865	9.69711	9.70363	9.69011	9.86272	9.57428	2.38998	2.38373	2.3838	2.38367	2.39159	2.37786	2.92269	9.8185	273.52	310.96	2060	-1.23635	-1.16994	-1.30767	-0.121391	0.306557	-0.0372133	-4.11569
idn	13	ASIA	1	1	1.08298	1.02348	1.19361	1.02349	0.972361	1.02348	1.08342	1.12205	1.08265	0.925864	0.102165	0.0486179	0.110646	0.0497602	0.121954	0.0497602	0.0993403	0.0497601	0.110687	0.054551	0.110616	0.0450108	12.5132	12.5245	12.5008	12.7632	12.3279	2.86826	2.85979	2.85993	2.85966	2.87047	2.85178	2.92269	12.6927	273.52	298.5	2075	-1.41375	-1.32459	-1.51154	-0.179442	0.196767	-0.0353083	-4.11569
idn	17	ASIA	1	1	1.10762	1.03046	1.25111	1.03046	0.964156	1.03045	1.10816	1.15824	1.10721	0.903833	0.102165	0.0486179	0.113164	0.0500993	0.127829	0.0500994	0.0985017	0.0500992	0.113214	0.0563106	0.113126	0.0439391	16.181	16.2001	16.1594	16.569	15.8929	3.46695	3.45654	3.45682	3.45627	3.46966	3.44665	2.92269	16.4546	273.52	271.25	2095	-1.66313	-1.54669	-1.79427	-0.273661	0.108945	-0.0298141	-4.11569
idn	15	ASIA	1	1	1.09548	1.02702	1.22278	1.02702	0.968199	1.02702	1.09598	1.14042	1.09511	0.914692	0.102165	0.0486179	0.111924	0.0499322	0.124934	0.0499323	0.0989148	0.0499321	0.11197	0.055444	0.111889	0.0444672	14.3791	14.3942	14.3624	14.6944	14.1453	3.17206	3.16251	3.16271	3.16232	3.17455	3.15346	2.92269	14.6032	273.52	286.06	2085	-1.53452	-1.43131	-1.64927	-0.22409	0.146413	-0.0328098	-4.11569
idn	11	ASIA	1	1	1.07002	1.01982	1.16337	1.01982	0.976678	1.01982	1.07039	1.10298	1.06975	0.93744	0.102165	0.0486179	0.109322	0.0495818	0.118863	0.0495818	0.0997815	0.0495817	0.109356	0.0536241	0.109296	0.0455741	10.6408	10.6488	10.6321	10.8329	10.4983	2.55298	2.5459	2.54599	2.54582	2.55482	2.53923	2.92269	10.7805	273.52	307.76	2065	-1.29635	-1.22214	-1.37662	-0.139754	0.264439	-0.0369564	-4.11569
idn	12	ASIA	1	1	1.07657	1.02167	1.17864	1.02167	0.974498	1.02167	1.07697	1.11261	1.07626	0.931595	0.102165	0.0486179	0.109991	0.0496719	0.120424	0.0496719	0.0995586	0.0496718	0.110028	0.0540923	0.109962	0.0452897	11.5769	11.5865	11.5665	11.7971	11.4137	2.71223	2.70441	2.70452	2.70431	2.71427	2.69703	2.92269	11.736	273.52	303.57	2070	-1.35505	-1.27326	-1.44415	-0.159028	0.228107	-0.0362755	-4.11569
idn	7	ASIA	1	1	1.04244	1.01201	1.09901	1.01201	0.985865	1.01201	1.0426	1.06232	1.04231	0.962044	0.102165	0.0486179	0.106501	0.0492019	0.112282	0.0492019	0.100721	0.0492019	0.106517	0.0516476	0.10649	0.0467719	6.99346	6.99644	6.99033	7.08996	6.92178	1.8809	1.87779	1.87781	1.87776	1.8817	1.87487	2.92269	7.06619	273.52	312.53	2045	-1.02933	-0.98713	-1.07363	-0.0727343	0.477606	-0.0347383	-4.11569
idn	5	ASIA	1	1	1.02848	1.00806	1.06645	1.00806	0.990513	1.00806	1.02853	1.04174	1.02845	0.974485	0.102165	0.0486179	0.105075	0.0490098	0.108954	0.0490098	0.101196	0.0490098	0.10508	0.0506474	0.105071	0.0473774	5.34375	5.34518	5.34229	5.40232	5.30016	1.5408	1.53984	1.53984	1.53983	1.54104	1.53894	2.92269	5.38883	273.52	304.33	2035	-0.836518	-0.810164	-0.863772	-0.0450786	0.641862	-0.0289342	-4.11569
idn	6	ASIA	1	1	1.0354	1.01002	1.08259	1.01002	0.988208	1.01002	1.0355	1.05194	1.03532	0.968315	0.102165	0.0486179	0.105782	0.0491051	0.110604	0.0491051	0.10096	0.0491051	0.105792	0.0511432	0.105775	0.0470772	6.14869	6.15081	6.14648	6.22544	6.09163	1.70939	1.7074	1.70742	1.70739	1.70989	1.70555	2.92269	6.20714	273.52	309.48	2040	-0.941661	-0.907507	-0.977246	-0.0584503	0.553676	-0.0323625	-4.11569
idn	8	ASIA	1	1	1.04948	1.014	1.11545	1.014	0.983518	1.014	1.0497	1.07271	1.04932	0.955763	0.102165	0.0486179	0.107222	0.0492989	0.113963	0.049299	0.100481	0.0492989	0.107243	0.0521529	0.107206	0.0464661	7.86617	7.87017	7.86194	7.98398	7.77872	2.05268	2.04843	2.04847	2.0484	2.05376	2.04446	2.92269	7.95408	273.52	313.64	2050	-1.10526	-1.05492	-1.1585	-0.087913	0.411987	-0.036219	-4.11569
idn	3	ASIA	1	1	1.01545	1.00437	1.03605	1.00437	0.994853	1.00437	1.01545	1.0226	1.01545	0.986141	0.102165	0.0486179	0.103744	0.0488305	0.105848	0.0488305	0.101639	0.0488305	0.103744	0.0497169	0.103744	0.0479441	3.77337	3.77384	3.77289	3.79903	3.75421	1.22421	1.22421	1.22421	1.22421	1.22421	1.22421	2.92269	3.79348	273.52	287.09	2025	-0.530265	-0.517954	-0.542815	-0.0201155	0.862609	-0.0173518	-4.11569
idn	4	ASIA	1	1	1.02184	1.00618	1.05095	1.00618	0.992725	1.00618	1.02185	1.03197	1.02183	0.98042	0.102165	0.0486179	0.104396	0.0489184	0.107371	0.0489184	0.101422	0.0489184	0.104398	0.0501723	0.104395	0.047666	4.59288	4.59376	4.59198	4.6348	4.56164	1.37921	1.37894	1.37895	1.37894	1.37928	1.37869	2.92269	4.62547	273.52	297.06	2030	-0.704463	-0.685466	-0.723968	-0.0325847	0.744094	-0.0242461	-4.11569
irl	18	OECD	1	1	0.676445	0.625578	0.997213	0.625534	0.559917	0.625621	0.674849	0.993385	0.677651	0.561507	0.00180598	0.0219678	0.00122135	0.0137384	0.00180094	0.0137377	0.00101077	0.0137391	0.00121885	0.0218225	0.00122324	0.0123255	0.645263	0.645376	0.64521	0.649725	0.642013	3.6116	3.60084	3.60116	3.60052	3.61441	3.59058	0.314078	0.648867	4.99	6.25	2100	-0.555302	-0.538002	-0.563505	-0.00360317	0.0939771	-0.000338616	-0.0609438
irl	15	OECD	1	1	0.728001	0.685239	0.997657	0.685212	0.630028	0.685265	0.726585	0.994437	0.729066	0.631447	0.00180598	0.0219678	0.00131451	0.0150498	0.00180174	0.0150493	0.00113747	0.0150502	0.00131226	0.0218457	0.0013162	0.0138637	0.569875	0.569953	0.56984	0.573313	0.567369	3.17206	3.16251	3.16271	3.16232	3.17455	3.15346	0.314078	0.57265	4.99	6.06	2085	-0.484546	-0.470899	-0.490663	-0.00277475	0.146413	-0.00040626	-0.0609438
irl	14	OECD	1	1	0.745656	0.705669	0.997809	0.705647	0.654039	0.705691	0.744314	0.994798	0.746663	0.655384	0.00180598	0.0219678	0.00134641	0.0154989	0.00180202	0.0154985	0.00118086	0.0154992	0.00134428	0.0218536	0.00134802	0.0143902	0.550688	0.550757	0.550658	0.553858	0.548376	3.02145	3.01241	3.01258	3.01226	3.02382	3.00385	0.314078	0.553245	4.99	6	2080	-0.462186	-0.449721	-0.467676	-0.00255702	0.169733	-0.000434011	-0.0609438
irl	9	OECD	1	1	0.839139	0.813849	0.998615	0.813842	0.781187	0.813856	0.838356	0.996711	0.839724	0.781975	0.00180598	0.0219678	0.00151536	0.0178771	0.00180347	0.0178769	0.00141066	0.0178772	0.00151408	0.0218956	0.00151632	0.017175	0.480955	0.480988	0.480941	0.483076	0.479394	2.22292	2.21763	2.21768	2.21758	2.22429	2.21266	0.314078	0.482661	4.99	5.79	2055	-0.353581	-0.346748	-0.356353	-0.0017066	0.355383	-0.000606497	-0.0609438
irl	12	OECD	1	1	0.781883	0.747592	0.998121	0.747577	0.70331	0.747606	0.780724	0.995539	0.782751	0.704475	0.00180598	0.0219678	0.00141188	0.0164204	0.00180258	0.0164202	0.00126991	0.0164207	0.00141002	0.0218698	0.00141328	0.01547	0.519956	0.520009	0.519934	0.52267	0.517972	2.71223	2.70441	2.70452	2.70431	2.71427	2.69703	0.314078	0.522143	4.99	5.91	2070	-0.418681	-0.408531	-0.423002	-0.00218611	0.228107	-0.000498668	-0.0609438
irl	5	OECD	1	1	0.918861	0.906105	0.999301	0.906104	0.889627	0.906105	0.918719	0.998346	0.918967	0.88977	0.00180598	0.0219678	0.00165944	0.0199052	0.00180471	0.0199051	0.00160665	0.0199052	0.00165919	0.0219315	0.00165963	0.0195463	0.439893	0.439906	0.439888	0.441254	0.438878	1.5408	1.53984	1.53984	1.53983	1.54104	1.53894	0.314078	0.440988	4.99	5.38	2035	-0.248441	-0.24551	-0.249564	-0.0010956	0.641862	-0.000703221	-0.0609438
irl	6	OECD	1	1	0.899152	0.883297	0.999131	0.883295	0.862817	0.883299	0.89886	0.997942	0.89937	0.863112	0.00180598	0.0219678	0.00162383	0.0194039	0.00180441	0.0194038	0.0015582	0.0194039	0.00162332	0.0219226	0.00162421	0.0189601	0.451265	0.451283	0.451259	0.452837	0.450098	1.70939	1.7074	1.70742	1.70739	1.70989	1.70555	0.314078	0.45253	4.99	5.5	2040	-0.279432	-0.275605	-0.280917	-0.00126451	0.553676	-0.00070013	-0.0609438
irl	13	OECD	1	1	0.763607	0.726443	0.997964	0.726425	0.678454	0.72646	0.762351	0.995165	0.764549	0.679715	0.00180598	0.0219678	0.00137885	0.0159555	0.0018023	0.0159552	0.00122499	0.0159558	0.00137684	0.0218616	0.00138037	0.0149254	0.534368	0.534429	0.534342	0.5373	0.532228	2.86826	2.85979	2.85993	2.85966	2.87047	2.85178	0.314078	0.536731	4.99	5.95	2075	-0.440278	-0.428979	-0.445169	-0.00236311	0.196767	-0.000464982	-0.0609438
irl	17	OECD	1	1	0.693417	0.645218	0.997359	0.64518	0.582996	0.645254	0.691874	0.993731	0.69458	0.584536	0.00180598	0.0219678	0.00125201	0.0141701	0.00180121	0.0141695	0.00105247	0.0141707	0.00124959	0.0218301	0.00125385	0.012832	0.618114	0.618214	0.618068	0.622201	0.615137	3.46695	3.45654	3.45682	3.45627	3.46966	3.44665	0.314078	0.621414	4.99	6.2	2095	-0.531054	-0.514989	-0.538526	-0.00330005	0.108945	-0.000359524	-0.0609438
irl	7	OECD	1	1	0.879111	0.860106	0.998959	0.860103	0.835558	0.860109	0.878651	0.997531	0.879455	0.836021	0.00180598	0.0219678	0.00158761	0.0188941	0.0018041	0.018894	0.00150894	0.0188941	0.00158684	0.0219136	0.00158819	0.0183642	0.461434	0.461456	0.461425	0.463196	0.460129	1.8809	1.87779	1.87781	1.87776	1.8817	1.87487	0.314078	0.462851	4.99	5.62	2045	-0.30624	-0.301459	-0.308122	-0.00141743	0.477606	-0.000676975	-0.0609438
irl	8	OECD	1	1	0.859039	0.836878	0.998786	0.836873	0.808256	0.836883	0.858413	0.997119	0.859507	0.808887	0.00180598	0.0219678	0.00155133	0.0183834	0.00180378	0.0183833	0.00145959	0.0183835	0.00155029	0.0219046	0.00155211	0.0177672	0.470884	0.470911	0.470873	0.472826	0.46945	2.05268	2.04843	2.04847	2.0484	2.05376	2.04446	0.314078	0.472446	4.99	5.72	2050	-0.330637	-0.324851	-0.332948	-0.00156208	0.411987	-0.000643556	-0.0609438
irl	4	OECD	1	1	0.937785	0.928004	0.999464	0.928004	0.915369	0.928005	0.937745	0.998733	0.937815	0.91541	0.00180598	0.0219678	0.00169362	0.0203862	0.00180501	0.0203862	0.00165314	0.0203862	0.00169355	0.02194	0.00169367	0.0201096	0.425821	0.42583	0.425817	0.426932	0.42499	1.37921	1.37894	1.37895	1.37894	1.37928	1.37869	0.314078	0.426715	4.99	5.27	2030	-0.209606	-0.207503	-0.210402	-0.000894421	0.744094	-0.000665533	-0.0609438
irl	1	OECD	1	1	1	1	1	1	1	1	1	1	1	1	0.00180598	0.0219678	0.00180598	0.0219678	0.00180598	0.0219678	0.00180598	0.0219678	0.00180598	0.0219678	0.00180598	0.0219678	0.238183	0.238183	0.238183	0.238183	0.238183	0.85	0.85	0.85	0.85	0.85	0.85	0.314078	0.238183	4.99	4.7	2015	0	0	0	0	1.15927	0	-0.0609438
irl	16	OECD	1	1	0.710597	0.665099	0.997507	0.665067	0.606359	0.66513	0.709114	0.994082	0.711714	0.607843	0.00180598	0.0219678	0.00128306	0.0146071	0.00180147	0.0146065	0.0010947	0.0146076	0.00128072	0.0218378	0.00128483	0.0133445	0.592537	0.592625	0.592496	0.59628	0.589809	3.32048	3.31048	3.31071	3.31025	3.32309	3.30098	0.314078	0.595559	4.99	6.13	2090	-0.507477	-0.49263	-0.514255	-0.00302233	0.126297	-0.000381712	-0.0609438
irl	10	OECD	1	1	0.819601	0.79124	0.998446	0.791231	0.754613	0.791249	0.818677	0.996311	0.820292	0.755542	0.00180598	0.0219678	0.00148005	0.01738	0.00180317	0.0173798	0.00136263	0.0173801	0.00147855	0.0218868	0.00148118	0.0165935	0.492405	0.492444	0.492389	0.494712	0.490711	2.38998	2.38373	2.3838	2.38367	2.39159	2.37786	0.314078	0.494261	4.99	5.84	2060	-0.37564	-0.367725	-0.378901	-0.00185664	0.306557	-0.000569166	-0.0609438
irl	11	OECD	1	1	0.800527	0.769167	0.998282	0.769155	0.728669	0.769178	0.799478	0.99592	0.801312	0.729724	0.00180598	0.0219678	0.00144558	0.0168947	0.00180287	0.0168945	0.00131574	0.0168949	0.00144388	0.0218782	0.00144685	0.0160255	0.505626	0.505672	0.505607	0.50813	0.503791	2.55298	2.5459	2.54599	2.54582	2.55482	2.53923	0.314078	0.507642	4.99	5.87	2065	-0.397224	-0.388203	-0.401002	-0.00201648	0.264439	-0.000533234	-0.0609438
irl	3	OECD	1	1	0.955985	0.949065	0.999621	0.949065	0.940126	0.949065	0.955985	0.999105	0.955985	0.940126	0.00180598	0.0219678	0.00172649	0.0208489	0.00180529	0.0208489	0.00169785	0.0208489	0.00172649	0.0219482	0.00172649	0.0206525	0.396957	0.396962	0.396955	0.397724	0.396381	1.22421	1.22421	1.22421	1.22421	1.22421	1.22421	0.314078	0.397575	4.99	5.15	2025	-0.155434	-0.154097	-0.155935	-0.000617968	0.862609	-0.000533064	-0.0609438
irl	2	OECD	1	1	0.976249	0.972514	0.999795	0.972514	0.967691	0.972514	0.976249	0.999517	0.976249	0.967691	0.00180598	0.0219678	0.00176308	0.021364	0.00180561	0.021364	0.00174763	0.021364	0.00176308	0.0219572	0.00176308	0.0212581	0.313849	0.313851	0.313848	0.314133	0.313636	1.05193	1.05193	1.05193	1.05193	1.05193	1.05193	0.314078	0.314078	4.99	4.99	2020	-0.0729185	-0.0722955	-0.0731487	-0.000229021	1	-0.000229021	-0.0609438
ita	18	OECD	1	1	1.01412	0.95165	1.0593	0.951644	0.968945	0.951655	1.01419	0.991426	1.01407	0.912161	0.00883095	0.0719643	0.00895569	0.068483	0.00935488	0.0684827	0.00855656	0.0684833	0.00895622	0.0713473	0.00895528	0.0656367	4.48171	4.48177	4.48164	4.51212	4.45888	3.6116	3.60084	3.60116	3.60052	3.61441	3.59058	1.5808	4.50538	59.55	50.96	2100	-0.525364	-0.52396	-0.526829	-0.0236697	0.0939771	-0.00222441	-0.353065
ita	12	OECD	1	1	1.00952	0.967406	1.03997	0.967404	0.979064	0.967408	1.00957	0.994218	1.00948	0.9408	0.00883095	0.0719643	0.00891503	0.0696176	0.00918411	0.0696175	0.00864598	0.0696177	0.00891543	0.0715482	0.00891474	0.0677002	2.98095	2.98098	2.98092	2.9962	2.96955	2.71223	2.70441	2.70452	2.70431	2.71427	2.69703	1.5808	2.99289	59.55	51.82	2070	-0.399032	-0.398144	-0.399946	-0.0119426	0.228107	-0.00272419	-0.353065
ita	7	OECD	1	1	1.00527	0.981935	1.02215	0.981935	0.988396	0.981935	1.00529	0.9968	1.00526	0.967152	0.00883095	0.0719643	0.00887754	0.070664	0.00902663	0.0706639	0.00872846	0.070664	0.00887771	0.071734	0.00887742	0.0695994	2.20366	2.20367	2.20365	2.2117	2.19765	1.8809	1.87779	1.87781	1.87776	1.8817	1.87487	1.5808	2.21001	59.55	56.39	2045	-0.287294	-0.286861	-0.287734	-0.00634924	0.477606	-0.00303243	-0.353065
ita	14	OECD	1	1	1.0111	0.961992	1.04661	0.961989	0.975587	0.961995	1.01116	0.993257	1.01105	0.930966	0.00883095	0.0719643	0.008929	0.0692277	0.00924279	0.0692276	0.00861525	0.0692279	0.00892946	0.0714791	0.00892866	0.0669916	3.38489	3.38493	3.38485	3.40402	3.37058	3.02145	3.01241	3.01258	3.01226	3.02382	3.00385	1.5808	3.39984	59.55	50.92	2080	-0.439689	-0.438623	-0.44079	-0.0149487	0.169733	-0.00253729	-0.353065
ita	16	OECD	1	1	1.01263	0.956753	1.05304	0.956749	0.972223	0.956757	1.01269	0.992329	1.01258	0.921443	0.00883095	0.0719643	0.00894252	0.0688505	0.00929957	0.0688503	0.00858552	0.0688507	0.00894302	0.0714123	0.00894214	0.0663054	3.88954	3.88959	3.88949	3.91367	3.87146	3.32048	3.31048	3.31071	3.31025	3.32309	3.30098	1.5808	3.90836	59.55	50.82	2090	-0.48148	-0.480242	-0.482765	-0.018818	0.126297	-0.00237666	-0.353065
ita	9	OECD	1	1	1.00702	0.975962	1.02948	0.975961	0.984559	0.975963	1.00705	0.995737	1.00699	0.956325	0.00883095	0.0719643	0.00889296	0.0702338	0.00909138	0.0702337	0.00869455	0.0702338	0.00889323	0.0716575	0.00889275	0.0688191	2.48017	2.48019	2.48016	2.49079	2.47224	2.22292	2.21763	2.21768	2.21758	2.22429	2.21266	1.5808	2.48853	59.55	54.66	2055	-0.335695	-0.335081	-0.336323	-0.00835388	0.355383	-0.00296883	-0.353065
ita	17	OECD	1	1	1.01338	0.954186	1.05619	0.954181	0.970574	0.954191	1.01344	0.991875	1.01333	0.916774	0.00883095	0.0719643	0.00894914	0.0686656	0.00932739	0.0686654	0.00857095	0.0686659	0.00894966	0.0713796	0.00894875	0.0659691	4.17619	4.17625	4.17614	4.2033	4.15587	3.46695	3.45654	3.45682	3.45627	3.46966	3.44665	1.5808	4.19731	59.55	50.88	2095	-0.503132	-0.50181	-0.504507	-0.021118	0.108945	-0.00230071	-0.353065
ita	8	OECD	1	1	1.00615	0.978936	1.02583	0.978935	0.986469	0.978936	1.00618	0.996266	1.00613	0.961716	0.00883095	0.0719643	0.00888528	0.0704479	0.00905914	0.0704479	0.00871143	0.070448	0.0088855	0.0716956	0.00888511	0.0692077	2.33557	2.33558	2.33556	2.34485	2.32862	2.05268	2.04843	2.04847	2.0484	2.05376	2.04446	1.5808	2.34289	59.55	55.59	2050	-0.312429	-0.311906	-0.312962	-0.00731986	0.411987	-0.00301568	-0.353065
ita	13	OECD	1	1	1.01031	0.964675	1.04332	0.964672	0.97731	0.964677	1.01037	0.993733	1.01027	0.93584	0.00883095	0.0719643	0.00892208	0.0694209	0.00921371	0.0694208	0.00863048	0.069421	0.00892251	0.0715133	0.00892176	0.0673428	3.16921	3.16924	3.16918	3.18627	3.15645	2.86826	2.85979	2.85993	2.85966	2.87047	2.85178	1.5808	3.18256	59.55	51.23	2075	-0.419315	-0.418337	-0.420323	-0.0133449	0.196767	-0.00262584	-0.353065
ita	15	OECD	1	1	1.01187	0.959354	1.04985	0.959351	0.973893	0.959357	1.01193	0.99279	1.01182	0.926171	0.00883095	0.0719643	0.00893581	0.0690378	0.00927138	0.0690376	0.00860028	0.0690379	0.00893629	0.0714455	0.00893545	0.0666461	3.62507	3.62512	3.62503	3.64655	3.60899	3.17206	3.16251	3.16271	3.16232	3.17455	3.15346	1.5808	3.64184	59.55	50.81	2085	-0.460362	-0.45921	-0.461556	-0.0167656	0.146413	-0.00245471	-0.353065
ita	10	OECD	1	1	1.00787	0.973042	1.03306	0.973041	0.982684	0.973043	1.00791	0.995218	1.00784	0.95103	0.00883095	0.0719643	0.00890049	0.0700235	0.00912302	0.0700234	0.00867797	0.0700236	0.00890081	0.0716202	0.00890025	0.0684374	2.63754	2.63756	2.63753	2.6496	2.62853	2.38998	2.38373	2.3838	2.38367	2.39159	2.37786	1.5808	2.64701	59.55	53.65	2060	-0.357596	-0.356889	-0.358319	-0.00946559	0.306557	-0.00290174	-0.353065
ita	11	OECD	1	1	1.0087	0.970192	1.03656	0.97019	0.980853	0.970193	1.00875	0.994712	1.00867	0.945858	0.00883095	0.0719643	0.00890784	0.0698182	0.00915392	0.0698181	0.00866179	0.0698183	0.00890821	0.0715838	0.00890757	0.0680647	2.80617	2.8062	2.80615	2.81977	2.79601	2.55298	2.5459	2.54599	2.54582	2.55482	2.53923	1.5808	2.81684	59.55	52.66	2065	-0.378572	-0.377774	-0.37939	-0.0106637	0.264439	-0.00281991	-0.353065
ita	6	OECD	1	1	1.0044	0.98493	1.01848	0.98493	0.99032	0.98493	1.00441	0.997333	1.00439	0.972578	0.00883095	0.0719643	0.00886981	0.0708796	0.00899417	0.0708796	0.00874545	0.0708797	0.00886992	0.0717723	0.00886973	0.0699905	2.08384	2.08384	2.08383	2.09068	2.07871	1.70939	1.7074	1.70742	1.70739	1.70989	1.70555	1.5808	2.08926	59.55	57.07	2040	-0.259629	-0.259282	-0.25998	-0.00542432	0.553676	-0.00300332	-0.353065
ita	4	OECD	1	1	1.00271	0.990703	1.0114	0.990703	0.994028	0.990703	1.00272	0.998358	1.00271	0.983055	0.00883095	0.0719643	0.00885492	0.0712952	0.00893163	0.0712952	0.00877821	0.0712952	0.00885494	0.0718461	0.00885491	0.0707448	1.87604	1.87604	1.87603	1.88058	1.87263	1.37921	1.37894	1.37895	1.37894	1.37928	1.37869	1.5808	1.87965	59.55	58.25	2030	-0.192317	-0.192127	-0.192509	-0.00361489	0.744094	-0.00268982	-0.353065
ita	5	OECD	1	1	1.00354	0.987875	1.01487	0.987875	0.992211	0.987875	1.00355	0.997857	1.00354	0.977919	0.00883095	0.0719643	0.00886221	0.0710917	0.00896226	0.0710917	0.00876217	0.0710917	0.00886227	0.07181	0.00886217	0.0703752	1.97582	1.97583	1.97581	1.98152	1.97155	1.5408	1.53984	1.53984	1.53983	1.54104	1.53894	1.5808	1.98035	59.55	57.67	2035	-0.228514	-0.228249	-0.228782	-0.00452537	0.641862	-0.00290466	-0.353065
ita	3	OECD	1	1	1.00192	0.993423	1.00807	0.993423	0.995775	0.993423	1.00192	0.998839	1.00192	0.988006	0.00883095	0.0719643	0.00884791	0.0714909	0.00890218	0.0714909	0.00879364	0.0714909	0.00884791	0.0718807	0.00884791	0.0711011	1.79011	1.79011	1.79011	1.7934	1.78765	1.22421	1.22421	1.22421	1.22421	1.22421	1.22421	1.5808	1.79273	59.55	58.89	2025	-0.146167	-0.146044	-0.146292	-0.00262039	0.862609	-0.00226037	-0.353065
ita	1	OECD	1	1	1	1	1	1	1	1	1	1	1	1	0.00883095	0.0719643	0.00883095	0.0719643	0.00883095	0.0719643	0.00883095	0.0719643	0.00883095	0.0719643	0.00883095	0.0719643	1.66394	1.66394	1.66394	1.66394	1.66394	0.85	0.85	0.85	0.85	0.85	0.85	1.5808	1.66394	59.55	60.73	2015	0	0	0	0	1.15927	0	-0.353065
ita	2	OECD	1	1	1.00104	0.996451	1.00435	0.996451	0.99772	0.996451	1.00104	0.999374	1.00104	0.993528	0.00883095	0.0719643	0.0088401	0.0717088	0.00886939	0.0717088	0.00881082	0.0717088	0.0088401	0.0719192	0.0088401	0.0714985	1.57966	1.57966	1.57966	1.58109	1.57859	1.05193	1.05193	1.05193	1.05193	1.05193	1.05193	1.5808	1.5808	59.55	59.55	2020	-0.0722709	-0.0722095	-0.0723326	-0.00114246	1	-0.00114246	-0.353065
jpn	7	OECD	1	1	0.965501	0.964288	0.986679	0.964287	0.944324	0.964289	0.96537	0.998918	0.965599	0.929854	0.0197337	0.0875891	0.0190528	0.0844605	0.0194708	0.0844605	0.0186348	0.0844606	0.0190504	0.0874944	0.0190546	0.0814428	5.22975	5.22979	5.2297	5.24905	5.21527	1.8809	1.87779	1.87781	1.87776	1.8817	1.87487	4.41285	5.2451	125.84	109.65	2045	-0.292727	-0.29186	-0.293612	-0.0153538	0.477606	-0.00733308	-0.651046
jpn	12	OECD	1	1	0.937755	0.935566	0.975965	0.935562	0.899548	0.935569	0.937424	0.998045	0.938002	0.873582	0.0197337	0.0875891	0.0185049	0.0819429	0.0192592	0.0819426	0.0177505	0.0819431	0.018499	0.0874179	0.0185092	0.0765067	5.81081	5.81092	5.8107	5.84087	5.78822	2.71223	2.70441	2.70452	2.70431	2.71427	2.69703	4.41285	5.83461	125.84	92.71	2070	-0.407815	-0.406001	-0.409697	-0.0237944	0.228107	-0.00542767	-0.651046
jpn	15	OECD	1	1	0.922378	0.919648	0.970027	0.919642	0.874737	0.919655	0.921974	0.997562	0.922682	0.842342	0.0197337	0.0875891	0.0182012	0.0805478	0.019142	0.0805474	0.0172606	0.0805482	0.0181942	0.0873756	0.0182065	0.0737671	6.23386	6.23401	6.2337	6.2713	6.20564	3.17206	3.16251	3.16271	3.16232	3.17455	3.15346	4.41285	6.26347	125.84	83.4	2085	-0.472687	-0.470296	-0.475195	-0.0296066	0.146413	-0.0043348	-0.651046
jpn	3	OECD	1	1	0.987439	0.986997	0.99515	0.986997	0.979728	0.986997	0.987439	0.999608	0.987439	0.974387	0.0197337	0.0875891	0.0194859	0.0864502	0.019638	0.0864502	0.0193337	0.0864502	0.0194859	0.0875547	0.0194859	0.0853457	4.77855	4.77856	4.77854	4.78745	4.77188	1.22421	1.22421	1.22421	1.22421	1.22421	1.22421	4.41285	4.78567	125.84	122.96	2025	-0.148861	-0.148615	-0.149108	-0.00712398	0.862609	-0.00614521	-0.651046
jpn	4	OECD	1	1	0.982245	0.981621	0.993145	0.981621	0.971346	0.981621	0.982234	0.999445	0.982254	0.963814	0.0197337	0.0875891	0.0193834	0.0859793	0.0195985	0.0859793	0.0191683	0.0859793	0.0193832	0.0875405	0.0193835	0.0844196	4.9452	4.94522	4.94518	4.9574	4.93604	1.37921	1.37894	1.37895	1.37894	1.37928	1.37869	4.41285	4.95495	125.84	119.88	2030	-0.19684	-0.19646	-0.197224	-0.00975331	0.744094	-0.00725738	-0.651046
jpn	1	OECD	1	1	1	1	1	1	1	1	1	1	1	1	0.0197337	0.0875891	0.0197337	0.0875891	0.0197337	0.0875891	0.0197337	0.0875891	0.0197337	0.0875891	0.0197337	0.0875891	4.27138	4.27138	4.27138	4.27138	4.27138	0.85	0.85	0.85	0.85	0.85	0.85	4.41285	4.27138	125.84	127.14	2015	0	0	0	0	1.15927	0	-0.651046
jpn	5	OECD	1	1	0.976845	0.976031	0.991059	0.97603	0.96263	0.976031	0.976804	0.999275	0.976875	0.952846	0.0197337	0.0875891	0.0192768	0.0854897	0.0195573	0.0854896	0.0189963	0.0854897	0.019276	0.0875256	0.0192774	0.083459	5.05933	5.05935	5.0593	5.07418	5.04818	1.5408	1.53984	1.53984	1.53983	1.54104	1.53894	4.41285	5.07118	125.84	116.57	2035	-0.233802	-0.233272	-0.234339	-0.0118565	0.641862	-0.00761025	-0.651046
jpn	14	OECD	1	1	0.927416	0.924864	0.971973	0.924858	0.882866	0.924869	0.927034	0.99772	0.927704	0.852582	0.0197337	0.0875891	0.0183007	0.0810049	0.0191804	0.0810045	0.0174211	0.0810053	0.018294	0.0873895	0.0183058	0.074665	6.06028	6.06041	6.06014	6.09497	6.03415	3.02145	3.01241	3.01258	3.01226	3.02382	3.00385	4.41285	6.08772	125.84	86.11	2080	-0.450809	-0.44861	-0.453108	-0.027444	0.169733	-0.00465816	-0.651046
jpn	6	OECD	1	1	0.97122	0.970208	0.988888	0.970208	0.953553	0.970209	0.971137	0.999098	0.971283	0.941443	0.0197337	0.0875891	0.0191658	0.0849794	0.0195144	0.0849794	0.0188171	0.0849795	0.0191642	0.0875101	0.0191669	0.0824592	5.13663	5.13667	5.13659	5.15376	5.12378	1.70939	1.7074	1.70742	1.70739	1.70989	1.70555	4.41285	5.15028	125.84	113.11	2040	-0.265053	-0.26436	-0.265758	-0.013651	0.553676	-0.00755821	-0.651046
jpn	16	OECD	1	1	0.917411	0.914507	0.968109	0.914499	0.866723	0.914515	0.916988	0.997406	0.91773	0.832245	0.0197337	0.0875891	0.0181032	0.0800972	0.0191041	0.0800967	0.0171024	0.0800977	0.0180958	0.087362	0.0181087	0.0728817	6.44381	6.44398	6.44364	6.48437	6.4132	3.32048	3.31048	3.31071	3.31025	3.32309	3.30098	4.41285	6.47587	125.84	81.03	2090	-0.49504	-0.492456	-0.497758	-0.0320581	0.126297	-0.00404886	-0.651046
jpn	11	OECD	1	1	0.943075	0.941074	0.97802	0.94107	0.908134	0.941076	0.942776	0.998212	0.943299	0.884382	0.0197337	0.0875891	0.0186099	0.0824256	0.0192998	0.0824254	0.0179201	0.0824258	0.0186046	0.0874325	0.0186139	0.077454	5.69113	5.69122	5.69104	5.71899	5.6702	2.55298	2.5459	2.54599	2.54582	2.55482	2.53923	4.41285	5.7132	125.84	96.31	2065	-0.386304	-0.384684	-0.38798	-0.0220703	0.264439	-0.00583624	-0.651046
jpn	17	OECD	1	1	0.912509	0.909432	0.966215	0.909422	0.858813	0.909441	0.912068	0.997253	0.912841	0.822275	0.0197337	0.0875891	0.0180064	0.0796525	0.0190667	0.0796518	0.0169462	0.0796531	0.0179988	0.0873485	0.0180121	0.0720075	6.6803	6.68049	6.6801	6.72433	6.64704	3.46695	3.45654	3.45682	3.45627	3.46966	3.44665	4.41285	6.71508	125.84	78.9	2095	-0.517953	-0.515179	-0.520883	-0.034781	0.108945	-0.00378922	-0.651046
jpn	8	OECD	1	1	0.959773	0.958359	0.984468	0.958357	0.93508	0.95836	0.959594	0.998738	0.959907	0.918247	0.0197337	0.0875891	0.0189397	0.0839408	0.0194271	0.0839407	0.0184523	0.0839409	0.0189364	0.0874785	0.0189421	0.0804245	5.32627	5.32633	5.32621	5.34766	5.31022	2.05268	2.04843	2.04847	2.0484	2.05376	2.04446	4.41285	5.34326	125.84	106.33	2050	-0.318066	-0.317017	-0.31914	-0.0169951	0.411987	-0.00700176	-0.651046
jpn	2	OECD	1	1	0.993222	0.992984	0.997383	0.992984	0.989061	0.992984	0.993222	0.999788	0.993222	0.986179	0.0197337	0.0875891	0.0196	0.0869746	0.0196821	0.0869746	0.0195179	0.0869746	0.0196	0.0875706	0.0196	0.0863785	4.40965	4.40965	4.40964	4.41365	4.40666	1.05193	1.05193	1.05193	1.05193	1.05193	1.05193	4.41285	4.41285	125.84	125.84	2020	-0.0724844	-0.072365	-0.0726043	-0.00319863	1	-0.00319863	-0.651046
jpn	13	OECD	1	1	0.932539	0.930167	0.973951	0.930162	0.891133	0.930171	0.932181	0.997881	0.932808	0.86299	0.0197337	0.0875891	0.0184019	0.0814697	0.0192195	0.0814694	0.0175844	0.08147	0.0183956	0.0874035	0.0184066	0.0755778	5.92858	5.9287	5.92846	5.96088	5.90428	2.86826	2.85979	2.85993	2.85966	2.87047	2.85178	4.41285	5.95414	125.84	89.24	2075	-0.429243	-0.427236	-0.431332	-0.0255577	0.196767	-0.00502892	-0.651046
jpn	18	OECD	1	1	0.907665	0.904418	0.964345	0.904407	0.850999	0.904429	0.90721	0.997101	0.908009	0.812424	0.0197337	0.0875891	0.0179107	0.0792131	0.0190298	0.0792124	0.0167919	0.0792138	0.0179029	0.0873352	0.0179167	0.0711438	6.93607	6.93628	6.93586	6.98391	6.89989	3.6116	3.60084	3.60116	3.60052	3.61441	3.59058	4.41285	6.97383	125.84	76.91	2100	-0.541463	-0.538497	-0.544605	-0.0377607	0.0939771	-0.00354864	-0.651046
jpn	9	OECD	1	1	0.954094	0.95248	0.982275	0.952478	0.925915	0.952481	0.953871	0.998559	0.954261	0.906734	0.0197337	0.0875891	0.0188275	0.0834254	0.0193838	0.0834253	0.0182713	0.0834255	0.0188235	0.0874629	0.0188305	0.0794146	5.4417	5.44177	5.44164	5.46522	5.42405	2.22292	2.21763	2.21768	2.21758	2.22429	2.21266	4.41285	5.46037	125.84	103.09	2055	-0.341794	-0.340557	-0.343064	-0.0186632	0.355383	-0.00663259	-0.651046
jpn	10	OECD	1	1	0.948519	0.946708	0.980122	0.946706	0.916918	0.94671	0.948255	0.998383	0.948716	0.895427	0.0197337	0.0875891	0.0187174	0.0829195	0.0193413	0.0829193	0.0180936	0.0829197	0.0187127	0.0874475	0.0187209	0.0784227	5.56787	5.56795	5.56779	5.59356	5.54858	2.38998	2.38373	2.3838	2.38367	2.39159	2.37786	4.41285	5.58823	125.84	99.79	2060	-0.364411	-0.362983	-0.365883	-0.0203641	0.306557	-0.00624277	-0.651046
meme	11	MAF	1	1	0.989224	0.996934	1.00989	0.996934	0.968556	0.996934	0.989167	1.02166	0.989266	0.972432	0.000452378	0.0219206	0.000447501	0.0218534	0.000456856	0.0218534	0.000438147	0.0218534	0.000447478	0.0223953	0.000447518	0.0213158	2.79972	2.79974	2.7997	2.82888	2.77807	2.55298	2.5459	2.54599	2.54582	2.55482	2.53923	0.449123	2.82244	48.55	79.46	2065	-0.804968	-0.804145	-0.805809	-0.0227197	0.264439	-0.00600798	-0.81509
meme	4	MAF	1	1	0.996639	0.999044	1.00309	0.999044	0.990192	0.999044	0.996637	1.00672	0.996641	0.991372	0.000452378	0.0219206	0.000450858	0.0218997	0.000453774	0.0218997	0.000447941	0.0218997	0.000450857	0.022068	0.000450858	0.0217315	0.719797	0.719798	0.719795	0.723593	0.716958	1.37921	1.37894	1.37895	1.37894	1.37928	1.37869	0.449123	0.722819	48.55	59.45	2030	-0.418105	-0.41791	-0.418302	-0.00302214	0.744094	-0.00224876	-0.81509
meme	7	MAF	1	1	0.993469	0.998142	1.006	0.998142	0.980943	0.998142	0.993444	1.01311	0.993488	0.983274	0.000452378	0.0219206	0.000449423	0.0218799	0.000455091	0.0218799	0.000443755	0.0218799	0.000449413	0.0222079	0.000449431	0.0215539	1.43532	1.43532	1.43531	1.44683	1.42674	1.8809	1.87779	1.87781	1.87776	1.8817	1.87487	0.449123	1.44439	48.55	69.91	2045	-0.628153	-0.627701	-0.62861	-0.00907298	0.477606	-0.00433331	-0.81509
meme	17	MAF	1	1	0.983437	0.995287	1.01521	0.995287	0.951674	0.995288	0.983354	1.03328	0.9835	0.957623	0.000452378	0.0219206	0.000444882	0.0218173	0.000459261	0.0218173	0.000430505	0.0218173	0.000444849	0.02265	0.000444907	0.0209908	5.48896	5.48904	5.48889	5.564	5.4332	3.46695	3.45654	3.45682	3.45627	3.46966	3.44665	0.449123	5.5469	48.55	84.02	2095	-1.04452	-1.04317	-1.04591	-0.0579386	0.108945	-0.00631213	-0.81509
meme	12	MAF	1	1	0.988216	0.996647	1.01082	0.996647	0.965617	0.996647	0.988154	1.02368	0.988263	0.969857	0.000452378	0.0219206	0.000447045	0.0218471	0.000457274	0.0218471	0.000436817	0.0218471	0.00044702	0.0224397	0.000447064	0.0212593	3.20523	3.20526	3.2052	3.24029	3.1792	2.71223	2.70441	2.70452	2.70431	2.71427	2.69703	0.449123	3.2325	48.55	81.08	2070	-0.843616	-0.842702	-0.844552	-0.0272699	0.228107	-0.00622045	-0.81509
meme	15	MAF	1	1	0.985306	0.995819	1.01349	0.995819	0.957124	0.995819	0.985229	1.02953	0.985363	0.962408	0.000452378	0.0219206	0.000445727	0.0218289	0.000458484	0.0218289	0.000432972	0.0218289	0.000445697	0.0225679	0.00044575	0.0210958	4.54185	4.54191	4.5418	4.59879	4.49958	3.17206	3.16251	3.16271	3.16232	3.17455	3.15346	0.449123	4.58593	48.55	83.82	2085	-0.961125	-0.959946	-0.962338	-0.0440765	0.146413	-0.00645339	-0.81509
meme	16	MAF	1	1	0.984365	0.995551	1.01436	0.995551	0.954381	0.995552	0.984285	1.03142	0.984426	0.96	0.000452378	0.0219206	0.000445302	0.0218231	0.000458875	0.0218231	0.00043173	0.0218231	0.00044527	0.0226092	0.000445326	0.021043	5.01231	5.01237	5.01224	5.07794	4.96356	3.32048	3.31048	3.31071	3.31025	3.32309	3.30098	0.449123	5.06305	48.55	84.07	2090	-1.00217	-1.00091	-1.00348	-0.0507405	0.126297	-0.00640839	-0.81509
meme	5	MAF	1	1	0.995617	0.998753	1.00402	0.998753	0.987209	0.998753	0.995609	1.00878	0.995622	0.988757	0.000452378	0.0219206	0.000450395	0.0218933	0.000454199	0.0218933	0.000446592	0.0218933	0.000450392	0.0221131	0.000450398	0.0216742	0.923428	0.92343	0.923425	0.929288	0.919052	1.5408	1.53984	1.53984	1.53983	1.54104	1.53894	0.449123	0.928078	48.55	63.23	2035	-0.501024	-0.50075	-0.501301	-0.0046499	0.641862	-0.00298459	-0.81509
meme	6	MAF	1	1	0.994552	0.99845	1.005	0.99845	0.984102	0.99845	0.994536	1.01092	0.994564	0.986038	0.000452378	0.0219206	0.000449913	0.0218866	0.000454641	0.0218866	0.000445186	0.0218866	0.000449906	0.0221601	0.000449918	0.0216145	1.16355	1.16356	1.16355	1.17199	1.15727	1.70939	1.7074	1.70742	1.70739	1.70989	1.70555	0.449123	1.17022	48.55	66.75	2040	-0.569931	-0.56957	-0.570295	-0.00666946	0.553676	-0.00369272	-0.81509
meme	3	MAF	1	1	0.997622	0.999323	1.00218	0.999323	0.993061	0.999323	0.997622	1.00475	0.997622	0.993893	0.000452378	0.0219206	0.000451302	0.0219058	0.000453366	0.0219058	0.000449239	0.0219058	0.000451302	0.0220248	0.000451302	0.0217868	0.565078	0.565079	0.565078	0.567301	0.563415	1.22421	1.22421	1.22421	1.22421	1.22421	1.22421	0.449123	0.566853	48.55	55.1	2025	-0.313035	-0.312909	-0.313161	-0.00177445	0.862609	-0.00153065	-0.81509
meme	1	MAF	1	1	1	1	1	1	1	1	1	1	1	1	0.000452378	0.0219206	0.000452378	0.0219206	0.000452378	0.0219206	0.000452378	0.0219206	0.000452378	0.0219206	0.000452378	0.0219206	0.427194	0.427194	0.427194	0.427194	0.427194	0.85	0.85	0.85	0.85	0.85	0.85	0.449123	0.427194	48.55	46.45	2015	0	0	0	0	1.15927	0	-0.81509
meme	14	MAF	1	1	0.986259	0.99609	1.01262	0.99609	0.959907	0.996091	0.986187	1.02762	0.986314	0.96485	0.000452378	0.0219206	0.000446159	0.0218349	0.000458088	0.0218349	0.000434232	0.0218349	0.00044613	0.0225259	0.000446181	0.0211494	4.08109	4.08113	4.08104	4.13004	4.04476	3.02145	3.01241	3.01258	3.01226	3.02382	3.00385	0.449123	4.11903	48.55	83.26	2080	-0.921214	-0.920122	-0.922336	-0.0379451	0.169733	-0.00644054	-0.81509
meme	9	MAF	1	1	0.99131	0.997527	1.00798	0.997527	0.974642	0.997527	0.991267	1.01746	0.991341	0.977762	0.000452378	0.0219206	0.000448445	0.0218664	0.000455989	0.0218664	0.000440903	0.0218664	0.000448428	0.0223033	0.000448458	0.0214328	2.06229	2.0623	2.06227	2.08149	2.04802	2.22292	2.21763	2.21768	2.21758	2.22429	2.21266	0.449123	2.07732	48.55	75.24	2055	-0.723735	-0.723097	-0.724383	-0.0150343	0.355383	-0.00534294	-0.81509
meme	13	MAF	1	1	0.987229	0.996366	1.01173	0.996366	0.962736	0.996367	0.987161	1.02567	0.98728	0.967331	0.000452378	0.0219206	0.000446598	0.0218409	0.000457685	0.0218409	0.000435513	0.0218409	0.000446571	0.0224832	0.000446619	0.0212039	3.63276	3.63279	3.63272	3.6744	3.60185	2.86826	2.85979	2.85993	2.85966	2.87047	2.85178	0.449123	3.66509	48.55	82.36	2075	-0.882171	-0.881167	-0.8832	-0.0323324	0.196767	-0.00636195	-0.81509
meme	18	MAF	1	1	0.98252	0.995026	1.01605	0.995026	0.948999	0.995027	0.982434	1.03512	0.982585	0.955274	0.000452378	0.0219206	0.000444467	0.0218116	0.000459642	0.0218115	0.000429294	0.0218116	0.000444433	0.0226903	0.000444492	0.0209392	5.96837	5.96845	5.96828	6.05353	5.90504	3.6116	3.60084	3.60116	3.60052	3.61441	3.59058	0.449123	6.03403	48.55	83.69	2100	-1.08826	-1.08682	-1.08974	-0.0656657	0.0939771	-0.00617107	-0.81509
meme	8	MAF	1	1	0.992385	0.997833	1.00699	0.997833	0.977779	0.997833	0.992351	1.01529	0.99241	0.980507	0.000452378	0.0219206	0.000448932	0.0218731	0.000455542	0.0218731	0.000442323	0.0218731	0.000448918	0.0222558	0.000448943	0.0214931	1.73528	1.73529	1.73527	1.75037	1.72405	2.05268	2.04843	2.04847	2.0484	2.05376	2.04446	0.449123	1.74713	48.55	72.72	2050	-0.678604	-0.67806	-0.679156	-0.0118561	0.411987	-0.00488456	-0.81509
meme	10	MAF	1	1	0.990254	0.997227	1.00895	0.997227	0.971562	0.997227	0.990204	1.01958	0.990291	0.975066	0.000452378	0.0219206	0.000447968	0.0218598	0.000456428	0.0218598	0.000439508	0.0218598	0.000447947	0.0223499	0.000447983	0.0213736	2.41738	2.41739	2.41736	2.44125	2.39964	2.38998	2.38373	2.3838	2.38367	2.39159	2.37786	0.449123	2.43602	48.55	77.49	2060	-0.765383	-0.764652	-0.766128	-0.0186449	0.306557	-0.00571572	-0.81509
meme	2	MAF	1	1	0.998717	0.999635	1.00118	0.999635	0.996256	0.999635	0.998717	1.00257	0.998717	0.996704	0.000452378	0.0219206	0.000451798	0.0219126	0.000452911	0.0219126	0.000450684	0.0219126	0.000451798	0.0219769	0.000451798	0.0218484	0.448442	0.448442	0.448441	0.449295	0.447804	1.05193	1.05193	1.05193	1.05193	1.05193	1.05193	0.449123	0.449123	48.55	48.55	2020	-0.151679	-0.151617	-0.15174	-0.000681223	1	-0.000681223	-0.81509
mex	17	LAM	1	1	0.941202	0.939244	0.998078	0.939238	0.884338	0.93925	0.940906	0.981625	0.941425	0.897163	0.0397558	0.1394	0.0374171	0.130926	0.0396793	0.130926	0.0351551	0.130927	0.0374068	0.136839	0.0374248	0.125051	9.90229	9.9037	9.9008	9.98468	9.84029	3.46695	3.45654	3.45682	3.45627	3.46966	3.44665	1.64108	9.96894	128.93	139.03	2095	-0.668578	-0.654419	-0.683544	-0.0666501	0.108945	-0.00726121	-0.949708
mex	2	LAM	1	1	0.995445	0.995293	0.999851	0.995293	0.991039	0.995293	0.995445	0.998584	0.995445	0.992003	0.0397558	0.1394	0.0395747	0.138744	0.0397498	0.138744	0.0393995	0.138744	0.0395747	0.139202	0.0395747	0.138285	1.63958	1.63959	1.63957	1.64145	1.63818	1.05193	1.05193	1.05193	1.05193	1.05193	1.05193	1.64108	1.64108	128.93	128.93	2020	-0.0916737	-0.0910573	-0.0922928	-0.00150444	1	-0.00150444	-0.949708
mex	16	LAM	1	1	0.944497	0.942648	0.998185	0.942643	0.890818	0.942654	0.944212	0.982653	0.944711	0.902932	0.0397558	0.1394	0.0375481	0.131401	0.0396836	0.131401	0.0354129	0.131402	0.0375382	0.136982	0.0375556	0.125856	9.27076	9.27199	9.26946	9.34456	9.21528	3.32048	3.31048	3.31071	3.31025	3.32309	3.30098	1.64108	9.33045	128.93	142.91	2090	-0.63979	-0.626558	-0.653728	-0.0596953	0.126297	-0.00753936	-0.949708
mex	3	LAM	1	1	0.991559	0.991277	0.999724	0.991277	0.983393	0.991277	0.991559	0.997375	0.991559	0.98518	0.0397558	0.1394	0.0394202	0.138184	0.0397448	0.138184	0.0390955	0.138184	0.0394202	0.139034	0.0394202	0.137334	1.9351	1.93513	1.93508	1.93965	1.9317	1.22421	1.22421	1.22421	1.22421	1.22421	1.22421	1.64108	1.93876	128.93	135.28	2025	-0.188568	-0.187301	-0.189846	-0.00365589	0.862609	-0.0031536	-0.949708
mex	15	LAM	1	1	0.947835	0.946097	0.998295	0.946093	0.897383	0.946102	0.947563	0.983695	0.948039	0.908774	0.0397558	0.1394	0.0376809	0.131882	0.0396879	0.131882	0.0356741	0.131883	0.0376714	0.137127	0.0376881	0.126671	8.62523	8.6263	8.62411	8.69088	8.57593	3.17206	3.16251	3.16271	3.16232	3.17455	3.15346	1.64108	8.67832	128.93	146.43	2085	-0.611695	-0.599398	-0.624604	-0.0530848	0.146413	-0.00777232	-0.949708
mex	6	LAM	1	1	0.980659	0.980015	0.999368	0.980014	0.96195	0.980015	0.980603	0.993968	0.980701	0.966117	0.0397558	0.1394	0.0389868	0.136614	0.0397306	0.136614	0.0382429	0.136614	0.0389846	0.138559	0.0389884	0.134676	3.15364	3.15376	3.15353	3.16719	3.1435	1.70939	1.7074	1.70742	1.70739	1.70989	1.70555	1.64108	3.16454	128.93	149.68	2040	-0.344299	-0.340664	-0.347998	-0.0108955	0.553676	-0.00603256	-0.949708
mex	7	LAM	1	1	0.976815	0.976043	0.999242	0.976043	0.95439	0.976044	0.976727	0.992763	0.976881	0.959411	0.0397558	0.1394	0.0388339	0.13606	0.0397256	0.13606	0.0379421	0.13606	0.0388306	0.138391	0.0388363	0.13374	3.65464	3.6548	3.65447	3.67204	3.6416	1.8809	1.87779	1.87781	1.87776	1.8817	1.87487	1.64108	3.66864	128.93	152.73	2045	-0.381801	-0.377241	-0.386457	-0.0140069	0.477606	-0.00668978	-0.949708
mex	11	LAM	1	1	0.961744	0.96047	0.998749	0.960468	0.924742	0.960472	0.961543	0.988042	0.961895	0.9331	0.0397558	0.1394	0.0382342	0.133887	0.039706	0.133887	0.0367625	0.133887	0.0382271	0.137733	0.0382396	0.130066	6.04348	6.04399	6.04294	6.08136	6.01509	2.55298	2.5459	2.54599	2.54582	2.55482	2.53923	1.64108	6.07403	128.93	155.68	2065	-0.503025	-0.494565	-0.511785	-0.0305539	0.264439	-0.00807963	-0.949708
mex	1	LAM	1	1	1	1	1	1	1	1	1	1	1	1	0.0397558	0.1394	0.0397558	0.1394	0.0397558	0.1394	0.0397558	0.1394	0.0397558	0.1394	0.0397558	0.1394	1.6708	1.6708	1.6708	1.6708	1.6708	0.85	0.85	0.85	0.85	0.85	0.85	1.64108	1.6708	128.93	121.86	2015	0	0	0	0	1.15927	0	-0.949708
mex	10	LAM	1	1	0.965402	0.96425	0.998869	0.964248	0.931938	0.964252	0.965225	0.989187	0.965535	0.939491	0.0397558	0.1394	0.0383798	0.134414	0.0397108	0.134414	0.0370488	0.134415	0.0383734	0.137893	0.0383845	0.130958	5.40707	5.40748	5.40665	5.43911	5.38308	2.38998	2.38373	2.3838	2.38367	2.39159	2.37786	1.64108	5.43289	128.93	156.34	2060	-0.475273	-0.467793	-0.48299	-0.0258211	0.306557	-0.00791562	-0.949708
mex	4	LAM	1	1	0.988068	0.987671	0.99961	0.987671	0.976526	0.987671	0.988061	0.996287	0.988074	0.979062	0.0397558	0.1394	0.0392814	0.137681	0.0397403	0.137681	0.0388226	0.137681	0.0392811	0.138882	0.0392816	0.136481	2.26884	2.26889	2.2688	2.27595	2.26351	1.37921	1.37894	1.37895	1.37894	1.37928	1.37869	1.64108	2.27456	128.93	140.96	2030	-0.251419	-0.249449	-0.25341	-0.00571867	0.744094	-0.00425523	-0.949708
mex	14	LAM	1	1	0.951221	0.949596	0.998405	0.949592	0.904043	0.9496	0.950963	0.984752	0.951414	0.9147	0.0397558	0.1394	0.0378156	0.13237	0.0396923	0.13237	0.035939	0.132371	0.0378065	0.137275	0.0378224	0.127498	7.97639	7.9773	7.97544	8.03439	7.93287	3.02145	3.01241	3.01258	3.01226	3.02382	3.00385	1.64108	8.02326	128.93	149.51	2080	-0.584183	-0.57283	-0.596059	-0.0468705	0.169733	-0.00795548	-0.949708
mex	18	LAM	1	1	0.937947	0.935881	0.997971	0.935873	0.877937	0.935888	0.937641	0.980609	0.938178	0.891463	0.0397558	0.1394	0.0372876	0.130457	0.0396751	0.130456	0.0349005	0.130458	0.037277	0.136697	0.0372956	0.124255	10.5089	10.5105	10.5073	10.6003	10.4401	3.6116	3.60084	3.60116	3.60052	3.61441	3.59058	1.64108	10.5828	128.93	134.86	2100	-0.698113	-0.683036	-0.714105	-0.0738801	0.0939771	-0.00694304	-0.949708
mex	12	LAM	1	1	0.958168	0.956775	0.998632	0.956773	0.917709	0.956778	0.957946	0.986923	0.958335	0.926851	0.0397558	0.1394	0.038092	0.133372	0.0397014	0.133371	0.0364827	0.133372	0.0380841	0.137577	0.0380979	0.129194	6.68171	6.68235	6.68105	6.72583	6.64864	2.71223	2.70441	2.70452	2.70431	2.71427	2.69703	1.64108	6.71732	128.93	154.22	2070	-0.530138	-0.520704	-0.53994	-0.0356111	0.228107	-0.00812315	-0.949708
mex	9	LAM	1	1	0.969149	0.968122	0.998991	0.968121	0.939309	0.968123	0.968999	0.99036	0.969261	0.946034	0.0397558	0.1394	0.0385288	0.134954	0.0397157	0.134954	0.0373421	0.134955	0.0385234	0.138056	0.0385329	0.131872	4.79223	4.79255	4.79191	4.81891	4.77226	2.22292	2.21763	2.21768	2.21758	2.22429	2.21266	1.64108	4.81372	128.93	156.09	2055	-0.446289	-0.439793	-0.452968	-0.0214831	0.355383	-0.00763473	-0.949708
mex	5	LAM	1	1	0.984439	0.983921	0.999491	0.98392	0.969386	0.983921	0.984412	0.995153	0.984459	0.972715	0.0397558	0.1394	0.0391371	0.137158	0.0397355	0.137158	0.0385387	0.137158	0.039136	0.138724	0.0391379	0.135596	2.69297	2.69305	2.6929	2.7031	2.68539	1.5408	1.53984	1.53984	1.53983	1.54104	1.53894	1.64108	2.70111	128.93	145.75	2035	-0.301458	-0.298695	-0.304259	-0.00814272	0.641862	-0.0052265	-0.949708
mex	13	LAM	1	1	0.954663	0.953154	0.998518	0.95315	0.910815	0.953157	0.954423	0.985828	0.954844	0.920722	0.0397558	0.1394	0.0379525	0.132866	0.0396968	0.132866	0.0362084	0.132867	0.037944	0.137424	0.0379589	0.128339	7.32621	7.32698	7.32542	7.37703	7.28811	2.86826	2.85979	2.85993	2.85966	2.87047	2.85178	1.64108	7.36726	128.93	152.12	2075	-0.557075	-0.546677	-0.567916	-0.0410412	0.196767	-0.00807555	-0.949708
mex	8	LAM	1	1	0.972966	0.972066	0.999116	0.972065	0.946817	0.972066	0.972846	0.991556	0.973056	0.952695	0.0397558	0.1394	0.0386807	0.135505	0.0397206	0.135505	0.0376408	0.135505	0.0386763	0.138223	0.038684	0.132802	4.2036	4.20384	4.20337	4.22539	4.18729	2.05268	2.04843	2.04847	2.0484	2.05376	2.04446	1.64108	4.22114	128.93	154.89	2050	-0.415408	-0.40989	-0.421062	-0.017535	0.411987	-0.00722417	-0.949708
mys	16	ASIA	1	1	1.02893	1.02932	1.19009	1.02933	0.867795	1.02932	1.02908	1.20329	1.02882	0.856952	0.12349	0.026397	0.127064	0.0271714	0.146976	0.0271715	0.107156	0.0271714	0.12708	0.0317624	0.127052	0.0226175	3.65369	3.67243	3.63214	3.7351	3.59334	3.32048	3.31048	3.31071	3.31025	3.32309	3.30098	0.777196	3.71144	32.37	47.11	2090	-1.55616	-1.05121	-2.13684	-0.0577558	0.126297	-0.00729441	-0.986159
mys	15	ASIA	1	1	1.02719	1.02756	1.17866	1.02756	0.875744	1.02756	1.02733	1.19108	1.02708	0.865562	0.12349	0.026397	0.126849	0.0271248	0.145563	0.0271249	0.108138	0.0271248	0.126865	0.0314402	0.126838	0.022845	3.42745	3.44391	3.40869	3.50048	3.37333	3.17206	3.16251	3.16271	3.16232	3.17455	3.15346	0.777196	3.47947	32.37	47.13	2085	-1.49519	-1.02225	-2.03441	-0.0520249	0.146413	-0.00761714	-0.986159
mys	6	ASIA	1	1	1.01008	1.01022	1.06624	1.01022	0.953927	1.01022	1.01011	1.07068	1.01006	0.950067	0.12349	0.026397	0.124735	0.0266668	0.13167	0.0266668	0.1178	0.0266667	0.124739	0.0282627	0.124733	0.0250787	1.52217	1.52454	1.51968	1.54104	1.50815	1.70939	1.7074	1.70742	1.70739	1.70989	1.70555	0.777196	1.53654	32.37	39.87	2040	-0.935113	-0.780812	-1.09714	-0.0143684	0.553676	-0.00795544	-0.986159
mys	7	ASIA	1	1	1.01208	1.01225	1.0794	1.01225	0.944772	1.01225	1.01213	1.0848	1.01205	0.940185	0.12349	0.026397	0.124983	0.0267204	0.133297	0.0267204	0.116669	0.0267204	0.124988	0.0286355	0.124979	0.0248175	1.70423	1.70751	1.70076	1.72744	1.687	1.8809	1.87779	1.87781	1.87776	1.8817	1.87487	0.777196	1.72173	32.37	41.31	2045	-1.01656	-0.826107	-1.21842	-0.0175025	0.477606	-0.00835927	-0.986159
mys	11	ASIA	1	1	1.01994	1.02021	1.13102	1.02021	0.908873	1.02021	1.02004	1.14013	1.01986	0.901411	0.12349	0.026397	0.125953	0.0269307	0.139676	0.0269308	0.112232	0.0269307	0.125965	0.0300957	0.125945	0.0237924	2.54549	2.55417	2.53593	2.59032	2.51227	2.55298	2.5459	2.54599	2.54582	2.55482	2.53923	0.777196	2.57815	32.37	45.92	2065	-1.26696	-0.930179	-1.63752	-0.0326642	0.264439	-0.00863766	-0.986159
mys	3	ASIA	1	1	1.0044	1.00446	1.02891	1.00446	0.979891	1.00446	1.0044	1.03076	1.0044	0.97816	0.12349	0.026397	0.124033	0.0265147	0.12706	0.0265147	0.121007	0.0265147	0.124033	0.027209	0.124033	0.0258205	0.98929	0.989846	0.988721	0.996088	0.984215	1.22421	1.22421	1.22421	1.22421	1.22421	1.22421	0.777196	0.994612	32.37	34.35	2025	-0.53506	-0.479137	-0.592261	-0.00532177	0.862609	-0.0045906	-0.986159
mys	2	ASIA	1	1	1.00237	1.00241	1.0156	1.00241	0.989149	1.00241	1.00237	1.0166	1.00237	0.988214	0.12349	0.026397	0.123783	0.0264605	0.125416	0.0264605	0.12215	0.0264605	0.123783	0.0268352	0.123783	0.0260859	0.775194	0.775405	0.77498	0.777752	0.773286	1.05193	1.05193	1.05193	1.05193	1.05193	1.05193	0.777196	0.777196	32.37	32.37	2020	-0.257586	-0.230396	-0.285129	-0.00200195	1	-0.00200195	-0.986159
mys	9	ASIA	1	1	1.01608	1.0163	1.10566	1.0163	0.926511	1.0163	1.01616	1.11296	1.01602	0.920471	0.12349	0.026397	0.125476	0.0268274	0.136542	0.0268274	0.114412	0.0268274	0.125485	0.0293787	0.12547	0.0242963	2.10393	2.10955	2.09786	2.13702	2.0794	2.22292	2.21763	2.21768	2.21758	2.22429	2.21266	0.777196	2.12843	32.37	43.94	2055	-1.15074	-0.886645	-1.43597	-0.0244927	0.355383	-0.00870429	-0.986159
mys	12	ASIA	1	1	1.0218	1.0221	1.14326	1.0221	0.900356	1.0221	1.02192	1.15324	1.02172	0.892201	0.12349	0.026397	0.126184	0.0269806	0.14119	0.0269807	0.111179	0.0269806	0.126197	0.0304416	0.126174	0.023549	2.76424	2.77467	2.75267	2.81545	2.72631	2.71223	2.70441	2.70452	2.70431	2.71427	2.69703	0.777196	2.8013	32.37	46.53	2070	-1.3229	-0.950823	-1.73602	-0.0370583	0.228107	-0.00845327	-0.986159
mys	5	ASIA	1	1	1.00811	1.00822	1.05329	1.00822	0.962931	1.00822	1.00813	1.0568	1.0081	0.959791	0.12349	0.026397	0.124492	0.026614	0.130071	0.026614	0.118912	0.026614	0.124493	0.0278964	0.12449	0.0253356	1.34663	1.34825	1.34494	1.36139	1.33564	1.5408	1.53984	1.53984	1.53983	1.54104	1.53894	0.777196	1.35799	32.37	38.26	2035	-0.836528	-0.717178	-0.960718	-0.01136	0.641862	-0.00729154	-0.986159
mys	13	ASIA	1	1	1.02363	1.02395	1.15527	1.02395	0.892008	1.02395	1.02376	1.16608	1.02354	0.883169	0.12349	0.026397	0.12641	0.0270295	0.142673	0.0270296	0.110148	0.0270295	0.126423	0.0307805	0.126399	0.0233103	2.98417	2.99648	2.97039	3.04218	2.9412	2.86826	2.85979	2.85993	2.85966	2.87047	2.85178	0.777196	3.0259	32.37	46.89	2075	-1.37906	-0.972525	-1.83449	-0.041729	0.196767	-0.00821089	-0.986159
mys	10	ASIA	1	1	1.01803	1.01828	1.11849	1.01828	0.917586	1.01828	1.01813	1.12672	1.01796	0.910829	0.12349	0.026397	0.125718	0.0268797	0.138128	0.0268797	0.113309	0.0268797	0.125728	0.0297416	0.12571	0.0240414	2.32378	2.33086	2.31607	2.36256	2.29504	2.38998	2.38373	2.3838	2.38367	2.39159	2.37786	0.777196	2.35225	32.37	45.05	2060	-1.21007	-0.909338	-1.53792	-0.0284638	0.306557	-0.00872576	-0.986159
mys	17	ASIA	1	1	1.03065	1.03106	1.20138	1.03107	0.859948	1.03106	1.0308	1.21533	1.03053	0.84845	0.12349	0.026397	0.127276	0.0272174	0.14837	0.0272175	0.106186	0.0272173	0.127293	0.0320804	0.127264	0.0223928	3.88161	3.90277	3.85708	3.97201	3.81457	3.46695	3.45654	3.45682	3.45627	3.46966	3.44665	0.777196	3.94551	32.37	47.04	2095	-1.61944	-1.08325	-2.24134	-0.0638953	0.108945	-0.00696108	-0.986159
mys	1	ASIA	1	1	1	1	1	1	1	1	1	1	1	1	0.12349	0.026397	0.12349	0.026397	0.12349	0.026397	0.12349	0.026397	0.12349	0.026397	0.12349	0.026397	0.681591	0.681591	0.681591	0.681591	0.681591	0.85	0.85	0.85	0.85	0.85	0.85	0.777196	0.681591	32.37	30.27	2015	0	0	0	0	1.15927	0	-0.986159
mys	4	ASIA	1	1	1.00622	1.0063	1.04086	1.0063	0.971577	1.0063	1.00622	1.04351	1.00622	0.969144	0.12349	0.026397	0.124258	0.0265634	0.128536	0.0265634	0.11998	0.0265634	0.124259	0.0275454	0.124258	0.0255825	1.17809	1.17912	1.17704	1.18893	1.17001	1.37921	1.37894	1.37895	1.37894	1.37928	1.37869	0.777196	1.18651	32.37	36.4	2030	-0.709717	-0.623386	-0.798771	-0.00842089	0.744094	-0.00626593	-0.986159
mys	8	ASIA	1	1	1.01409	1.01428	1.09258	1.01428	0.935602	1.01428	1.01415	1.09895	1.01404	0.930287	0.12349	0.026397	0.125231	0.0267741	0.134926	0.0267741	0.115535	0.0267741	0.125238	0.0290087	0.125225	0.0245558	1.89575	1.90011	1.89109	1.92365	1.87506	2.05268	2.04843	2.04847	2.0484	2.05376	2.04446	0.777196	1.91659	32.37	42.67	2050	-1.08711	-0.859909	-1.3302	-0.0208355	0.411987	-0.00858394	-0.986159
mys	14	ASIA	1	1	1.02542	1.02577	1.16706	1.02577	0.883808	1.02577	1.02556	1.17869	1.02532	0.874294	0.12349	0.026397	0.126631	0.0270776	0.14413	0.0270776	0.109135	0.0270776	0.126646	0.0311132	0.12662	0.0230757	3.20511	3.21942	3.18893	3.27037	3.15675	3.02145	3.01241	3.01258	3.01226	3.02382	3.00385	0.777196	3.25181	32.37	47.07	2080	-1.4363	-0.996149	-1.93378	-0.0467059	0.169733	-0.00792754	-0.986159
mys	18	ASIA	1	1	1.03234	1.03278	1.21253	1.03279	0.852197	1.03278	1.0325	1.22723	1.03222	0.84005	0.12349	0.026397	0.127486	0.0272628	0.149748	0.0272629	0.105229	0.0272627	0.127503	0.0323944	0.127473	0.0221708	4.10967	4.13336	4.08196	4.20967	4.03548	3.6116	3.60084	3.60116	3.60052	3.61441	3.59058	0.777196	4.18011	32.37	46.93	2100	-1.68517	-1.11846	-2.34804	-0.070442	0.0939771	-0.00661994	-0.986159
nde	16	ASIA	1	1	0.817522	0.820739	0.881291	0.820722	0.753765	0.820755	0.816587	0.87384	0.818227	0.767894	0.0579177	0.095683	0.0473514	0.0785347	0.051044	0.0785333	0.0436594	0.078536	0.0472945	0.0836112	0.0473942	0.0734838	63.7829	63.7964	63.7684	65.2512	62.696	3.32048	3.31048	3.31071	3.31025	3.32309	3.30098	7.68316	65.0252	1380	1533.05	2090	-1.91056	-1.8898	-1.93284	-1.24234	0.126297	-0.156905	-19.6006
nde	6	ASIA	1	1	0.936412	0.937533	0.958637	0.937532	0.914188	0.937534	0.936228	0.956135	0.936549	0.91898	0.0579177	0.095683	0.0542345	0.0897054	0.0555218	0.0897053	0.0529472	0.0897055	0.0542242	0.0914859	0.0542422	0.0879295	19.9432	19.9443	19.9421	20.1984	19.7536	1.70939	1.7074	1.70742	1.70739	1.70989	1.70555	7.68316	20.1516	1380	1591.57	2040	-1.03428	-1.02888	-1.0398	-0.208424	0.553676	-0.1154	-19.6006
nde	3	ASIA	1	1	0.972247	0.972736	0.981947	0.972736	0.962547	0.972736	0.972247	0.98091	0.972247	0.964562	0.0579177	0.095683	0.0563103	0.0930743	0.0568721	0.0930743	0.0557485	0.0930743	0.0563103	0.0938564	0.0563103	0.0922922	10.9202	10.9204	10.92	10.9958	10.8637	1.22421	1.22421	1.22421	1.22421	1.22421	1.22421	7.68316	10.9811	1380	1445.01	2025	-0.554716	-0.552873	-0.556576	-0.0609139	0.862609	-0.0525449	-19.6006
nde	11	ASIA	1	1	0.874226	0.876443	0.918183	0.876437	0.830274	0.876449	0.873565	0.913032	0.874721	0.840031	0.0579177	0.095683	0.050632	0.0838588	0.0531783	0.0838583	0.0480859	0.0838593	0.0505952	0.087362	0.0506596	0.080372	40.0821	40.0873	40.0767	40.8129	39.5411	2.55298	2.5459	2.54599	2.54582	2.55482	2.53923	7.68316	40.6928	1380	1649.34	2065	-1.50058	-1.48777	-1.51399	-0.610627	0.264439	-0.161473	-19.6006
nde	15	ASIA	1	1	0.828496	0.831519	0.888431	0.831505	0.768571	0.831533	0.827603	0.881417	0.829168	0.781864	0.0579177	0.095683	0.0479859	0.0795645	0.0514568	0.0795633	0.0445155	0.0795655	0.0479327	0.0843365	0.0480259	0.0748163	59.0172	59.0287	59.0049	60.317	58.0552	3.17206	3.16251	3.16271	3.16232	3.17455	3.15346	7.68316	60.1153	1380	1565.65	2085	-1.82669	-1.80755	-1.84714	-1.09812	0.146413	-0.16078	-19.6006
nde	2	ASIA	1	1	0.985024	0.985288	0.990258	0.985288	0.97979	0.985288	0.985024	0.989699	0.985024	0.980877	0.0579177	0.095683	0.0570503	0.0942753	0.0573534	0.0942753	0.0567471	0.0942753	0.0570503	0.0946973	0.0570503	0.0938532	7.6628	7.66287	7.66273	7.68808	7.64394	1.05193	1.05193	1.05193	1.05193	1.05193	1.05193	7.68316	7.68316	1380	1380	2020	-0.264996	-0.264121	-0.265875	-0.02036	1	-0.02036	-19.6006
nde	10	ASIA	1	1	0.886253	0.888258	0.926007	0.888253	0.846502	0.888263	0.88567	0.921359	0.886689	0.855313	0.0579177	0.095683	0.0513284	0.084989	0.0536313	0.0849886	0.0490256	0.0849894	0.0512963	0.0881588	0.0513524	0.0818335	35.5267	35.5308	35.5225	36.1406	35.0721	2.38998	2.38373	2.3838	2.38367	2.39159	2.37786	7.68316	36.0376	1380	1654.06	2060	-1.41769	-1.40643	-1.42941	-0.5109	0.306557	-0.15662	-19.6006
nde	7	ASIA	1	1	0.923776	0.925119	0.950417	0.925118	0.897136	0.925121	0.923486	0.94737	0.923992	0.902946	0.0579177	0.095683	0.0535022	0.088517	0.0550455	0.0885169	0.0519591	0.0885172	0.0534863	0.0906474	0.0535141	0.0863937	23.4368	23.4384	23.4352	23.767	23.1918	1.8809	1.87779	1.87781	1.87776	1.8817	1.87487	7.68316	23.7079	1380	1619.92	2045	-1.1432	-1.13642	-1.15017	-0.271029	0.477606	-0.129445	-19.6006
nde	5	ASIA	1	1	0.948839	0.949741	0.966721	0.949741	0.930958	0.949741	0.94875	0.964748	0.948906	0.934758	0.0579177	0.095683	0.0549545	0.090874	0.0559902	0.090874	0.0539189	0.0908741	0.0549494	0.0923099	0.0549584	0.0894404	16.7131	16.7137	16.7124	16.9016	16.5728	1.5408	1.53984	1.53984	1.53983	1.54104	1.53894	7.68316	16.8663	1380	1553.23	2035	-0.908322	-0.904214	-0.9125	-0.1532	0.641862	-0.0983332	-19.6006
nde	4	ASIA	1	1	0.960772	0.961463	0.974483	0.961463	0.947061	0.961463	0.960747	0.973	0.960791	0.949933	0.0579177	0.095683	0.0556457	0.0919957	0.0564398	0.0919956	0.0548515	0.0919957	0.0556442	0.0930995	0.0556467	0.0908925	13.785	13.7854	13.7846	13.9146	13.6884	1.37921	1.37894	1.37895	1.37894	1.37928	1.37869	7.68316	13.8899	1380	1503.94	2030	-0.754666	-0.75175	-0.75762	-0.104822	0.744094	-0.0779974	-19.6006
nde	17	ASIA	1	1	0.80669	0.810097	0.874243	0.810077	0.739151	0.810117	0.805717	0.866363	0.807424	0.754099	0.0579177	0.095683	0.0467252	0.0775184	0.0506366	0.0775168	0.0428145	0.0775199	0.0466647	0.0828955	0.0467708	0.0721686	68.5277	68.5433	68.5108	70.1758	67.3074	3.46695	3.45654	3.45682	3.45627	3.46966	3.44665	7.68316	69.9235	1380	1497.42	2095	-1.99618	-1.97381	-2.02033	-1.3958	0.108945	-0.152066	-19.6006
nde	14	ASIA	1	1	0.839628	0.842455	0.895673	0.842443	0.78359	0.842466	0.838782	0.889107	0.840263	0.796032	0.0579177	0.095683	0.0486298	0.0806094	0.0518757	0.0806084	0.0453842	0.0806103	0.0485804	0.0850725	0.0486669	0.0761684	54.2351	54.2447	54.2248	55.377	53.39	3.02145	3.01241	3.01258	3.01226	3.02382	3.00385	7.68316	55.1979	1380	1594.33	2080	-1.7443	-1.72675	-1.76295	-0.962818	0.169733	-0.163422	-19.6006
nde	9	ASIA	1	1	0.898572	0.90036	0.934021	0.900356	0.863126	0.900363	0.898078	0.929893	0.898941	0.870958	0.0579177	0.095683	0.0520419	0.086147	0.0540955	0.0861467	0.0499885	0.0861473	0.052015	0.0889754	0.0520621	0.0833307	31.208	31.2111	31.2048	31.7163	30.8313	2.22292	2.21763	2.21768	2.21758	2.22429	2.21266	7.68316	31.6292	1380	1650.95	2055	-1.33179	-1.32206	-1.34187	-0.421236	0.355383	-0.1497	-19.6006
nde	1	ASIA	1	1	1	1	1	1	1	1	1	1	1	1	0.0579177	0.095683	0.0579177	0.095683	0.0579177	0.095683	0.0579177	0.095683	0.0579177	0.095683	0.0579177	0.095683	6.51461	6.51461	6.51461	6.51461	6.51461	0.85	0.85	0.85	0.85	0.85	0.85	7.68316	6.51461	1380	1310.15	2015	0	0	0	0	1.15927	0	-19.6006
nde	8	ASIA	1	1	0.91112	0.912687	0.942184	0.912684	0.880058	0.912689	0.910725	0.938592	0.911415	0.886886	0.0579177	0.095683	0.0527689	0.0873269	0.0545684	0.0873266	0.0509694	0.0873271	0.0527473	0.0898076	0.052785	0.0848556	27.1849	27.1871	27.1825	27.599	26.8777	2.05268	2.04843	2.04847	2.0484	2.05376	2.04446	7.68316	27.5265	1380	1639.58	2050	-1.24111	-1.23288	-1.2496	-0.341634	0.411987	-0.140749	-19.6006
nde	12	ASIA	1	1	0.86247	0.864894	0.910534	0.864886	0.814411	0.864902	0.861739	0.904898	0.863018	0.825087	0.0579177	0.095683	0.0499515	0.0827544	0.0527356	0.0827538	0.0471676	0.082755	0.0499103	0.0865837	0.0499824	0.0789435	44.7461	44.7527	44.7393	45.6039	44.1112	2.71223	2.70441	2.70452	2.70431	2.71427	2.69703	7.68316	45.4654	1380	1637.02	2070	-1.58194	-1.56756	-1.59707	-0.719237	0.228107	-0.164063	-19.6006
nde	18	ASIA	1	1	0.795989	0.799584	0.867279	0.799561	0.724714	0.799608	0.794982	0.858979	0.796749	0.740469	0.0579177	0.095683	0.0461067	0.0765146	0.0502342	0.0765128	0.04198	0.0765164	0.0460427	0.0821887	0.046155	0.0708696	73.1137	73.1316	73.0942	74.95	71.7536	3.6116	3.60084	3.60116	3.60052	3.61441	3.59058	7.68316	74.6696	1380	1459.83	2100	-2.08376	-2.05975	-2.10981	-1.55593	0.0939771	-0.146222	-19.6006
nde	13	ASIA	1	1	0.850947	0.853574	0.903038	0.853564	0.798863	0.853584	0.850155	0.896929	0.851541	0.810433	0.0579177	0.095683	0.0492846	0.0816721	0.0523017	0.0816713	0.0462678	0.0816729	0.0492392	0.0858211	0.0493187	0.0775434	49.4677	49.4758	49.4592	50.4624	48.7316	2.86826	2.85979	2.85993	2.85966	2.87047	2.85178	7.68316	50.3042	1380	1618.28	2075	-1.66291	-1.64695	-1.67978	-0.836515	0.196767	-0.164599	-19.6006
nld	6	OECD	1	1	0.862815	0.862815	0.880965	0.862813	0.862817	0.862817	0.862418	0.86355	0.863112	0.863112	0.00140397	0.0203029	0.00121135	0.0175174	0.00123683	0.0175173	0.00121135	0.0175174	0.00121081	0.0175326	0.00121174	0.0175231	0.996618	0.99662	0.996618	0.999968	0.994113	1.70939	1.7074	1.70742	1.70739	1.70989	1.70555	0.719142	0.999318	17.44	18.18	2040	-0.270167	-0.269934	-0.270166	-0.00269982	0.553676	-0.00149483	-0.17943
nld	16	OECD	1	1	0.606323	0.606323	0.65838	0.606286	0.606359	0.606359	0.604306	0.607561	0.607843	0.607843	0.00140397	0.0203029	0.000850979	0.0123061	0.000924114	0.0123055	0.000851017	0.0123066	0.000848503	0.0123364	0.000852853	0.0123332	1.96284	1.96286	1.96284	1.9749	1.95384	3.32048	3.31048	3.31071	3.31025	3.32309	3.30098	0.719142	1.97276	17.44	19.49	2090	-0.502922	-0.501811	-0.50291	-0.00992145	0.126297	-0.00125305	-0.17943
nld	17	OECD	1	1	0.582953	0.582953	0.638097	0.582909	0.582996	0.582996	0.580855	0.584303	0.584536	0.584536	0.00140397	0.0203029	0.00081815	0.0118313	0.000895622	0.0118307	0.000818194	0.011832	0.000815585	0.0118642	0.000820094	0.0118594	2.09176	2.09179	2.09176	2.10519	2.08173	3.46695	3.45654	3.45682	3.45627	3.46966	3.44665	0.719142	2.10282	17.44	19.65	2095	-0.526102	-0.524873	-0.526088	-0.011063	0.108945	-0.00120526	-0.17943
nld	10	OECD	1	1	0.754602	0.754602	0.787063	0.754591	0.754613	0.754613	0.753345	0.755374	0.755542	0.755542	0.00140397	0.0203029	0.0010593	0.0153186	0.00110489	0.0153184	0.00105931	0.0153188	0.00105771	0.0153368	0.00106049	0.0153358	1.31783	1.31784	1.31783	1.32387	1.31334	2.38998	2.38373	2.3838	2.38367	2.39159	2.37786	0.719142	1.32274	17.44	18.51	2060	-0.371043	-0.370518	-0.371039	-0.00490793	0.306557	-0.00150456	-0.17943
nld	7	OECD	1	1	0.835554	0.835554	0.85731	0.83555	0.835558	0.835558	0.834929	0.836287	0.836021	0.836021	0.00140397	0.0203029	0.00117304	0.0169635	0.00120359	0.0169634	0.00117305	0.0169635	0.00117222	0.0169792	0.00117366	0.0169724	1.07269	1.07269	1.07269	1.07666	1.06972	1.8809	1.87779	1.87781	1.87776	1.8817	1.87487	0.719142	1.0759	17.44	18.27	2045	-0.298419	-0.298122	-0.298418	-0.00321068	0.477606	-0.00153344	-0.17943
nld	11	OECD	1	1	0.728656	0.728656	0.764547	0.728642	0.728669	0.728669	0.727229	0.729473	0.729724	0.729724	0.00140397	0.0203029	0.00102284	0.0147914	0.00107326	0.0147912	0.00102286	0.0147916	0.00102105	0.014811	0.00102419	0.0148109	1.4083	1.40831	1.4083	1.41512	1.40322	2.55298	2.5459	2.54599	2.54582	2.55482	2.53923	0.719142	1.41386	17.44	18.62	2065	-0.393075	-0.392464	-0.393069	-0.00555752	0.264439	-0.00146962	-0.17943
nld	15	OECD	1	1	0.629998	0.629998	0.678928	0.629966	0.630028	0.630028	0.628071	0.631131	0.631447	0.631447	0.00140397	0.0203029	0.000884237	0.012787	0.000952977	0.0127865	0.000884269	0.0127875	0.000881863	0.0128148	0.000886031	0.012813	1.83948	1.83949	1.83948	1.85028	1.83142	3.17206	3.16251	3.16271	3.16232	3.17455	3.15346	0.719142	1.84835	17.44	19.32	2085	-0.480293	-0.479292	-0.480282	-0.00887751	0.146413	-0.00129979	-0.17943
nld	14	OECD	1	1	0.654014	0.654014	0.69977	0.653988	0.654039	0.654039	0.65219	0.655051	0.655384	0.655384	0.00140397	0.0203029	0.000917976	0.0132749	0.000982256	0.0132745	0.000918002	0.0132753	0.000915718	0.0133004	0.000919679	0.0132996	1.7211	1.72112	1.7211	1.73076	1.71391	3.02145	3.01241	3.01258	3.01226	3.02382	3.00385	0.719142	1.72902	17.44	19.14	2080	-0.458138	-0.457243	-0.458129	-0.00792132	0.169733	-0.00134451	-0.17943
nld	2	OECD	1	1	0.967691	0.967691	0.971966	0.967691	0.967691	0.967691	0.967691	0.967957	0.967691	0.967691	0.00140397	0.0203029	0.0013586	0.0196469	0.00136461	0.0196469	0.0013586	0.0196469	0.0013586	0.0196523	0.0013586	0.0196469	0.71862	0.71862	0.71862	0.719271	0.718133	1.05193	1.05193	1.05193	1.05193	1.05193	1.05193	0.719142	0.719142	17.44	17.44	2020	-0.0725629	-0.0725263	-0.0725629	-0.00052183	1	-0.00052183	-0.17943
nld	5	OECD	1	1	0.889626	0.889626	0.904229	0.889625	0.889627	0.889627	0.889433	0.890343	0.88977	0.88977	0.00140397	0.0203029	0.001249	0.018062	0.00126951	0.0180619	0.00124901	0.018062	0.00124873	0.0180765	0.00124921	0.0180649	0.928157	0.928158	0.928157	0.930912	0.926094	1.5408	1.53984	1.53984	1.53983	1.54104	1.53894	0.719142	0.930373	17.44	18.04	2035	-0.238198	-0.238024	-0.238198	-0.00221613	0.641862	-0.00142245	-0.17943
nld	18	OECD	1	1	0.559866	0.559866	0.618058	0.559815	0.559917	0.559917	0.557695	0.561334	0.561507	0.561507	0.00140397	0.0203029	0.000785719	0.0113623	0.000867476	0.0113616	0.000785771	0.0113631	0.000783076	0.011398	0.000787726	0.0113914	2.23028	2.23031	2.23028	2.24524	2.2191	3.6116	3.60084	3.60116	3.60052	3.61441	3.59058	0.719142	2.24261	17.44	19.81	2100	-0.549878	-0.548526	-0.549863	-0.0123317	0.0939771	-0.00115889	-0.17943
nld	9	OECD	1	1	0.78118	0.78118	0.810126	0.781171	0.781187	0.781187	0.780114	0.781923	0.781975	0.781975	0.00140397	0.0203029	0.00109664	0.0158586	0.0011373	0.0158585	0.00109665	0.0158587	0.00109528	0.0158757	0.00109766	0.0158733	1.23282	1.23283	1.23282	1.23813	1.22886	2.22292	2.21763	2.21768	2.21758	2.22429	2.21266	0.719142	1.23713	17.44	18.42	2055	-0.348231	-0.347787	-0.348228	-0.00430807	0.355383	-0.00153101	-0.17943
nld	12	OECD	1	1	0.703294	0.703294	0.742537	0.703276	0.70331	0.70331	0.701717	0.704171	0.704475	0.704475	0.00140397	0.0203029	0.000987209	0.0142761	0.00104234	0.0142758	0.000987227	0.0142764	0.000985239	0.0142974	0.000988691	0.0142975	1.50434	1.50435	1.50434	1.51201	1.49863	2.71223	2.70441	2.70452	2.70431	2.71427	2.69703	0.719142	1.51061	17.44	18.77	2070	-0.41473	-0.414029	-0.414723	-0.00626494	0.228107	-0.00142908	-0.17943
nld	3	OECD	1	1	0.940126	0.940126	0.948048	0.940126	0.940126	0.940126	0.940126	0.940619	0.940126	0.940126	0.00140397	0.0203029	0.0013199	0.0190873	0.00133103	0.0190873	0.0013199	0.0190873	0.0013199	0.0190973	0.0013199	0.0190873	0.807933	0.807934	0.807933	0.809452	0.806794	1.22421	1.22421	1.22421	1.22421	1.22421	1.22421	0.719142	0.80915	17.44	17.61	2025	-0.150429	-0.150352	-0.150429	-0.0012172	0.862609	-0.00104997	-0.17943
nld	13	OECD	1	1	0.678433	0.678433	0.720963	0.678412	0.678454	0.678454	0.676725	0.679384	0.679715	0.679715	0.00140397	0.0203029	0.000952282	0.013771	0.00101203	0.0137707	0.000952304	0.0137713	0.000950158	0.0137943	0.000953882	0.0137942	1.60875	1.60876	1.60875	1.61736	1.60233	2.86826	2.85979	2.85993	2.85966	2.87047	2.85178	0.719142	1.6158	17.44	18.95	2075	-0.436337	-0.435541	-0.436329	-0.00705032	0.196767	-0.00138727	-0.17943
nld	4	OECD	1	1	0.915369	0.915369	0.926567	0.915369	0.915369	0.915369	0.915315	0.916011	0.91541	0.91541	0.00140397	0.0203029	0.00128515	0.0185846	0.00130087	0.0185846	0.00128515	0.0185846	0.00128507	0.0185977	0.0012852	0.0185854	0.8671	0.867102	0.8671	0.869267	0.865477	1.37921	1.37894	1.37895	1.37894	1.37928	1.37869	0.719142	0.868839	17.44	17.84	2030	-0.20015	-0.200027	-0.200149	-0.00173898	0.744094	-0.00129396	-0.17943
nld	8	OECD	1	1	0.80825	0.80825	0.833617	0.808245	0.808256	0.808256	0.807398	0.808982	0.808887	0.808887	0.00140397	0.0203029	0.00113468	0.0164087	0.0011703	0.0164086	0.00113469	0.0164088	0.00113358	0.016425	0.0011355	0.0164206	1.15182	1.15182	1.15182	1.15645	1.14837	2.05268	2.04843	2.04847	2.0484	2.05376	2.04446	0.719142	1.15556	17.44	18.34	2050	-0.324193	-0.323825	-0.324191	-0.00374627	0.411987	-0.00154341	-0.17943
nld	1	OECD	1	1	1	1	1	1	1	1	1	1	1	1	0.00140397	0.0203029	0.00140397	0.0203029	0.00140397	0.0203029	0.00140397	0.0203029	0.00140397	0.0203029	0.00140397	0.0203029	0.682557	0.682557	0.682557	0.682557	0.682557	0.85	0.85	0.85	0.85	0.85	0.85	0.719142	0.682557	17.44	16.94	2015	0	0	0	0	1.15927	0	-0.17943
noan	15	MAF	1	1	0.778736	0.759492	1.11151	0.759472	0.630028	0.759512	0.777584	1.09074	0.779603	0.631447	0.00476026	0.0266715	0.00370646	0.0202536	0.00529132	0.0202532	0.00299819	0.020254	0.00370165	0.0290912	0.0037101	0.0168322	2.8339	2.83676	2.83224	2.87058	2.8072	3.17206	3.16251	3.16271	3.16232	3.17455	3.15346	0.343704	2.86432	48.73	49.9	2085	-1.06216	-0.962087	-1.12018	-0.0304237	0.146413	-0.00445443	-0.508149
noan	6	MAF	1	1	0.917963	0.910828	1.04134	0.910826	0.862817	0.910829	0.917725	1.03356	0.91814	0.863112	0.00476026	0.0266715	0.0043697	0.0242929	0.00495707	0.0242929	0.00410717	0.0242929	0.00436862	0.0275667	0.00437051	0.0230198	0.890125	0.890386	0.889998	0.896601	0.885325	1.70939	1.7074	1.70742	1.70739	1.70989	1.70555	0.343704	0.89542	48.73	55.12	2040	-0.591371	-0.56225	-0.605547	-0.00529526	0.553676	-0.00293186	-0.508149
noan	16	MAF	1	1	0.764579	0.744103	1.11865	0.744079	0.606359	0.744127	0.763372	1.09653	0.765487	0.607843	0.00476026	0.0266715	0.00363903	0.0198429	0.00532531	0.0198424	0.00288544	0.0198434	0.00363401	0.0292458	0.00364283	0.0162019	3.02252	3.02582	3.02057	3.06345	2.99275	3.32048	3.31048	3.31071	3.31025	3.32309	3.30098	0.343704	3.05651	48.73	48.42	2090	-1.11182	-1.0039	-1.17573	-0.0339829	0.126297	-0.00429196	-0.508149
noan	5	MAF	1	1	0.933996	0.928255	1.03326	0.928254	0.889627	0.928255	0.93388	1.02697	0.934082	0.88977	0.00476026	0.0266715	0.00444606	0.0247579	0.00491859	0.0247579	0.00423485	0.0247579	0.00444551	0.0273909	0.00444647	0.0237315	0.700929	0.701084	0.700855	0.705364	0.697631	1.5408	1.53984	1.53984	1.53983	1.54104	1.53894	0.343704	0.704551	48.73	54.27	2035	-0.514094	-0.492117	-0.524615	-0.00362206	0.641862	-0.00232486	-0.508149
noan	2	MAF	1	1	0.980679	0.978998	1.00974	0.978998	0.967691	0.978998	0.980679	1.00788	0.980679	0.967691	0.00476026	0.0266715	0.00466828	0.0261113	0.0048066	0.0261113	0.00460645	0.0261113	0.00466828	0.0268817	0.00466828	0.0258097	0.343172	0.343189	0.343164	0.343825	0.342684	1.05193	1.05193	1.05193	1.05193	1.05193	1.05193	0.343704	0.343704	48.73	48.73	2020	-0.154891	-0.150036	-0.157107	-0.000532365	1	-0.000532365	-0.508149
noan	14	MAF	1	1	0.793098	0.775103	1.10427	0.775086	0.654039	0.775119	0.792007	1.08485	0.793918	0.655384	0.00476026	0.0266715	0.00377487	0.0206702	0.00525685	0.0206699	0.00311256	0.0206706	0.00377029	0.0289343	0.00377833	0.0174714	2.63201	2.63446	2.63061	2.66455	2.6083	3.02145	3.01241	3.01258	3.01226	3.02382	3.00385	0.343704	2.65896	48.73	51.31	2080	-1.01357	-0.921366	-1.06593	-0.0269504	0.169733	-0.00457437	-0.508149
noan	1	MAF	1	1	1	1	1	1	1	1	1	1	1	1	0.00476026	0.0266715	0.00476026	0.0266715	0.00476026	0.0266715	0.00476026	0.0266715	0.00476026	0.0266715	0.00476026	0.0266715	0.337991	0.337991	0.337991	0.337991	0.337991	0.85	0.85	0.85	0.85	0.85	0.85	0.343704	0.337991	48.73	45.84	2015	0	0	0	0	1.15927	0	-0.508149
noan	17	MAF	1	1	0.750603	0.728912	1.12569	0.728884	0.582996	0.72894	0.749348	1.10225	0.75155	0.584536	0.00476026	0.0266715	0.00357246	0.0194375	0.00535886	0.019437	0.00277415	0.0194381	0.00356726	0.0293984	0.00357641	0.0155796	3.19909	3.20283	3.19682	3.24436	3.16615	3.46695	3.45654	3.45682	3.45627	3.46966	3.44665	0.343704	3.23672	48.73	46.86	2095	-1.16273	-1.04697	-1.23277	-0.0376342	0.108945	-0.00410007	-0.508149
noan	13	MAF	1	1	0.807701	0.790976	1.09691	0.790962	0.678454	0.790989	0.806679	1.07887	0.808467	0.679715	0.00476026	0.0266715	0.00384443	0.0210939	0.00522179	0.0210936	0.00322887	0.0210941	0.00384012	0.0287747	0.00384768	0.0181212	2.41801	2.42007	2.41686	2.44652	2.39721	2.86826	2.85979	2.85993	2.85966	2.87047	2.85178	0.343704	2.44159	48.73	52.63	2075	-0.965775	-0.88147	-1.01268	-0.0235802	0.196767	-0.00463982	-0.508149
noan	10	MAF	1	1	0.853251	0.840487	1.07395	0.84048	0.754613	0.840494	0.852499	1.06017	0.853813	0.755542	0.00476026	0.0266715	0.00406141	0.0224153	0.00511243	0.0224152	0.00359167	0.0224155	0.00405819	0.0282762	0.00406383	0.0201464	1.74126	1.74232	1.7407	1.75881	1.7284	2.38998	2.38373	2.3838	2.38367	2.39159	2.37786	0.343704	1.7557	48.73	55.52	2060	-0.822466	-0.762027	-0.854151	-0.01444	0.306557	-0.00442669	-0.508149
noan	18	MAF	1	1	0.736797	0.713905	1.13265	0.713872	0.559917	0.713938	0.735499	1.1079	0.737778	0.561507	0.00476026	0.0266715	0.00350671	0.019037	0.00539201	0.0190364	0.00266422	0.0190377	0.00350135	0.029549	0.00351078	0.0149647	3.36108	3.36528	3.35848	3.41078	3.32492	3.6116	3.60084	3.60116	3.60052	3.61441	3.59058	0.343704	3.40241	48.73	45.22	2100	-1.21498	-1.0914	-1.29143	-0.0413386	0.0939771	-0.00388488	-0.508149
noan	9	MAF	1	1	0.869144	0.857763	1.06594	0.857758	0.781187	0.857768	0.868507	1.05364	0.86962	0.781975	0.00476026	0.0266715	0.00413713	0.0228765	0.00507428	0.0228764	0.00371828	0.0228766	0.00413437	0.0281021	0.00413919	0.0208525	1.52034	1.52115	1.51993	1.53475	1.50977	2.22292	2.21763	2.21768	2.21758	2.22429	2.21266	0.343704	1.53217	48.73	55.92	2055	-0.771941	-0.719487	-0.798915	-0.0118275	0.355383	-0.00420328	-0.508149
noan	3	MAF	1	1	0.964195	0.961081	1.01804	0.961081	0.940126	0.961081	0.964195	1.01461	0.964195	0.940126	0.00476026	0.0266715	0.00458981	0.0256335	0.00484614	0.0256335	0.00447524	0.0256335	0.00458981	0.0270611	0.00458981	0.0250746	0.410015	0.410057	0.409996	0.41162	0.408814	1.22421	1.22421	1.22421	1.22421	1.22421	1.22421	0.343704	0.411324	48.73	51.36	2025	-0.31811	-0.308128	-0.322745	-0.00130846	0.862609	-0.00112869	-0.508149
noan	7	MAF	1	1	0.90166	0.893107	1.04956	0.893105	0.835558	0.89311	0.901286	1.04027	0.90194	0.836021	0.00476026	0.0266715	0.00429204	0.0238199	0.00499621	0.0238199	0.00397731	0.02382	0.00429038	0.0277455	0.00429328	0.0222963	1.09425	1.09465	1.09405	1.10311	1.0877	1.8809	1.87779	1.87781	1.87776	1.8817	1.87487	0.343704	1.1015	48.73	55.69	2045	-0.658497	-0.621802	-0.676677	-0.00725336	0.477606	-0.00346424	-0.508149
noan	4	MAF	1	1	0.94939	0.944988	1.0255	0.944988	0.915369	0.944989	0.949358	1.02066	0.949414	0.91541	0.00476026	0.0266715	0.00451934	0.0252042	0.00488166	0.0252042	0.00435739	0.0252042	0.00451918	0.0272225	0.00451945	0.0244153	0.534484	0.534568	0.534445	0.53728	0.532397	1.37921	1.37894	1.37895	1.37894	1.37928	1.37869	0.343704	0.536766	48.73	53.1	2030	-0.425043	-0.409497	-0.432369	-0.00228148	0.744094	-0.00169764	-0.508149
noan	8	MAF	1	1	0.885333	0.875359	1.05779	0.875356	0.808256	0.875363	0.884823	1.04699	0.885713	0.808887	0.00476026	0.0266715	0.00421425	0.0233462	0.00503541	0.0233461	0.00384724	0.0233463	0.00421202	0.0279246	0.00421592	0.0215714	1.30462	1.30521	1.30433	1.31613	1.29615	2.05268	2.04843	2.04847	2.0484	2.05376	2.04446	0.343704	1.31406	48.73	55.97	2050	-0.717905	-0.673392	-0.740367	-0.00943368	0.411987	-0.00388655	-0.508149
noan	11	MAF	1	1	0.837734	0.823622	1.08177	0.823612	0.728669	0.82363	0.836881	1.06654	0.838373	0.729724	0.00476026	0.0266715	0.0039875	0.0219652	0.00514969	0.021965	0.00346808	0.0219654	0.00398386	0.0284461	0.00399023	0.0194568	1.96927	1.97063	1.96854	1.99026	1.95391	2.55298	2.5459	2.54599	2.54582	2.55482	2.53923	0.343704	1.98657	48.73	54.81	2065	-0.870904	-0.802487	-0.907479	-0.0173011	0.264439	-0.00457508	-0.508149
noan	12	MAF	1	1	0.822568	0.807136	1.08942	0.807124	0.70331	0.807147	0.821625	1.07277	0.823274	0.704475	0.00476026	0.0266715	0.00391525	0.0215252	0.0051861	0.0215249	0.00334727	0.0215254	0.00391125	0.0286121	0.00391825	0.0187824	2.19664	2.19834	2.19572	2.22131	2.17863	2.71223	2.70441	2.70452	2.70431	2.71427	2.69703	0.343704	2.217	48.73	53.81	2070	-0.918402	-0.842027	-0.960049	-0.020361	0.228107	-0.00464449	-0.508149
noap	2	MAF	1	1	0.980679	0.978998	1	0.978998	1	0.978998	0.980679	1	0.980679	1	0.00476026	0.0266715	0.00466828	0.0261113	0.00476026	0.0261113	0.00476026	0.0261113	0.00466828	0.0266715	0.00466828	0.0266715	0.57748	0.577499	0.577499	0.57858	0.576659	1.05193	1.05193	1.05193	1.05193	1.05193	1.05193	0.578376	0.578376	50.72	50.72	2020	-0.154891	-0.151647	-0.151647	-0.00089585	1	-0.00089585	-0.533784
noap	15	MAF	1	1	0.778736	0.759492	1	0.759472	1	0.759512	0.777584	1	0.779603	1	0.00476026	0.0266715	0.00370647	0.0202537	0.00476026	0.0202533	0.00476026	0.0202541	0.00370164	0.0266715	0.00371012	0.0266715	2.62854	2.63039	2.63039	2.66203	2.60538	3.17206	3.16251	3.16271	3.16232	3.17455	3.15346	0.578376	2.65662	50.72	63.24	2085	-1.05669	-0.987158	-0.987114	-0.0280723	0.146413	-0.00411015	-0.533784
noap	13	MAF	1	1	0.807701	0.790976	1	0.790962	1	0.790989	0.806679	1	0.808467	1	0.00476026	0.0266715	0.00384444	0.0210939	0.00476026	0.0210936	0.00476026	0.0210942	0.00384012	0.0266715	0.00384769	0.0266715	2.21697	2.21827	2.21827	2.24267	2.19907	2.86826	2.85979	2.85993	2.85966	2.87047	2.85178	0.578376	2.23842	50.72	64.81	2075	-0.958195	-0.900246	-0.900214	-0.0214485	0.196767	-0.00422035	-0.533784
noap	14	MAF	1	1	0.793098	0.775103	1	0.775086	1	0.775119	0.792007	1	0.793918	1	0.00476026	0.0266715	0.00377488	0.0206703	0.00476026	0.0206699	0.00476026	0.0206706	0.00377029	0.0266715	0.00377834	0.0266715	2.41987	2.42143	2.42143	2.44929	2.39944	3.02145	3.01241	3.01258	3.01226	3.02382	3.00385	0.578376	2.44449	50.72	64.07	2080	-1.0071	-0.943368	-0.94333	-0.0246185	0.169733	-0.00417857	-0.533784
noap	6	MAF	1	1	0.917963	0.910828	1	0.910826	1	0.910829	0.917725	1	0.91814	1	0.00476026	0.0266715	0.0043697	0.0242929	0.00476026	0.0242929	0.00476026	0.0242929	0.00436862	0.0266715	0.00437051	0.0266715	1.09321	1.09343	1.09343	1.10113	1.08743	1.70939	1.7074	1.70742	1.70739	1.70989	1.70555	0.578376	1.09971	50.72	61.23	2040	-0.590604	-0.570975	-0.57097	-0.00649493	0.553676	-0.00359608	-0.533784
noap	5	MAF	1	1	0.933996	0.928255	1	0.928254	1	0.928255	0.93388	1	0.934082	1	0.00476026	0.0266715	0.00444606	0.0247579	0.00476026	0.0247579	0.00476026	0.0247579	0.00444551	0.0266715	0.00444647	0.0266715	0.99714	0.99729	0.99729	1.00351	0.992447	1.5408	1.53984	1.53984	1.53983	1.54104	1.53894	0.578376	1.00235	50.72	59.37	2035	-0.51972	-0.504772	-0.50477	-0.00520941	0.641862	-0.00334372	-0.533784
noap	16	MAF	1	1	0.764579	0.744103	1	0.744079	1	0.744127	0.763372	1	0.765487	1	0.00476026	0.0266715	0.00363904	0.019843	0.00476026	0.0198425	0.00476026	0.0198435	0.003634	0.0266715	0.00364285	0.0266715	2.84439	2.84656	2.84656	2.88232	2.81822	3.32048	3.31048	3.31071	3.31025	3.32309	3.30098	0.578376	2.87624	50.72	62.28	2090	-1.10726	-1.03191	-1.03186	-0.0318476	0.126297	-0.00402226	-0.533784
noap	18	MAF	1	1	0.736797	0.713905	1	0.713872	1	0.713938	0.735499	1	0.737778	1	0.00476026	0.0266715	0.00350673	0.0190372	0.00476026	0.0190365	0.00476026	0.0190378	0.00350134	0.0266715	0.00351082	0.0266715	3.28071	3.2836	3.28361	3.32854	3.24783	3.6116	3.60084	3.60116	3.60052	3.61441	3.59058	0.578376	3.32096	50.72	59.86	2100	-1.21203	-1.12495	-1.12488	-0.040251	0.0939771	-0.00378267	-0.533784
noap	9	MAF	1	1	0.869144	0.857763	1	0.857758	1	0.857768	0.868507	1	0.86962	1	0.00476026	0.0266715	0.00413713	0.0228765	0.00476026	0.0228764	0.00476026	0.0228766	0.00413437	0.0266715	0.00413919	0.0266715	1.46905	1.46957	1.46957	1.48269	1.45932	2.22292	2.21763	2.21768	2.21758	2.22429	2.21266	0.578376	1.48032	50.72	65.44	2055	-0.761269	-0.726025	-0.726011	-0.0112692	0.355383	-0.00400489	-0.533784
noap	10	MAF	1	1	0.853251	0.840487	1	0.84048	1	0.840494	0.852499	1	0.853813	1	0.00476026	0.0266715	0.00406141	0.0224154	0.00476026	0.0224152	0.00476026	0.0224155	0.00405819	0.0266715	0.00406383	0.0266715	1.63586	1.63653	1.63653	1.65202	1.62441	2.38998	2.38373	2.3838	2.38367	2.39159	2.37786	0.578376	1.64925	50.72	65.89	2060	-0.811828	-0.77102	-0.771002	-0.0133891	0.306557	-0.00410451	-0.533784
noap	7	MAF	1	1	0.90166	0.893107	1	0.893105	1	0.89311	0.901286	1	0.90194	1	0.00476026	0.0266715	0.00429204	0.0238199	0.00476026	0.0238199	0.00476026	0.02382	0.00429038	0.0266715	0.00429329	0.0266715	1.19853	1.19882	1.19882	1.2081	1.19159	1.8809	1.87779	1.87781	1.87776	1.8817	1.87487	0.578376	1.2064	50.72	62.95	2045	-0.652338	-0.627732	-0.627724	-0.00786978	0.477606	-0.00375865	-0.533784
noap	17	MAF	1	1	0.750603	0.728912	1	0.728884	1	0.72894	0.749348	1	0.75155	1	0.00476026	0.0266715	0.00357248	0.0194376	0.00476026	0.019437	0.00476026	0.0194382	0.00356726	0.0266715	0.00357644	0.0266715	3.06503	3.06755	3.06755	3.10778	3.0356	3.46695	3.45654	3.45682	3.45627	3.46966	3.44665	0.578376	3.10097	50.72	61.18	2095	-1.15901	-1.0778	-1.07775	-0.0359406	0.108945	-0.00391556	-0.533784
noap	1	MAF	1	1	1	1	1	1	1	1	1	1	1	1	0.00476026	0.0266715	0.00476026	0.0266715	0.00476026	0.0266715	0.00476026	0.0266715	0.00476026	0.0266715	0.00476026	0.0266715	0.574723	0.574723	0.574723	0.574723	0.574723	0.85	0.85	0.85	0.85	0.85	0.85	0.578376	0.574723	50.72	46.15	2015	0	0	0	0	1.15927	0	-0.533784
noap	3	MAF	1	1	0.964195	0.961081	1	0.961081	1	0.961081	0.964195	1	0.964195	1	0.00476026	0.0266715	0.00458981	0.0256335	0.00476026	0.0256335	0.00476026	0.0256335	0.00458981	0.0266715	0.00458981	0.0266715	0.777486	0.777539	0.777539	0.780561	0.775185	1.22421	1.22421	1.22421	1.22421	1.22421	1.22421	0.578376	0.779993	50.72	54.66	2025	-0.321406	-0.314643	-0.314643	-0.00250695	0.862609	-0.00216252	-0.533784
noap	8	MAF	1	1	0.885333	0.875359	1	0.875356	1	0.875363	0.884823	1	0.885713	1	0.00476026	0.0266715	0.00421425	0.0233462	0.00476026	0.0233461	0.00476026	0.0233463	0.00421202	0.0266715	0.00421592	0.0266715	1.32329	1.32369	1.32369	1.33475	1.31506	2.05268	2.04843	2.04847	2.0484	2.05376	2.04446	0.578376	1.33274	50.72	64.43	2050	-0.708508	-0.678683	-0.678673	-0.00944255	0.411987	-0.00389021	-0.533784
noap	11	MAF	1	1	0.837734	0.823622	1	0.823612	1	0.82363	0.836881	1	0.838373	1	0.00476026	0.0266715	0.0039875	0.0219652	0.00476026	0.021965	0.00476026	0.0219654	0.00398386	0.0266715	0.00399023	0.0266715	1.82241	1.82326	1.82326	1.84146	1.80899	2.55298	2.5459	2.54599	2.54582	2.55482	2.53923	0.578376	1.83824	50.72	65.83	2065	-0.861042	-0.814576	-0.814554	-0.015828	0.264439	-0.00418553	-0.533784
noap	12	MAF	1	1	0.822568	0.807136	1	0.807124	1	0.807147	0.821625	1	0.823274	1	0.00476026	0.0266715	0.00391525	0.0215252	0.00476026	0.0215249	0.00476026	0.0215254	0.00391125	0.0266715	0.00391826	0.0266715	2.01771	2.01877	2.01877	2.03995	2.00213	2.71223	2.70441	2.70452	2.70431	2.71427	2.69703	0.578376	2.03623	50.72	65.42	2070	-0.909649	-0.85746	-0.857433	-0.0185226	0.228107	-0.00422513	-0.533784
noap	4	MAF	1	1	0.94939	0.944988	1	0.944988	1	0.944989	0.949358	1	0.949414	1	0.00476026	0.0266715	0.00451934	0.0252042	0.00476026	0.0252042	0.00476026	0.0252042	0.00451918	0.0266715	0.00451945	0.0266715	0.891181	0.891276	0.891276	0.895937	0.887644	1.37921	1.37894	1.37895	1.37894	1.37928	1.37869	0.578376	0.895065	50.72	57.32	2030	-0.434011	-0.423363	-0.423363	-0.00388468	0.744094	-0.00289057	-0.533784
nor	5	OECD	1	1	0.889626	0.889626	0.889625	0.889625	0.889627	0.889627	0.889433	0.889433	0.88977	0.88977	0.0118889	0.10225	0.0105767	0.0909643	0.0105766	0.0909642	0.0105767	0.0909644	0.0105744	0.0909446	0.0105784	0.090979	0.343327	0.343327	0.343327	0.34435	0.342561	1.5408	1.53984	1.53984	1.53983	1.54104	1.53894	0.264255	0.344238	5.38	5.97	2035	-0.264511	-0.264511	-0.26451	-0.000910545	0.641862	-0.000584444	-0.0964932
nor	2	OECD	1	1	0.967691	0.967691	0.967691	0.967691	0.967691	0.967691	0.967691	0.967691	0.967691	0.967691	0.0118889	0.10225	0.0115048	0.0989464	0.0115048	0.0989464	0.0115048	0.0989464	0.0115048	0.0989464	0.0115048	0.0989464	0.264053	0.264053	0.264053	0.264293	0.263874	1.05193	1.05193	1.05193	1.05193	1.05193	1.05193	0.264255	0.264255	5.38	5.38	2020	-0.0764254	-0.0764254	-0.0764254	-0.000201958	1	-0.000201958	-0.0964932
nor	10	OECD	1	1	0.754602	0.754602	0.754591	0.754591	0.754613	0.754613	0.753345	0.753345	0.755542	0.755542	0.0118889	0.10225	0.0089702	0.0771481	0.0089701	0.0771471	0.0089703	0.0771489	0.00895675	0.0770323	0.0089803	0.0772348	0.470381	0.470381	0.470381	0.472529	0.468779	2.38998	2.38373	2.3838	2.38367	2.39159	2.37786	0.264255	0.47257	5.38	6.76	2060	-0.46326	-0.463268	-0.463252	-0.00218923	0.306557	-0.000671123	-0.0964932
nor	13	OECD	1	1	0.678433	0.678433	0.678412	0.678412	0.678454	0.678454	0.676725	0.676725	0.679715	0.679715	0.0118889	0.10225	0.00806399	0.0693542	0.00806379	0.0693525	0.00806417	0.0693557	0.008046	0.0691995	0.00807753	0.0694706	0.599917	0.599917	0.599917	0.603123	0.597528	2.86826	2.85979	2.85993	2.85966	2.87047	2.85178	0.264255	0.60339	5.38	7.23	2075	-0.575548	-0.575565	-0.575533	-0.0034728	0.196767	-0.000683333	-0.0964932
nor	11	OECD	1	1	0.728656	0.728656	0.728642	0.728642	0.728669	0.728669	0.727229	0.727229	0.729724	0.729724	0.0118889	0.10225	0.0086615	0.074493	0.00866136	0.0744919	0.00866162	0.0744941	0.00864632	0.0743625	0.0086729	0.0745911	0.508648	0.508648	0.508648	0.511104	0.506817	2.55298	2.5459	2.54599	2.54582	2.55482	2.53923	0.264255	0.511208	5.38	6.92	2065	-0.500682	-0.500693	-0.500672	-0.00255953	0.264439	-0.000676838	-0.0964932
nor	6	OECD	1	1	0.862815	0.862815	0.862813	0.862813	0.862817	0.862817	0.862418	0.862418	0.863112	0.863112	0.0118889	0.10225	0.0102578	0.0882216	0.0102577	0.0882214	0.0102578	0.0882218	0.0102532	0.0881827	0.0102611	0.0882507	0.362281	0.362281	0.362281	0.363501	0.361369	1.70939	1.7074	1.70742	1.70739	1.70989	1.70555	0.264255	0.363399	5.38	6.13	2040	-0.30762	-0.307622	-0.307619	-0.00111789	0.553676	-0.000618949	-0.0964932
nor	1	OECD	1	1	1	1	1	1	1	1	1	1	1	1	0.0118889	0.10225	0.0118889	0.10225	0.0118889	0.10225	0.0118889	0.10225	0.0118889	0.10225	0.0118889	0.10225	0.252481	0.252481	0.252481	0.252481	0.252481	0.85	0.85	0.85	0.85	0.85	0.85	0.264255	0.252481	5.38	5.19	2015	0	0	0	0	1.15927	0	-0.0964932
nor	7	OECD	1	1	0.835554	0.835554	0.83555	0.83555	0.835558	0.835558	0.834929	0.834929	0.836021	0.836021	0.0118889	0.10225	0.00993342	0.0854321	0.00993337	0.0854318	0.00993345	0.0854324	0.00992647	0.0853724	0.00993861	0.0854768	0.382333	0.382333	0.382333	0.38375	0.381275	1.8809	1.87779	1.87781	1.87776	1.8817	1.87487	0.264255	0.383669	5.38	6.29	2045	-0.348181	-0.348184	-0.348179	-0.00133586	0.477606	-0.000638016	-0.0964932
nor	17	OECD	1	1	0.582953	0.582953	0.582909	0.582909	0.582996	0.582996	0.580855	0.580855	0.584536	0.584536	0.0118889	0.10225	0.00692814	0.0595853	0.00692775	0.059582	0.00692852	0.0595886	0.00690643	0.0593986	0.0069446	0.0597269	0.830283	0.830282	0.830283	0.835614	0.826301	3.46695	3.45654	3.45682	3.45627	3.46966	3.44665	0.264255	0.836385	5.38	7.9	2095	-0.729644	-0.729677	-0.729613	-0.00610263	0.108945	-0.000664853	-0.0964932
nor	9	OECD	1	1	0.78118	0.78118	0.781171	0.781171	0.781187	0.781187	0.780114	0.780114	0.781975	0.781975	0.0118889	0.10225	0.00928643	0.0798677	0.00928635	0.079867	0.0092865	0.0798684	0.00927493	0.0797689	0.00929504	0.0799418	0.437002	0.437002	0.437002	0.43888	0.435602	2.22292	2.21763	2.21768	2.21758	2.22429	2.21266	0.264255	0.43887	5.38	6.61	2055	-0.425508	-0.425514	-0.425502	-0.00186743	0.355383	-0.000663652	-0.0964932
nor	14	OECD	1	1	0.654014	0.654014	0.653988	0.653988	0.654039	0.654039	0.65219	0.65219	0.655384	0.655384	0.0118889	0.10225	0.00777348	0.0668556	0.00777324	0.0668536	0.0077737	0.0668576	0.00775436	0.0666912	0.0077879	0.0669797	0.652091	0.652091	0.652091	0.655745	0.649367	3.02145	3.01241	3.01258	3.01226	3.02382	3.00385	0.264255	0.656115	5.38	7.4	2080	-0.613364	-0.613384	-0.613346	-0.00402438	0.169733	-0.00068307	-0.0964932
nor	15	OECD	1	1	0.629998	0.629998	0.629966	0.629966	0.630028	0.630028	0.628071	0.628071	0.631447	0.631447	0.0118889	0.10225	0.00748778	0.0643985	0.0074875	0.0643961	0.00748805	0.0644008	0.00746768	0.0642256	0.00750296	0.0645291	0.707581	0.707581	0.707581	0.711734	0.704484	3.17206	3.16251	3.16271	3.16232	3.17455	3.15346	0.264255	0.712222	5.38	7.57	2085	-0.65159	-0.651614	-0.651568	-0.00464077	0.146413	-0.00067947	-0.0964932
nor	3	OECD	1	1	0.940126	0.940126	0.940126	0.940126	0.940126	0.940126	0.940126	0.940126	0.940126	0.940126	0.0118889	0.10225	0.011177	0.0961279	0.011177	0.0961279	0.011177	0.0961279	0.011177	0.0961279	0.011177	0.0961279	0.303836	0.303836	0.303836	0.304409	0.303406	1.22421	1.22421	1.22421	1.22421	1.22421	1.22421	0.264255	0.30432	5.38	5.61	2025	-0.159039	-0.159039	-0.159039	-0.000483988	0.862609	-0.000417493	-0.0964932
nor	18	OECD	1	1	0.559866	0.559866	0.559815	0.559815	0.559917	0.559917	0.557695	0.557695	0.561507	0.561507	0.0118889	0.10225	0.00665351	0.0572234	0.00665306	0.0572195	0.00665395	0.0572272	0.00663114	0.057031	0.00667051	0.0573695	0.900938	0.900938	0.900939	0.906984	0.89642	3.6116	3.60084	3.60116	3.60052	3.61441	3.59058	0.264255	0.907926	5.38	8.07	2100	-0.769624	-0.769662	-0.769587	-0.00698761	0.0939771	-0.000656675	-0.0964932
nor	16	OECD	1	1	0.606323	0.606323	0.606286	0.606286	0.606359	0.606359	0.604306	0.604306	0.607843	0.607843	0.0118889	0.10225	0.00720615	0.0619763	0.00720581	0.0619734	0.00720646	0.061979	0.00718519	0.0617961	0.00722201	0.0621127	0.766573	0.766573	0.766573	0.771281	0.76306	3.32048	3.31048	3.31071	3.31025	3.32309	3.30098	0.264255	0.771902	5.38	7.73	2090	-0.690324	-0.690352	-0.690297	-0.00532862	0.126297	-0.000672991	-0.0964932
nor	4	OECD	1	1	0.915369	0.915369	0.915369	0.915369	0.915369	0.915369	0.915315	0.915315	0.91541	0.91541	0.0118889	0.10225	0.0108827	0.0935965	0.0108827	0.0935965	0.0108827	0.0935966	0.0108821	0.093591	0.0108832	0.0936007	0.323863	0.323863	0.323863	0.324677	0.323254	1.37921	1.37894	1.37895	1.37894	1.37928	1.37869	0.264255	0.324567	5.38	5.8	2030	-0.21679	-0.21679	-0.21679	-0.000703629	0.744094	-0.000523566	-0.0964932
nor	8	OECD	1	1	0.80825	0.80825	0.808245	0.808245	0.808256	0.808256	0.807398	0.807398	0.808887	0.808887	0.0118889	0.10225	0.00960854	0.082638	0.00960848	0.0826375	0.00960859	0.0826385	0.00959923	0.082558	0.0096155	0.0826979	0.407204	0.407204	0.407204	0.408838	0.405985	2.05268	2.04843	2.04847	2.0484	2.05376	2.04446	0.264255	0.408787	5.38	6.45	2050	-0.387251	-0.387255	-0.387247	-0.00158303	0.411987	-0.000652188	-0.0964932
nor	12	OECD	1	1	0.703294	0.703294	0.703276	0.703276	0.70331	0.70331	0.701717	0.701717	0.704475	0.704475	0.0118889	0.10225	0.00835975	0.0718979	0.00835959	0.0718965	0.0083599	0.0718992	0.00834307	0.0717544	0.0083723	0.0720058	0.552184	0.552184	0.552185	0.554993	0.550091	2.71223	2.70441	2.70452	2.70431	2.71427	2.69703	0.264255	0.555171	5.38	7.07	2070	-0.538034	-0.538048	-0.538022	-0.00298701	0.228107	-0.000681359	-0.0964932
oeu	5	REF	1	1	0.995983	0.996625	0.99984	0.996625	0.992125	0.996625	0.995976	1.00061	0.995988	0.992648	0.00480447	0.0424297	0.00478517	0.0422865	0.0048037	0.0422865	0.00476663	0.0422865	0.00478513	0.0424556	0.00478519	0.0421177	0.431593	0.431599	0.431588	0.435865	0.428415	1.5408	1.53984	1.53984	1.53983	1.54104	1.53894	0.322316	0.434988	20.83	19.52	2035	-0.780312	-0.779049	-0.78158	-0.00339426	0.641862	-0.00217865	-0.209845
oeu	14	REF	1	1	0.987407	0.98942	0.999499	0.989419	0.975317	0.989421	0.987341	1.00192	0.987457	0.977017	0.00480447	0.0424297	0.00474394	0.0419805	0.00480206	0.0419805	0.00468582	0.0419806	0.00474365	0.0425113	0.00474415	0.0414536	0.630052	0.630083	0.63002	0.641528	0.621582	3.02145	3.01241	3.01258	3.01226	3.02382	3.00385	0.322316	0.638996	20.83	14.01	2080	-1.39977	-1.39485	-1.40475	-0.0089445	0.169733	-0.00151818	-0.209845
oeu	15	REF	1	1	0.986533	0.988686	0.999464	0.988685	0.973603	0.988687	0.986463	1.00206	0.986586	0.97542	0.00480447	0.0424297	0.00473973	0.0419494	0.00480189	0.0419493	0.00467758	0.0419494	0.00473944	0.042517	0.00473996	0.0413858	0.657185	0.657221	0.657149	0.669712	0.64794	3.17206	3.16251	3.16271	3.16232	3.17455	3.15346	0.322316	0.666937	20.83	13.49	2085	-1.46213	-1.45681	-1.46753	-0.00975151	0.146413	-0.00142775	-0.209845
oeu	6	REF	1	1	0.995007	0.995805	0.999801	0.995805	0.990212	0.995805	0.994992	1.00076	0.995018	0.990871	0.00480447	0.0424297	0.00478048	0.0422517	0.00480351	0.0422517	0.00475744	0.0422517	0.00478041	0.042462	0.00478053	0.0420422	0.454075	0.454083	0.454068	0.459137	0.450315	1.70939	1.7074	1.70742	1.70739	1.70989	1.70555	0.322316	0.458085	20.83	18.92	2040	-0.87542	-0.87378	-0.877068	-0.00401017	0.553676	-0.00222033	-0.209845
oeu	2	REF	1	1	0.998824	0.999012	0.999953	0.999012	0.997695	0.999012	0.998824	1.00018	0.998824	0.997845	0.00480447	0.0424297	0.00479882	0.0423877	0.00480424	0.0423877	0.00479339	0.0423877	0.00479882	0.0424373	0.00479882	0.0423382	0.321537	0.321538	0.321536	0.322513	0.320809	1.05193	1.05193	1.05193	1.05193	1.05193	1.05193	0.322316	0.322316	20.83	20.83	2020	-0.241728	-0.241442	-0.242014	-0.000779129	1	-0.000779129	-0.209845
oeu	7	REF	1	1	0.994015	0.994971	0.999762	0.994971	0.988267	0.994971	0.993992	1.00091	0.994032	0.989064	0.00480447	0.0424297	0.00477571	0.0422163	0.00480332	0.0422163	0.00474809	0.0422163	0.0047756	0.0424684	0.00477578	0.0419655	0.474902	0.474912	0.474892	0.480709	0.470595	1.8809	1.87779	1.87781	1.87776	1.8817	1.87487	0.322316	0.479488	20.83	18.27	2045	-0.956564	-0.954529	-0.958612	-0.00458662	0.477606	-0.00219059	-0.209845
oeu	9	REF	1	1	0.992036	0.993309	0.999683	0.993308	0.984388	0.993309	0.991997	1.00122	0.992064	0.985459	0.00480447	0.0424297	0.00476619	0.0421457	0.00480295	0.0421456	0.00472943	0.0421457	0.00476602	0.0424813	0.00476632	0.0418123	0.513915	0.51393	0.5139	0.521158	0.508556	2.22292	2.21763	2.21768	2.21758	2.22429	2.21266	0.322316	0.519607	20.83	17	2055	-1.09532	-1.09246	-1.09819	-0.00569133	0.355383	-0.0020226	-0.209845
oeu	3	REF	1	1	0.997821	0.998169	0.999913	0.998169	0.995728	0.998169	0.997821	1.00033	0.997821	0.996007	0.00480447	0.0424297	0.004794	0.042352	0.00480405	0.042352	0.00478394	0.042352	0.004794	0.0424437	0.004794	0.0422602	0.374845	0.374847	0.374843	0.377204	0.373083	1.22421	1.22421	1.22421	1.22421	1.22421	1.22421	0.322316	0.37673	20.83	20.55	2025	-0.500272	-0.499681	-0.500864	-0.00188467	0.862609	-0.00162573	-0.209845
oeu	1	REF	1	1	1	1	1	1	1	1	1	1	1	1	0.00480447	0.0424297	0.00480447	0.0424297	0.00480447	0.0424297	0.00480447	0.0424297	0.00480447	0.0424297	0.00480447	0.0424297	0.290065	0.290065	0.290065	0.290065	0.290065	0.85	0.85	0.85	0.85	0.85	0.85	0.322316	0.290065	20.83	20.98	2015	0	0	0	0	1.15927	0	-0.209845
oeu	18	REF	1	1	0.98398	0.986541	0.999363	0.986539	0.968601	0.986543	0.983901	1.00245	0.98404	0.970756	0.00480447	0.0424297	0.00472746	0.0418583	0.00480141	0.0418583	0.00465353	0.0418584	0.00472713	0.0425335	0.00472771	0.0411876	0.754051	0.754101	0.754	0.770464	0.741928	3.6116	3.60084	3.60116	3.60052	3.61441	3.59058	0.322316	0.766783	20.83	12.24	2100	-1.6605	-1.654	-1.6671	-0.0127324	0.0939771	-0.00119656	-0.209845
oeu	4	REF	1	1	0.99692	0.997412	0.999878	0.997412	0.993962	0.997412	0.996918	1.00047	0.996921	0.994358	0.00480447	0.0424297	0.00478967	0.0423199	0.00480388	0.0423199	0.00477546	0.0423199	0.00478966	0.0424495	0.00478968	0.0421903	0.407406	0.40741	0.407402	0.410812	0.404867	1.37921	1.37894	1.37895	1.37894	1.37928	1.37869	0.322316	0.41012	20.83	20.11	2030	-0.661759	-0.660847	-0.662674	-0.00271401	0.744094	-0.00201948	-0.209845
oeu	12	REF	1	1	0.989201	0.990927	0.999571	0.990926	0.978832	0.990927	0.989143	1.00165	0.989244	0.980291	0.00480447	0.0424297	0.00475256	0.0420445	0.0048024	0.0420445	0.00470272	0.0420445	0.00475231	0.0424997	0.00475274	0.0415927	0.579782	0.579807	0.579758	0.589393	0.572686	2.71223	2.70441	2.70452	2.70431	2.71427	2.69703	0.322316	0.587292	20.83	15.15	2070	-1.27871	-1.2746	-1.28285	-0.00750975	0.228107	-0.00171303	-0.209845
oeu	13	REF	1	1	0.988296	0.990167	0.999535	0.990166	0.977058	0.990167	0.988234	1.00179	0.988342	0.978639	0.00480447	0.0424297	0.00474821	0.0420122	0.00480223	0.0420122	0.00469419	0.0420123	0.00474794	0.0425056	0.00474841	0.0415225	0.604302	0.60433	0.604274	0.614811	0.596545	2.86826	2.85979	2.85993	2.85966	2.87047	2.85178	0.322316	0.612503	20.83	14.57	2075	-1.33878	-1.33427	-1.34335	-0.00820009	0.196767	-0.00161351	-0.209845
oeu	16	REF	1	1	0.985671	0.987962	0.99943	0.98796	0.971915	0.987963	0.985598	1.00219	0.985726	0.973846	0.00480447	0.0424297	0.00473559	0.0419186	0.00480173	0.0419186	0.00466946	0.0419187	0.00473528	0.0425226	0.00473583	0.0413189	0.686256	0.686296	0.686215	0.699934	0.676159	3.32048	3.31048	3.31071	3.31025	3.32309	3.30098	0.322316	0.696892	20.83	13.03	2090	-1.52624	-1.52051	-1.53204	-0.0106362	0.126297	-0.00134333	-0.209845
oeu	17	REF	1	1	0.984821	0.987247	0.999396	0.987246	0.970248	0.987248	0.984744	1.00232	0.984878	0.972292	0.00480447	0.0424297	0.0047315	0.0418883	0.00480157	0.0418882	0.00466145	0.0418883	0.00473118	0.0425281	0.00473175	0.0412529	0.718357	0.718402	0.718312	0.733323	0.707308	3.46695	3.45654	3.45682	3.45627	3.46966	3.44665	0.322316	0.729981	20.83	12.6	2095	-1.59231	-1.5862	-1.59851	-0.0116236	0.108945	-0.00126633	-0.209845
oeu	8	REF	1	1	0.993021	0.994136	0.999722	0.994136	0.98632	0.994137	0.99299	1.00107	0.993044	0.987254	0.00480447	0.0424297	0.00477093	0.0421808	0.00480313	0.0421808	0.00473872	0.0421808	0.00477079	0.0424749	0.00477103	0.0418886	0.494177	0.494189	0.494165	0.500699	0.489347	2.05268	2.04843	2.04847	2.0484	2.05376	2.04446	0.322316	0.499314	20.83	17.63	2050	-1.02882	-1.02638	-1.03128	-0.00513706	0.411987	-0.0021164	-0.209845
oeu	10	REF	1	1	0.991068	0.992496	0.999645	0.992496	0.982492	0.992496	0.991022	1.00136	0.991102	0.983696	0.00480447	0.0424297	0.00476154	0.0421111	0.00480276	0.0421111	0.00472032	0.0421112	0.00476134	0.0424876	0.00476169	0.0417374	0.534734	0.534752	0.534716	0.542725	0.528827	2.38998	2.38373	2.3838	2.38367	2.39159	2.37786	0.322316	0.541	20.83	16.37	2060	-1.15813	-1.15485	-1.16143	-0.00626547	0.306557	-0.00192072	-0.209845
oeu	11	REF	1	1	0.990124	0.991702	0.999607	0.991702	0.980641	0.991703	0.990072	1.00151	0.990163	0.981975	0.00480447	0.0424297	0.004757	0.0420775	0.00480258	0.0420774	0.00471142	0.0420775	0.00475677	0.0424937	0.00475717	0.0416642	0.556764	0.556785	0.556743	0.565542	0.55028	2.55298	2.5459	2.54599	2.54582	2.55482	2.53923	0.322316	0.563634	20.83	15.75	2065	-1.21883	-1.21513	-1.22255	-0.00686972	0.264439	-0.00181662	-0.209845
osea	13	ASIA	1	1	1.01725	1.00211	1.02396	1.00211	1.01054	1.00211	1.01734	1.01147	1.01718	0.992833	0.041947	0.0579846	0.0426708	0.0581068	0.0429524	0.0581068	0.0423893	0.0581068	0.0426743	0.0586495	0.0426683	0.0575687	3.70782	3.70786	3.70778	3.75339	3.67403	2.86826	2.85979	2.85993	2.85966	2.87047	2.85178	1.14123	3.74295	231.31	282.38	2075	-0.938489	-0.937446	-0.939541	-0.0351272	0.196767	-0.00691188	-0.938752
osea	18	ASIA	1	1	1.02361	1.00288	1.03279	1.00288	1.01443	1.00288	1.02373	1.01569	1.02352	0.990187	0.041947	0.0579846	0.0429378	0.0581518	0.0433232	0.0581518	0.0425524	0.0581518	0.042942	0.0588943	0.0429345	0.0574151	5.49947	5.49955	5.49939	5.58294	5.43737	3.6116	3.60084	3.60116	3.60052	3.61441	3.59058	1.14123	5.56339	231.31	261.21	2100	-1.14891	-1.14749	-1.15035	-0.0639184	0.0939771	-0.00600687	-0.938752
osea	1	ASIA	1	1	1	1	1	1	1	1	1	1	1	1	0.041947	0.0579846	0.041947	0.0579846	0.041947	0.0579846	0.041947	0.0579846	0.041947	0.0579846	0.041947	0.0579846	1.07508	1.07508	1.07508	1.07508	1.07508	0.85	0.85	0.85	0.85	0.85	0.85	1.14123	1.07508	231.31	219.07	2015	0	0	0	0	1.15927	0	-0.938752
osea	2	ASIA	1	1	1.00173	1.00021	1.00241	1.00021	1.00106	1.00021	1.00173	1.00115	1.00173	0.999277	0.041947	0.0579846	0.0420197	0.0579969	0.0420479	0.0579969	0.0419914	0.0579969	0.0420197	0.0580511	0.0420197	0.0579427	1.13824	1.13824	1.13824	1.142	1.13544	1.05193	1.05193	1.05193	1.05193	1.05193	1.05193	1.14123	1.14123	231.31	231.31	2020	-0.262251	-0.262153	-0.26235	-0.0029929	1	-0.0029929	-0.938752
osea	15	ASIA	1	1	1.01985	1.00242	1.02757	1.00242	1.01213	1.00242	1.01995	1.01319	1.01977	0.991753	0.041947	0.0579846	0.0427799	0.0581252	0.0431039	0.0581252	0.0424559	0.0581252	0.0427837	0.0587496	0.042777	0.057506	4.3814	4.38146	4.38135	4.43996	4.33794	3.17206	3.16251	3.16271	3.16232	3.17455	3.15346	1.14123	4.42642	231.31	275.99	2085	-1.01706	-1.01586	-1.01827	-0.0450193	0.146413	-0.00659142	-0.938752
osea	12	ASIA	1	1	1.01592	1.00194	1.02211	1.00194	1.00973	1.00194	1.016	1.01058	1.01585	0.993387	0.041947	0.0579846	0.0426149	0.0580973	0.0428746	0.0580973	0.0423551	0.0580973	0.042618	0.0585981	0.0426125	0.0576008	3.3966	3.39664	3.39657	3.43664	3.36691	2.71223	2.70441	2.70452	2.70431	2.71427	2.69703	1.14123	3.42752	231.31	283.99	2070	-0.902005	-0.901041	-0.902975	-0.0309164	0.228107	-0.00705225	-0.938752
osea	17	ASIA	1	1	1.02237	1.00273	1.03107	1.00273	1.01367	1.00273	1.02248	1.01487	1.02229	0.990703	0.041947	0.0579846	0.0428858	0.0581431	0.043251	0.0581431	0.0425206	0.058143	0.0428899	0.0588467	0.0428827	0.057445	5.11425	5.11432	5.11418	5.18865	5.05895	3.46695	3.45654	3.45682	3.45627	3.46966	3.44665	1.14123	5.1713	231.31	266.63	2095	-1.10317	-1.10182	-1.10453	-0.0570481	0.108945	-0.00621512	-0.938752
osea	5	ASIA	1	1	1.00592	1.00072	1.00822	1.00072	1.00362	1.00072	1.00593	1.00392	1.00591	0.997533	0.041947	0.0579846	0.0421953	0.0580265	0.0422919	0.0580265	0.0420987	0.0580265	0.0421957	0.0582121	0.042195	0.0578416	1.7948	1.7948	1.79479	1.80991	1.78354	1.5408	1.53984	1.53984	1.53983	1.54104	1.53894	1.14123	1.80675	231.31	262.49	2035	-0.661316	-0.660961	-0.661671	-0.0119483	0.641862	-0.00766916	-0.938752
osea	14	ASIA	1	1	1.01856	1.00227	1.02578	1.00227	1.01134	1.00227	1.01866	1.01234	1.01849	0.992288	0.041947	0.0579846	0.0427258	0.0581161	0.0430288	0.0581161	0.0424229	0.0581161	0.0427295	0.0587	0.0427231	0.0575371	4.03681	4.03685	4.03676	4.08854	3.99843	3.02145	3.01241	3.01258	3.01226	3.02382	3.00385	1.14123	4.07663	231.31	279.62	2080	-0.976835	-0.975713	-0.977967	-0.039822	0.169733	-0.00675911	-0.938752
osea	16	ASIA	1	1	1.02112	1.00258	1.02933	1.00258	1.0129	1.00258	1.02123	1.01404	1.02104	0.991224	0.041947	0.0579846	0.0428332	0.0581342	0.0431779	0.0581342	0.0424885	0.0581342	0.0428372	0.0587984	0.0428302	0.0574753	4.741	4.74106	4.74094	4.8071	4.69191	3.32048	3.31048	3.31071	3.31025	3.32309	3.30098	1.14123	4.79176	231.31	271.58	2090	-1.05919	-1.05791	-1.06047	-0.0507536	0.126297	-0.00641005	-0.938752
osea	3	ASIA	1	1	1.00321	1.00039	1.00446	1.00039	1.00196	1.00039	1.00321	1.00212	1.00321	0.99866	0.041947	0.0579846	0.0420817	0.0580074	0.0421341	0.0580074	0.0420293	0.0580074	0.0420817	0.0581078	0.0420817	0.0579069	1.41331	1.41331	1.4133	1.42225	1.40662	1.22421	1.22421	1.22421	1.22421	1.22421	1.22421	1.14123	1.42044	231.31	243.52	2025	-0.502001	-0.501814	-0.502188	-0.0071306	0.862609	-0.00615092	-0.938752
osea	9	ASIA	1	1	1.01174	1.00143	1.0163	1.00143	1.00717	1.00143	1.01179	1.0078	1.01169	0.995121	0.041947	0.0579846	0.0424395	0.0580677	0.0426311	0.0580677	0.0422479	0.0580677	0.0424417	0.0584369	0.0424379	0.0577015	2.5919	2.59192	2.59188	2.61881	2.57192	2.22292	2.21763	2.21768	2.21758	2.22429	2.21266	1.14123	2.61284	231.31	282.15	2055	-0.801297	-0.800587	-0.802011	-0.0209366	0.355383	-0.00744051	-0.938752
osea	4	ASIA	1	1	1.00454	1.00055	1.00631	1.00055	1.00277	1.00055	1.00454	1.003	1.00454	0.998107	0.041947	0.0579846	0.0421374	0.0580168	0.0422114	0.0580168	0.0420633	0.0580168	0.0421375	0.0581588	0.0421373	0.0578749	1.61986	1.61986	1.61985	1.63226	1.61061	1.37921	1.37894	1.37895	1.37894	1.37928	1.37869	1.14123	1.62971	231.31	253.92	2030	-0.604282	-0.604012	-0.604552	-0.00984802	0.744094	-0.00732785	-0.938752
osea	8	ASIA	1	1	1.01029	1.00126	1.01429	1.00126	1.00629	1.00126	1.01033	1.00683	1.01025	0.995723	0.041947	0.0579846	0.0423785	0.0580575	0.0425464	0.0580575	0.0422107	0.0580575	0.0423803	0.0583808	0.0423772	0.0577365	2.36919	2.36921	2.36918	2.39272	2.35172	2.05268	2.04843	2.04847	2.0484	2.05376	2.04446	1.14123	2.38756	231.31	279.24	2050	-0.769135	-0.768513	-0.769759	-0.0183635	0.411987	-0.00756553	-0.938752
osea	6	ASIA	1	1	1.00736	1.0009	1.01022	1.0009	1.0045	1.0009	1.00738	1.00488	1.00734	0.996937	0.041947	0.0579846	0.0422557	0.0580367	0.0423757	0.0580367	0.0421356	0.0580367	0.0422565	0.0582676	0.042255	0.057807	1.97581	1.97582	1.9758	1.99355	1.9626	1.70939	1.7074	1.70742	1.70739	1.70989	1.70555	1.14123	1.98977	231.31	269.52	2040	-0.701997	-0.701554	-0.702441	-0.0139682	0.553676	-0.00773383	-0.938752
osea	11	ASIA	1	1	1.01455	1.00178	1.02022	1.00178	1.00889	1.00178	1.01463	1.00968	1.0145	0.993952	0.041947	0.0579846	0.0425578	0.0580877	0.0427953	0.0580877	0.0423202	0.0580877	0.0425606	0.0585456	0.0425556	0.0576336	3.10498	3.105	3.10495	3.14008	3.07894	2.55298	2.5459	2.54599	2.54582	2.55482	2.53923	1.14123	3.13214	231.31	284.47	2065	-0.867238	-0.866357	-0.868125	-0.0271631	0.264439	-0.00718297	-0.938752
osea	10	ASIA	1	1	1.01316	1.00161	1.01828	1.00161	1.00804	1.00161	1.01323	1.00875	1.01311	0.99453	0.041947	0.0579846	0.0424993	0.0580778	0.0427142	0.0580778	0.0422845	0.0580778	0.0425019	0.0584919	0.0424974	0.0576672	2.83653	2.83656	2.83651	2.86728	2.81372	2.38998	2.38373	2.3838	2.38367	2.39159	2.37786	1.14123	2.86038	231.31	283.87	2060	-0.833829	-0.833033	-0.834631	-0.0238507	0.306557	-0.0073116	-0.938752
osea	7	ASIA	1	1	1.00882	1.00108	1.01225	1.00108	1.00539	1.00108	1.00885	1.00586	1.0088	0.99633	0.041947	0.0579846	0.042317	0.0580471	0.042461	0.0580471	0.0421731	0.0580471	0.0423184	0.0583242	0.0423161	0.0577718	2.16667	2.16669	2.16666	2.18719	2.15142	1.8809	1.87779	1.87781	1.87776	1.8817	1.87487	1.14123	2.18275	231.31	275.07	2045	-0.736606	-0.736074	-0.73714	-0.0160783	0.477606	-0.00767907	-0.938752
pol	18	REF	1	1	1.01214	1.01243	1.04831	1.01243	0.975974	1.01243	1.0122	1.05055	1.01209	0.974657	0.0239417	0.0300406	0.0242324	0.0304142	0.0250989	0.0304142	0.0233662	0.0304141	0.0242337	0.0315588	0.0242315	0.0292785	2.03296	2.03325	2.03265	2.08768	1.99269	3.6116	3.60084	3.60116	3.60052	3.61441	3.59058	0.897808	2.07481	37.95	25.19	2100	-2.01728	-2.00314	-2.0319	-0.0418548	0.0939771	-0.0039334	-0.701731
pol	1	REF	1	1	1	1	1	1	1	1	1	1	1	1	0.0239417	0.0300406	0.0239417	0.0300406	0.0239417	0.0300406	0.0239417	0.0300406	0.0239417	0.0300406	0.0239417	0.0300406	0.774854	0.774854	0.774854	0.774854	0.774854	0.85	0.85	0.85	0.85	0.85	0.85	0.897808	0.774854	37.95	37.99	2015	0	0	0	0	1.15927	0	-0.701731
pol	3	REF	1	1	1.00165	1.00169	1.00657	1.00169	0.996731	1.00169	1.00165	1.00684	1.00165	0.996539	0.0239417	0.0300406	0.0239812	0.0300914	0.024099	0.0300914	0.0238634	0.0300914	0.0239812	0.0302461	0.0239812	0.0299366	1.08126	1.08128	1.08125	1.0894	1.07519	1.22421	1.22421	1.22421	1.22421	1.22421	1.22421	0.897808	1.08775	37.95	37.61	2025	-0.59653	-0.59524	-0.597826	-0.00648877	0.862609	-0.00559727	-0.701731
pol	2	REF	1	1	1.00089	1.00091	1.00355	1.00091	0.998236	1.00091	1.00089	1.00369	1.00089	0.998133	0.0239417	0.0300406	0.023963	0.030068	0.0240266	0.030068	0.0238994	0.030068	0.023963	0.0301515	0.023963	0.0299845	0.89523	0.895235	0.895224	0.898465	0.892817	1.05193	1.05193	1.05193	1.05193	1.05193	1.05193	0.897808	0.897808	37.95	37.95	2020	-0.287228	-0.286603	-0.287854	-0.00257875	1	-0.00257875	-0.701731
pol	17	REF	1	1	1.0115	1.01178	1.04578	1.01178	0.977234	1.01178	1.01156	1.0479	1.01146	0.975988	0.0239417	0.0300406	0.0242172	0.0303946	0.0250381	0.0303946	0.0233963	0.0303946	0.0242184	0.0314793	0.0242163	0.0293186	1.95648	1.95675	1.95621	2.00688	1.91941	3.46695	3.45654	3.45682	3.45627	3.46966	3.44665	0.897808	1.99509	37.95	25.72	2095	-1.93486	-1.92154	-1.9486	-0.0386021	0.108945	-0.00420551	-0.701731
pol	12	REF	1	1	1.00818	1.00838	1.03257	1.00838	0.983802	1.00838	1.00823	1.03409	1.00815	0.98292	0.0239417	0.0300406	0.0241377	0.0302924	0.0247217	0.0302924	0.0235537	0.0302924	0.0241386	0.0310645	0.024137	0.029527	1.6785	1.67865	1.67834	1.7128	1.65324	2.71223	2.70441	2.70452	2.70431	2.71427	2.69703	0.897808	1.70501	37.95	29.86	2070	-1.55496	-1.54596	-1.56415	-0.0265121	0.228107	-0.00604761	-0.701731
pol	5	REF	1	1	1.00304	1.00312	1.01211	1.00312	0.993974	1.00312	1.00305	1.01264	1.00304	0.993629	0.0239417	0.0300406	0.0240146	0.0301342	0.0242317	0.0301342	0.0237974	0.0301342	0.0240147	0.0304202	0.0240145	0.0298492	1.27928	1.27932	1.27925	1.29465	1.26787	1.5408	1.53984	1.53984	1.53983	1.54104	1.53894	0.897808	1.29144	37.95	36.29	2035	-0.941699	-0.938921	-0.9445	-0.0121615	0.641862	-0.00780601	-0.701731
pol	14	REF	1	1	1.00954	1.00977	1.03798	1.00977	0.981112	1.00977	1.00959	1.03975	1.0095	0.980082	0.0239417	0.0300406	0.0241702	0.0303343	0.0248513	0.0303343	0.0234893	0.0303342	0.0241713	0.0312345	0.0241694	0.0294417	1.7855	1.7857	1.7853	1.82566	1.75595	3.02145	3.01241	3.01258	3.01226	3.02382	3.00385	0.897808	1.81642	37.95	27.89	2080	-1.70205	-1.69129	-1.71309	-0.0309163	0.169733	-0.00524752	-0.701731
pol	15	REF	1	1	1.0102	1.01045	1.04061	1.01045	0.979802	1.01045	1.01026	1.0425	1.01016	0.978699	0.0239417	0.0300406	0.0241861	0.0303546	0.0249144	0.0303547	0.0234579	0.0303546	0.0241872	0.0313173	0.0241853	0.0294001	1.83638	1.8366	1.83616	1.87963	1.80457	3.17206	3.16251	3.16271	3.16232	3.17455	3.15346	0.897808	1.86962	37.95	27.05	2085	-1.77754	-1.76592	-1.78949	-0.0332332	0.146413	-0.00486578	-0.701731
pol	13	REF	1	1	1.00887	1.00908	1.03529	1.00908	0.982445	1.00908	1.00892	1.03694	1.00883	0.981489	0.0239417	0.0300406	0.0241541	0.0303135	0.0247871	0.0303135	0.0235212	0.0303135	0.0241551	0.0311503	0.0241533	0.029484	1.73375	1.73393	1.73357	1.77096	1.70637	2.86826	2.85979	2.85993	2.85966	2.87047	2.85178	0.897808	1.76244	37.95	28.84	2075	-1.62804	-1.61816	-1.63817	-0.0286934	0.196767	-0.00564591	-0.701731
pol	4	REF	1	1	1.00233	1.00239	1.00929	1.00239	0.99538	1.00239	1.00234	1.00968	1.00233	0.995111	0.0239417	0.0300406	0.0239976	0.0301124	0.0241641	0.0301124	0.0238311	0.0301124	0.0239976	0.0303313	0.0239975	0.0298937	1.18953	1.18956	1.18951	1.20153	1.1806	1.37921	1.37894	1.37895	1.37894	1.37928	1.37869	0.897808	1.19906	37.95	37.04	2030	-0.794764	-0.792763	-0.796778	-0.00952972	0.744094	-0.00709101	-0.701731
pol	8	REF	1	1	1.00529	1.00542	1.02105	1.00542	0.989532	1.00542	1.00531	1.02201	1.00527	0.988954	0.0239417	0.0300406	0.0240683	0.0302033	0.0244457	0.0302033	0.023691	0.0302033	0.0240688	0.0307018	0.0240679	0.0297086	1.46677	1.46685	1.46669	1.49051	1.44923	2.05268	2.04843	2.04847	2.0484	2.05376	2.04446	0.897808	1.48534	37.95	33.65	2050	-1.24997	-1.2446	-1.25543	-0.0185663	0.411987	-0.00764908	-0.701731
pol	16	REF	1	1	1.01086	1.01112	1.04321	1.01112	0.978509	1.01112	1.01091	1.04522	1.01082	0.977335	0.0239417	0.0300406	0.0242017	0.0303747	0.0249767	0.0303748	0.0234269	0.0303747	0.0242029	0.0313988	0.0242009	0.0293591	1.89162	1.89186	1.89137	1.93822	1.85734	3.32048	3.31048	3.31071	3.31025	3.32309	3.30098	0.897808	1.92737	37.95	26.33	2090	-1.85502	-1.84255	-1.86787	-0.0357531	0.126297	-0.00451553	-0.701731
pol	11	REF	1	1	1.00748	1.00766	1.02978	1.00766	0.985187	1.00766	1.00752	1.03117	1.00745	0.984379	0.0239417	0.0300406	0.0241209	0.0302709	0.024655	0.0302709	0.0235869	0.0302709	0.0241218	0.0309769	0.0241203	0.0295709	1.61796	1.61809	1.61782	1.64937	1.59481	2.55298	2.5459	2.54599	2.54582	2.55482	2.53923	0.897808	1.6423	37.95	30.89	2065	-1.48204	-1.47394	-1.4903	-0.0243395	0.264439	-0.0064363	-0.701731
pol	10	REF	1	1	1.00677	1.00693	1.02693	1.00693	0.986603	1.00693	1.0068	1.02819	1.00674	0.985871	0.0239417	0.0300406	0.0241038	0.0302489	0.0245868	0.0302489	0.0236208	0.0302489	0.0241045	0.0308873	0.0241032	0.0296158	1.55999	1.56011	1.55988	1.58867	1.53885	2.38998	2.38373	2.3838	2.38367	2.39159	2.37786	0.897808	1.58227	37.95	31.85	2060	-1.40811	-1.40092	-1.41543	-0.0222801	0.306557	-0.00683012	-0.701731
pol	9	REF	1	1	1.00603	1.00618	1.02402	1.00618	0.988054	1.00618	1.00606	1.02513	1.00601	0.987399	0.0239417	0.0300406	0.0240862	0.0302263	0.0245169	0.0302263	0.0236556	0.0302263	0.0240869	0.0307954	0.0240857	0.0296618	1.51097	1.51107	1.51087	1.53713	1.49166	2.22292	2.21763	2.21768	2.21758	2.22429	2.21266	0.897808	1.53136	37.95	32.76	2055	-1.33146	-1.32518	-1.33785	-0.0203895	0.355383	-0.00724607	-0.701731
pol	7	REF	1	1	1.00454	1.00464	1.01805	1.00464	0.991022	1.00464	1.00455	1.01886	1.00452	0.990523	0.0239417	0.0300406	0.0240503	0.0301801	0.0243739	0.0301801	0.0237267	0.0301801	0.0240507	0.0306073	0.02405	0.0297558	1.41962	1.41968	1.41955	1.44086	1.4039	1.8809	1.87779	1.87781	1.87776	1.8817	1.87487	0.897808	1.43629	37.95	34.55	2045	-1.16084	-1.15636	-1.16538	-0.0166731	0.477606	-0.00796315	-0.701731
pol	6	REF	1	1	1.00378	1.00387	1.01506	1.00387	0.992511	1.00387	1.00379	1.01572	1.00378	0.992088	0.0239417	0.0300406	0.0240323	0.030157	0.0243022	0.030157	0.0237624	0.030157	0.0240325	0.0305129	0.0240321	0.0298029	1.35812	1.35817	1.35807	1.37659	1.34444	1.70939	1.7074	1.70742	1.70739	1.70989	1.70555	0.897808	1.37267	37.95	35.44	2040	-1.06008	-1.05647	-1.06373	-0.0145515	0.553676	-0.00805682	-0.701731
prt	4	OECD	1	1	0.998081	0.996764	1.00375	0.996764	0.992417	0.996764	0.99808	1.00525	0.998082	0.988292	0.00732344	0.0262543	0.00730939	0.0261694	0.00735087	0.0261694	0.0072679	0.0261694	0.00730938	0.026392	0.00730939	0.0259469	0.299109	0.299113	0.299106	0.299832	0.298568	1.37921	1.37894	1.37895	1.37894	1.37928	1.37869	0.242521	0.299686	10.31	9.94	2030	-0.192346	-0.191246	-0.193451	-0.000576434	0.744094	-0.000428921	-0.0500802
prt	12	OECD	1	1	0.993273	0.988656	1.01313	0.988655	0.973415	0.988657	0.993237	1.01848	0.993299	0.959095	0.00732344	0.0262543	0.00727415	0.0259563	0.00741965	0.0259563	0.00712866	0.0259564	0.00727392	0.0267394	0.00727432	0.0251794	0.428735	0.428758	0.428713	0.430911	0.427112	2.71223	2.70441	2.70452	2.70431	2.71427	2.69703	0.242521	0.430436	10.31	8	2070	-0.395082	-0.389866	-0.400394	-0.00170058	0.228107	-0.000387913	-0.0500802
prt	13	OECD	1	1	0.992709	0.987706	1.01423	0.987705	0.971188	0.987706	0.99267	1.02003	0.992738	0.955668	0.00732344	0.0262543	0.00727002	0.0259314	0.00742772	0.0259314	0.00711233	0.0259314	0.00726977	0.02678	0.00727021	0.0250893	0.453088	0.453114	0.453061	0.455506	0.451283	2.86826	2.85979	2.85993	2.85966	2.87047	2.85178	0.242521	0.454975	10.31	7.82	2075	-0.41485	-0.409098	-0.420717	-0.00188747	0.196767	-0.000371392	-0.0500802
prt	1	OECD	1	1	1	1	1	1	1	1	1	1	1	1	0.00732344	0.0262543	0.00732344	0.0262543	0.00732344	0.0262543	0.00732344	0.0262543	0.00732344	0.0262543	0.00732344	0.0262543	0.235709	0.235709	0.235709	0.235709	0.235709	0.85	0.85	0.85	0.85	0.85	0.85	0.242521	0.235709	10.31	10.36	2015	0	0	0	0	1.15927	0	-0.0500802
prt	17	OECD	1	1	0.990544	0.984055	1.01846	0.984053	0.962635	0.984057	0.990496	1.02596	0.99058	0.942494	0.00732344	0.0262543	0.00725415	0.0258355	0.00745869	0.0258354	0.00704965	0.0258355	0.00725385	0.0269359	0.00725438	0.024743	0.584283	0.584329	0.584236	0.588037	0.581474	3.46695	3.45654	3.45682	3.45627	3.46966	3.44665	0.242521	0.5872	10.31	7.49	2095	-0.49679	-0.488949	-0.504836	-0.00291715	0.108945	-0.00031781	-0.0500802
prt	18	OECD	1	1	0.99002	0.983172	1.01948	0.98317	0.960567	0.983174	0.989971	1.0274	0.990058	0.939307	0.00732344	0.0262543	0.00725032	0.0258123	0.00746618	0.0258122	0.0070345	0.0258123	0.00725001	0.0269736	0.00725056	0.0246593	0.624037	0.62409	0.623984	0.628229	0.620898	3.6116	3.60084	3.60116	3.60052	3.61441	3.59058	0.242521	0.62729	10.31	7.46	2100	-0.518574	-0.510227	-0.527153	-0.00325297	0.0939771	-0.000305704	-0.0500802
prt	2	OECD	1	1	0.999267	0.998765	1.00143	0.998765	0.997105	0.998765	0.999267	1.002	0.999267	0.995528	0.00732344	0.0262543	0.00731807	0.0262219	0.00733391	0.0262219	0.00730224	0.0262219	0.00731807	0.0263069	0.00731807	0.0261369	0.242345	0.242346	0.242344	0.242565	0.242181	1.05193	1.05193	1.05193	1.05193	1.05193	1.05193	0.242521	0.242521	10.31	10.31	2020	-0.07241	-0.0720564	-0.0727645	-0.000175609	1	-0.000175609	-0.0500802
prt	11	OECD	1	1	0.993848	0.989626	1.01201	0.989625	0.975688	0.989626	0.993815	1.0169	0.993872	0.96259	0.00732344	0.0262543	0.00727836	0.0259818	0.00741143	0.0259818	0.00714531	0.0259818	0.00727815	0.0266979	0.00727852	0.0252713	0.406867	0.406886	0.406848	0.408824	0.405407	2.55298	2.5459	2.54599	2.54582	2.55482	2.53923	0.242521	0.408399	10.31	8.22	2065	-0.375167	-0.370492	-0.37992	-0.00153218	0.264439	-0.000405168	-0.0500802
prt	3	OECD	1	1	0.998642	0.997711	1.00265	0.997711	0.994635	0.997711	0.998642	1.00371	0.998642	0.991713	0.00732344	0.0262543	0.0073135	0.0261942	0.00734285	0.0261942	0.00728415	0.0261942	0.0073135	0.0263517	0.0073135	0.0260367	0.283018	0.28302	0.283016	0.283536	0.28263	1.22421	1.22421	1.22421	1.22421	1.22421	1.22421	0.242521	0.283433	10.31	10.16	2025	-0.146117	-0.145405	-0.146832	-0.000414144	0.862609	-0.000357244	-0.0500802
prt	7	OECD	1	1	0.996271	0.993713	1.00728	0.993713	0.985265	0.993713	0.996257	1.01023	0.996282	0.977303	0.00732344	0.0262543	0.00729613	0.0260892	0.00737675	0.0260892	0.00721551	0.0260892	0.00729603	0.0265228	0.0072962	0.0256582	0.335911	0.33592	0.335903	0.337132	0.334999	1.8809	1.87779	1.87781	1.87776	1.8817	1.87487	0.242521	0.336876	10.31	9.24	2045	-0.286447	-0.283926	-0.288994	-0.000964974	0.477606	-0.000460877	-0.0500802
prt	8	OECD	1	1	0.995652	0.992669	1.00849	0.992669	0.982819	0.992669	0.995633	1.01193	0.995667	0.973547	0.00732344	0.0262543	0.00729159	0.0260618	0.00738561	0.0260618	0.00719758	0.0260618	0.00729146	0.0265675	0.00729169	0.0255594	0.35023	0.35024	0.350219	0.351615	0.349194	2.05268	2.04843	2.04847	2.0484	2.05376	2.04446	0.242521	0.351322	10.31	8.98	2050	-0.310909	-0.307861	-0.313992	-0.00109229	0.411987	-0.000450009	-0.0500802
prt	5	OECD	1	1	0.997497	0.99578	1.00488	0.99578	0.99011	0.99578	0.997493	1.00685	0.997501	0.984743	0.00732344	0.0262543	0.00730511	0.0261435	0.00735921	0.0261435	0.00725101	0.0261435	0.00730508	0.0264341	0.00730514	0.0258537	0.311454	0.311458	0.311449	0.312351	0.310782	1.5408	1.53984	1.53984	1.53983	1.54104	1.53894	0.242521	0.312167	10.31	9.71	2035	-0.228586	-0.22705	-0.230133	-0.000713571	0.641862	-0.000458014	-0.0500802
prt	14	OECD	1	1	0.992155	0.986772	1.01531	0.986771	0.969001	0.986773	0.992114	1.02155	0.992186	0.952301	0.00732344	0.0262543	0.00726596	0.0259068	0.00743564	0.0259068	0.0070963	0.0259069	0.00726569	0.0268199	0.00726616	0.0250008	0.480776	0.480807	0.480746	0.483469	0.478766	3.02145	3.01241	3.01258	3.01226	3.02382	3.00385	0.242521	0.482876	10.31	7.68	2080	-0.434738	-0.428455	-0.441157	-0.00209925	0.169733	-0.000356311	-0.0500802
prt	15	OECD	1	1	0.991611	0.985854	1.01638	0.985853	0.966849	0.985855	0.991567	1.02304	0.991643	0.948987	0.00732344	0.0262543	0.00726197	0.0258827	0.00744343	0.0258827	0.00708054	0.0258827	0.00726169	0.0268591	0.00726218	0.0249137	0.512144	0.512179	0.512108	0.51515	0.509899	3.17206	3.16251	3.16271	3.16232	3.17455	3.15346	0.242521	0.514485	10.31	7.59	2085	-0.454936	-0.448128	-0.461901	-0.00234058	0.146413	-0.000342691	-0.0500802
prt	16	OECD	1	1	0.991074	0.984949	1.01742	0.984947	0.964728	0.98495	0.991028	1.02451	0.991108	0.94572	0.00732344	0.0262543	0.00725804	0.0258589	0.00745111	0.0258589	0.00706499	0.025859	0.00725774	0.0268978	0.00725826	0.0248278	0.546937	0.546978	0.546896	0.550297	0.544426	3.32048	3.31048	3.31071	3.31025	3.32309	3.30098	0.242521	0.549551	10.31	7.53	2090	-0.47559	-0.468263	-0.483099	-0.00261361	0.126297	-0.000330092	-0.0500802
prt	10	OECD	1	1	0.994436	0.990618	1.01086	0.990617	0.978012	0.990618	0.994407	1.01528	0.994457	0.966164	0.00732344	0.0262543	0.00728268	0.0260079	0.00740301	0.0260079	0.00716235	0.0260079	0.00728249	0.0266554	0.00728282	0.0253653	0.386197	0.386213	0.38618	0.387949	0.384888	2.38998	2.38373	2.3838	2.38367	2.39159	2.37786	0.242521	0.387572	10.31	8.47	2060	-0.354772	-0.350641	-0.358965	-0.00137499	0.306557	-0.000421514	-0.0500802
prt	9	OECD	1	1	0.995039	0.991634	1.00968	0.991634	0.980394	0.991634	0.995014	1.01362	0.995057	0.969822	0.00732344	0.0262543	0.00728709	0.0260346	0.00739439	0.0260346	0.0071798	0.0260346	0.00728693	0.0266119	0.00728721	0.0254615	0.367146	0.367159	0.367132	0.368708	0.365979	2.22292	2.21763	2.21768	2.21758	2.22429	2.21266	0.242521	0.368374	10.31	8.72	2055	-0.3335	-0.329913	-0.337134	-0.00122853	0.355383	-0.000436598	-0.0500802
prt	6	OECD	1	1	0.99689	0.994755	1.00607	0.994755	0.987708	0.994755	0.996881	1.00852	0.996896	0.981053	0.00732344	0.0262543	0.00730066	0.0261166	0.00736791	0.0261166	0.00723341	0.0261166	0.00730059	0.0264781	0.00730071	0.0257568	0.323334	0.323341	0.323328	0.324395	0.322541	1.70939	1.7074	1.70742	1.70739	1.70989	1.70555	0.242521	0.324175	10.31	9.48	2040	-0.259358	-0.257344	-0.261389	-0.000840774	0.553676	-0.000465516	-0.0500802
rcam	6	LAM	1	1	0.99053	0.986601	1.02918	0.986601	0.951879	0.986601	0.990502	1.03366	0.99055	0.939767	0.0360659	0.116482	0.0357244	0.114921	0.0371185	0.114921	0.0343302	0.114921	0.0357234	0.120403	0.0357251	0.109465	1.3661	1.36638	1.3658	1.372	1.36165	1.70939	1.7074	1.70742	1.70739	1.70989	1.70555	0.79255	1.37078	92.76	106.46	2040	-0.342048	-0.321313	-0.363527	-0.00468875	0.553676	-0.00259604	-0.387022
rcam	3	LAM	1	1	0.995867	0.994152	1.01274	0.994152	0.978997	0.994152	0.995867	1.01465	0.995867	0.973654	0.0360659	0.116482	0.0359169	0.115801	0.0365253	0.115801	0.0353085	0.115801	0.0359169	0.118188	0.0359169	0.113413	0.936797	0.936866	0.936727	0.939013	0.935136	1.22421	1.22421	1.22421	1.22421	1.22421	1.22421	0.79255	0.938583	92.76	97.55	2025	-0.190271	-0.182889	-0.197773	-0.00178585	0.862609	-0.00154049	-0.387022
rcam	2	LAM	1	1	0.99777	0.996844	1.00687	0.996844	0.988666	0.996844	0.99777	1.00791	0.99777	0.985783	0.0360659	0.116482	0.0359855	0.116114	0.0363138	0.116114	0.0356572	0.116114	0.0359855	0.117403	0.0359855	0.114826	0.791822	0.79185	0.791793	0.792726	0.791146	1.05193	1.05193	1.05193	1.05193	1.05193	1.05193	0.79255	0.79255	92.76	92.76	2020	-0.0919168	-0.0883362	-0.0955301	-0.000728487	1	-0.000728487	-0.387022
rcam	7	LAM	1	1	0.988648	0.983938	1.03498	0.983938	0.942317	0.983939	0.988605	1.04039	0.98868	0.927846	0.0360659	0.116482	0.0356564	0.114611	0.0373278	0.114611	0.0339851	0.114611	0.035655	0.121186	0.0356575	0.108074	1.54042	1.54082	1.54	1.5478	1.53486	1.8809	1.87779	1.87781	1.87776	1.8817	1.87487	0.79255	1.54625	92.76	108.14	2045	-0.376952	-0.351137	-0.403876	-0.00582861	0.477606	-0.00278378	-0.387022
rcam	11	LAM	1	1	0.981268	0.973497	1.05772	0.973496	0.904822	0.973498	0.98117	1.06674	0.981342	0.881073	0.0360659	0.116482	0.0353901	0.113394	0.0381486	0.113393	0.0326317	0.113394	0.0353869	0.124255	0.0353925	0.102618	2.38168	2.3828	2.38047	2.39682	2.3702	2.55298	2.5459	2.54599	2.54582	2.55482	2.53923	0.79255	2.39342	92.76	108.67	2065	-0.490755	-0.443786	-0.541141	-0.0117458	0.264439	-0.00310606	-0.387022
rcam	5	LAM	1	1	0.992381	0.989219	1.02348	0.989219	0.961283	0.98922	0.992367	1.02705	0.99239	0.951497	0.0360659	0.116482	0.0357911	0.115226	0.0369127	0.115226	0.0346696	0.115226	0.0357907	0.119633	0.0357915	0.110832	1.21038	1.21057	1.21018	1.21497	1.20693	1.5408	1.53984	1.53984	1.53983	1.54104	1.53894	0.79255	1.21404	92.76	104.17	2035	-0.301871	-0.285968	-0.318235	-0.00366485	0.641862	-0.00235233	-0.387022
rcam	16	LAM	1	1	0.972823	0.961549	1.08375	0.961545	0.861918	0.961552	0.972684	1.09682	0.972928	0.827443	0.0360659	0.116482	0.0350853	0.112001	0.0390879	0.112001	0.0310833	0.112001	0.0350809	0.127758	0.0350886	0.0963629	3.68574	3.68842	3.68276	3.71583	3.66277	3.32048	3.31048	3.31071	3.31025	3.32309	3.30098	0.79255	3.70879	92.76	98.27	2090	-0.621501	-0.549222	-0.701733	-0.0230502	0.126297	-0.00291117	-0.387022
rcam	1	LAM	1	1	1	1	1	1	1	1	1	1	1	1	0.0360659	0.116482	0.0360659	0.116482	0.0360659	0.116482	0.0360659	0.116482	0.0360659	0.116482	0.0360659	0.116482	0.778539	0.778539	0.778539	0.778539	0.778539	0.85	0.85	0.85	0.85	0.85	0.85	0.79255	0.778539	92.76	88.36	2015	0	0	0	0	1.15927	0	-0.387022
rcam	9	LAM	1	1	0.984894	0.978627	1.04655	0.978626	0.923244	0.978628	0.984821	1.0538	0.984949	0.904065	0.0360659	0.116482	0.0355209	0.113992	0.0377453	0.113992	0.0332967	0.113992	0.0355185	0.122748	0.0355228	0.1053	1.93316	1.93387	1.93241	1.94402	1.92496	2.22292	2.21763	2.21768	2.21758	2.22429	2.21266	0.79255	1.94165	92.76	109.63	2055	-0.437244	-0.400879	-0.475708	-0.00848974	0.355383	-0.00301711	-0.387022
rcam	15	LAM	1	1	0.974458	0.963861	1.07871	0.963858	0.87022	0.963864	0.974325	1.091	0.974558	0.837829	0.0360659	0.116482	0.0351443	0.11227	0.0389061	0.11227	0.0313829	0.112271	0.0351401	0.127081	0.0351475	0.0975741	3.41367	3.41598	3.41112	3.44028	3.3934	3.17206	3.16251	3.16271	3.16232	3.17455	3.15346	0.79255	3.43409	92.76	101.04	2085	-0.594507	-0.527129	-0.668796	-0.0204159	0.146413	-0.00298916	-0.387022
rcam	10	LAM	1	1	0.983059	0.976031	1.0522	0.97603	0.913922	0.976032	0.982973	1.06035	0.983124	0.892434	0.0360659	0.116482	0.0354547	0.113689	0.0379494	0.113689	0.0329602	0.113689	0.0354519	0.123511	0.0354568	0.103943	2.15062	2.15152	2.14966	2.16351	2.14087	2.38998	2.38373	2.3838	2.38367	2.39159	2.37786	0.79255	2.16065	92.76	109.42	2060	-0.464517	-0.42283	-0.508924	-0.0100366	0.306557	-0.00307679	-0.387022
rcam	12	LAM	1	1	0.979517	0.97102	1.06312	0.971018	0.895926	0.971022	0.979409	1.07298	0.979599	0.869963	0.0360659	0.116482	0.0353269	0.113105	0.0383434	0.113105	0.0323107	0.113105	0.0353234	0.124982	0.0353295	0.101322	2.62457	2.62595	2.62309	2.6422	2.6112	2.71223	2.70441	2.70452	2.70431	2.71427	2.69703	0.79255	2.6382	92.76	107.4	2070	-0.516501	-0.464312	-0.572874	-0.0136263	0.228107	-0.00310826	-0.387022
rcam	4	LAM	1	1	0.994158	0.991734	1.018	0.991734	0.970313	0.991734	0.994154	1.02072	0.99416	0.962779	0.0360659	0.116482	0.0358552	0.115519	0.0367152	0.115519	0.0349953	0.115519	0.0358551	0.118896	0.0358553	0.112146	1.07066	1.07078	1.07053	1.07405	1.06811	1.37921	1.37894	1.37895	1.37894	1.37928	1.37869	0.79255	1.07338	92.76	101.27	2030	-0.253426	-0.241996	-0.265112	-0.00272022	0.744094	-0.0020241	-0.387022
rcam	14	LAM	1	1	0.976115	0.966207	1.0736	0.966204	0.878643	0.966209	0.97599	1.0851	0.97621	0.848362	0.0360659	0.116482	0.0352041	0.112544	0.0387217	0.112544	0.0316869	0.112544	0.0352001	0.126393	0.0352071	0.0988024	3.14307	3.14504	3.14091	3.16642	3.1253	3.02145	3.01241	3.01258	3.01226	3.02382	3.00385	0.79255	3.16102	92.76	103.52	2080	-0.568122	-0.505725	-0.636453	-0.0179585	0.169733	-0.00304814	-0.387022
rcam	17	LAM	1	1	0.97121	0.959266	1.08872	0.959262	0.853722	0.95927	0.971065	1.10255	0.971319	0.817188	0.0360659	0.116482	0.0350271	0.111735	0.0392673	0.111735	0.0307875	0.111735	0.0350225	0.128426	0.0350305	0.095167	3.9567	3.95977	3.95327	3.99052	3.93085	3.46695	3.45654	3.45682	3.45627	3.46966	3.44665	0.79255	3.98256	92.76	95.26	2095	-0.649195	-0.572094	-0.735355	-0.0258545	0.108945	-0.00281673	-0.387022
rcam	13	LAM	1	1	0.977801	0.968592	1.06841	0.96859	0.887207	0.968594	0.977683	1.0791	0.97789	0.859068	0.0360659	0.116482	0.0352649	0.112822	0.0385342	0.112822	0.031996	0.112822	0.0352612	0.125694	0.0352678	0.100051	2.8791	2.88076	2.87729	2.89946	2.86363	2.86826	2.85979	2.85993	2.85966	2.87047	2.85178	0.79255	2.89479	92.76	105.65	2075	-0.542187	-0.484855	-0.604544	-0.0156952	0.196767	-0.00308829	-0.387022
rcam	8	LAM	1	1	0.986763	0.981271	1.04079	0.981271	0.932739	0.981272	0.986704	1.04712	0.986807	0.915906	0.0360659	0.116482	0.0355884	0.1143	0.0375375	0.1143	0.0336394	0.1143	0.0355865	0.121971	0.0355899	0.106681	1.72974	1.73028	1.72917	1.73877	1.72293	2.05268	2.04843	2.04847	2.0484	2.05376	2.04446	0.79255	1.73683	92.76	109.19	2050	-0.408313	-0.377262	-0.440925	-0.0070917	0.411987	-0.00292169	-0.387022
rcam	18	LAM	1	1	0.969616	0.957011	1.09363	0.957006	0.845626	0.957016	0.969466	1.10822	0.969729	0.807054	0.0360659	0.116482	0.0349696	0.111472	0.0394446	0.111472	0.0304954	0.111473	0.0349649	0.129086	0.0349731	0.0939855	4.22469	4.22817	4.22078	4.26246	4.19578	3.6116	3.60084	3.60116	3.60052	3.61441	3.59058	0.79255	4.25352	92.76	92.11	2100	-0.677637	-0.595792	-0.769712	-0.0288234	0.0939771	-0.00270874	-0.387022
rcz	2	REF	1	1	0.999129	0.999081	1.0004	0.999081	0.997855	0.999081	0.999129	1.0004	0.999129	0.997761	0.00874055	0.018439	0.00873293	0.018422	0.00874406	0.018422	0.0087218	0.018422	0.00873293	0.0184464	0.00873293	0.0183977	0.297273	0.297274	0.297272	0.298348	0.296472	1.05193	1.05193	1.05193	1.05193	1.05193	1.05193	0.298131	0.298131	10.7	10.7	2020	-0.287672	-0.287329	-0.288015	-0.00085764	1	-0.00085764	-0.34811
rcz	16	REF	1	1	0.989381	0.988798	1.0049	0.988797	0.973867	0.988799	0.989327	1.0049	0.989422	0.972823	0.00874055	0.018439	0.00864769	0.0182323	0.00878338	0.0182323	0.00851201	0.0182323	0.00864727	0.0185294	0.008648	0.0179374	1.01146	1.01154	1.01139	1.03635	0.993178	3.32048	3.31048	3.31071	3.31025	3.32309	3.30098	0.298131	1.03078	10.7	9.2	2090	-1.87349	-1.86647	-1.88062	-0.0193115	0.126297	-0.00243899	-0.34811
rcz	3	REF	1	1	0.998385	0.998296	1.00074	0.998296	0.996025	0.998296	0.998385	1.00074	0.998385	0.995851	0.00874055	0.018439	0.00872643	0.0184076	0.00874706	0.0184076	0.0087058	0.0184076	0.00872643	0.0184527	0.00872643	0.0183625	0.355576	0.355579	0.355574	0.358218	0.353605	1.22421	1.22421	1.22421	1.22421	1.22421	1.22421	0.298131	0.357685	10.7	10.73	2025	-0.589716	-0.589015	-0.590418	-0.00210933	0.862609	-0.00181952	-0.34811
rcz	15	REF	1	1	0.99002	0.989472	1.0046	0.989471	0.975438	0.989473	0.989968	1.00461	0.990059	0.974458	0.00874055	0.018439	0.00865327	0.0182448	0.00878081	0.0182447	0.00852575	0.0182448	0.00865287	0.018524	0.00865357	0.0179676	0.950242	0.950305	0.950178	0.972596	0.933817	3.17206	3.16251	3.16271	3.16232	3.17455	3.15346	0.298131	0.967608	10.7	9.23	2085	-1.79471	-1.78817	-1.80134	-0.0173657	0.146413	-0.00254257	-0.34811
rcz	11	REF	1	1	0.992681	0.992279	1.00338	0.992279	0.981987	0.992279	0.992642	1.00338	0.99271	0.981269	0.00874055	0.018439	0.00867655	0.0182965	0.00877007	0.0182965	0.00858303	0.0182966	0.00867625	0.0185013	0.00867677	0.0180933	0.731459	0.731492	0.731425	0.745644	0.721016	2.55298	2.5459	2.54599	2.54582	2.55482	2.53923	0.298131	0.742542	10.7	9.71	2065	-1.49269	-1.48817	-1.49726	-0.0110839	0.264439	-0.002931	-0.34811
rcz	13	REF	1	1	0.991326	0.99085	1.004	0.990849	0.978653	0.990851	0.99128	1.00401	0.991361	0.977804	0.00874055	0.018439	0.0086647	0.0182702	0.00877554	0.0182702	0.00855387	0.0182702	0.00866434	0.0185128	0.00866497	0.0180293	0.837934	0.837981	0.837886	0.855899	0.824726	2.86826	2.85979	2.85993	2.85966	2.87047	2.85178	0.298131	0.851926	10.7	9.39	2075	-1.6424	-1.63686	-1.64801	-0.0139921	0.196767	-0.00275318	-0.34811
rcz	6	REF	1	1	0.9963	0.996096	1.00171	0.996096	0.990893	0.996097	0.996289	1.00171	0.996308	0.990513	0.00874055	0.018439	0.0087082	0.018367	0.00875547	0.018367	0.00866094	0.018367	0.00870811	0.0184704	0.00870827	0.018264	0.501876	0.501886	0.501866	0.50862	0.496878	1.70939	1.7074	1.70742	1.70739	1.70989	1.70555	0.298131	0.507213	10.7	10.34	2040	-1.05231	-1.05033	-1.0543	-0.00533748	0.553676	-0.00295523	-0.34811
rcz	4	REF	1	1	0.997717	0.997592	1.00105	0.997592	0.994382	0.997592	0.997716	1.00105	0.997718	0.994138	0.00874055	0.018439	0.0087206	0.0183946	0.00874975	0.0183946	0.00869144	0.0183946	0.00872058	0.0184583	0.0087206	0.0183309	0.402632	0.402637	0.402628	0.406616	0.399667	1.37921	1.37894	1.37895	1.37894	1.37928	1.37869	0.298131	0.405805	10.7	10.64	2030	-0.781742	-0.780657	-0.78283	-0.00317235	0.744094	-0.00236052	-0.34811
rcz	7	REF	1	1	0.995564	0.995321	1.00205	0.995321	0.989083	0.995321	0.995547	1.00205	0.995577	0.988636	0.00874055	0.018439	0.00870177	0.0183527	0.00875843	0.0183527	0.00864511	0.0183527	0.00870163	0.0184767	0.00870187	0.0182294	0.545498	0.545512	0.545484	0.553598	0.539506	1.8809	1.87779	1.87781	1.87776	1.8817	1.87487	0.298131	0.551889	10.7	10.23	2045	-1.15795	-1.15548	-1.16044	-0.00639059	0.477606	-0.00305218	-0.34811
rcz	14	REF	1	1	0.990668	0.990155	1.0043	0.990154	0.977032	0.990156	0.990618	1.00431	0.990705	0.976117	0.00874055	0.018439	0.00865894	0.0182574	0.00877819	0.0182573	0.0085397	0.0182574	0.00865856	0.0185184	0.00865922	0.0179982	0.892607	0.892662	0.892552	0.912666	0.877865	3.02145	3.01241	3.01258	3.01226	3.02382	3.00385	0.298131	0.908209	10.7	9.29	2080	-1.71786	-1.71182	-1.72399	-0.0156018	0.169733	-0.00264814	-0.34811
rcz	10	REF	1	1	0.993381	0.993017	1.00305	0.993017	0.983709	0.993018	0.993347	1.00306	0.993406	0.983059	0.00874055	0.018439	0.00868267	0.0183102	0.00876725	0.0183102	0.0085981	0.0183102	0.0086824	0.0184953	0.00868287	0.0181264	0.679842	0.679869	0.679814	0.692317	0.67065	2.38998	2.38373	2.3838	2.38367	2.39159	2.37786	0.298131	0.689609	10.7	9.88	2060	-1.41631	-1.4123	-1.42035	-0.00976697	0.306557	-0.00299413	-0.34811
rcz	17	REF	1	1	0.988751	0.988133	1.00519	0.988132	0.972316	0.988134	0.988694	1.00519	0.988794	0.971207	0.00874055	0.018439	0.00864217	0.0182201	0.00878593	0.01822	0.00849844	0.0182201	0.00864174	0.0185347	0.0086425	0.0179076	1.07751	1.07759	1.07743	1.10523	1.05714	3.46695	3.45654	3.45682	3.45627	3.46966	3.44665	0.298131	1.09899	10.7	9.19	2095	-1.95456	-1.94705	-1.96219	-0.0214804	0.108945	-0.00234019	-0.34811
rcz	5	REF	1	1	0.997023	0.996859	1.00137	0.996859	0.992673	0.996859	0.997018	1.00137	0.997027	0.992361	0.00874055	0.018439	0.00871453	0.0183811	0.00875255	0.0183811	0.0086765	0.0183811	0.00871448	0.0184642	0.00871456	0.0182981	0.452944	0.452951	0.452937	0.458297	0.448969	1.5408	1.53984	1.53984	1.53983	1.54104	1.53894	0.298131	0.457194	10.7	10.49	2035	-0.929516	-0.928003	-0.931036	-0.00424969	0.641862	-0.00272771	-0.34811
rcz	9	REF	1	1	0.994098	0.993774	1.00272	0.993773	0.985473	0.993774	0.994069	1.00273	0.994119	0.98489	0.00874055	0.018439	0.00868894	0.0183241	0.00876435	0.0183241	0.00861353	0.0183241	0.00868871	0.0184892	0.00868911	0.0181602	0.63428	0.634303	0.634258	0.64523	0.626203	2.22292	2.21763	2.21768	2.21758	2.22429	2.21266	0.298131	0.642873	10.7	10.02	2055	-1.33658	-1.33308	-1.3401	-0.00859248	0.355383	-0.00305363	-0.34811
rcz	1	REF	1	1	1	1	1	1	1	1	1	1	1	1	0.00874055	0.018439	0.00874055	0.018439	0.00874055	0.018439	0.00874055	0.018439	0.00874055	0.018439	0.00874055	0.018439	0.277377	0.277377	0.277377	0.277377	0.277377	0.85	0.85	0.85	0.85	0.85	0.85	0.298131	0.277377	10.7	10.55	2015	0	0	0	0	1.15927	0	-0.34811
rcz	12	REF	1	1	0.991997	0.991557	1.00369	0.991557	0.980303	0.991558	0.991954	1.0037	0.992029	0.979519	0.00874055	0.018439	0.00867056	0.0182832	0.00877283	0.0182832	0.00856831	0.0182832	0.00867023	0.0185071	0.00867081	0.018061	0.785188	0.785228	0.785147	0.801219	0.773394	2.71223	2.70441	2.70452	2.70431	2.71427	2.69703	0.298131	0.797693	10.7	9.53	2070	-1.56763	-1.56259	-1.57272	-0.0125049	0.228107	-0.00285245	-0.34811
rcz	18	REF	1	1	0.988128	0.987476	1.00548	0.987475	0.970784	0.987478	0.98807	1.00548	0.988172	0.969612	0.00874055	0.018439	0.00863673	0.0182079	0.00878844	0.0182079	0.00848504	0.018208	0.00863628	0.01854	0.00863707	0.0178781	1.14909	1.14919	1.149	1.17998	1.12639	3.6116	3.60084	3.60116	3.60052	3.61441	3.59058	0.298131	1.173	10.7	9.18	2100	-2.03812	-2.03014	-2.04624	-0.0239071	0.0939771	-0.00224672	-0.34811
rcz	8	REF	1	1	0.994828	0.994544	1.00239	0.994544	0.98727	0.994544	0.994805	1.00239	0.994845	0.986755	0.00874055	0.018439	0.00869533	0.0183383	0.00876141	0.0183383	0.00862925	0.0183383	0.00869514	0.018483	0.00869547	0.0181946	0.590346	0.590364	0.590328	0.599855	0.583323	2.05268	2.04843	2.04847	2.0484	2.05376	2.04446	0.298131	0.597827	10.7	10.13	2050	-1.25133	-1.24835	-1.25433	-0.00748077	0.411987	-0.00308198	-0.34811
rfa	3	OECD	1	1	0.998562	0.998755	1.00215	0.998755	0.994977	0.998755	0.998562	1.0026	0.998562	0.994913	0.0309725	0.128019	0.030928	0.127859	0.031039	0.127859	0.0308169	0.127859	0.030928	0.128351	0.030928	0.127368	3.40404	3.40404	3.40403	3.41042	3.39925	1.22421	1.22421	1.22421	1.22421	1.22421	1.22421	3.07099	3.40914	83.24	82.64	2025	-0.149517	-0.149339	-0.149695	-0.00509723	0.862609	-0.00439691	-0.699803
rfa	2	OECD	1	1	0.999224	0.999328	1.00116	0.999328	0.997289	0.999328	0.999224	1.0014	0.999224	0.997255	0.0309725	0.128019	0.0309485	0.127933	0.0310084	0.127933	0.0308885	0.127933	0.0309485	0.128198	0.0309485	0.127667	3.06877	3.06877	3.06877	3.07155	3.06669	1.05193	1.05193	1.05193	1.05193	1.05193	1.05193	3.07099	3.07099	83.24	83.24	2020	-0.0723248	-0.0722386	-0.0724111	-0.00222109	1	-0.00222109	-0.699803
rfa	6	OECD	1	1	0.996705	0.997148	1.00492	0.997148	0.988491	0.997148	0.996696	1.00597	0.996712	0.988371	0.0309725	0.128019	0.0308704	0.127654	0.0311249	0.127654	0.030616	0.127654	0.0308702	0.128783	0.0308706	0.12653	4.00632	4.00634	4.0063	4.01975	3.99625	1.70939	1.7074	1.70742	1.70739	1.70989	1.70555	3.07099	4.01693	83.24	81.93	2040	-0.264237	-0.26374	-0.264738	-0.0106142	0.553676	-0.00587683	-0.699803
rfa	5	OECD	1	1	0.997349	0.997705	1.00396	0.997705	0.99074	0.997705	0.997345	1.0048	0.997353	0.990635	0.0309725	0.128019	0.0308904	0.127725	0.0310951	0.127725	0.0306857	0.127725	0.0308902	0.128633	0.0308905	0.12682	3.75226	3.75227	3.75224	3.76336	3.74394	1.5408	1.53984	1.53984	1.53983	1.54104	1.53894	3.07099	3.76106	83.24	82.15	2035	-0.234109	-0.233728	-0.234493	-0.00880499	0.641862	-0.00565159	-0.699803
rfa	13	OECD	1	1	0.992277	0.993315	1.01153	0.993315	0.973023	0.993315	0.992236	1.01402	0.992308	0.97279	0.0309725	0.128019	0.0307332	0.127163	0.0313299	0.127162	0.0301366	0.127163	0.030732	0.129814	0.030734	0.124532	6.3276	6.32769	6.32751	6.3618	6.302	2.86826	2.85979	2.85993	2.85966	2.87047	2.85178	3.07099	6.35407	83.24	81.6	2075	-0.416587	-0.415185	-0.418015	-0.0264702	0.196767	-0.00520848	-0.699803
rfa	15	OECD	1	1	0.991114	0.992308	1.01327	0.992307	0.968961	0.992309	0.991067	1.01613	0.991148	0.96869	0.0309725	0.128019	0.0306971	0.127034	0.0313837	0.127033	0.0300106	0.127034	0.0306959	0.130084	0.0306981	0.124007	7.27219	7.27231	7.27207	7.31541	7.2398	3.17206	3.16251	3.16271	3.16232	3.17455	3.15346	3.07099	7.30554	83.24	82.82	2085	-0.456421	-0.454762	-0.458114	-0.033344	0.146413	-0.004882	-0.699803
rfa	16	OECD	1	1	0.990545	0.991816	1.01412	0.991815	0.966975	0.991817	0.990497	1.01716	0.990582	0.966684	0.0309725	0.128019	0.0306795	0.126971	0.03141	0.12697	0.0299491	0.126971	0.0306782	0.130216	0.0306805	0.12375	7.78531	7.78545	7.78517	7.83374	7.74898	3.32048	3.31048	3.31071	3.31025	3.32309	3.30098	3.07099	7.82262	83.24	83.53	2090	-0.476961	-0.475177	-0.478785	-0.0373108	0.126297	-0.00471226	-0.699803
rfa	17	OECD	1	1	0.989984	0.99133	1.01496	0.991329	0.965015	0.991331	0.989933	1.01818	0.990022	0.964704	0.0309725	0.128019	0.0306621	0.126908	0.031436	0.126908	0.0298883	0.126908	0.0306607	0.130346	0.0306631	0.123496	8.34584	8.346	8.34567	8.40014	8.30506	3.46695	3.45654	3.45682	3.45627	3.46966	3.44665	3.07099	8.38761	83.24	84.41	2095	-0.498048	-0.49614	-0.500002	-0.0417744	0.108945	-0.00455112	-0.699803
rfa	4	OECD	1	1	0.997967	0.998241	1.00304	0.998241	0.9929	0.998241	0.997966	1.00367	0.997968	0.992814	0.0309725	0.128019	0.0309095	0.127794	0.0310665	0.127794	0.0307526	0.127794	0.0309095	0.128489	0.0309096	0.127099	3.56342	3.56343	3.56341	3.5723	3.55677	1.37921	1.37894	1.37895	1.37894	1.37928	1.37869	3.07099	3.57049	83.24	82.38	2030	-0.197841	-0.197566	-0.198117	-0.00706387	0.744094	-0.00525618	-0.699803
rfa	14	OECD	1	1	0.99169	0.992807	1.01241	0.992807	0.970975	0.992808	0.991647	1.01509	0.991723	0.970723	0.0309725	0.128019	0.030715	0.127098	0.031357	0.127097	0.0300731	0.127098	0.0307138	0.12995	0.0307159	0.124267	6.78932	6.78943	6.78922	6.82783	6.76048	3.02145	3.01241	3.01258	3.01226	3.02382	3.00385	3.07099	6.81908	83.24	82.21	2080	-0.436338	-0.434807	-0.437899	-0.0297542	0.169733	-0.00505028	-0.699803
rfa	7	OECD	1	1	0.996051	0.996581	1.0059	0.996581	0.986204	0.996581	0.996035	1.00716	0.996062	0.986069	0.0309725	0.128019	0.0308501	0.127581	0.0311552	0.127581	0.0305451	0.127581	0.0308497	0.128935	0.0308505	0.126235	4.27556	4.27559	4.27553	4.2914	4.2637	1.8809	1.87779	1.87781	1.87776	1.8817	1.87487	3.07099	4.28802	83.24	81.69	2045	-0.290694	-0.290074	-0.29132	-0.012465	0.477606	-0.00595337	-0.699803
rfa	10	OECD	1	1	0.994106	0.994898	1.0088	0.994898	0.979413	0.994899	0.994076	1.0107	0.994129	0.979232	0.0309725	0.128019	0.0307899	0.127365	0.0312452	0.127365	0.0303346	0.127365	0.030789	0.129388	0.0307905	0.125358	5.13615	5.1362	5.1361	5.15979	5.11847	2.38998	2.38373	2.3838	2.38367	2.39159	2.37786	3.07099	5.15457	83.24	80.78	2060	-0.357415	-0.356406	-0.358439	-0.0184232	0.306557	-0.00564777	-0.699803
rfa	11	OECD	1	1	0.993483	0.994359	1.00973	0.994359	0.977236	0.994359	0.993449	1.01183	0.993509	0.977039	0.0309725	0.128019	0.0307706	0.127296	0.031274	0.127296	0.0302671	0.127296	0.0307696	0.129533	0.0307713	0.125077	5.49176	5.49182	5.49169	5.51852	5.47173	2.55298	2.5459	2.54599	2.54582	2.55482	2.53923	3.07099	5.51256	83.24	80.77	2065	-0.377405	-0.376263	-0.378564	-0.0208047	0.264439	-0.00550156	-0.699803
rfa	9	OECD	1	1	0.994745	0.995451	1.00785	0.995451	0.981642	0.995451	0.994719	1.00954	0.994764	0.981478	0.0309725	0.128019	0.0308097	0.127436	0.0312156	0.127436	0.0304037	0.127436	0.0308089	0.12924	0.0308102	0.125646	4.81817	4.81822	4.81813	4.83899	4.8026	2.22292	2.21763	2.21768	2.21758	2.22429	2.21266	3.07099	4.83445	83.24	81.05	2055	-0.336644	-0.335766	-0.337533	-0.0162749	0.355383	-0.00578382	-0.699803
rfa	18	OECD	1	1	0.989429	0.99085	1.01579	0.990849	0.963079	0.990851	0.989377	1.01919	0.989469	0.962748	0.0309725	0.128019	0.0306449	0.126847	0.0314617	0.126847	0.0298283	0.126847	0.0306435	0.130475	0.030646	0.123245	8.98018	8.98037	8.98	9.04126	8.93428	3.6116	3.60084	3.60116	3.60052	3.61441	3.59058	3.07099	9.0271	83.24	85.47	2100	-0.519748	-0.517717	-0.52183	-0.0469182	0.0939771	-0.00440923	-0.699803
rfa	1	OECD	1	1	1	1	1	1	1	1	1	1	1	1	0.0309725	0.128019	0.0309725	0.128019	0.0309725	0.128019	0.0309725	0.128019	0.0309725	0.128019	0.0309725	0.128019	3.02322	3.02322	3.02322	3.02322	3.02322	0.85	0.85	0.85	0.85	0.85	0.85	3.07099	3.02322	83.24	81.69	2015	0	0	0	0	1.15927	0	-0.699803
rfa	8	OECD	1	1	0.995395	0.996014	1.00688	0.996014	0.983913	0.996014	0.995374	1.00835	0.99541	0.983764	0.0309725	0.128019	0.0308298	0.127508	0.0311855	0.127508	0.0304741	0.127508	0.0308292	0.129088	0.0308302	0.125939	4.54196	4.54199	4.54192	4.56023	4.52828	2.05268	2.04843	2.04847	2.0484	2.05376	2.04446	3.07099	4.55629	83.24	81.39	2050	-0.314589	-0.313842	-0.315345	-0.0143336	0.411987	-0.00590526	-0.699803
rfa	12	OECD	1	1	0.992874	0.993832	1.01064	0.993831	0.975109	0.993832	0.992836	1.01294	0.992902	0.974894	0.0309725	0.128019	0.0307517	0.127229	0.0313022	0.127229	0.0302012	0.127229	0.0307506	0.129675	0.0307525	0.124802	5.8923	5.89238	5.89222	5.92258	5.86964	2.71223	2.70441	2.70452	2.70431	2.71427	2.69703	3.07099	5.91579	83.24	81.07	2070	-0.397018	-0.395745	-0.398311	-0.0234867	0.228107	-0.00535749	-0.699803
ris	3	REF	1	1	1.00467	1.00607	1.02124	1.00607	0.988096	1.00607	1.00467	1.022	1.00467	0.990137	0.0233105	0.0965275	0.0234193	0.0971132	0.0238055	0.0971132	0.023033	0.0971132	0.0234193	0.098651	0.0234193	0.0955755	1.28851	1.28861	1.28841	1.29817	1.2813	1.22421	1.22421	1.22421	1.22421	1.22421	1.22421	1.09312	1.29619	103.94	109.27	2025	-0.592398	-0.584976	-0.599936	-0.00767859	0.862609	-0.00662362	-1.32815
ris	4	REF	1	1	1.0066	1.00858	1.03002	1.00858	0.983174	1.00858	1.0066	1.03111	1.00659	0.986065	0.0233105	0.0965275	0.0234642	0.0973554	0.0240102	0.0973554	0.0229182	0.0973554	0.0234643	0.0995309	0.0234642	0.0951824	1.53885	1.53903	1.53867	1.55429	1.52734	1.37921	1.37894	1.37895	1.37894	1.37928	1.37869	1.09312	1.55102	103.94	112.43	2030	-0.784755	-0.773304	-0.796454	-0.0121717	0.744094	-0.00905688	-1.32815
ris	6	REF	1	1	1.01069	1.0139	1.04866	1.0139	0.972726	1.0139	1.01072	1.05055	1.01067	0.97745	0.0233105	0.0965275	0.0235598	0.0978696	0.0244449	0.0978696	0.0226746	0.0978696	0.0235604	0.101407	0.0235592	0.0943504	2.04	2.04043	2.03956	2.06806	2.01913	1.70939	1.7074	1.70742	1.70739	1.70989	1.70555	1.09312	2.06166	103.94	116.69	2040	-1.05057	-1.02984	-1.07202	-0.0216592	0.553676	-0.0119922	-1.32815
ris	15	REF	1	1	1.02884	1.0375	1.13125	1.0375	0.926443	1.03749	1.02899	1.13665	1.02873	0.939286	0.0233105	0.0965275	0.0239831	0.100149	0.0263714	0.100149	0.021595	0.100148	0.0239862	0.109716	0.0239807	0.0906617	3.9385	3.94111	3.93565	4.03496	3.86665	3.17206	3.16251	3.16271	3.16232	3.17455	3.15346	1.09312	4.00782	103.94	112.09	2085	-1.72969	-1.66464	-1.80092	-0.069323	0.146413	-0.0101498	-1.32815
ris	2	REF	1	1	1.00252	1.00327	1.01146	1.00327	0.993576	1.00327	1.00252	1.01187	1.00252	0.994678	0.0233105	0.0965275	0.0233692	0.0968436	0.0235776	0.0968436	0.0231607	0.0968436	0.0233692	0.0976734	0.0233692	0.0960138	1.08999	1.09003	1.08995	1.09393	1.08706	1.05193	1.05193	1.05193	1.05193	1.05193	1.05193	1.09312	1.09312	103.94	103.94	2020	-0.286412	-0.282793	-0.290064	-0.00313084	1	-0.00313084	-1.32815
ris	7	REF	1	1	1.01282	1.01666	1.05833	1.01667	0.967306	1.01666	1.01287	1.06065	1.01278	0.972987	0.0233105	0.0965275	0.0236093	0.0981364	0.0246705	0.0981365	0.0225482	0.0981364	0.0236104	0.102382	0.0236085	0.0939191	2.26804	2.26863	2.26743	2.3026	2.24234	1.8809	1.87779	1.87781	1.87776	1.8817	1.87487	1.09312	2.29443	103.94	118.32	2045	-1.15032	-1.12459	-1.17711	-0.0263933	0.477606	-0.0126056	-1.32815
ris	5	REF	1	1	1.0086	1.01119	1.03915	1.01119	0.978056	1.01119	1.00862	1.04062	1.00859	0.981841	0.0233105	0.0965275	0.023511	0.0976072	0.0242231	0.0976072	0.0227989	0.0976072	0.0235114	0.100449	0.0235108	0.0947747	1.79439	1.79468	1.7941	1.81602	1.77829	1.5408	1.53984	1.53984	1.53983	1.54104	1.53894	1.09312	1.81127	103.94	114.71	2035	-0.931584	-0.915661	-0.947952	-0.0168735	0.641862	-0.0108304	-1.32815
ris	10	REF	1	1	1.01913	1.02487	1.08705	1.02487	0.951213	1.02487	1.01923	1.09062	1.01905	0.959729	0.0233105	0.0965275	0.0237565	0.0989289	0.0253404	0.098929	0.0221728	0.0989288	0.0237586	0.105274	0.023755	0.0926374	2.85488	2.85606	2.85362	2.90896	2.81466	2.38998	2.38373	2.3838	2.38367	2.39159	2.37786	1.09312	2.89501	103.94	119.33	2060	-1.3864	-1.34542	-1.42989	-0.0401364	0.306557	-0.0123041	-1.32815
ris	9	REF	1	1	1.01706	1.02217	1.07762	1.02218	0.956496	1.02217	1.01714	1.08079	1.01699	0.964084	0.0233105	0.0965275	0.0237082	0.0986688	0.0251204	0.0986688	0.022296	0.0986687	0.02371	0.104325	0.0237069	0.0930584	2.65413	2.6551	2.65311	2.70135	2.61903	2.22292	2.21763	2.21768	2.21758	2.22429	2.21266	1.09312	2.68948	103.94	119.64	2055	-1.31445	-1.27853	-1.35233	-0.0353518	0.355383	-0.0125635	-1.32815
ris	11	REF	1	1	1.02115	1.0275	1.09625	1.0275	0.946055	1.0275	1.02126	1.10022	1.02107	0.955476	0.0233105	0.0965275	0.0238037	0.0991829	0.0255551	0.099183	0.0220524	0.0991828	0.023806	0.1062	0.0238019	0.0922263	3.07669	3.07813	3.07516	3.1384	3.0308	2.55298	2.5459	2.54599	2.54582	2.55482	2.53923	1.09312	3.12213	103.94	118.52	2065	-1.45525	-1.40929	-1.50435	-0.0454347	0.264439	-0.0120147	-1.32815
ris	13	REF	1	1	1.02506	1.03259	1.11407	1.03259	0.936071	1.03258	1.0252	1.11877	1.02496	0.947238	0.0233105	0.0965275	0.023895	0.0996745	0.0259706	0.0996747	0.0218196	0.0996743	0.0238978	0.107991	0.0238929	0.0914301	3.5139	3.51589	3.51175	3.5921	3.45571	2.86826	2.85979	2.85993	2.85966	2.87047	2.85178	1.09312	3.5707	103.94	115.86	2075	-1.59068	-1.53498	-1.65094	-0.0567985	0.196767	-0.0111761	-1.32815
ris	8	REF	1	1	1.01495	1.01943	1.06802	1.01943	0.961878	1.01943	1.01501	1.07076	1.0149	0.968517	0.0233105	0.0965275	0.023659	0.0984037	0.0248964	0.0984038	0.0224216	0.0984037	0.0236604	0.103358	0.0236579	0.0934869	2.46698	2.46775	2.46618	2.50785	2.4366	2.05268	2.04843	2.04847	2.0484	2.05376	2.04446	1.09312	2.49788	103.94	119.33	2050	-1.23684	-1.20602	-1.26914	-0.0308948	0.411987	-0.0127283	-1.32815
ris	1	REF	1	1	1	1	1	1	1	1	1	1	1	1	0.0233105	0.0965275	0.0233105	0.0965275	0.0233105	0.0965275	0.0233105	0.0965275	0.0233105	0.0965275	0.0233105	0.0965275	0.977905	0.977905	0.977905	0.977905	0.977905	0.85	0.85	0.85	0.85	0.85	0.85	1.09312	0.977905	103.94	97.45	2015	0	0	0	0	1.15927	0	-1.32815
ris	14	REF	1	1	1.02697	1.03506	1.12273	1.03506	0.931217	1.03506	1.02711	1.12779	1.02686	0.94323	0.0233105	0.0965275	0.0239394	0.0999135	0.0261727	0.0999137	0.0217063	0.0999133	0.0239423	0.108861	0.0239372	0.0910428	3.72496	3.72725	3.72247	3.81198	3.66017	3.02145	3.01241	3.01258	3.01226	3.02382	3.00385	1.09312	3.78781	103.94	114.08	2080	-1.65939	-1.59896	-1.72515	-0.0628544	0.169733	-0.0106685	-1.32815
ris	17	REF	1	1	1.03251	1.04226	1.14794	1.04227	0.917092	1.04226	1.03267	1.154	1.03238	0.931559	0.0233105	0.0965275	0.0240686	0.100609	0.0267607	0.100609	0.0213769	0.100609	0.0240719	0.111391	0.024066	0.0899149	4.37899	4.38229	4.37533	4.49654	4.29133	3.46695	3.45654	3.45682	3.45627	3.46966	3.44665	1.09312	4.46276	103.94	107.65	2095	-1.87703	-1.80304	-1.95901	-0.0837673	0.108945	-0.00912605	-1.32815
ris	16	REF	1	1	1.03068	1.03989	1.13965	1.0399	0.921737	1.03989	1.03084	1.14538	1.03057	0.935398	0.0233105	0.0965275	0.0240261	0.10038	0.0265673	0.100381	0.0214852	0.10038	0.0240293	0.110559	0.0240237	0.0902859	4.15768	4.16062	4.15443	4.26432	4.07819	3.32048	3.31048	3.31071	3.31025	3.32309	3.30098	1.09312	4.23398	103.94	109.91	2090	-1.80213	-1.73256	-1.87876	-0.0763018	0.126297	-0.00963672	-1.32815
ris	18	REF	1	1	1.03431	1.0446	1.15614	1.04461	0.912504	1.0446	1.03448	1.16251	1.03418	0.927765	0.0233105	0.0965275	0.0241106	0.100835	0.0269518	0.100835	0.0212698	0.100835	0.024114	0.112212	0.0241079	0.0895483	4.59057	4.59423	4.58648	4.71946	4.4944	3.6116	3.60084	3.60116	3.60052	3.61441	3.59058	1.09312	4.68208	103.94	105.18	2100	-1.95454	-1.87621	-2.04183	-0.0915132	0.0939771	-0.00860014	-1.32815
ris	12	REF	1	1	1.02313	1.03007	1.10525	1.03007	0.941013	1.03007	1.02325	1.10959	1.02303	0.951317	0.0233105	0.0965275	0.0238498	0.0994312	0.0257649	0.0994313	0.0219348	0.099431	0.0238524	0.107105	0.0238479	0.0918243	3.30085	3.30256	3.29902	3.37068	3.2489	2.71223	2.70441	2.70452	2.70431	2.71427	2.69703	1.09312	3.3519	103.94	117.34	2070	-1.52292	-1.47204	-1.57762	-0.0510466	0.228107	-0.0116441	-1.32815
rjan57	6	ASIA	1	1	1.00213	0.999009	1.00566	0.999009	0.998609	0.999009	1.00214	1.00303	1.00213	0.995011	0.0190017	0.0357581	0.0190422	0.0357227	0.0191092	0.0357227	0.0189752	0.0357227	0.0190423	0.0358664	0.0190421	0.0355797	0.32333	0.323349	0.32331	0.324973	0.322103	1.70939	1.7074	1.70742	1.70739	1.70989	1.70555	0.210076	0.324617	18.74	23.52	2040	-0.396535	-0.390528	-0.40256	-0.00128722	0.553676	-0.000712702	-0.133824
rjan57	3	ASIA	1	1	1.00093	0.999568	1.00247	0.999568	0.999393	0.999568	1.00093	1.00132	1.00093	0.997818	0.0190017	0.0357581	0.0190193	0.0357427	0.0190486	0.0357427	0.0189901	0.0357427	0.0190193	0.0358053	0.0190193	0.0356801	0.234166	0.234171	0.234161	0.234845	0.233657	1.22421	1.22421	1.22421	1.22421	1.22421	1.22421	0.210076	0.234705	18.74	20.11	2025	-0.229726	-0.22755	-0.231906	-0.00053918	0.862609	-0.000465101	-0.133824
rjan57	15	ASIA	1	1	1.00576	0.997327	1.01526	0.997327	0.996249	0.997328	1.00579	1.00818	1.00573	0.986568	0.0190017	0.0357581	0.0191111	0.0356625	0.0192918	0.0356625	0.0189303	0.0356625	0.0191116	0.0360507	0.0191107	0.0352774	0.989534	0.989728	0.989338	0.998085	0.983167	3.17206	3.16251	3.16271	3.16232	3.17455	3.15346	0.210076	0.996042	18.74	27.5	2085	-0.653378	-0.633918	-0.673004	-0.00650792	0.146413	-0.000952845	-0.133824
rjan57	10	ASIA	1	1	1.00382	0.998227	1.01012	0.998227	0.997512	0.998227	1.00384	1.00543	1.0038	0.99109	0.0190017	0.0357581	0.0190742	0.0356947	0.0191941	0.0356947	0.0189544	0.0356947	0.0190745	0.0359522	0.019074	0.0354393	0.537515	0.53758	0.53745	0.541173	0.534792	2.38998	2.38373	2.3838	2.38367	2.39159	2.37786	0.210076	0.540334	18.74	26.44	2060	-0.521631	-0.509597	-0.533732	-0.00281855	0.306557	-0.000864044	-0.133824
rjan57	11	ASIA	1	1	1.00422	0.99804	1.01119	0.99804	0.997249	0.99804	1.00424	1.006	1.0042	0.990149	0.0190017	0.0357581	0.0190819	0.035688	0.0192144	0.035688	0.0189494	0.035688	0.0190823	0.0359727	0.0190816	0.0354056	0.611678	0.611762	0.611594	0.616066	0.608413	2.55298	2.5459	2.54599	2.54582	2.55482	2.53923	0.210076	0.615049	18.74	26.87	2065	-0.548019	-0.53446	-0.561663	-0.00337058	0.264439	-0.000891313	-0.133824
rjan57	13	ASIA	1	1	1.005	0.997677	1.01327	0.997677	0.99674	0.997677	1.00503	1.00711	1.00498	0.988327	0.0190017	0.0357581	0.0190967	0.0356751	0.0192538	0.035675	0.0189397	0.0356751	0.0190972	0.0360124	0.0190964	0.0353403	0.786381	0.786512	0.786249	0.792593	0.781759	2.86826	2.85979	2.85993	2.85966	2.87047	2.85178	0.210076	0.791128	18.74	27.41	2075	-0.59996	-0.583404	-0.616638	-0.00474645	0.196767	-0.000933945	-0.133824
rjan57	9	ASIA	1	1	1.0034	0.998419	1.00903	0.998419	0.997782	0.998419	1.00342	1.00484	1.00339	0.992054	0.0190017	0.0357581	0.0190664	0.0357016	0.0191732	0.0357016	0.0189595	0.0357016	0.0190666	0.0359311	0.0190661	0.0354738	0.472768	0.472818	0.472718	0.475804	0.470507	2.22292	2.21763	2.21768	2.21758	2.22429	2.21266	0.210076	0.475116	18.74	25.86	2055	-0.494142	-0.483644	-0.504693	-0.00234775	0.355383	-0.000834351	-0.133824
rjan57	2	ASIA	1	1	1.0005	0.999767	1.00133	0.999767	0.999672	0.999767	1.0005	1.00071	1.0005	0.998822	0.0190017	0.0357581	0.0190112	0.0357498	0.019027	0.0357498	0.0189954	0.0357498	0.0190112	0.0357836	0.0190112	0.035716	0.209843	0.209845	0.20984	0.210137	0.209623	1.05193	1.05193	1.05193	1.05193	1.05193	1.05193	0.210076	0.210076	18.74	18.74	2020	-0.110999	-0.109944	-0.112054	-0.000233181	1	-0.000233181	-0.133824
rjan57	7	ASIA	1	1	1.00256	0.998812	1.00678	0.998812	0.998333	0.998812	1.00257	1.00363	1.00255	0.994024	0.0190017	0.0357581	0.0190503	0.0357157	0.0191306	0.0357157	0.01897	0.0357157	0.0190504	0.035888	0.0190501	0.0355444	0.36625	0.366278	0.366223	0.368291	0.364728	1.8809	1.87779	1.87781	1.87776	1.8817	1.87487	0.210076	0.367842	18.74	24.43	2045	-0.432695	-0.425233	-0.440186	-0.00159164	0.477606	-0.000760174	-0.133824
rjan57	14	ASIA	1	1	1.00538	0.997501	1.01427	0.997501	0.996492	0.997501	1.00541	1.00765	1.00536	0.98744	0.0190017	0.0357581	0.019104	0.0356687	0.019273	0.0356687	0.018935	0.0356687	0.0191044	0.0360317	0.0191036	0.0353086	0.884916	0.885076	0.884754	0.892231	0.879472	3.02145	3.01241	3.01258	3.01226	3.02382	3.00385	0.210076	0.890494	18.74	27.53	2080	-0.626355	-0.608335	-0.644519	-0.00557765	0.169733	-0.000946712	-0.133824
rjan57	4	ASIA	1	1	1.00132	0.999389	1.00349	0.999389	0.999142	0.999389	1.00132	1.00186	1.00132	0.996917	0.0190017	0.0357581	0.0190267	0.0357363	0.019068	0.0357363	0.0189853	0.0357363	0.0190267	0.0358248	0.0190267	0.0356479	0.258856	0.258865	0.258847	0.259846	0.258114	1.37921	1.37894	1.37895	1.37894	1.37928	1.37869	0.210076	0.259639	18.74	21.37	2030	-0.301656	-0.298312	-0.305007	-0.000783218	0.744094	-0.000582787	-0.133824
rjan57	16	ASIA	1	1	1.00612	0.997156	1.01624	0.997156	0.996009	0.997157	1.00616	1.00871	1.0061	0.985707	0.0190017	0.0357581	0.0191181	0.0356564	0.0193104	0.0356564	0.0189258	0.0356564	0.0191186	0.0360694	0.0191177	0.0352466	1.09981	1.10004	1.09957	1.10974	1.09241	3.32048	3.31048	3.31071	3.31025	3.32309	3.30098	0.210076	1.10735	18.74	27.34	2090	-0.681204	-0.660328	-0.70227	-0.0075433	0.126297	-0.000952699	-0.133824
rjan57	5	ASIA	1	1	1.00172	0.999203	1.00455	0.999203	0.998881	0.999203	1.00172	1.00243	1.00171	0.995982	0.0190017	0.0357581	0.0190343	0.0357296	0.0190882	0.0357296	0.0189804	0.0357296	0.0190343	0.0358451	0.0190342	0.0356145	0.288047	0.28806	0.288034	0.289348	0.287075	1.5408	1.53984	1.53984	1.53983	1.54104	1.53894	0.210076	0.289071	18.74	22.49	2035	-0.354173	-0.349549	-0.358809	-0.00102381	0.641862	-0.000657145	-0.133824
rjan57	17	ASIA	1	1	1.00649	0.996988	1.0172	0.996987	0.995772	0.996988	1.00652	1.00922	1.00646	0.984858	0.0190017	0.0357581	0.019125	0.0356504	0.0193287	0.0356504	0.0189213	0.0356504	0.0191255	0.0360878	0.0191246	0.0352162	1.21634	1.21661	1.21606	1.22781	1.20779	3.46695	3.45654	3.45682	3.45627	3.46966	3.44665	0.210076	1.22504	18.74	27.15	2095	-0.709941	-0.687673	-0.732425	-0.00869703	0.108945	-0.0009475	-0.133824
rjan57	12	ASIA	1	1	1.00462	0.997857	1.01224	0.997857	0.996992	0.997857	1.00464	1.00656	1.0046	0.989229	0.0190017	0.0357581	0.0190894	0.0356815	0.0192343	0.0356815	0.0189445	0.0356815	0.0190898	0.0359928	0.0190891	0.0353727	0.695258	0.695364	0.695152	0.700498	0.691359	2.71223	2.70441	2.70452	2.70431	2.71427	2.69703	0.210076	0.699272	18.74	27.2	2070	-0.573959	-0.558891	-0.58913	-0.00401354	0.228107	-0.000915516	-0.133824
rjan57	1	ASIA	1	1	1	1	1	1	1	1	1	1	1	1	0.0190017	0.0357581	0.0190017	0.0357581	0.0190017	0.0357581	0.0190017	0.0357581	0.0190017	0.0357581	0.0190017	0.0357581	0.186972	0.186972	0.186972	0.186972	0.186972	0.85	0.85	0.85	0.85	0.85	0.85	0.210076	0.186972	18.74	17.09	2015	0	0	0	0	1.15927	0	-0.133824
rjan57	8	ASIA	1	1	1.00298	0.998615	1.00791	0.998615	0.998056	0.998615	1.003	1.00424	1.00297	0.993035	0.0190017	0.0357581	0.0190583	0.0357086	0.019152	0.0357086	0.0189647	0.0357086	0.0190586	0.0359097	0.0190582	0.0355089	0.416182	0.41622	0.416144	0.418685	0.414317	2.05268	2.04843	2.04847	2.0484	2.05376	2.04446	0.210076	0.418125	18.74	25.19	2050	-0.464795	-0.455828	-0.473802	-0.00194343	0.411987	-0.000800666	-0.133824
rjan57	18	ASIA	1	1	1.00685	0.996821	1.01816	0.99682	0.995538	0.996821	1.00688	1.00973	1.00682	0.984018	0.0190017	0.0357581	0.0191318	0.0356444	0.0193468	0.0356444	0.0189168	0.0356444	0.0191324	0.036106	0.0191314	0.0351861	1.34015	1.34047	1.33983	1.35334	1.33031	3.6116	3.60084	3.60116	3.60052	3.61441	3.59058	0.210076	1.35014	18.74	26.85	2100	-0.73965	-0.716011	-0.763532	-0.00998631	0.0939771	-0.000938484	-0.133824
rom	6	REF	1	1	1.00536	1.00545	1.00952	1.00545	1.0012	1.00545	1.00537	1.00985	1.00535	1.00107	0.0108927	0.0174464	0.0109511	0.0175414	0.0109964	0.0175414	0.0109058	0.0175414	0.0109513	0.0176182	0.010951	0.0174651	0.461803	0.461809	0.461797	0.468018	0.457197	1.70939	1.7074	1.70742	1.70739	1.70989	1.70555	0.318381	0.466704	19.29	16.55	2040	-1.05017	-1.04888	-1.05145	-0.00490116	0.553676	-0.00271366	-0.206728
rom	2	REF	1	1	1.00126	1.00128	1.00224	1.00128	1.00028	1.00128	1.00126	1.00231	1.00126	1.00025	0.0108927	0.0174464	0.0109065	0.0174688	0.0109172	0.0174688	0.0108958	0.0174688	0.0109065	0.0174867	0.0109065	0.0174508	0.317467	0.317468	0.317466	0.318614	0.316611	1.05193	1.05193	1.05193	1.05193	1.05193	1.05193	0.318381	0.318381	19.29	19.29	2020	-0.287149	-0.286926	-0.287373	-0.00091423	1	-0.00091423	-0.206728
rom	3	REF	1	1	1.00234	1.00238	1.00415	1.00238	1.00052	1.00238	1.00234	1.00429	1.00234	1.00047	0.0108927	0.0174464	0.0109182	0.0174879	0.010938	0.0174879	0.0108985	0.0174879	0.0109182	0.0175212	0.0109182	0.0174546	0.387505	0.387507	0.387504	0.390398	0.385347	1.22421	1.22421	1.22421	1.22421	1.22421	1.22421	0.318381	0.389811	19.29	18.86	2025	-0.591435	-0.590977	-0.591893	-0.00230548	0.862609	-0.00198873	-0.206728
rom	16	REF	1	1	1.01538	1.01563	1.02732	1.01563	1.00344	1.01563	1.01546	1.02833	1.01532	1.00306	0.0108927	0.0174464	0.0110604	0.0177193	0.0111905	0.0177193	0.0109303	0.0177192	0.0110611	0.0179406	0.0110598	0.0174999	0.545	0.545024	0.544975	0.558337	0.535201	3.32048	3.31048	3.31071	3.31025	3.32309	3.30098	0.318381	0.555264	19.29	8.91	2090	-1.84855	-1.84412	-1.85304	-0.0102643	0.126297	-0.00129636	-0.206728
rom	10	REF	1	1	1.00959	1.00974	1.01703	1.00974	1.00215	1.00974	1.00964	1.01766	1.00955	1.00191	0.0108927	0.0174464	0.0109972	0.0176165	0.0110783	0.0176165	0.0109161	0.0176165	0.0109977	0.0177545	0.0109969	0.0174797	0.502613	0.502626	0.5026	0.511779	0.49586	2.38998	2.38373	2.3838	2.38367	2.39159	2.37786	0.318381	0.509747	19.29	13.19	2060	-1.39953	-1.39698	-1.40211	-0.00713409	0.306557	-0.002187	-0.206728
rom	14	REF	1	1	1.01352	1.01374	1.02401	1.01374	1.00303	1.01374	1.01359	1.0249	1.01346	1.00269	0.0108927	0.0174464	0.01104	0.0176862	0.0111544	0.0176862	0.0109257	0.0176862	0.0110407	0.0178808	0.0110395	0.0174934	0.533086	0.533106	0.533065	0.544994	0.524333	3.02145	3.01241	3.01258	3.01226	3.02382	3.00385	0.318381	0.542278	19.29	10.1	2080	-1.69522	-1.69139	-1.69908	-0.00919279	0.169733	-0.00156032	-0.206728
rom	9	REF	1	1	1.00855	1.00869	1.01518	1.00869	1.00191	1.00869	1.00859	1.01574	1.00852	1.0017	0.0108927	0.0174464	0.0109859	0.017598	0.0110582	0.017598	0.0109136	0.017598	0.0109863	0.017721	0.0109856	0.0174761	0.491903	0.491914	0.491892	0.500347	0.485674	2.22292	2.21763	2.21768	2.21758	2.22429	2.21266	0.318381	0.498494	19.29	14.03	2055	-1.3222	-1.31997	-1.32444	-0.00659109	0.355383	-0.00234236	-0.206728
rom	7	REF	1	1	1.00642	1.00653	1.01141	1.00653	1.00144	1.00653	1.00645	1.01182	1.00641	1.00128	0.0108927	0.0174464	0.0109627	0.0175603	0.0110171	0.0175603	0.0109084	0.0175603	0.010963	0.0176526	0.0109626	0.0174688	0.473773	0.473781	0.473766	0.480793	0.468581	1.8809	1.87779	1.87781	1.87776	1.8817	1.87487	0.318381	0.479288	19.29	15.72	2045	-1.1507	-1.14911	-1.1523	-0.00551517	0.477606	-0.00263408	-0.206728
rom	5	REF	1	1	1.00431	1.00438	1.00766	1.00438	1.00097	1.00438	1.00432	1.00792	1.00431	1.00086	0.0108927	0.0174464	0.0109397	0.0175229	0.0109762	0.0175229	0.0109033	0.0175228	0.0109398	0.0175845	0.0109397	0.0174614	0.445479	0.445484	0.445475	0.450775	0.441546	1.5408	1.53984	1.53984	1.53983	1.54104	1.53894	0.318381	0.449672	19.29	17.36	2035	-0.932385	-0.9314	-0.933374	-0.00419267	0.641862	-0.00269112	-0.206728
rom	15	REF	1	1	1.01445	1.01469	1.02567	1.01469	1.00324	1.01469	1.01453	1.02663	1.0144	1.00288	0.0108927	0.0174464	0.0110503	0.0177028	0.0111725	0.0177029	0.010928	0.0177028	0.011051	0.0179109	0.0110497	0.0174967	0.539247	0.53927	0.539224	0.55186	0.529979	3.17206	3.16251	3.16271	3.16232	3.17455	3.15346	0.318381	0.548969	19.29	9.48	2085	-1.7709	-1.76677	-1.77508	-0.0097217	0.146413	-0.00142339	-0.206728
rom	4	REF	1	1	1.00331	1.00336	1.00587	1.00336	1.00074	1.00336	1.00331	1.00606	1.0033	1.00066	0.0108927	0.0174464	0.0109288	0.017505	0.0109567	0.017505	0.0109008	0.017505	0.0109288	0.0175522	0.0109287	0.0174579	0.424272	0.424275	0.424269	0.428504	0.421121	1.37921	1.37894	1.37895	1.37894	1.37928	1.37869	0.318381	0.427635	19.29	18.16	2030	-0.786358	-0.785649	-0.78707	-0.00336274	0.744094	-0.0025022	-0.206728
rom	17	REF	1	1	1.01629	1.01656	1.02894	1.01656	1.00365	1.01656	1.01637	1.03001	1.01623	1.00325	0.0108927	0.0174464	0.0110703	0.0177354	0.0112081	0.0177355	0.0109325	0.0177354	0.0110711	0.0179699	0.0110697	0.0175031	0.550245	0.550272	0.550218	0.564325	0.5399	3.46695	3.45654	3.45682	3.45627	3.46966	3.44665	0.318381	0.561065	19.29	8.39	2095	-1.92846	-1.92372	-1.93325	-0.0108199	0.108945	-0.00117878	-0.206728
rom	1	REF	1	1	1	1	1	1	1	1	1	1	1	1	0.0108927	0.0174464	0.0108927	0.0174464	0.0108927	0.0174464	0.0108927	0.0174464	0.0108927	0.0174464	0.0108927	0.0174464	0.270911	0.270911	0.270911	0.270911	0.270911	0.85	0.85	0.85	0.85	0.85	0.85	0.318381	0.270911	19.29	19.82	2015	0	0	0	0	1.15927	0	-0.206728
rom	18	REF	1	1	1.01719	1.01748	1.03054	1.01748	1.00385	1.01748	1.01728	1.03167	1.01713	1.00343	0.0108927	0.0174464	0.0110801	0.0177515	0.0112256	0.0177515	0.0109347	0.0177514	0.0110809	0.0179988	0.0110795	0.0175062	0.554422	0.554451	0.554393	0.569249	0.543526	3.6116	3.60084	3.60116	3.60052	3.61441	3.59058	0.318381	0.565799	19.29	7.9	2100	-2.01078	-2.00575	-2.01588	-0.011377	0.0939771	-0.00106918	-0.206728
rom	11	REF	1	1	1.0106	1.01077	1.01883	1.01078	1.00237	1.01077	1.01066	1.01953	1.01056	1.00211	0.0108927	0.0174464	0.0110083	0.0176344	0.0110979	0.0176345	0.0109186	0.0176344	0.0110088	0.0177871	0.0110079	0.0174833	0.512141	0.512156	0.512126	0.522011	0.504876	2.55298	2.5459	2.54599	2.54582	2.55482	2.53923	0.318381	0.519804	19.29	12.35	2065	-1.47419	-1.47132	-1.47709	-0.00766292	0.264439	-0.00202637	-0.206728
rom	13	REF	1	1	1.01256	1.01277	1.02231	1.01277	1.00281	1.01277	1.01263	1.02315	1.01251	1.0025	0.0108927	0.0174464	0.0110296	0.0176693	0.0111359	0.0176693	0.0109234	0.0176693	0.0110303	0.0178502	0.0110292	0.0174901	0.526513	0.526532	0.526494	0.537733	0.518265	2.86826	2.85979	2.85993	2.85966	2.87047	2.85178	0.318381	0.535189	19.29	10.78	2075	-1.62101	-1.6175	-1.62455	-0.00867545	0.196767	-0.00170704	-0.206728
rom	12	REF	1	1	1.01159	1.01178	1.02059	1.01178	1.0026	1.01178	1.01165	1.02136	1.01154	1.00231	0.0108927	0.0174464	0.0110191	0.017652	0.0111171	0.017652	0.010921	0.017652	0.0110197	0.017819	0.0110186	0.0174867	0.520085	0.520102	0.520068	0.530637	0.512322	2.71223	2.70441	2.70452	2.70431	2.71427	2.69703	0.318381	0.52826	19.29	11.53	2070	-1.54762	-1.54443	-1.55085	-0.00817547	0.228107	-0.00186488	-0.206728
rom	8	REF	1	1	1.00749	1.00761	1.0133	1.00761	1.00168	1.00761	1.00752	1.01379	1.00747	1.00149	0.0108927	0.0174464	0.0109744	0.0175793	0.0110377	0.0175793	0.010911	0.0175793	0.0109747	0.017687	0.0109741	0.0174725	0.484067	0.484076	0.484057	0.491829	0.478333	2.05268	2.04843	2.04847	2.0484	2.05376	2.04446	0.318381	0.490145	19.29	14.87	2050	-1.24006	-1.23816	-1.24198	-0.00607811	0.411987	-0.0025041	-0.206728
rsaf	16	MAF	1	1	0.980926	1.02372	1.06457	1.02372	0.897294	1.02372	0.980828	1.10275	0.980999	0.945431	0.568821	0.497825	0.557967	0.509638	0.605566	0.509639	0.51038	0.509636	0.557916	0.54897	0.558006	0.47064	79.8649	80.1706	79.5354	81.0229	78.9605	3.32048	3.31048	3.31071	3.31025	3.32309	3.30098	2.72158	80.6515	1077.39	2572.94	2090	-0.97524	-0.596221	-1.38387	-0.786546	0.126297	-0.0993387	-15.8521
rsaf	15	MAF	1	1	0.982073	1.02229	1.06069	1.0223	0.903469	1.02229	0.98198	1.09658	0.982143	0.948716	0.568821	0.497825	0.55862	0.508928	0.603356	0.508929	0.513892	0.508927	0.558571	0.545898	0.558656	0.472275	66.9398	67.1791	66.6831	67.8655	66.2182	3.17206	3.16251	3.16271	3.16232	3.17455	3.15346	2.72158	67.5721	1077.39	2540.84	2085	-0.935683	-0.581595	-1.31561	-0.63226	0.146413	-0.0925713	-15.8521
rsaf	6	MAF	1	1	0.993353	1.00827	1.0225	1.00827	0.964207	1.00827	0.993334	1.03572	0.993368	0.980952	0.568821	0.497825	0.56504	0.50194	0.581621	0.50194	0.548459	0.50194	0.565029	0.515609	0.565047	0.48834	7.57907	7.58751	7.5704	7.63535	7.53644	1.70939	1.7074	1.70742	1.70739	1.70989	1.70555	2.72158	7.62272	1077.39	1657.26	2040	-0.572725	-0.461905	-0.686409	-0.0436572	0.553676	-0.024172	-15.8521
rsaf	11	MAF	1	1	0.986853	1.01635	1.04451	1.01635	0.929206	1.01635	0.986784	1.07083	0.986905	0.962391	0.568821	0.497825	0.561339	0.505967	0.594147	0.505968	0.528535	0.505967	0.561304	0.533081	0.561366	0.479087	28.6389	28.7109	28.5632	28.9594	28.3916	2.55298	2.5459	2.54599	2.54582	2.55482	2.53923	2.72158	28.8664	1077.39	2268.27	2065	-0.788056	-0.538851	-1.05025	-0.227483	0.264439	-0.0601554	-15.8521
rsaf	10	MAF	1	1	0.98811	1.01479	1.04025	1.01479	0.935975	1.01479	0.988049	1.06405	0.988156	0.965984	0.568821	0.497825	0.562055	0.505189	0.591724	0.505189	0.532388	0.505188	0.562024	0.529705	0.562079	0.480878	22.3643	22.4142	22.312	22.5994	22.1834	2.38998	2.38373	2.3838	2.38367	2.39159	2.37786	2.72158	22.5336	1077.39	2166.33	2060	-0.751412	-0.529728	-0.983476	-0.16932	0.306557	-0.0519062	-15.8521
rsaf	18	MAF	1	1	0.978675	1.02652	1.0722	1.02652	0.885176	1.02652	0.97857	1.11485	0.978754	0.938984	0.568821	0.497825	0.556687	0.511031	0.609901	0.511033	0.503491	0.511029	0.556631	0.554997	0.556729	0.467433	109.151	109.623	108.638	110.884	107.794	3.6116	3.60084	3.60116	3.60052	3.61441	3.59058	2.72158	110.32	1077.39	2597.44	2100	-1.05892	-0.631367	-1.52426	-1.1682	0.0939771	-0.109784	-15.8521
rsaf	14	MAF	1	1	0.983237	1.02085	1.05675	1.02085	0.909734	1.02085	0.983148	1.09031	0.983303	0.952047	0.568821	0.497825	0.559281	0.508207	0.601115	0.508208	0.517455	0.508206	0.559236	0.54278	0.559316	0.473934	55.3347	55.5182	55.1387	56.0632	54.7679	3.02145	3.01241	3.01258	3.01226	3.02382	3.00385	2.72158	55.8358	1077.39	2494.31	2080	-0.897493	-0.568827	-1.24845	-0.501122	0.169733	-0.085057	-15.8521
rsaf	5	MAF	1	1	0.994652	1.00665	1.0181	1.00665	0.971202	1.00665	0.994643	1.02871	0.994659	0.984661	0.568821	0.497825	0.565779	0.501135	0.579118	0.501135	0.55244	0.501135	0.565774	0.512117	0.565783	0.490189	5.72025	5.72514	5.71527	5.7572	5.69239	1.5408	1.53984	1.53984	1.53983	1.54104	1.53894	2.72158	5.74951	1077.39	1514.14	2035	-0.508863	-0.423947	-0.595556	-0.0292571	0.641862	-0.018779	-15.8521
rsaf	2	MAF	1	1	0.998435	1.00195	1.0053	1.00195	0.99157	1.00195	0.998435	1.00839	0.998435	0.995504	0.568821	0.497825	0.56793	0.498794	0.571835	0.498794	0.564026	0.498794	0.56793	0.502001	0.56793	0.495586	2.71734	2.71785	2.71681	2.72251	2.71347	1.05193	1.05193	1.05193	1.05193	1.05193	1.05193	2.72158	2.72158	1077.39	1077.39	2020	-0.156005	-0.136943	-0.175195	-0.0042458	1	-0.0042458	-15.8521
rsaf	9	MAF	1	1	0.989398	1.01319	1.03589	1.01319	0.942909	1.01318	0.989346	1.0571	0.989436	0.969662	0.568821	0.497825	0.562788	0.504391	0.589243	0.504391	0.536335	0.50439	0.562761	0.526246	0.562808	0.482711	17.2561	17.2897	17.221	17.4254	17.1263	2.22292	2.21763	2.21768	2.21758	2.22429	2.21266	2.72158	17.38	1077.39	2052.84	2055	-0.713133	-0.519354	-0.914955	-0.123943	0.355383	-0.0440472	-15.8521
rsaf	7	MAF	1	1	0.992032	1.00991	1.02697	1.00991	0.957095	1.00991	0.992002	1.04286	0.992055	0.977182	0.568821	0.497825	0.564288	0.502758	0.584166	0.502758	0.544411	0.502758	0.564272	0.519162	0.5643	0.486461	10.0266	10.0405	10.0123	10.1097	9.96342	1.8809	1.87779	1.87781	1.87776	1.8817	1.87487	2.72158	10.0898	1077.39	1796.53	2045	-0.625924	-0.487971	-0.768147	-0.0631543	0.477606	-0.0301628	-15.8521
rsaf	12	MAF	1	1	0.985624	1.01788	1.04867	1.01788	0.92259	1.01788	0.985548	1.07745	0.985681	0.958878	0.568821	0.497825	0.56064	0.506728	0.596515	0.506729	0.52477	0.506728	0.560601	0.536378	0.56067	0.477336	36.1906	36.2914	36.084	36.6196	35.8586	2.71223	2.70441	2.70452	2.70431	2.71427	2.69703	2.72158	36.4914	1077.39	2357.52	2070	-0.824121	-0.547894	-1.1162	-0.300733	0.228107	-0.0685994	-15.8521
rsaf	1	MAF	1	1	1	1	1	1	1	1	1	1	1	1	0.568821	0.497825	0.568821	0.497825	0.568821	0.497825	0.568821	0.497825	0.568821	0.497825	0.568821	0.497825	2.48642	2.48642	2.48642	2.48642	2.48642	0.85	0.85	0.85	0.85	0.85	0.85	2.72158	2.48642	1077.39	940.85	2015	0	0	0	0	1.15927	0	-15.8521
rsaf	13	MAF	1	1	0.98442	1.01938	1.05274	1.01938	0.916104	1.01938	0.984337	1.08394	0.984482	0.955432	0.568821	0.497825	0.559955	0.507475	0.598835	0.507475	0.52108	0.507474	0.559912	0.539609	0.559987	0.47562	45.0825	45.2201	44.9362	45.6464	44.6448	2.86826	2.85979	2.85993	2.85966	2.87047	2.85178	2.72158	45.4738	1077.39	2433.1	2075	-0.86042	-0.557704	-1.18209	-0.391265	0.196767	-0.0769881	-15.8521
rsaf	8	MAF	1	1	0.990709	1.01155	1.03145	1.01155	0.949971	1.01155	0.990668	1.05001	0.99074	0.973407	0.568821	0.497825	0.563535	0.503578	0.586715	0.503578	0.540355	0.503578	0.563513	0.52272	0.563551	0.484579	13.1926	13.2146	13.1698	13.3124	13.1012	2.05268	2.04843	2.04847	2.0484	2.05376	2.04446	2.72158	13.2819	1077.39	1929.09	2050	-0.671897	-0.506146	-0.843647	-0.0892405	0.411987	-0.0367659	-15.8521
rsaf	3	MAF	1	1	0.997099	1.00361	1.00982	1.00361	0.984378	1.00361	0.997099	1.01555	0.997099	0.991669	0.568821	0.497825	0.567171	0.499621	0.574407	0.499621	0.559935	0.499621	0.567171	0.505564	0.567171	0.493677	3.28613	3.28744	3.28482	3.29917	3.27638	1.22421	1.22421	1.22421	1.22421	1.22421	1.22421	2.72158	3.29684	1077.39	1225.83	2025	-0.324663	-0.285148	-0.364643	-0.0107036	0.862609	-0.00923302	-15.8521
rsaf	17	MAF	1	1	0.979794	1.02513	1.06841	1.02513	0.891198	1.02513	0.979692	1.10884	0.97987	0.942188	0.568821	0.497825	0.557323	0.510339	0.607747	0.510341	0.506914	0.510337	0.55727	0.552002	0.557364	0.469027	93.9981	94.3813	93.583	95.425	92.8817	3.46695	3.45654	3.45682	3.45627	3.46966	3.44665	2.72158	94.9632	1077.39	2591.63	2095	-1.0163	-0.612804	-1.4534	-0.965115	0.108945	-0.105145	-15.8521
rsaf	4	MAF	1	1	0.9959	1.0051	1.01388	1.0051	0.977919	1.0051	0.995897	1.02199	0.995901	0.988229	0.568821	0.497825	0.566488	0.500363	0.576716	0.500363	0.55626	0.500363	0.566487	0.508771	0.566489	0.491965	4.31817	4.32081	4.31548	4.34123	4.30084	1.37921	1.37894	1.37895	1.37894	1.37928	1.37869	2.72158	4.33679	1077.39	1370.28	2030	-0.429484	-0.368495	-0.491465	-0.0186258	0.744094	-0.0138594	-15.8521
rsam	15	LAM	1	1	1.03826	1.03481	1.06421	1.03481	1.01231	1.03481	1.03846	1.06681	1.03811	1.00315	0.0615375	0.281357	0.063893	0.291156	0.0654906	0.291157	0.0622957	0.291156	0.0639038	0.300152	0.0638849	0.282243	9.01263	9.01362	9.01162	9.08223	8.96007	3.17206	3.16251	3.16271	3.16232	3.17455	3.15346	1.5502	9.06001	153.58	176.9	2085	-0.522942	-0.511988	-0.534149	-0.0473786	0.146413	-0.00693686	-0.860786
rsam	13	LAM	1	1	1.03325	1.03025	1.0558	1.03026	1.0107	1.03025	1.03343	1.05807	1.03312	1.00273	0.0615375	0.281357	0.0635847	0.289873	0.064973	0.289874	0.0621964	0.289873	0.0635943	0.297694	0.0635774	0.282127	7.5826	7.58331	7.58187	7.63588	7.54244	2.86826	2.85979	2.85993	2.85966	2.87047	2.85178	1.5502	7.61946	153.58	182.56	2075	-0.483718	-0.474366	-0.493258	-0.0368567	0.196767	-0.00725219	-0.860786
rsam	6	LAM	1	1	1.01419	1.01291	1.0238	1.01291	1.00457	1.01291	1.01423	1.02471	1.01415	1.00117	0.0615375	0.281357	0.0624105	0.284989	0.0630026	0.284989	0.0618185	0.284989	0.0624129	0.288311	0.0624087	0.281686	3.11612	3.11623	3.11602	3.12948	3.1061	1.70939	1.7074	1.70742	1.70739	1.70989	1.70555	1.5502	3.12624	153.58	178.38	2040	-0.323641	-0.320274	-0.327037	-0.0101178	0.553676	-0.00560198	-0.860786
rsam	1	LAM	1	1	1	1	1	1	1	1	1	1	1	1	0.0615375	0.281357	0.0615375	0.281357	0.0615375	0.281357	0.0615375	0.281357	0.0615375	0.281357	0.0615375	0.281357	1.68885	1.68885	1.68885	1.68885	1.68885	0.85	0.85	0.85	0.85	0.85	0.85	1.5502	1.68885	153.58	146.58	2015	0	0	0	0	1.15927	0	-0.860786
rsam	14	LAM	1	1	1.03578	1.03255	1.06004	1.03255	1.01151	1.03255	1.03596	1.06248	1.03563	1.00294	0.0615375	0.281357	0.0637401	0.29052	0.065234	0.290521	0.0622465	0.29052	0.0637504	0.298933	0.0637324	0.282186	8.29516	8.29601	8.29429	8.35631	8.24902	3.02145	3.01241	3.01258	3.01226	3.02382	3.00385	1.5502	8.3371	153.58	179.99	2080	-0.503065	-0.492904	-0.513446	-0.0419411	0.169733	-0.00711879	-0.860786
rsam	9	LAM	1	1	1.02263	1.02059	1.03797	1.02059	1.00728	1.02059	1.02274	1.0395	1.02254	1.00186	0.0615375	0.281357	0.0629304	0.287152	0.063875	0.287152	0.0619858	0.287152	0.0629366	0.292469	0.0629258	0.281881	4.85215	4.85244	4.85186	4.87937	4.8317	2.22292	2.21763	2.21768	2.21758	2.22429	2.21266	1.5502	4.87186	153.58	185.66	2055	-0.404558	-0.398601	-0.410596	-0.0197095	0.355383	-0.00700443	-0.860786
rsam	16	LAM	1	1	1.04071	1.03704	1.06832	1.03704	1.0131	1.03703	1.04092	1.07108	1.04055	1.00335	0.0615375	0.281357	0.0640438	0.291783	0.0657436	0.291784	0.0623442	0.291783	0.064055	0.301353	0.0640352	0.2823	9.7254	9.72655	9.72423	9.80399	9.66598	3.32048	3.31048	3.31071	3.31025	3.32309	3.30098	1.5502	9.77855	153.58	173.35	2090	-0.543534	-0.531803	-0.555554	-0.0531498	0.126297	-0.00671268	-0.860786
rsam	7	LAM	1	1	1.017	1.01547	1.02854	1.01547	1.00547	1.01547	1.01707	1.02965	1.01696	1.0014	0.0615375	0.281357	0.0625841	0.285711	0.0632939	0.285711	0.0618744	0.285711	0.0625878	0.2897	0.0625813	0.281751	3.65104	3.65119	3.65088	3.66847	3.63796	1.8809	1.87779	1.87781	1.87776	1.8817	1.87487	1.5502	3.66404	153.58	181.83	2045	-0.354747	-0.350533	-0.359005	-0.0129981	0.477606	-0.00620795	-0.860786
rsam	2	LAM	1	1	1.00334	1.00304	1.00561	1.00304	1.00108	1.00304	1.00334	1.0058	1.00334	1.00028	0.0615375	0.281357	0.0617431	0.282213	0.0618825	0.282213	0.0616037	0.282213	0.0617431	0.28299	0.0617431	0.281435	1.54881	1.54882	1.5488	1.55058	1.54748	1.05193	1.05193	1.05193	1.05193	1.05193	1.05193	1.5502	1.5502	153.58	153.58	2020	-0.090172	-0.0895874	-0.0907579	-0.00139785	1	-0.00139785	-0.860786
rsam	10	LAM	1	1	1.02537	1.02309	1.04258	1.02309	1.00817	1.02309	1.0255	1.04431	1.02528	1.00209	0.0615375	0.281357	0.0630996	0.287856	0.064159	0.287856	0.0620403	0.287856	0.0631069	0.293822	0.0630942	0.281945	5.50719	5.50756	5.5068	5.54013	5.48242	2.38998	2.38373	2.3838	2.38367	2.39159	2.37786	1.5502	5.53073	153.58	186.14	2060	-0.42568	-0.418853	-0.432611	-0.0235432	0.306557	-0.00721734	-0.860786
rsam	8	LAM	1	1	1.01983	1.01804	1.03327	1.01804	1.00638	1.01804	1.01992	1.0346	1.01976	1.00163	0.0615375	0.281357	0.062758	0.286435	0.0635857	0.286435	0.0619304	0.286434	0.062763	0.291091	0.0627543	0.281817	4.23037	4.23059	4.23015	4.25241	4.21382	2.05268	2.04843	2.04847	2.0484	2.05376	2.04446	1.5502	4.24656	153.58	184.25	2050	-0.381268	-0.376186	-0.386411	-0.0161908	0.411987	-0.00667038	-0.860786
rsam	12	LAM	1	1	1.03068	1.02791	1.05149	1.02792	1.00987	1.02791	1.03084	1.05358	1.03056	1.00252	0.0615375	0.281357	0.0634264	0.289215	0.0647074	0.289215	0.0621455	0.289215	0.0634353	0.296431	0.0634196	0.282068	6.87994	6.88052	6.87933	6.92592	6.84531	2.71223	2.70441	2.70452	2.70431	2.71427	2.69703	1.5502	6.91205	153.58	184.53	2070	-0.464647	-0.45612	-0.473332	-0.0321167	0.228107	-0.00732604	-0.860786
rsam	5	LAM	1	1	1.01141	1.01038	1.01915	1.01038	1.00367	1.01038	1.01143	1.01986	1.0114	1.00094	0.0615375	0.281357	0.0622398	0.284279	0.0627161	0.284279	0.0617636	0.284279	0.0622411	0.286945	0.0622389	0.281622	2.62547	2.62554	2.62541	2.63528	2.61812	1.5408	1.53984	1.53984	1.53983	1.54104	1.53894	1.5502	2.63302	153.58	173.92	2035	-0.286431	-0.283869	-0.289012	-0.00754178	0.641862	-0.00484078	-0.860786
rsam	4	LAM	1	1	1.00875	1.00796	1.01469	1.00796	1.00282	1.00796	1.00876	1.01521	1.00875	1.00072	0.0615375	0.281357	0.062076	0.283598	0.0624412	0.283598	0.0617109	0.283598	0.0620764	0.285637	0.0620758	0.281561	2.18576	2.1858	2.18572	2.19253	2.18068	1.37921	1.37894	1.37895	1.37894	1.37928	1.37869	1.5502	2.19105	153.58	168.46	2030	-0.241391	-0.239562	-0.24323	-0.005289	0.744094	-0.00393551	-0.860786
rsam	17	LAM	1	1	1.04312	1.03924	1.07237	1.03924	1.01388	1.03923	1.04334	1.07529	1.04296	1.00355	0.0615375	0.281357	0.0641926	0.292402	0.0659933	0.292403	0.0623921	0.292402	0.0642042	0.302538	0.0641837	0.282356	10.429	10.4303	10.4276	10.5171	10.3622	3.46695	3.45654	3.45682	3.45627	3.46966	3.44665	1.5502	10.4882	153.58	169.53	2095	-0.564951	-0.552457	-0.577771	-0.0592532	0.108945	-0.00645535	-0.860786
rsam	18	LAM	1	1	1.04551	1.04141	1.07638	1.04141	1.01465	1.0414	1.04574	1.07945	1.04534	1.00374	0.0615375	0.281357	0.0643395	0.293014	0.0662401	0.293015	0.0624394	0.293013	0.0643516	0.303708	0.0643304	0.282411	11.1149	11.1163	11.1133	11.213	11.0405	3.6116	3.60084	3.60116	3.60052	3.61441	3.59058	1.5502	11.1805	153.58	165.5	2100	-0.58725	-0.574007	-0.600857	-0.0656575	0.0939771	-0.00617031	-0.860786
rsam	3	LAM	1	1	1.00619	1.00563	1.01039	1.00563	1.00199	1.00563	1.00619	1.01076	1.00619	1.00051	0.0615375	0.281357	0.0619185	0.282942	0.0621769	0.282942	0.0616602	0.282942	0.0619185	0.284383	0.0619185	0.281501	1.82825	1.82827	1.82823	1.83251	1.82506	1.22421	1.22421	1.22421	1.22421	1.22421	1.22421	1.5502	1.83161	153.58	161.72	2025	-0.18367	-0.182486	-0.184858	-0.00336412	0.862609	-0.00290192	-0.860786
rsam	11	LAM	1	1	1.02806	1.02553	1.04709	1.02553	1.00903	1.02553	1.02821	1.049	1.02795	1.00231	0.0615375	0.281357	0.0632649	0.288543	0.0644363	0.288543	0.0620935	0.288543	0.063273	0.295142	0.0632588	0.282007	6.1858	6.18628	6.18532	6.22501	6.15631	2.55298	2.5459	2.54599	2.54582	2.55482	2.53923	1.5502	6.21348	153.58	185.74	2065	-0.44548	-0.437795	-0.453294	-0.0276798	0.264439	-0.00731962	-0.860786
rsas	18	ASIA	1	1	1.04631	1.06969	1.21398	1.0697	0.878678	1.06968	1.04654	1.25023	1.04614	0.890783	0.0107522	0.0367204	0.0112504	0.0392805	0.0130539	0.0392807	0.00944714	0.0392803	0.0112526	0.045908	0.0112487	0.0327066	26.5483	26.5592	26.5356	27.2216	26.0482	3.6116	3.60084	3.60116	3.60052	3.61441	3.59058	1.92625	27.0435	476.88	686.01	2100	-1.83102	-1.79072	-1.8778	-0.495171	0.0939771	-0.0465347	-6.41228
rsas	1	ASIA	1	1	1	1	1	1	1	1	1	1	1	1	0.0107522	0.0367204	0.0107522	0.0367204	0.0107522	0.0367204	0.0107522	0.0367204	0.0107522	0.0367204	0.0107522	0.0367204	1.5535	1.5535	1.5535	1.5535	1.5535	0.85	0.85	0.85	0.85	0.85	0.85	1.92625	1.5535	476.88	439.27	2015	0	0	0	0	1.15927	0	-6.41228
rsas	10	ASIA	1	1	1.02582	1.03886	1.1193	1.03886	0.932352	1.03885	1.02595	1.13954	1.02572	0.939112	0.0107522	0.0367204	0.0110299	0.0381477	0.0120354	0.0381478	0.0100246	0.0381477	0.0110312	0.041844	0.011029	0.0344829	8.80562	8.80753	8.80354	8.9583	8.69237	2.38998	2.38373	2.3838	2.38367	2.39159	2.37786	1.92625	8.9214	476.88	692.89	2060	-1.29778	-1.27638	-1.32103	-0.115781	0.306557	-0.0354933	-6.41228
rsas	2	ASIA	1	1	1.0034	1.00512	1.01571	1.00512	0.991093	1.00512	1.0034	1.01828	1.0034	0.991953	0.0107522	0.0367204	0.0107888	0.0369082	0.0109211	0.0369082	0.0106564	0.0369082	0.0107888	0.0373916	0.0107888	0.0364249	1.92121	1.92124	1.92117	1.92755	1.91648	1.05193	1.05193	1.05193	1.05193	1.05193	1.05193	1.92625	1.92625	476.88	476.88	2020	-0.261979	-0.260093	-0.263888	-0.00504638	1	-0.00504638	-6.41228
rsas	12	ASIA	1	1	1.03122	1.04698	1.14424	1.04698	0.918209	1.04698	1.03139	1.16875	1.0311	0.926392	0.0107522	0.0367204	0.011088	0.0384463	0.0123038	0.0384463	0.00987238	0.0384462	0.0110896	0.0429164	0.0110868	0.0340152	12.1975	12.2007	12.1938	12.4327	12.023	2.71223	2.70441	2.70452	2.70431	2.71427	2.69703	1.92625	12.3739	476.88	711.15	2070	-1.42618	-1.39967	-1.45548	-0.176475	0.228107	-0.0402552	-6.41228
rsas	13	ASIA	1	1	1.03384	1.05092	1.15633	1.05092	0.911356	1.05091	1.03402	1.18289	1.0337	0.920225	0.0107522	0.0367204	0.0111162	0.0385909	0.0124338	0.038591	0.00979866	0.0385908	0.0111179	0.0434355	0.0111149	0.0337885	14.2045	14.2086	14.1998	14.492	13.9912	2.86826	2.85979	2.85993	2.85966	2.87047	2.85178	1.92625	14.4193	476.88	714.83	2075	-1.4898	-1.46082	-1.52209	-0.214818	0.196767	-0.0422691	-6.41228
rsas	6	ASIA	1	1	1.01443	1.02172	1.06669	1.02172	0.962182	1.02172	1.01448	1.07784	1.0144	0.965905	0.0107522	0.0367204	0.0109074	0.0375181	0.0114693	0.0375181	0.0103455	0.0375181	0.0109079	0.0395785	0.0109071	0.0354682	4.39583	4.39632	4.39532	4.45193	4.35413	1.70939	1.7074	1.70742	1.70739	1.70989	1.70555	1.92625	4.43958	476.88	609.34	2040	-0.985343	-0.974427	-0.996777	-0.043745	0.553676	-0.0242206	-6.41228
rsas	3	ASIA	1	1	1.0063	1.00948	1.02911	1.00948	0.983494	1.00948	1.0063	1.03387	1.0063	0.985087	0.0107522	0.0367204	0.0108199	0.0370685	0.0110652	0.0370685	0.0105747	0.0370685	0.0108199	0.0379642	0.0108199	0.0361728	2.49824	2.49834	2.49814	2.51559	2.48529	1.22421	1.22421	1.22421	1.22421	1.22421	1.22421	1.92625	2.51206	476.88	513.55	2025	-0.54991	-0.545992	-0.553912	-0.013814	0.862609	-0.0119161	-6.41228
rsas	16	ASIA	1	1	1.04142	1.06233	1.19139	1.06234	0.891481	1.06233	1.04164	1.22386	1.04126	0.902324	0.0107522	0.0367204	0.0111978	0.0390103	0.012811	0.0390105	0.00958486	0.0390102	0.0111998	0.0449398	0.0111963	0.0331306	21.1936	21.2014	21.1848	21.6859	20.8283	3.32048	3.31048	3.31071	3.31025	3.32309	3.30098	1.92625	21.5576	476.88	705.57	2090	-1.68828	-1.65233	-1.72936	-0.363953	0.126297	-0.0459663	-6.41228
rsas	17	ASIA	1	1	1.04388	1.06603	1.20276	1.06604	0.885041	1.06603	1.0441	1.23713	1.04372	0.896519	0.0107522	0.0367204	0.0112242	0.0391462	0.0129332	0.0391464	0.00951558	0.0391461	0.0112264	0.0454269	0.0112226	0.0329174	23.8174	23.8267	23.8068	24.3956	23.3881	3.46695	3.45654	3.45682	3.45627	3.46966	3.44665	1.92625	24.2437	476.88	696.94	2095	-1.75846	-1.72031	-1.80241	-0.426317	0.108945	-0.0464452	-6.41228
rsas	8	ASIA	1	1	1.02018	1.03036	1.09322	1.03036	0.94714	1.03036	1.02027	1.10896	1.02011	0.952399	0.0107522	0.0367204	0.0109692	0.0378356	0.0117548	0.0378356	0.0101837	0.0378356	0.0109701	0.0407213	0.0109685	0.0349715	6.25267	6.25369	6.25158	6.34797	6.18193	2.05268	2.04843	2.04847	2.0484	2.05376	2.04446	1.92625	6.32588	476.88	658.95	2050	-1.15738	-1.14125	-1.17459	-0.0732147	0.411987	-0.0301635	-6.41228
rsas	5	ASIA	1	1	1.01161	1.01748	1.05366	1.01748	0.969572	1.01748	1.01163	1.06255	1.0116	0.972544	0.0107522	0.0367204	0.0108771	0.0373621	0.0113291	0.0373621	0.010425	0.0373621	0.0108773	0.0390174	0.0108769	0.0357122	3.68101	3.68133	3.68069	3.7224	3.65021	1.5408	1.53984	1.53984	1.53983	1.54104	1.53894	1.92625	3.71354	476.88	580	2035	-0.87574	-0.867315	-0.88449	-0.0325209	0.641862	-0.0208739	-6.41228
rsas	9	ASIA	1	1	1.02302	1.03465	1.10638	1.03465	0.939678	1.03465	1.02314	1.1244	1.02294	0.945696	0.0107522	0.0367204	0.0109999	0.0379931	0.0118964	0.0379931	0.0101034	0.0379931	0.011001	0.041288	0.010999	0.034725	7.4297	7.43112	7.42818	7.55096	7.33974	2.22292	2.21763	2.21768	2.21758	2.22429	2.21266	1.92625	7.52223	476.88	677.96	2055	-1.23005	-1.21127	-1.25026	-0.0925273	0.355383	-0.0328827	-6.41228
rsas	7	ASIA	1	1	1.0173	1.02604	1.07994	1.02604	0.954667	1.02604	1.01737	1.09339	1.01725	0.959157	0.0107522	0.0367204	0.0109383	0.0376767	0.0116119	0.0376767	0.0102647	0.0376767	0.010939	0.0401495	0.0109378	0.0352201	5.24941	5.25013	5.24866	5.32327	5.19456	1.8809	1.87779	1.87781	1.87776	1.8817	1.87487	1.92625	5.30657	476.88	635.9	2045	-1.07712	-1.06362	-1.09139	-0.0571583	0.477606	-0.0272991	-6.41228
rsas	11	ASIA	1	1	1.02855	1.04296	1.13191	1.04297	0.9252	1.04296	1.0287	1.15432	1.02844	0.932681	0.0107522	0.0367204	0.0110593	0.0382987	0.0121711	0.0382988	0.0099476	0.0382986	0.0110608	0.0423865	0.0110582	0.0342465	10.391	10.3936	10.3883	10.5814	10.2499	2.55298	2.5459	2.54599	2.54582	2.55482	2.53923	1.92625	10.5346	476.88	703.83	2065	-1.36261	-1.33862	-1.38889	-0.143546	0.264439	-0.037959	-6.41228
rsas	4	ASIA	1	1	1.00891	1.0134	1.04114	1.0134	0.976669	1.0134	1.00891	1.04791	1.0089	0.978931	0.0107522	0.0367204	0.010848	0.0372125	0.0111946	0.0372125	0.0105013	0.0372125	0.010848	0.0384797	0.0108479	0.0359467	3.08264	3.08282	3.08244	3.11155	3.06108	1.37921	1.37894	1.37895	1.37894	1.37928	1.37869	1.92625	3.10552	476.88	548.15	2030	-0.737014	-0.730937	-0.743273	-0.0228881	0.744094	-0.0170309	-6.41228
rsas	14	ASIA	1	1	1.03641	1.05478	1.1682	1.05479	0.904626	1.05478	1.0366	1.19677	1.03626	0.914165	0.0107522	0.0367204	0.0111438	0.0387329	0.0125616	0.038733	0.00972625	0.0387328	0.0111457	0.0439451	0.0111424	0.0335658	16.3799	16.3851	16.374	16.7275	16.1221	3.02145	3.01241	3.01258	3.01226	3.02382	3.00385	1.92625	16.6385	476.88	714.77	2080	-1.55433	-1.52296	-1.58958	-0.258617	0.169733	-0.0438959	-6.41228
rsas	15	ASIA	1	1	1.03893	1.05859	1.17988	1.05859	0.898006	1.05858	1.03914	1.21042	1.03878	0.908203	0.0107522	0.0367204	0.011171	0.0388726	0.0126872	0.0388728	0.00965504	0.0388725	0.0111729	0.0444461	0.0111695	0.0333467	18.7097	18.7161	18.7025	19.1253	18.4014	3.17206	3.16251	3.16271	3.16232	3.17455	3.15346	1.92625	19.0179	476.88	711.59	2085	-1.62034	-1.58664	-1.65852	-0.308154	0.146413	-0.0451178	-6.41228
rsl	10	REF	1	1	0.998188	0.997964	1.00457	0.997964	0.991804	0.997965	0.998178	1.00436	0.998195	0.991622	0.00530683	0.0113539	0.00529721	0.0113308	0.00533111	0.0113308	0.00526332	0.0113308	0.00529717	0.0114034	0.00529725	0.0112587	0.276161	0.276169	0.276153	0.281223	0.272432	2.38998	2.38373	2.3838	2.38367	2.39159	2.37786	0.13725	0.280118	5.46	4.75	2060	-1.41257	-1.40977	-1.41538	-0.00395685	0.306557	-0.001213	-0.128654
rsl	18	REF	1	1	0.99675	0.996349	1.0082	0.996349	0.9853	0.99635	0.996733	1.00782	0.996762	0.984971	0.00530683	0.0113539	0.00528958	0.0113125	0.00535038	0.0113125	0.00522878	0.0113125	0.0052895	0.0114427	0.00528963	0.0111831	0.399299	0.399322	0.399276	0.410005	0.391433	3.6116	3.60084	3.60116	3.60052	3.61441	3.59058	0.13725	0.407568	5.46	3.91	2100	-2.02877	-2.02322	-2.03437	-0.00826859	0.0939771	-0.000777059	-0.128654
rsl	6	REF	1	1	0.998987	0.998862	1.00256	0.998862	0.995418	0.998862	0.998984	1.00243	0.998989	0.995308	0.00530683	0.0113539	0.00530146	0.011341	0.0053204	0.011341	0.00528252	0.011341	0.00530144	0.0113816	0.00530147	0.0113007	0.219759	0.219762	0.219756	0.222723	0.217563	1.70939	1.7074	1.70742	1.70739	1.70989	1.70555	0.13725	0.222103	5.46	5.19	2040	-1.05505	-1.05366	-1.05645	-0.0023433	0.553676	-0.00129743	-0.128654
rsl	16	REF	1	1	0.997093	0.996734	1.00734	0.996734	0.986852	0.996735	0.997078	1.007	0.997104	0.986559	0.00530683	0.0113539	0.0052914	0.0113168	0.00534578	0.0113168	0.00523702	0.0113168	0.00529133	0.0114334	0.00529145	0.0112012	0.364413	0.364431	0.364394	0.373357	0.357842	3.32048	3.31048	3.31071	3.31025	3.32309	3.30098	0.13725	0.371339	5.46	4.04	2090	-1.86525	-1.86037	-1.87018	-0.0069264	0.126297	-0.000874786	-0.128654
rsl	11	REF	1	1	0.997996	0.997749	1.00506	0.997749	0.990937	0.997749	0.997986	1.00482	0.998004	0.990737	0.00530683	0.0113539	0.0052962	0.0113284	0.00533368	0.0113284	0.00525872	0.0113284	0.00529615	0.0114087	0.00529623	0.0112487	0.291041	0.291051	0.291032	0.296676	0.286894	2.55298	2.5459	2.54599	2.54582	2.55482	2.53923	0.13725	0.295437	5.46	4.61	2065	-1.48795	-1.4848	-1.49112	-0.00439596	0.264439	-0.00116246	-0.128654
rsl	12	REF	1	1	0.997809	0.997539	1.00553	0.997539	0.99009	0.997539	0.997797	1.00527	0.997817	0.989871	0.00530683	0.0113539	0.0052952	0.011326	0.00533619	0.011326	0.00525422	0.011326	0.00529515	0.0114138	0.00529524	0.0112388	0.306223	0.306234	0.306212	0.312463	0.301633	2.71223	2.70441	2.70452	2.70431	2.71427	2.69703	0.13725	0.311082	5.46	4.48	2070	-1.56201	-1.5585	-1.56554	-0.00485912	0.228107	-0.0011084	-0.128654
rsl	8	REF	1	1	0.998584	0.998409	1.00357	0.998409	0.993595	0.998409	0.998578	1.00341	0.998589	0.99345	0.00530683	0.0113539	0.00529932	0.0113359	0.0053258	0.0113359	0.00527284	0.0113359	0.00529929	0.0113926	0.00529934	0.0112795	0.249215	0.249221	0.24921	0.253231	0.24625	2.05268	2.04843	2.04847	2.0484	2.05376	2.04446	0.13725	0.252371	5.46	4.98	2050	-1.25035	-1.24827	-1.25244	-0.00315553	0.411987	-0.00130004	-0.128654
rsl	17	REF	1	1	0.99692	0.996541	1.00777	0.99654	0.986071	0.996541	0.996905	1.00741	0.996932	0.985761	0.00530683	0.0113539	0.00529048	0.0113146	0.00534809	0.0113146	0.00523288	0.0113146	0.00529041	0.0114381	0.00529054	0.0111921	0.380974	0.380994	0.380953	0.390749	0.373793	3.46695	3.45654	3.45682	3.45627	3.46966	3.44665	0.13725	0.388534	5.46	3.98	2095	-1.94574	-1.94052	-1.95101	-0.00755985	0.108945	-0.000823609	-0.128654
rsl	5	REF	1	1	0.999185	0.999084	1.00206	0.999084	0.996313	0.999084	0.999183	1.00196	0.999186	0.996222	0.00530683	0.0113539	0.00530251	0.0113435	0.00531775	0.0113435	0.00528727	0.0113435	0.0053025	0.0113761	0.00530251	0.011311	0.202321	0.202323	0.202319	0.204726	0.200535	1.5408	1.53984	1.53984	1.53983	1.54104	1.53894	0.13725	0.204229	5.46	5.3	2035	-0.934213	-0.933148	-0.93528	-0.00190793	0.641862	-0.00122463	-0.128654
rsl	13	REF	1	1	0.997625	0.997333	1.00599	0.997332	0.98926	0.997333	0.997613	1.00572	0.997635	0.989023	0.00530683	0.0113539	0.00529423	0.0113236	0.00533865	0.0113236	0.00524981	0.0113236	0.00529417	0.0114188	0.00529427	0.0112292	0.320993	0.321005	0.32098	0.32786	0.315945	2.86826	2.85979	2.85993	2.85966	2.87047	2.85178	0.13725	0.326332	5.46	4.35	2075	-1.63601	-1.63216	-1.6399	-0.00533883	0.196767	-0.00105051	-0.128654
rsl	2	REF	1	1	0.999761	0.999732	1.0006	0.999732	0.998921	0.999732	0.999761	1.00057	0.999761	0.998893	0.00530683	0.0113539	0.00530557	0.0113509	0.00531003	0.0113509	0.00530111	0.0113509	0.00530557	0.0113604	0.00530557	0.0113414	0.136855	0.136856	0.136855	0.13735	0.136486	1.05193	1.05193	1.05193	1.05193	1.05193	1.05193	0.13725	0.13725	5.46	5.46	2020	-0.287506	-0.287265	-0.287746	-0.000394601	1	-0.000394601	-0.128654
rsl	7	REF	1	1	0.998786	0.998636	1.00306	0.998636	0.994507	0.998636	0.998781	1.00292	0.998789	0.99438	0.00530683	0.0113539	0.00530039	0.0113384	0.0053231	0.0113384	0.00527768	0.0113384	0.00530037	0.0113871	0.00530041	0.0112901	0.235276	0.23528	0.235271	0.238775	0.232687	1.8809	1.87779	1.87781	1.87776	1.8817	1.87487	0.13725	0.238034	5.46	5.09	2045	-1.15862	-1.15689	-1.16036	-0.00275791	0.477606	-0.00131719	-0.128654
rsl	4	REF	1	1	0.999375	0.999298	1.00158	0.999298	0.997173	0.999298	0.999375	1.0015	0.999375	0.997101	0.00530683	0.0113539	0.00530352	0.011346	0.0053152	0.011346	0.00529183	0.011346	0.00530352	0.0113709	0.00530352	0.011321	0.183848	0.183849	0.183846	0.18568	0.182484	1.37921	1.37894	1.37895	1.37894	1.37928	1.37869	0.13725	0.185306	5.46	5.39	2030	-0.786938	-0.786173	-0.787705	-0.00145824	0.744094	-0.00108507	-0.128654
rsl	1	REF	1	1	1	1	1	1	1	1	1	1	1	1	0.00530683	0.0113539	0.00530683	0.0113539	0.00530683	0.0113539	0.00530683	0.0113539	0.00530683	0.0113539	0.00530683	0.0113539	0.128933	0.128933	0.128933	0.128933	0.128933	0.85	0.85	0.85	0.85	0.85	0.85	0.13725	0.128933	5.46	5.42	2015	0	0	0	0	1.15927	0	-0.128654
rsl	3	REF	1	1	0.999558	0.999503	1.00112	0.999503	0.998	0.999503	0.999558	1.00106	0.999558	0.997948	0.00530683	0.0113539	0.00530449	0.0113483	0.00531275	0.0113483	0.00529622	0.0113483	0.00530449	0.011366	0.00530449	0.0113306	0.165422	0.165422	0.165421	0.166656	0.1645	1.22421	1.22421	1.22421	1.22421	1.22421	1.22421	0.13725	0.166407	5.46	5.45	2025	-0.592105	-0.591611	-0.592599	-0.000985303	0.862609	-0.000849931	-0.128654
rsl	9	REF	1	1	0.998384	0.998185	1.00408	0.998185	0.992691	0.998185	0.998376	1.00389	0.99839	0.992528	0.00530683	0.0113539	0.00529826	0.0113333	0.00532848	0.0113333	0.00526803	0.0113333	0.00529822	0.0113981	0.00529828	0.011269	0.262406	0.262413	0.2624	0.266934	0.259067	2.22292	2.21763	2.21768	2.21758	2.22429	2.21266	0.13725	0.265954	5.46	4.87	2055	-1.33409	-1.33166	-1.33654	-0.00354808	0.355383	-0.00126093	-0.128654
rsl	14	REF	1	1	0.997445	0.99713	1.00645	0.99713	0.988444	0.99713	0.997431	1.00615	0.997455	0.988189	0.00530683	0.0113539	0.00529327	0.0113213	0.00534106	0.0113213	0.00524548	0.0113213	0.0052932	0.0114238	0.00529332	0.0112197	0.335103	0.335118	0.335089	0.342616	0.329583	3.02145	3.01241	3.01258	3.01226	3.02382	3.00385	0.13725	0.340936	5.46	4.23	2080	-1.71084	-1.70664	-1.71508	-0.00583287	0.169733	-0.00099003	-0.128654
rsl	15	REF	1	1	0.997267	0.996931	1.00689	0.996931	0.987642	0.996931	0.997253	1.00658	0.997278	0.987368	0.00530683	0.0113539	0.00529233	0.0113191	0.00534344	0.0113191	0.00524122	0.0113191	0.00529226	0.0114286	0.00529238	0.0112104	0.349385	0.349401	0.349368	0.357584	0.343361	3.17206	3.16251	3.16271	3.16232	3.17455	3.15346	0.13725	0.355742	5.46	4.13	2085	-1.78707	-1.78252	-1.79166	-0.00635735	0.146413	-0.0009308	-0.128654
rus	16	REF	1	1	0.866728	0.736082	0.916955	0.736057	0.816509	0.736106	0.866045	0.792038	0.867242	0.680305	0.419954	0.437273	0.363967	0.321831	0.385068	0.321823	0.34287	0.32184	0.363708	0.346352	0.364163	0.297383	8.59811	8.60766	8.58805	8.83107	8.42124	3.32048	3.31048	3.31071	3.31025	3.32309	3.30098	2.28609	8.89242	144.1	132.23	2090	-3.30966	-3.20224	-3.42281	-0.294309	0.126297	-0.0371704	-4.81889
rus	5	REF	1	1	0.962635	0.926006	0.976719	0.926005	0.948551	0.926007	0.96257	0.94189	0.962683	0.910138	0.419954	0.437273	0.404262	0.404918	0.410177	0.404917	0.398348	0.404918	0.404235	0.411863	0.404283	0.397979	3.58985	3.59063	3.58905	3.63237	3.55806	1.5408	1.53984	1.53984	1.53983	1.54104	1.53894	2.28609	3.62873	144.1	139	2035	-1.07156	-1.04992	-1.09348	-0.038884	0.641862	-0.0249581	-4.81889
rus	12	REF	1	1	0.899555	0.80109	0.937413	0.801079	0.861702	0.801102	0.899022	0.843234	0.899955	0.759081	0.419954	0.437273	0.377757	0.350265	0.393661	0.35026	0.361854	0.350269	0.377553	0.368733	0.37791	0.331851	6.59807	6.60317	6.59277	6.74314	6.48848	2.71223	2.70441	2.70452	2.70431	2.71427	2.69703	2.28609	6.76915	144.1	131.49	2070	-2.52738	-2.45199	-2.60564	-0.171082	0.228107	-0.039025	-4.81889
rus	17	REF	1	1	0.858816	0.720415	0.912024	0.720386	0.805619	0.720444	0.858106	0.779713	0.859352	0.661305	0.419954	0.437273	0.360645	0.31498	0.382997	0.314969	0.338295	0.31499	0.360375	0.340964	0.360849	0.289072	9.19748	9.20848	9.18585	9.45905	8.99868	3.46695	3.45654	3.45682	3.45627	3.46966	3.44665	2.28609	9.53155	144.1	133.15	2095	-3.50489	-3.38947	-3.6269	-0.33407	0.108945	-0.0363953	-4.81889
rus	3	REF	1	1	0.979731	0.959861	0.987371	0.959861	0.97209	0.959861	0.979731	0.968532	0.979731	0.951189	0.419954	0.437273	0.411442	0.419721	0.41465	0.419721	0.408233	0.419721	0.411442	0.423513	0.411442	0.41593	2.585	2.58526	2.58474	2.60403	2.5708	1.22421	1.22421	1.22421	1.22421	1.22421	1.22421	2.28609	2.60087	144.1	143.26	2025	-0.610205	-0.600272	-0.620213	-0.0158707	0.862609	-0.0136902	-4.81889
rus	7	REF	1	1	0.94433	0.889757	0.965313	0.889754	0.923347	0.889759	0.944118	0.913245	0.944488	0.866321	0.419954	0.437273	0.396571	0.389058	0.405384	0.389057	0.387757	0.389059	0.396487	0.399339	0.396633	0.378798	4.48809	4.48973	4.48642	4.55672	4.43664	1.8809	1.87779	1.87781	1.87776	1.8817	1.87487	2.28609	4.5569	144.1	135.84	2045	-1.50998	-1.47401	-1.54668	-0.0688084	0.477606	-0.0328633	-4.81889
rus	8	REF	1	1	0.935087	0.871453	0.959554	0.871449	0.910621	0.871456	0.934798	0.898775	0.935302	0.8442	0.419954	0.437273	0.392686	0.381048	0.402964	0.381047	0.382409	0.38105	0.392574	0.393014	0.39277	0.369112	4.83348	4.83562	4.83128	4.91454	4.77262	2.05268	2.04843	2.04847	2.0484	2.05376	2.04446	2.28609	4.9181	144.1	134.96	2050	-1.72067	-1.67704	-1.76533	-0.0846245	0.411987	-0.0348642	-4.81889
rus	1	REF	1	1	1	1	1	1	1	1	1	1	1	1	0.419954	0.437273	0.419954	0.437273	0.419954	0.437273	0.419954	0.437273	0.419954	0.437273	0.419954	0.437273	2.20111	2.20111	2.20111	2.20111	2.20111	0.85	0.85	0.85	0.85	0.85	0.85	2.28609	2.20111	144.1	144.1	2015	0	0	0	0	1.15927	0	-4.81889
rus	18	REF	1	1	0.851	0.704938	0.907153	0.704904	0.79486	0.704972	0.850265	0.767541	0.851556	0.642531	0.419954	0.437273	0.357362	0.308211	0.380952	0.308199	0.333777	0.308223	0.357084	0.335643	0.357574	0.280859	9.80114	9.8137	9.78782	10.0934	9.57877	3.6116	3.60084	3.60116	3.60052	3.61441	3.59058	2.28609	10.1778	144.1	133.97	2100	-3.70051	-3.57711	-3.83147	-0.37663	0.0939771	-0.0353946	-4.81889
rus	14	REF	1	1	0.882872	0.768054	0.927017	0.768036	0.838734	0.768071	0.882255	0.817204	0.883336	0.719062	0.419954	0.437273	0.370749	0.335814	0.389294	0.335808	0.352206	0.33582	0.370514	0.357354	0.370926	0.314339	7.52858	7.53567	7.52116	7.71305	7.38885	3.02145	3.01241	3.01258	3.01226	3.02382	3.00385	2.28609	7.75501	144.1	130.95	2080	-2.91985	-2.82842	-3.01546	-0.226435	0.169733	-0.0384335	-4.81889
rus	6	REF	1	1	0.953559	0.908033	0.971064	0.908031	0.936054	0.908034	0.953424	0.927692	0.953659	0.888406	0.419954	0.437273	0.400449	0.397055	0.407801	0.397054	0.393097	0.397055	0.400395	0.405656	0.400489	0.388468	4.08047	4.08165	4.07927	4.13623	4.03874	1.70939	1.7074	1.70742	1.70739	1.70989	1.70555	2.28609	4.13394	144.1	137.14	2040	-1.29344	-1.26486	-1.3225	-0.0534702	0.553676	-0.0296052	-4.81889
rus	11	REF	1	1	0.908141	0.818093	0.942763	0.818084	0.873522	0.818102	0.907658	0.856642	0.908503	0.779665	0.419954	0.437273	0.381364	0.357702	0.395909	0.357699	0.36682	0.357706	0.38118	0.374594	0.381503	0.34086	6.12261	6.12683	6.11824	6.24953	6.02688	2.55298	2.5459	2.54599	2.54582	2.55482	2.53923	2.28609	6.26861	144.1	132.4	2065	-2.32899	-2.26163	-2.39866	-0.145995	0.264439	-0.0386068	-4.81889
rus	4	REF	1	1	0.97135	0.943264	0.982149	0.943264	0.96055	0.943264	0.971331	0.955493	0.971363	0.93104	0.419954	0.437273	0.407922	0.412464	0.412457	0.412464	0.403387	0.412464	0.407914	0.417811	0.407928	0.407119	3.04732	3.04779	3.04684	3.0772	3.02501	1.37921	1.37894	1.37895	1.37894	1.37928	1.37869	2.28609	3.07334	144.1	141.28	2030	-0.846627	-0.831246	-0.862167	-0.0260197	0.744094	-0.0193611	-4.81889
rus	15	REF	1	1	0.874742	0.751953	0.92195	0.751932	0.827542	0.751974	0.87409	0.804528	0.875233	0.699548	0.419954	0.437273	0.367334	0.328773	0.387166	0.328765	0.347504	0.32878	0.367086	0.351812	0.367521	0.305802	8.03778	8.04603	8.02912	8.24503	7.88061	3.17206	3.16251	3.16271	3.16232	3.17455	3.15346	2.28609	8.29619	144.1	131.42	2085	-3.11478	-3.01535	-3.21913	-0.258408	0.146413	-0.0378343	-4.81889
rus	9	REF	1	1	0.925922	0.853304	0.953843	0.853299	0.898003	0.85331	0.925562	0.884436	0.926191	0.822261	0.419954	0.437273	0.388835	0.373108	0.400564	0.373105	0.377107	0.373109	0.388696	0.386745	0.388939	0.359506	5.19478	5.1975	5.19198	5.28904	5.1239	2.22292	2.21763	2.21768	2.21758	2.22429	2.21266	2.28609	5.29682	144.1	134.2	2055	-1.92648	-1.87503	-1.97931	-0.102042	0.355383	-0.036264	-4.81889
rus	2	REF	1	1	0.989062	0.97834	0.993185	0.97834	0.984939	0.97834	0.989062	0.983019	0.989062	0.973661	0.419954	0.437273	0.415361	0.427802	0.417092	0.427802	0.413629	0.427802	0.415361	0.429848	0.415361	0.425756	2.27923	2.27934	2.27911	2.28746	2.27308	1.05193	1.05193	1.05193	1.05193	1.05193	1.05193	2.28609	2.28609	144.1	144.1	2020	-0.300319	-0.295447	-0.305212	-0.00686558	1	-0.00686558	-4.81889
rus	13	REF	1	1	0.891139	0.784424	0.932168	0.78441	0.850115	0.784438	0.890561	0.830099	0.891573	0.738897	0.419954	0.437273	0.374221	0.342974	0.391458	0.342969	0.356986	0.342979	0.374001	0.362991	0.374387	0.323018	7.0572	7.06325	7.05089	7.22122	6.93313	2.86826	2.85979	2.85993	2.85966	2.87047	2.85178	2.28609	7.25484	144.1	130.93	2075	-2.72423	-2.64081	-2.81114	-0.197639	0.196767	-0.0388888	-4.81889
rus	10	REF	1	1	0.916925	0.835487	0.948237	0.83548	0.885616	0.835494	0.916499	0.870367	0.917243	0.800713	0.419954	0.437273	0.385055	0.365312	0.398209	0.365309	0.371901	0.365315	0.384892	0.380595	0.385177	0.350073	5.64482	5.64824	5.64129	5.75464	5.56211	2.38998	2.38373	2.3838	2.38367	2.39159	2.37786	2.28609	5.7676	144.1	133.34	2060	-2.12879	-2.06943	-2.18998	-0.12278	0.306557	-0.0376391	-4.81889
slo	3	REF	1	1	1.00592	1.00509	1.0348	1.00509	0.977048	1.00509	1.00592	1.03516	1.00592	0.975017	0.00270701	0.0110593	0.00272305	0.0111156	0.00280121	0.0111156	0.00264488	0.0111156	0.00272305	0.0114481	0.00272305	0.010783	0.0705047	0.0705107	0.0704985	0.0710302	0.0701126	1.22421	1.22421	1.22421	1.22421	1.22421	1.22421	0.0588046	0.0709227	2.1	2.09	2025	-0.589346	-0.580879	-0.598049	-0.00041798	0.862609	-0.000360553	-0.060764
slo	17	REF	1	1	1.04126	1.03543	1.24241	1.03544	0.840148	1.03543	1.04147	1.24612	1.0411	0.826643	0.00270701	0.0110593	0.00281876	0.0114514	0.00336354	0.0114514	0.00227406	0.0114513	0.00281925	0.0137808	0.00281839	0.0091402	0.185463	0.185618	0.185277	0.190275	0.181916	3.46695	3.45654	3.45682	3.45627	3.46966	3.44665	0.0588046	0.1891	2.1	2.16	2095	-1.92357	-1.84144	-2.02177	-0.00363748	0.108945	-0.000396286	-0.060764
slo	14	REF	1	1	1.03423	1.0294	1.2011	1.0294	0.867382	1.02939	1.03441	1.20423	1.03409	0.856205	0.00270701	0.0110593	0.00279972	0.0113846	0.00325165	0.0113846	0.00234783	0.0113845	0.00280015	0.0133176	0.00279939	0.00946753	0.151472	0.151576	0.151352	0.154899	0.148946	3.02145	3.01241	3.01258	3.01226	3.02382	3.00385	0.0588046	0.154079	2.1	2.09	2080	-1.69193	-1.62458	-1.76998	-0.00260691	0.169733	-0.000442478	-0.060764
slo	16	REF	1	1	1.03895	1.03345	1.22883	1.03345	0.849104	1.03344	1.03915	1.23235	1.0388	0.836368	0.00270701	0.0110593	0.0028125	0.0114294	0.00332675	0.0114294	0.00229832	0.0114294	0.00281297	0.0136285	0.00281214	0.00924788	0.172982	0.173118	0.17282	0.177273	0.16982	3.32048	3.31048	3.31071	3.31025	3.32309	3.30098	0.0588046	0.176231	2.1	2.13	2090	-1.84414	-1.76681	-1.93565	-0.00324995	0.126297	-0.00041046	-0.060764
slo	8	REF	1	1	1.01897	1.01629	1.11145	1.01629	0.926498	1.01629	1.01905	1.11309	1.01891	0.920256	0.00270701	0.0110593	0.00275838	0.0112395	0.00300879	0.0112395	0.00250798	0.0112395	0.00275859	0.0123099	0.00275822	0.0101769	0.102714	0.10275	0.102675	0.104371	0.101488	2.05268	2.04843	2.04847	2.0484	2.05376	2.04446	0.0588046	0.104	2.1	2.09	2050	-1.23713	-1.20258	-1.27461	-0.00128661	0.411987	-0.000530068	-0.060764
slo	4	REF	1	1	1.00837	1.00719	1.04919	1.00719	0.967558	1.00719	1.00838	1.04973	1.00837	0.964704	0.00270701	0.0110593	0.00272968	0.0111388	0.00284016	0.0111388	0.00261919	0.0111388	0.00272969	0.0116092	0.00272967	0.010669	0.0771476	0.0771577	0.077137	0.0779151	0.076576	1.37921	1.37894	1.37895	1.37894	1.37928	1.37869	0.0588046	0.0777555	2.1	2.09	2030	-0.781901	-0.76886	-0.795441	-0.000607971	0.744094	-0.000452388	-0.060764
slo	18	REF	1	1	1.04354	1.0374	1.25584	1.0374	0.831301	1.03739	1.04376	1.25972	1.04338	0.817034	0.00270701	0.0110593	0.00282494	0.0114731	0.00339989	0.0114731	0.00225009	0.011473	0.00282545	0.0139312	0.00282456	0.00903382	0.198931	0.199107	0.198718	0.204327	0.194953	3.6116	3.60084	3.60116	3.60052	3.61441	3.59058	0.0588046	0.203002	2.1	2.18	2100	-2.00552	-1.91871	-2.11038	-0.00407124	0.0939771	-0.000382603	-0.060764
slo	7	REF	1	1	1.01627	1.01397	1.09558	1.01397	0.936964	1.01397	1.01633	1.09693	1.01622	0.931578	0.00270701	0.0110593	0.00275106	0.0112139	0.00296579	0.0112139	0.00253634	0.0112139	0.00275122	0.0121312	0.00275094	0.0103023	0.0961781	0.0962062	0.0961479	0.0976082	0.095119	1.8809	1.87779	1.87781	1.87776	1.8817	1.87487	0.0588046	0.0972937	2.1	2.08	2045	-1.14664	-1.11774	-1.17764	-0.00111561	0.477606	-0.00053282	-0.060764
slo	11	REF	1	1	1.02684	1.02305	1.15771	1.02306	0.89599	1.02305	1.02699	1.16017	1.02674	0.887224	0.00270701	0.0110593	0.00277971	0.0113144	0.00313412	0.0113144	0.00242533	0.0113144	0.00278005	0.0128304	0.00277946	0.00981104	0.124891	0.124957	0.124818	0.127324	0.123097	2.55298	2.5459	2.54599	2.54582	2.55482	2.53923	0.0588046	0.126758	2.1	2.08	2065	-1.4722	-1.4208	-1.52988	-0.00186612	0.264439	-0.000493475	-0.060764
slo	10	REF	1	1	1.02428	1.02085	1.14263	1.02085	0.905935	1.02085	1.0244	1.14483	1.02418	0.897997	0.00270701	0.0110593	0.00277276	0.01129	0.00309327	0.01129	0.00245227	0.01129	0.00277306	0.0126609	0.00277253	0.00993035	0.116874	0.116928	0.116813	0.119025	0.115285	2.38998	2.38373	2.3838	2.38367	2.39159	2.37786	0.0588046	0.11853	2.1	2.08	2060	-1.39765	-1.35179	-1.44853	-0.00165663	0.306557	-0.000507852	-0.060764
slo	15	REF	1	1	1.03661	1.03144	1.21506	1.03144	0.858177	1.03143	1.0368	1.21839	1.03646	0.846217	0.00270701	0.0110593	0.00280615	0.0114071	0.00328947	0.0114072	0.0023229	0.0114071	0.0028066	0.0134742	0.00280581	0.00935693	0.161654	0.161773	0.161514	0.165485	0.158831	3.17206	3.16251	3.16271	3.16232	3.17455	3.15346	0.0588046	0.164562	2.1	2.11	2085	-1.76704	-1.69464	-1.85184	-0.00290787	0.146413	-0.000425751	-0.060764
slo	12	REF	1	1	1.02935	1.02521	1.17246	1.02521	0.886269	1.02521	1.02951	1.17515	1.02924	0.876689	0.00270701	0.0110593	0.00278651	0.0113382	0.00317406	0.0113382	0.00239899	0.0113382	0.00278689	0.0129961	0.00278623	0.00969436	0.133364	0.133441	0.133276	0.136101	0.131345	2.71223	2.70441	2.70452	2.70431	2.71427	2.69703	0.0588046	0.135457	2.1	2.08	2070	-1.5453	-1.48845	-1.60978	-0.00209321	0.228107	-0.000477476	-0.060764
slo	2	REF	1	1	1.0032	1.00275	1.01878	1.00275	0.987615	1.00275	1.0032	1.01897	1.0032	0.986519	0.00270701	0.0110593	0.00271566	0.0110897	0.00275784	0.0110897	0.00267348	0.0110897	0.00271566	0.0112691	0.00271566	0.0109102	0.0586361	0.0586386	0.0586336	0.058848	0.0584781	1.05193	1.05193	1.05193	1.05193	1.05193	1.05193	0.0588046	0.0588046	2.1	2.1	2020	-0.286575	-0.282409	-0.290806	-0.000168519	1	-0.000168519	-0.060764
slo	9	REF	1	1	1.02165	1.01859	1.12718	1.01859	0.916122	1.01859	1.02175	1.12911	1.02157	0.909027	0.00270701	0.0110593	0.00276563	0.011265	0.00305142	0.011265	0.00247987	0.011265	0.00276589	0.0124871	0.00276544	0.0100525	0.10948	0.109525	0.109431	0.111375	0.10808	2.22292	2.21763	2.21768	2.21758	2.22429	2.21266	0.0588046	0.110944	2.1	2.08	2055	-1.31997	-1.27975	-1.3641	-0.00146443	0.355383	-0.000520434	-0.060764
slo	6	REF	1	1	1.01357	1.01166	1.07973	1.01166	0.947413	1.01166	1.01361	1.08079	1.01354	0.942882	0.00270701	0.0110593	0.00274375	0.0111882	0.00292287	0.0111882	0.00256464	0.0111882	0.00274386	0.0119527	0.00274368	0.0104275	0.0897432	0.0897644	0.0897207	0.0909518	0.0888468	1.70939	1.7074	1.70742	1.70739	1.70989	1.70555	0.0588046	0.0906908	2.1	2.09	2040	-1.04491	-1.02156	-1.06969	-0.00094764	0.553676	-0.000524685	-0.060764
slo	13	REF	1	1	1.03181	1.02732	1.18691	1.02732	0.876741	1.02732	1.03198	1.18982	1.03169	0.866357	0.00270701	0.0110593	0.00279317	0.0113616	0.0032132	0.0113616	0.00237318	0.0113616	0.00279358	0.0131583	0.00279287	0.00957995	0.142157	0.142247	0.142054	0.145223	0.139897	2.86826	2.85979	2.85993	2.85966	2.87047	2.85178	0.0588046	0.144495	2.1	2.08	2075	-1.61824	-1.55608	-1.68952	-0.00233827	0.196767	-0.000460095	-0.060764
slo	5	REF	1	1	1.01092	1.00938	1.06415	1.00938	0.95769	1.00938	1.01094	1.06492	1.01091	0.954005	0.00270701	0.0110593	0.00273657	0.011163	0.00288067	0.011163	0.00259248	0.011163	0.00273662	0.0117773	0.00273653	0.0105506	0.083294	0.0833091	0.0832781	0.0842824	0.0825595	1.5408	1.53984	1.53984	1.53983	1.54104	1.53894	0.0588046	0.084073	2.1	2.09	2035	-0.926615	-0.908585	-0.945534	-0.000779033	0.641862	-0.000500032	-0.060764
slo	1	REF	1	1	1	1	1	1	1	1	1	1	1	1	0.00270701	0.0110593	0.00270701	0.0110593	0.00270701	0.0110593	0.00270701	0.0110593	0.00270701	0.0110593	0.00270701	0.0110593	0.0534439	0.0534439	0.0534439	0.0534439	0.0534439	0.85	0.85	0.85	0.85	0.85	0.85	0.0588046	0.0534439	2.1	2.06	2015	0	0	0	0	1.15927	0	-0.060764
sui	7	OECD	1	1	0.988711	0.966366	1.02671	0.966365	0.950718	0.966366	0.988668	1.02344	0.988743	0.909642	0.00241127	0.041239	0.00238405	0.0398516	0.00247568	0.0398516	0.00229242	0.0398517	0.00238395	0.0422053	0.00238412	0.0375113	0.606511	0.606517	0.606505	0.608777	0.604812	1.8809	1.87779	1.87781	1.87776	1.8817	1.87487	0.400262	0.608296	8.64	9.82	2045	-0.293485	-0.292553	-0.29445	-0.00178526	0.477606	-0.000852649	-0.117948
sui	8	OECD	1	1	0.986837	0.960781	1.03114	0.96078	0.942536	0.960782	0.986778	1.02734	0.986881	0.89469	0.00241127	0.041239	0.00237952	0.0396211	0.00248638	0.0396211	0.00227267	0.0396212	0.00237939	0.0423665	0.00237962	0.0368937	0.662129	0.662136	0.662121	0.664819	0.660113	2.05268	2.04843	2.04847	2.0484	2.05376	2.04446	0.400262	0.664241	8.64	10.04	2050	-0.317928	-0.316805	-0.319097	-0.00211181	0.411987	-0.000870036	-0.117948
sui	16	OECD	1	1	0.972975	0.91948	1.06394	0.919473	0.88203	0.919488	0.972837	1.05618	0.973079	0.783908	0.00241127	0.041239	0.00234607	0.0379167	0.00256552	0.0379165	0.00212666	0.037917	0.00234578	0.0435553	0.0023463	0.0323188	1.31944	1.31947	1.3194	1.32776	1.31318	3.32048	3.31048	3.31071	3.31025	3.32309	3.30098	0.400262	1.32586	8.64	11.86	2090	-0.484497	-0.481838	-0.487396	-0.00642376	0.126297	-0.000811304	-0.117948
sui	18	OECD	1	1	0.969786	0.909978	1.07148	0.909968	0.868111	0.909989	0.969637	1.06279	0.969899	0.758375	0.00241127	0.041239	0.00233838	0.0375247	0.00258372	0.0375243	0.00209308	0.037525	0.00233807	0.0438281	0.00233862	0.0312647	1.56425	1.5643	1.5642	1.57503	1.55611	3.6116	3.60084	3.60116	3.60052	3.61441	3.59058	0.400262	1.57256	8.64	12.42	2100	-0.52825	-0.525229	-0.53158	-0.00830702	0.0939771	-0.00078067	-0.117948
sui	6	OECD	1	1	0.990583	0.971941	1.02228	0.971941	0.958888	0.971942	0.990555	1.01953	0.990603	0.92457	0.00241127	0.041239	0.00238856	0.0400817	0.002465	0.0400817	0.00231213	0.0400818	0.0023885	0.0420444	0.00238861	0.0381277	0.556427	0.556432	0.556423	0.558308	0.555018	1.70939	1.7074	1.70742	1.70739	1.70989	1.70555	0.400262	0.557914	8.64	9.6	2040	-0.266499	-0.265751	-0.267269	-0.00148684	0.553676	-0.000823225	-0.117948
sui	3	OECD	1	1	0.99589	0.987754	1.00972	0.987754	0.982056	0.987754	0.99589	1.0085	0.99589	0.967007	0.00241127	0.041239	0.00240136	0.0407339	0.00243472	0.0407339	0.002368	0.0407339	0.00240136	0.0415895	0.00240136	0.0398784	0.443004	0.443006	0.443003	0.443837	0.44238	1.22421	1.22421	1.22421	1.22421	1.22421	1.22421	0.400262	0.44367	8.64	8.91	2025	-0.149959	-0.149691	-0.15023	-0.000665321	0.862609	-0.000573912	-0.117948
sui	4	OECD	1	1	0.99419	0.98269	1.01374	0.98269	0.974637	0.98269	0.994187	1.01202	0.994193	0.953388	0.00241127	0.041239	0.00239726	0.0405251	0.00244441	0.0405251	0.00235011	0.0405251	0.00239725	0.0417348	0.00239727	0.0393167	0.47819	0.478192	0.478188	0.479386	0.477293	1.37921	1.37894	1.37895	1.37894	1.37928	1.37869	0.400262	0.479142	8.64	9.16	2030	-0.19872	-0.198307	-0.199141	-0.000952151	0.744094	-0.00070849	-0.117948
sui	12	OECD	1	1	0.979632	0.939314	1.04819	0.93931	0.911085	0.939317	0.979524	1.04235	0.979713	0.837155	0.00241127	0.041239	0.00236214	0.0387352	0.00252752	0.0387351	0.00219677	0.0387353	0.0023619	0.0429851	0.00236231	0.0345175	0.938587	0.938605	0.938567	0.943469	0.934922	2.71223	2.70441	2.70452	2.70431	2.71427	2.69703	0.400262	0.942381	8.64	10.88	2070	-0.402636	-0.400731	-0.404666	-0.00379436	0.228107	-0.000865521	-0.117948
sui	9	OECD	1	1	0.984979	0.955244	1.03554	0.955242	0.934424	0.955246	0.984905	1.03122	0.985033	0.879861	0.00241127	0.041239	0.00237504	0.0393926	0.00249699	0.0393926	0.00225309	0.0393927	0.00237488	0.0425262	0.00237516	0.0362812	0.722439	0.722449	0.722429	0.725593	0.720075	2.22292	2.21763	2.21768	2.21758	2.22429	2.21266	0.400262	0.724908	8.64	10.26	2055	-0.340579	-0.339261	-0.34196	-0.00246888	0.355383	-0.0008774	-0.117948
sui	2	OECD	1	1	0.997782	0.993392	1.00525	0.993392	0.990317	0.993392	0.997782	1.00459	0.997782	0.982196	0.00241127	0.041239	0.00240592	0.0409664	0.00242392	0.0409664	0.00238792	0.0409664	0.00240592	0.0414281	0.00240592	0.0405048	0.399973	0.399973	0.399972	0.400335	0.399702	1.05193	1.05193	1.05193	1.05193	1.05193	1.05193	0.400262	0.400262	8.64	8.64	2020	-0.0723287	-0.0721992	-0.0724592	-0.000289505	1	-0.000289505	-0.117948
sui	15	OECD	1	1	0.9746	0.924323	1.06009	0.924316	0.889123	0.924329	0.974468	1.0528	0.9747	0.796915	0.00241127	0.041239	0.00235	0.0381165	0.00255624	0.0381163	0.00214378	0.0381167	0.00234972	0.0434162	0.00235021	0.0328558	1.21343	1.21346	1.2134	1.22074	1.20794	3.17206	3.16251	3.16271	3.16232	3.17455	3.15346	0.400262	1.21908	8.64	11.6	2085	-0.463483	-0.461008	-0.466166	-0.00565024	0.146413	-0.000827269	-0.117948
sui	5	OECD	1	1	0.992423	0.977425	1.01792	0.977425	0.966922	0.977425	0.99241	1.0157	0.992433	0.939259	0.00241127	0.041239	0.002393	0.040308	0.00245449	0.040308	0.00233151	0.040308	0.00239297	0.0418863	0.00239303	0.0387341	0.513705	0.513708	0.513702	0.515234	0.512558	1.5408	1.53984	1.53984	1.53983	1.54104	1.53894	0.400262	0.514919	8.64	9.38	2035	-0.235723	-0.235149	-0.236311	-0.00121378	0.641862	-0.00077908	-0.117948
sui	13	OECD	1	1	0.977925	0.934229	1.05222	0.934225	0.903636	0.934233	0.977808	1.0459	0.978013	0.823512	0.00241127	0.041239	0.00235802	0.0385253	0.00253726	0.0385252	0.0021788	0.0385255	0.00235777	0.0431314	0.00235821	0.0339541	1.0241	1.02412	1.02407	1.0297	1.01989	2.86826	2.85979	2.85993	2.85966	2.87047	2.85178	0.400262	1.02844	8.64	11.11	2075	-0.4227	-0.420603	-0.424948	-0.00434723	0.196767	-0.000855392	-0.117948
sui	10	OECD	1	1	0.983154	0.949808	1.03985	0.949806	0.92646	0.94981	0.983068	1.03502	0.983219	0.865295	0.00241127	0.041239	0.00237064	0.0391683	0.00250741	0.0391682	0.00223387	0.0391683	0.00237045	0.0426829	0.00237078	0.0356796	0.787439	0.787451	0.787427	0.791104	0.784691	2.38998	2.38373	2.3838	2.38367	2.39159	2.37786	0.400262	0.7903	8.64	10.46	2060	-0.361955	-0.360441	-0.363551	-0.00286053	0.306557	-0.000876916	-0.117948
sui	1	OECD	1	1	1	1	1	1	1	1	1	1	1	1	0.00241127	0.041239	0.00241127	0.041239	0.00241127	0.041239	0.00241127	0.041239	0.00241127	0.041239	0.00241127	0.041239	0.381772	0.381772	0.381772	0.381772	0.381772	0.85	0.85	0.85	0.85	0.85	0.85	0.400262	0.381772	8.64	8.28	2015	0	0	0	0	1.15927	0	-0.117948
sui	14	OECD	1	1	0.976249	0.929235	1.05619	0.929229	0.896319	0.92924	0.976124	1.04938	0.976343	0.810105	0.00241127	0.041239	0.00235397	0.0383192	0.00254683	0.0383191	0.00216114	0.0383194	0.00235371	0.043275	0.00235417	0.0334005	1.11587	1.1159	1.11585	1.12228	1.11106	3.02145	3.01241	3.01258	3.01226	3.02382	3.00385	0.400262	1.12084	8.64	11.35	2080	-0.442928	-0.440641	-0.445394	-0.0049645	0.169733	-0.00084264	-0.117948
sui	11	OECD	1	1	0.981373	0.944501	1.04407	0.944498	0.918685	0.944504	0.981275	1.03873	0.981446	0.851068	0.00241127	0.041239	0.00236634	0.0389493	0.00251758	0.0389492	0.00221511	0.0389493	0.00236613	0.0428358	0.0023665	0.035092	0.859385	0.859399	0.859369	0.863622	0.856206	2.55298	2.5459	2.54599	2.54582	2.55482	2.53923	0.400262	0.862684	8.64	10.66	2065	-0.382501	-0.38079	-0.384314	-0.00329977	0.264439	-0.000872588	-0.117948
sui	17	OECD	1	1	0.971371	0.9147	1.06773	0.914691	0.875028	0.914709	0.971227	1.05951	0.97148	0.771065	0.00241127	0.041239	0.0023422	0.0377195	0.00257468	0.0377192	0.00210977	0.0377198	0.0023419	0.0436926	0.00234243	0.0317886	1.43583	1.43587	1.43578	1.4453	1.42869	3.46695	3.45654	3.45682	3.45627	3.46966	3.44665	0.400262	1.44313	8.64	12.13	2095	-0.506066	-0.503225	-0.509181	-0.0073032	0.108945	-0.000795649	-0.117948
swe	7	OECD	1	1	0.945971	0.927094	0.981208	0.927093	0.910735	0.927096	0.945765	0.96611	0.946124	0.888268	0.0329599	0.137528	0.0311788	0.127499	0.0323404	0.127499	0.0300171	0.127499	0.0311724	0.132867	0.0311835	0.122156	0.633622	0.633732	0.633509	0.636017	0.63182	1.8809	1.87779	1.87781	1.87776	1.8817	1.87487	0.395457	0.635733	10.35	11.73	2045	-0.332053	-0.314829	-0.349862	-0.00211097	0.477606	-0.00100821	-0.149878
swe	15	OECD	1	1	0.878435	0.835963	0.957716	0.835949	0.799166	0.835976	0.877802	0.923642	0.878911	0.748875	0.0329599	0.137528	0.0289511	0.114957	0.0315656	0.114955	0.026337	0.114958	0.0289328	0.127028	0.028965	0.102958	1.24817	1.24877	1.24751	1.25589	1.2423	3.17206	3.16251	3.16271	3.16232	3.17455	3.15346	0.395457	1.25552	10.35	14.45	2085	-0.585737	-0.537608	-0.637971	-0.00735406	0.146413	-0.00107673	-0.149878
swe	6	OECD	1	1	0.954928	0.93918	0.984324	0.939179	0.925532	0.939181	0.954797	0.971754	0.955025	0.906727	0.0329599	0.137528	0.0314742	0.129163	0.0324432	0.129162	0.0305052	0.129163	0.0314701	0.133643	0.0314773	0.124698	0.577421	0.5775	0.577339	0.579388	0.575941	1.70939	1.7074	1.70742	1.70739	1.70989	1.70555	0.395457	0.579132	10.35	11.43	2040	-0.295497	-0.281776	-0.309604	-0.00171132	0.553676	-0.000947515	-0.149878
swe	8	OECD	1	1	0.937	0.914989	0.978088	0.914987	0.895914	0.914992	0.93672	0.960458	0.937209	0.869779	0.0329599	0.137528	0.0308828	0.125833	0.0322375	0.125833	0.0295283	0.125833	0.0308744	0.13209	0.0308892	0.119609	0.691992	0.692137	0.691841	0.694844	0.689844	2.05268	2.04843	2.04847	2.0484	2.05376	2.04446	0.395457	0.694538	10.35	12.05	2050	-0.366538	-0.345642	-0.38827	-0.00254574	0.411987	-0.00104881	-0.149878
swe	5	OECD	1	1	0.963736	0.951067	0.987387	0.951066	0.940085	0.951067	0.963673	0.9773	0.963784	0.924891	0.0329599	0.137528	0.0317647	0.130798	0.0325442	0.130798	0.0309851	0.130798	0.0317626	0.134406	0.0317662	0.127198	0.5263	0.526356	0.526244	0.527874	0.525118	1.5408	1.53984	1.53984	1.53983	1.54104	1.53894	0.395457	0.527651	10.35	11.16	2035	-0.255913	-0.245466	-0.266596	-0.00135033	0.641862	-0.000866722	-0.149878
swe	1	OECD	1	1	1	1	1	1	1	1	1	1	1	1	0.0329599	0.137528	0.0329599	0.137528	0.0329599	0.137528	0.0329599	0.137528	0.0329599	0.137528	0.0329599	0.137528	0.376101	0.376101	0.376101	0.376101	0.376101	0.85	0.85	0.85	0.85	0.85	0.85	0.395457	0.376101	10.35	9.8	2015	0	0	0	0	1.15927	0	-0.149878
swe	3	OECD	1	1	0.980328	0.973455	0.993158	0.973455	0.967498	0.973455	0.980328	0.987708	0.980328	0.959203	0.0329599	0.137528	0.0323115	0.133877	0.0327344	0.133877	0.0318887	0.133877	0.0323115	0.135837	0.0323115	0.131917	0.439684	0.439705	0.439663	0.44051	0.439065	1.22421	1.22421	1.22421	1.22421	1.22421	1.22421	0.395457	0.440376	10.35	10.63	2025	-0.15697	-0.152164	-0.161837	-0.000691259	0.862609	-0.000596286	-0.149878
swe	16	OECD	1	1	0.870656	0.825467	0.955011	0.82545	0.786317	0.825483	0.869993	0.918763	0.871155	0.732792	0.0329599	0.137528	0.0286946	0.113512	0.0314764	0.113511	0.0259132	0.113514	0.0286755	0.126357	0.0287091	0.100743	1.3499	1.35061	1.34913	1.35865	1.34324	3.32048	3.31048	3.31071	3.31025	3.32309	3.30098	0.395457	1.35828	10.35	14.78	2090	-0.617118	-0.565068	-0.673961	-0.0083822	0.126297	-0.00105865	-0.149878
swe	14	OECD	1	1	0.886325	0.84661	0.960461	0.846598	0.8122	0.846621	0.885726	0.928593	0.886775	0.765186	0.0329599	0.137528	0.0292114	0.116422	0.0316561	0.116421	0.0267669	0.116423	0.029194	0.127709	0.0292245	0.105204	1.15209	1.1526	1.15154	1.15888	1.14694	3.02145	3.01241	3.01258	3.01226	3.02382	3.00385	0.395457	1.15852	10.35	14.09	2080	-0.554698	-0.510495	-0.602373	-0.00642628	0.169733	-0.00109075	-0.149878
swe	2	OECD	1	1	0.989385	0.985676	0.996308	0.985676	0.982461	0.985676	0.989385	0.993367	0.989385	0.977985	0.0329599	0.137528	0.03261	0.135558	0.0328382	0.135558	0.0323818	0.135558	0.03261	0.136616	0.03261	0.1345	0.395157	0.395166	0.395148	0.395515	0.394889	1.05193	1.05193	1.05193	1.05193	1.05193	1.05193	0.395457	0.395457	10.35	10.35	2020	-0.0758324	-0.0735179	-0.0781632	-0.000299885	1	-0.000299885	-0.149878
swe	11	OECD	1	1	0.910849	0.879702	0.968992	0.879696	0.852711	0.879708	0.91038	0.943999	0.9112	0.815839	0.0329599	0.137528	0.0300202	0.120976	0.0319375	0.120976	0.0281031	0.120977	0.0300064	0.129827	0.0300306	0.112179	0.88862	0.888909	0.888313	0.893092	0.885239	2.55298	2.5459	2.54599	2.54582	2.55482	2.53923	0.395457	0.892748	10.35	13.04	2065	-0.462422	-0.429996	-0.496759	-0.00412826	0.264439	-0.00109167	-0.149878
swe	12	OECD	1	1	0.902516	0.868458	0.966094	0.86845	0.838946	0.868465	0.901998	0.938762	0.902904	0.798635	0.0329599	0.137528	0.0297454	0.119429	0.0318419	0.119428	0.0276491	0.11943	0.0297302	0.129107	0.0297568	0.10981	0.971313	0.971668	0.970935	0.976479	0.967402	2.71223	2.70441	2.70452	2.70431	2.71427	2.69703	0.395457	0.976127	10.35	13.38	2070	-0.493187	-0.456845	-0.531906	-0.00481414	0.228107	-0.00109814	-0.149878
swe	18	OECD	1	1	0.855393	0.80487	0.9497	0.804848	0.761106	0.804893	0.854679	0.909193	0.855932	0.70122	0.0329599	0.137528	0.0281912	0.110678	0.0313012	0.110676	0.0250817	0.110681	0.0281709	0.125041	0.0282067	0.0963963	1.59184	1.5928	1.59078	1.60315	1.58321	3.6116	3.60084	3.60116	3.60052	3.61441	3.59058	0.395457	1.60276	10.35	15.5	2100	-0.681268	-0.621389	-0.747497	-0.0109191	0.0939771	-0.00102614	-0.149878
swe	17	OECD	1	1	0.862978	0.815106	0.952339	0.815086	0.773635	0.815125	0.862288	0.913948	0.863498	0.716911	0.0329599	0.137528	0.0284414	0.112087	0.0313883	0.112085	0.0254949	0.112089	0.0284216	0.125695	0.0284564	0.0985567	1.46269	1.46351	1.46178	1.47262	1.45512	3.46695	3.45654	3.45682	3.45627	3.46966	3.44665	0.395457	1.47224	10.35	15.12	2095	-0.648934	-0.592969	-0.710439	-0.00955387	0.108945	-0.00104085	-0.149878
swe	10	OECD	1	1	0.919374	0.891205	0.971957	0.8912	0.866795	0.89121	0.918961	0.949361	0.919683	0.833431	0.0329599	0.137528	0.0303014	0.122559	0.0320353	0.122559	0.0285677	0.12256	0.0302892	0.130564	0.0303106	0.114602	0.813134	0.813367	0.812889	0.816989	0.810223	2.38998	2.38373	2.3838	2.38367	2.39159	2.37786	0.395457	0.816657	10.35	12.72	2060	-0.431342	-0.402804	-0.46138	-0.00352259	0.306557	-0.00107987	-0.149878
swe	4	OECD	1	1	0.972194	0.96248	0.990329	0.962479	0.954059	0.96248	0.972176	0.982614	0.972208	0.942362	0.0329599	0.137528	0.0320434	0.132368	0.0326412	0.132368	0.0314457	0.132368	0.0320429	0.135137	0.0320439	0.129601	0.480713	0.480749	0.480676	0.481915	0.47981	1.37921	1.37894	1.37895	1.37894	1.37928	1.37869	0.395457	0.481731	10.35	10.91	2030	-0.211414	-0.203946	-0.219012	-0.00101845	0.744094	-0.000757821	-0.149878
swe	13	OECD	1	1	0.894348	0.857436	0.963252	0.857427	0.825453	0.857445	0.893787	0.933631	0.894769	0.781764	0.0329599	0.137528	0.029476	0.117912	0.0317482	0.117911	0.027204	0.117913	0.0294596	0.128401	0.0294883	0.107487	1.05927	1.0597	1.05881	1.06521	1.05477	2.86826	2.85979	2.85993	2.85966	2.87047	2.85178	0.395457	1.06485	10.35	13.73	2075	-0.523889	-0.483618	-0.567057	-0.00557862	0.196767	-0.00109769	-0.149878
swe	9	OECD	1	1	0.928106	0.902988	0.974995	0.902984	0.88122	0.902991	0.927756	0.954857	0.928367	0.851442	0.0329599	0.137528	0.0305895	0.124181	0.0321355	0.124181	0.0290435	0.124182	0.030579	0.13132	0.0305973	0.117083	0.75014	0.750326	0.749945	0.753469	0.747628	2.22292	2.21763	2.21768	2.21758	2.22429	2.21266	0.395457	0.753149	10.35	12.39	2055	-0.399514	-0.37483	-0.42534	-0.00300894	0.355383	-0.00106933	-0.149878
tha	3	ASIA	1	1	1.00324	1.02449	1.00875	1.02449	0.99772	1.02449	1.00324	1.02944	1.00324	1.01954	0.0249014	0.0431787	0.024982	0.0442362	0.0251193	0.0442362	0.0248446	0.0442362	0.024982	0.04445	0.024982	0.0440223	1.1767	1.17673	1.17667	1.1847	1.17073	1.22421	1.22421	1.22421	1.22421	1.22421	1.22421	1.00578	1.18307	69.8	70.33	2025	-0.538153	-0.53556	-0.54076	-0.00636671	0.862609	-0.00549198	-1.0884
tha	16	ASIA	1	1	1.02128	1.16103	1.05755	1.16104	0.985012	1.16101	1.02139	1.19459	1.0212	1.12796	0.0249014	0.0431787	0.0254315	0.050135	0.0263351	0.0501355	0.024528	0.0501345	0.0254339	0.0515796	0.0254297	0.0487092	3.85223	3.85322	3.85121	3.93892	3.7883	3.32048	3.31048	3.31071	3.31025	3.32309	3.30098	1.00578	3.91561	69.8	51.36	2090	-1.61873	-1.59347	-1.64483	-0.0633832	0.126297	-0.00800512	-1.0884
tha	1	ASIA	1	1	1	1	1	1	1	1	1	1	1	1	0.0249014	0.0431787	0.0249014	0.0431787	0.0249014	0.0431787	0.0249014	0.0431787	0.0249014	0.0431787	0.0249014	0.0431787	0.932778	0.932778	0.932778	0.932778	0.932778	0.85	0.85	0.85	0.85	0.85	0.85	1.00578	0.932778	69.8	68.71	2015	0	0	0	0	1.15927	0	-1.0884
tha	14	ASIA	1	1	1.0187	1.14152	1.05058	1.14153	0.986827	1.14151	1.0188	1.17104	1.01863	1.11245	0.0249014	0.0431787	0.0253672	0.0492922	0.0261614	0.0492926	0.0245732	0.0492919	0.0253694	0.050563	0.0253656	0.0480386	3.45654	3.45731	3.45575	3.52762	3.40413	3.02145	3.01241	3.01258	3.01226	3.02382	3.00385	1.00578	3.50891	69.8	54.37	2080	-1.49251	-1.47067	-1.51497	-0.0523707	0.169733	-0.00888904	-1.0884
tha	15	ASIA	1	1	1.02	1.15134	1.05409	1.15136	0.985913	1.15133	1.0201	1.1829	1.01992	1.12026	0.0249014	0.0431787	0.0253996	0.0497166	0.0262489	0.0497171	0.0245504	0.0497162	0.0254019	0.051075	0.0253979	0.0483762	3.65681	3.65768	3.6559	3.7355	3.59878	3.17206	3.16251	3.16271	3.16232	3.17455	3.15346	1.00578	3.71456	69.8	52.83	2085	-1.55466	-1.53109	-1.57895	-0.0577486	0.146413	-0.00845516	-1.0884
tha	7	ASIA	1	1	1.00889	1.06726	1.02404	1.06727	0.993739	1.06726	1.00892	1.08118	1.00886	1.05351	0.0249014	0.0431787	0.0251227	0.0460836	0.0255001	0.0460837	0.0247454	0.0460836	0.0251235	0.0466836	0.0251222	0.0454899	2.02376	2.02395	2.02357	2.05132	2.00334	1.8809	1.87779	1.87781	1.87776	1.8817	1.87487	1.00578	2.045	69.8	67.53	2045	-1.03836	-1.02926	-1.04757	-0.0212343	0.477606	-0.0101416	-1.0884
tha	2	ASIA	1	1	1.00175	1.01322	1.00472	1.01322	0.99877	1.01322	1.00175	1.01589	1.00175	1.01054	0.0249014	0.0431787	0.0249449	0.0437493	0.025019	0.0437493	0.0248707	0.0437493	0.0249449	0.0438647	0.0249449	0.0436339	1.00315	1.00316	1.00314	1.00646	1.00068	1.05193	1.05193	1.05193	1.05193	1.05193	1.05193	1.00578	1.00578	69.8	69.8	2020	-0.261758	-0.26049	-0.263031	-0.00263271	1	-0.00263271	-1.0884
tha	17	ASIA	1	1	1.02254	1.17059	1.06097	1.1706	0.984122	1.17057	1.02265	1.20612	1.02245	1.13557	0.0249014	0.0431787	0.0254629	0.050548	0.0264202	0.0505486	0.0245058	0.0505474	0.0254654	0.0520775	0.0254611	0.0490379	4.04395	4.04505	4.0428	4.13905	3.9738	3.46695	3.45654	3.45682	3.45627	3.46966	3.44665	1.00578	4.11326	69.8	49.99	2095	-1.68501	-1.65808	-1.71289	-0.0693089	0.108945	-0.00755087	-1.0884
tha	6	ASIA	1	1	1.00741	1.05611	1.02005	1.05611	0.994777	1.05611	1.00744	1.06766	1.0074	1.04467	0.0249014	0.0431787	0.025086	0.0456018	0.0254008	0.0456019	0.0247713	0.0456018	0.0250865	0.0461	0.0250856	0.0451077	1.8113	1.81144	1.81117	1.83363	1.79474	1.70939	1.7074	1.70742	1.70739	1.70989	1.70555	1.00578	1.82865	69.8	68.98	2040	-0.948527	-0.941228	-0.955909	-0.0173452	0.553676	-0.00960363	-1.0884
tha	11	ASIA	1	1	1.01467	1.11099	1.03966	1.11099	0.989669	1.11098	1.01474	1.13414	1.01461	1.08819	0.0249014	0.0431787	0.0252667	0.0479731	0.0258895	0.0479733	0.024644	0.0479729	0.0252684	0.04897	0.0252654	0.0469899	2.84071	2.84118	2.84022	2.89119	2.80344	2.55298	2.5459	2.54599	2.54582	2.55482	2.53923	1.00578	2.87848	69.8	59.62	2065	-1.31217	-1.29568	-1.32903	-0.0377706	0.264439	-0.00998799	-1.0884
tha	4	ASIA	1	1	1.00457	1.03462	1.01237	1.03462	0.996778	1.03462	1.00458	1.04164	1.00457	1.0276	0.0249014	0.0431787	0.0250153	0.0446734	0.0252094	0.0446734	0.0248211	0.0446734	0.0250154	0.0449769	0.0250152	0.0443705	1.39018	1.39024	1.39013	1.40276	1.38081	1.37921	1.37894	1.37895	1.37894	1.37928	1.37869	1.00578	1.40013	69.8	70.41	2030	-0.710057	-0.706052	-0.714091	-0.00994169	0.744094	-0.00739755	-1.0884
tha	10	ASIA	1	1	1.01326	1.10038	1.03587	1.10038	0.990657	1.10037	1.01333	1.1213	1.01321	1.07977	0.0249014	0.0431787	0.0252318	0.0475145	0.025795	0.0475147	0.0246686	0.0475144	0.0252333	0.0484155	0.0252306	0.0466256	2.63992	2.64031	2.63952	2.68433	2.60712	2.38998	2.38373	2.3838	2.38367	2.39159	2.37786	1.00578	2.67336	69.8	61.64	2060	-1.25083	-1.23619	-1.26578	-0.0334393	0.306557	-0.010251	-1.0884
tha	18	ASIA	1	1	1.02379	1.18003	1.06434	1.18005	0.983244	1.18001	1.02391	1.21751	1.0237	1.14308	0.0249014	0.0431787	0.025494	0.0509559	0.0265043	0.0509566	0.0244839	0.0509553	0.0254966	0.0525691	0.0254921	0.0493627	4.2378	4.23903	4.23652	4.34191	4.16098	3.6116	3.60084	3.60116	3.60052	3.61441	3.59058	1.00578	4.31344	69.8	48.75	2100	-1.75367	-1.7251	-1.7833	-0.0756436	0.0939771	-0.00710876	-1.0884
tha	8	ASIA	1	1	1.01036	1.07843	1.02803	1.07843	0.992699	1.07843	1.01041	1.09471	1.01033	1.06236	0.0249014	0.0431787	0.0251595	0.0465662	0.0255995	0.0465663	0.0247195	0.0465662	0.0251606	0.047268	0.0251587	0.0458728	2.23236	2.23261	2.23211	2.26534	2.20795	2.05268	2.04843	2.04847	2.0484	2.05376	2.04446	1.00578	2.25756	69.8	65.72	2050	-1.11636	-1.10542	-1.12746	-0.0252024	0.411987	-0.0103831	-1.0884
tha	12	ASIA	1	1	1.01604	1.12136	1.04337	1.12137	0.988703	1.12136	1.01612	1.14668	1.01597	1.09643	0.0249014	0.0431787	0.0253009	0.0484213	0.0259819	0.0484216	0.0246199	0.0484211	0.0253028	0.0495116	0.0252995	0.0473461	3.04273	3.0433	3.04215	3.09963	3.00075	2.71223	2.70441	2.70452	2.70431	2.71427	2.69703	1.00578	3.08506	69.8	57.74	2070	-1.37205	-1.35375	-1.39079	-0.0423284	0.228107	-0.00965542	-1.0884
tha	13	ASIA	1	1	1.01738	1.13153	1.04701	1.13154	0.987757	1.13152	1.01747	1.15897	1.01731	1.10451	0.0249014	0.0431787	0.0253344	0.0488607	0.0260724	0.048861	0.0245964	0.0488604	0.0253364	0.0500421	0.0253328	0.0476954	3.24939	3.25005	3.24871	3.31316	3.20235	2.86826	2.85979	2.85993	2.85966	2.87047	2.85178	1.00578	3.29659	69.8	56	2075	-1.43184	-1.41175	-1.45246	-0.0472018	0.196767	-0.00928777	-1.0884
tha	5	ASIA	1	1	1.00597	1.04515	1.01613	1.04515	0.995797	1.04515	1.00598	1.05437	1.00596	1.03597	0.0249014	0.0431787	0.0250499	0.0451281	0.0253031	0.0451281	0.0247967	0.0451281	0.0250502	0.0455264	0.0250497	0.0447318	1.59949	1.59958	1.5994	1.61681	1.58661	1.5408	1.53984	1.53984	1.53983	1.54104	1.53894	1.00578	1.61306	69.8	69.96	2035	-0.841673	-0.836087	-0.847311	-0.0135767	0.641862	-0.00871439	-1.0884
tha	9	ASIA	1	1	1.01183	1.0895	1.03199	1.08951	0.991669	1.0895	1.01188	1.10813	1.01178	1.07114	0.0249014	0.0431787	0.025196	0.0470447	0.0256982	0.0470449	0.0246938	0.0470446	0.0251973	0.0478472	0.025195	0.0462526	2.43791	2.43822	2.43759	2.4765	2.40937	2.22292	2.21763	2.21768	2.21758	2.22429	2.21266	1.00578	2.46717	69.8	63.71	2055	-1.18627	-1.17348	-1.1993	-0.0292674	0.355383	-0.0104012	-1.0884
tur	3	REF	1	1	0.990132	0.991706	0.996045	0.991706	0.98422	0.991706	0.990132	1.00134	0.990132	0.982071	0.013661	0.0510538	0.0135262	0.0506304	0.013607	0.0506304	0.0134454	0.0506304	0.0135262	0.0511223	0.0135262	0.0501384	1.88532	1.88534	1.88531	1.89974	1.87457	1.22421	1.22421	1.22421	1.22421	1.22421	1.22421	1.57447	1.89685	84.34	86.71	2025	-0.607661	-0.606921	-0.608406	-0.0115264	0.862609	-0.00994278	-1.93699
tur	7	REF	1	1	0.972898	0.97722	0.989138	0.977219	0.95666	0.97722	0.972795	1.0037	0.972975	0.950896	0.013661	0.0510538	0.0132907	0.0498906	0.0135126	0.0498905	0.0130688	0.0498906	0.0132894	0.0512426	0.0132917	0.0485459	3.04867	3.04875	3.04858	3.09512	3.01425	1.8809	1.87779	1.87781	1.87776	1.8817	1.87487	1.57447	3.08542	84.34	95.62	2045	-1.19136	-1.18875	-1.194	-0.0367584	0.477606	-0.017556	-1.93699
tur	6	REF	1	1	0.977391	0.980996	0.990939	0.980996	0.963844	0.980997	0.977326	1.00308	0.97744	0.959008	0.013661	0.0510538	0.0133521	0.0500835	0.0135372	0.0500835	0.013167	0.0500835	0.0133513	0.0512111	0.0133528	0.0489606	2.74774	2.7478	2.74768	2.7858	2.71951	1.70939	1.7074	1.70742	1.70739	1.70989	1.70555	1.57447	2.77793	84.34	94.2	2040	-1.08683	-1.08474	-1.08895	-0.0301915	0.553676	-0.0167163	-1.93699
tur	8	REF	1	1	0.968399	0.973438	0.987334	0.973437	0.949464	0.973438	0.968258	1.00431	0.968503	0.942771	0.013661	0.0510538	0.0132292	0.0496973	0.0134879	0.0496973	0.0129704	0.0496973	0.0132274	0.051274	0.0132305	0.0481305	3.35017	3.35028	3.35006	3.40539	3.30931	2.05268	2.04843	2.04847	2.0484	2.05376	2.04446	1.57447	3.39376	84.34	96.45	2050	-1.28431	-1.28118	-1.28751	-0.0435865	0.411987	-0.017957	-1.93699
tur	1	REF	1	1	1	1	1	1	1	1	1	1	1	1	0.013661	0.0510538	0.013661	0.0510538	0.013661	0.0510538	0.013661	0.0510538	0.013661	0.0510538	0.013661	0.0510538	1.3407	1.3407	1.3407	1.3407	1.3407	0.85	0.85	0.85	0.85	0.85	0.85	1.57447	1.3407	84.34	78.53	2015	0	0	0	0	1.15927	0	-1.93699
tur	4	REF	1	1	0.986052	0.988276	0.99441	0.988276	0.977695	0.988276	0.986043	1.0019	0.986059	0.974669	0.013661	0.0510538	0.0134705	0.0504553	0.0135846	0.0504553	0.0133563	0.0504553	0.0134703	0.0511506	0.0134706	0.0497606	2.16768	2.16771	2.16765	2.18995	2.1511	1.37921	1.37894	1.37895	1.37894	1.37928	1.37869	1.57447	2.18544	84.34	89.61	2030	-0.81275	-0.811597	-0.813912	-0.0177622	0.744094	-0.0132167	-1.93699
tur	14	REF	1	1	0.942979	0.952072	0.977145	0.952068	0.908819	0.952075	0.942679	1.00779	0.943205	0.896804	0.013661	0.0510538	0.0128817	0.0486058	0.0133487	0.0486056	0.0124148	0.0486059	0.012878	0.0514515	0.0128845	0.0457806	5.23318	5.23352	5.23283	5.3529	5.14485	3.02145	3.01241	3.01258	3.01226	3.02382	3.00385	1.57447	5.32679	84.34	92.69	2080	-1.75741	-1.75099	-1.76405	-0.0936138	0.169733	-0.0158894	-1.93699
tur	10	REF	1	1	0.959557	0.966006	0.98379	0.966004	0.935326	0.966007	0.95935	1.00553	0.959712	0.926796	0.013661	0.0510538	0.0131083	0.0493176	0.0134395	0.0493175	0.0127771	0.0493177	0.0131057	0.0513358	0.0131102	0.0473137	3.974	3.97417	3.97382	4.04838	3.91904	2.38998	2.38373	2.3838	2.38367	2.39159	2.37786	1.57447	4.03247	84.34	96.58	2060	-1.45013	-1.4459	-1.45446	-0.0584761	0.306557	-0.0179263	-1.93699
tur	9	REF	1	1	0.963937	0.969688	0.985546	0.969686	0.94233	0.969689	0.963762	1.00493	0.964068	0.934712	0.013661	0.0510538	0.0131682	0.0495057	0.0134635	0.0495057	0.0128729	0.0495058	0.013166	0.0513052	0.0131698	0.0477184	3.6598	3.65994	3.65966	3.72433	3.61209	2.22292	2.21763	2.21768	2.21758	2.22429	2.21266	1.57447	3.71062	84.34	96.74	2055	-1.36968	-1.366	-1.37344	-0.0508236	0.355383	-0.0180619	-1.93699
tur	15	REF	1	1	0.939022	0.948745	0.975559	0.948741	0.90249	0.948749	0.938704	1.00833	0.93926	0.889636	0.013661	0.0510538	0.0128276	0.0484358	0.013327	0.0484357	0.0123283	0.048436	0.0128238	0.0514791	0.0128305	0.0454143	5.53965	5.54004	5.53924	5.6723	5.44178	3.17206	3.16251	3.16271	3.16232	3.17455	3.15346	1.57447	5.64327	84.34	91.16	2085	-1.83618	-1.82922	-1.84339	-0.103621	0.146413	-0.0151714	-1.93699
tur	11	REF	1	1	0.955281	0.962412	0.982076	0.96241	0.928488	0.962413	0.955046	1.00611	0.955457	0.919065	0.013661	0.0510538	0.0130498	0.049134	0.0134161	0.0491339	0.0126837	0.0491341	0.013047	0.0513657	0.013052	0.0469185	4.29125	4.29146	4.29104	4.37608	4.22862	2.55298	2.5459	2.54599	2.54582	2.55482	2.53923	1.57447	4.35783	84.34	96.04	2065	-1.52765	-1.52287	-1.53256	-0.0665724	0.264439	-0.0176043	-1.93699
tur	2	REF	1	1	0.994675	0.995524	0.997866	0.995524	0.991485	0.995524	0.994675	1.00072	0.994675	0.990325	0.013661	0.0510538	0.0135883	0.0508253	0.0136319	0.0508253	0.0135447	0.0508253	0.0135883	0.0510907	0.0135883	0.0505598	1.56994	1.56994	1.56993	1.57561	1.56571	1.05193	1.05193	1.05193	1.05193	1.05193	1.05193	1.57447	1.57447	84.34	84.34	2020	-0.288023	-0.287672	-0.288376	-0.00453485	1	-0.00453485	-1.93699
tur	5	REF	1	1	0.98181	0.98471	0.99271	0.98471	0.97091	0.98471	0.981778	1.00248	0.981833	0.966991	0.013661	0.0510538	0.0134125	0.0502732	0.0135614	0.0502732	0.0132636	0.0502732	0.0134121	0.0511802	0.0134128	0.0493686	2.4512	2.45124	2.45116	2.48121	2.42891	1.5408	1.53984	1.53984	1.53983	1.54104	1.53894	1.57447	2.47507	84.34	92.19	2035	-0.964465	-0.962862	-0.966085	-0.0238712	0.641862	-0.015322	-1.93699
tur	18	REF	1	1	0.927463	0.93903	0.970925	0.939023	0.884012	0.939037	0.927106	1.00991	0.927734	0.868692	0.013661	0.0510538	0.0126696	0.0479396	0.0132637	0.0479394	0.0120757	0.0479399	0.0126653	0.0515596	0.0126729	0.0443442	6.41601	6.41658	6.41543	6.59152	6.28644	3.6116	3.60084	3.60116	3.60052	3.61441	3.59058	1.57447	6.55268	84.34	85.91	2100	-2.08566	-2.07711	-2.09459	-0.136667	0.0939771	-0.0128435	-1.93699
tur	12	REF	1	1	0.951101	0.958898	0.980401	0.958896	0.921804	0.958901	0.950841	1.00668	0.951296	0.911504	0.013661	0.0510538	0.0129927	0.0489545	0.0133932	0.0489544	0.0125923	0.0489546	0.0129895	0.0513949	0.0129951	0.046532	4.60974	4.60999	4.60948	4.70562	4.53897	2.71223	2.70441	2.70452	2.70431	2.71427	2.69703	1.57447	4.68488	84.34	95.18	2070	-1.6039	-1.59857	-1.60939	-0.0751409	0.228107	-0.0171402	-1.93699
tur	13	REF	1	1	0.947004	0.955454	0.978759	0.955452	0.915253	0.955457	0.946722	1.00724	0.947215	0.90409	0.013661	0.0510538	0.0129367	0.0487786	0.0133707	0.0487785	0.0125028	0.0487787	0.0129333	0.0514235	0.0129393	0.046153	4.92366	4.92395	4.92335	5.03115	4.84434	2.86826	2.85979	2.85993	2.85966	2.87047	2.85178	1.57447	5.0078	84.34	94.05	2075	-1.68019	-1.67431	-1.68625	-0.0841405	0.196767	-0.0165561	-1.93699
tur	17	REF	1	1	0.931268	0.942228	0.972451	0.942222	0.890094	0.942234	0.930922	1.00939	0.931529	0.875588	0.013661	0.0510538	0.0127216	0.048103	0.0132845	0.0481028	0.0121589	0.0481032	0.0127175	0.0515331	0.0127248	0.0446965	6.13168	6.13218	6.13115	6.2922	6.0132	3.46695	3.45654	3.45682	3.45627	3.46966	3.44665	1.57447	6.25682	84.34	87.72	2095	-2.00009	-1.99207	-2.00845	-0.125142	0.108945	-0.0136336	-1.93699
tur	16	REF	1	1	0.93512	0.945465	0.973995	0.94546	0.896252	0.94547	0.934787	1.00886	0.93537	0.882567	0.013661	0.0510538	0.0127743	0.0482683	0.0133056	0.0482681	0.012243	0.0482685	0.0127703	0.0515063	0.0127773	0.0450531	5.84009	5.84054	5.83963	5.98636	5.73217	3.32048	3.31048	3.31071	3.31025	3.32309	3.30098	1.57447	5.95423	84.34	89.5	2090	-1.91698	-1.90948	-1.92477	-0.114141	0.126297	-0.0144157	-1.93699
ukr	7	REF	1	1	1.00192	1.00923	1.00912	1.00923	0.99471	1.00923	1.00192	1.02089	1.00191	0.997646	0.0134579	0.0213206	0.0134837	0.0215173	0.0135807	0.0215173	0.0133867	0.0215173	0.0134838	0.021766	0.0134837	0.0212704	0.76015	0.76019	0.760109	0.770854	0.752227	1.8809	1.87779	1.87781	1.87776	1.8817	1.87487	0.329	0.768551	44.13	38.54	2045	-1.09308	-1.08778	-1.09842	-0.00840089	0.477606	-0.00401231	-0.593616
ukr	1	REF	1	1	1	1	1	1	1	1	1	1	1	1	0.0134579	0.0213206	0.0134579	0.0213206	0.0134579	0.0213206	0.0134579	0.0213206	0.0134579	0.0213206	0.0134579	0.0213206	0.306566	0.306566	0.306566	0.306566	0.306566	0.85	0.85	0.85	0.85	0.85	0.85	0.329	0.306566	44.13	45.15	2015	0	0	0	0	1.15927	0	-0.593616
ukr	14	REF	1	1	1.00403	1.01941	1.01919	1.01941	0.988871	1.01941	1.00405	1.04402	1.00402	0.995053	0.0134579	0.0213206	0.0135122	0.0217347	0.0137164	0.0217347	0.0133081	0.0217346	0.0135125	0.0222591	0.013512	0.021215	1.56691	1.56712	1.5667	1.60202	1.5411	3.02145	3.01241	3.01258	3.01226	3.02382	3.00385	0.329	1.59396	44.13	33.77	2080	-1.69676	-1.68337	-1.71033	-0.0270456	0.169733	-0.00459053	-0.593616
ukr	8	REF	1	1	1.00223	1.01076	1.01064	1.01076	0.993832	1.01076	1.00224	1.02438	1.00223	0.997257	0.0134579	0.0213206	0.013488	0.02155	0.0136011	0.02155	0.0133749	0.02155	0.0134882	0.0218403	0.0134879	0.0212621	0.856323	0.856379	0.856266	0.869628	0.846491	2.05268	2.04843	2.04847	2.0484	2.05376	2.04446	0.329	0.866727	44.13	37.76	2050	-1.20039	-1.19392	-1.20692	-0.0104041	0.411987	-0.00428636	-0.593616
ukr	12	REF	1	1	1.00346	1.01665	1.01646	1.01665	0.990456	1.01665	1.00348	1.03775	1.00344	0.995758	0.0134579	0.0213206	0.0135045	0.0216757	0.0136796	0.0216757	0.0133295	0.0216757	0.0135047	0.0221254	0.0135043	0.0212301	1.31563	1.31578	1.31548	1.34231	1.29599	2.71223	2.70441	2.70452	2.70431	2.71427	2.69703	0.329	1.33626	44.13	34.82	2070	-1.54392	-1.53276	-1.5552	-0.0206307	0.228107	-0.00470602	-0.593616
ukr	18	REF	1	1	1.00513	1.0247	1.02442	1.0247	0.985844	1.02469	1.00515	1.05598	1.00511	0.993706	0.0134579	0.0213206	0.013527	0.0218473	0.0137867	0.0218474	0.0132673	0.0218473	0.0135273	0.022514	0.0135268	0.0211863	2.18018	2.18057	2.17978	2.23874	2.13711	3.6116	3.60084	3.60116	3.60052	3.61441	3.59058	0.329	2.22501	44.13	33.21	2100	-2.01497	-1.99736	-2.0329	-0.0448334	0.0939771	-0.00421331	-0.593616
ukr	6	REF	1	1	1.0016	1.0077	1.00761	1.0077	0.995587	1.0077	1.0016	1.01741	1.0016	0.998035	0.0134579	0.0213206	0.0134795	0.0214847	0.0135604	0.0214847	0.0133986	0.0214847	0.0134795	0.0216918	0.0134794	0.0212787	0.663407	0.663434	0.663378	0.671679	0.657271	1.70939	1.7074	1.70742	1.70739	1.70989	1.70555	0.329	0.669925	44.13	39.4	2040	-0.972986	-0.968817	-0.977178	-0.00651827	0.553676	-0.00360901	-0.593616
ukr	16	REF	1	1	1.00459	1.02209	1.02184	1.02209	0.987338	1.02209	1.00461	1.05008	1.00457	0.994371	0.0134579	0.0213206	0.0135197	0.0217917	0.013752	0.0217918	0.0132875	0.0217917	0.01352	0.0223882	0.0135195	0.0212005	1.85632	1.85661	1.85602	1.90193	1.82278	3.32048	3.31048	3.31071	3.31025	3.32309	3.30098	0.329	1.89134	44.13	33.36	2090	-1.85203	-1.8365	-1.86781	-0.0350282	0.126297	-0.00442397	-0.593616
ukr	5	REF	1	1	1.00129	1.00619	1.00612	1.00619	0.99645	1.00619	1.00129	1.01399	1.00128	0.998418	0.0134579	0.0213206	0.0134753	0.0214526	0.0135404	0.0214526	0.0134102	0.0214526	0.0134753	0.021619	0.0134752	0.0212868	0.565613	0.565631	0.565595	0.571687	0.561097	1.5408	1.53984	1.53984	1.53983	1.54104	1.53894	0.329	0.570419	44.13	40.4	2035	-0.842626	-0.839501	-0.845764	-0.0048065	0.641862	-0.00308511	-0.593616
ukr	10	REF	1	1	1.00286	1.01377	1.01361	1.01377	0.992106	1.01377	1.00287	1.03122	1.00285	0.996491	0.0134579	0.0213206	0.0134965	0.0216143	0.0136412	0.0216143	0.0133517	0.0216142	0.0134966	0.0219861	0.0134963	0.0212457	1.07048	1.07058	1.07039	1.08982	1.05623	2.38998	2.38373	2.3838	2.38367	2.39159	2.37786	0.329	1.08551	44.13	36.25	2060	-1.38387	-1.37503	-1.3928	-0.015022	0.306557	-0.00460511	-0.593616
ukr	2	REF	1	1	1.00038	1.00181	1.00179	1.00181	0.998961	1.00181	1.00038	1.00409	1.00038	0.999536	0.0134579	0.0213206	0.013463	0.0213592	0.0134821	0.0213592	0.013444	0.0213592	0.013463	0.0214078	0.013463	0.0213107	0.328055	0.328057	0.328052	0.32924	0.327171	1.05193	1.05193	1.05193	1.05193	1.05193	1.05193	0.329	0.329	44.13	44.13	2020	-0.287234	-0.286471	-0.287999	-0.000945	1	-0.000945	-0.593616
ukr	11	REF	1	1	1.00316	1.01522	1.01505	1.01523	0.991272	1.01522	1.00318	1.03453	1.00315	0.99612	0.0134579	0.0213206	0.0135005	0.0216453	0.0136606	0.0216453	0.0133404	0.0216453	0.0135007	0.0220566	0.0135004	0.0212378	1.19152	1.19164	1.19139	1.21439	1.17468	2.55298	2.5459	2.54599	2.54582	2.55482	2.53923	0.329	1.20924	44.13	35.5	2065	-1.46562	-1.45561	-1.47573	-0.0177228	0.264439	-0.0046866	-0.593616
ukr	3	REF	1	1	1.0007	1.00336	1.00332	1.00336	0.998074	1.00336	1.0007	1.00758	1.0007	0.999141	0.0134579	0.0213206	0.0134673	0.0213922	0.0135027	0.0213922	0.013432	0.0213922	0.0134673	0.0214822	0.0134673	0.0213023	0.387052	0.387058	0.387046	0.38977	0.385023	1.22421	1.22421	1.22421	1.22421	1.22421	1.22421	0.329	0.389219	44.13	42.71	2025	-0.556687	-0.555213	-0.558164	-0.00216673	0.862609	-0.00186904	-0.593616
ukr	15	REF	1	1	1.00431	1.02076	1.02053	1.02076	0.988099	1.02076	1.00433	1.04708	1.00429	0.99471	0.0134579	0.0213206	0.013516	0.0217634	0.0137343	0.0217634	0.0132977	0.0217634	0.0135163	0.0223241	0.0135158	0.0212077	1.7062	1.70645	1.70595	1.74626	1.67675	3.17206	3.16251	3.16271	3.16232	3.17455	3.15346	0.329	1.73701	44.13	33.5	2085	-1.77365	-1.75918	-1.78833	-0.0308085	0.146413	-0.00451077	-0.593616
ukr	9	REF	1	1	1.00255	1.01228	1.01214	1.01228	0.992961	1.01228	1.00256	1.02783	1.00254	0.99687	0.0134579	0.0213206	0.0134923	0.0215824	0.0136214	0.0215824	0.0133632	0.0215824	0.0134924	0.0219139	0.0134922	0.0212538	0.958418	0.958492	0.958343	0.97457	0.946499	2.22292	2.21763	2.21768	2.21758	2.22429	2.21266	0.329	0.971006	44.13	37	2055	-1.29638	-1.28872	-1.30411	-0.0125879	0.355383	-0.00447354	-0.593616
ukr	17	REF	1	1	1.00486	1.0234	1.02314	1.0234	0.986586	1.0234	1.00488	1.05305	1.00484	0.994036	0.0134579	0.0213206	0.0135234	0.0218197	0.0137695	0.0218198	0.0132773	0.0218197	0.0135237	0.0224515	0.0135232	0.0211933	2.01578	2.01612	2.01544	2.06759	1.9777	3.46695	3.45654	3.45682	3.45627	3.46966	3.44665	0.329	2.0555	44.13	33.28	2095	-1.93239	-1.91581	-1.94925	-0.0397203	0.108945	-0.00432733	-0.593616
ukr	13	REF	1	1	1.00375	1.01804	1.01784	1.01804	0.989657	1.01804	1.00377	1.04092	1.00373	0.995403	0.0134579	0.0213206	0.0135084	0.0217054	0.0136981	0.0217055	0.0133187	0.0217054	0.0135086	0.0221929	0.0135082	0.0212225	1.43847	1.43865	1.43829	1.46918	1.41588	2.86826	2.85979	2.85993	2.85966	2.87047	2.85178	0.329	1.46216	44.13	34.21	2075	-1.62053	-1.60825	-1.63297	-0.0236949	0.196767	-0.00466237	-0.593616
ukr	4	REF	1	1	1.00099	1.00475	1.00469	1.00475	0.997278	1.00475	1.00099	1.01072	1.00099	0.998786	0.0134579	0.0213206	0.0134712	0.0214218	0.0135211	0.0214218	0.0134213	0.0214218	0.0134712	0.0215491	0.0134712	0.0212947	0.470307	0.470318	0.470297	0.474527	0.467162	1.37921	1.37894	1.37895	1.37894	1.37928	1.37869	0.329	0.47366	44.13	41.51	2030	-0.70783	-0.705608	-0.710061	-0.00335271	0.744094	-0.00249473	-0.593616
usa	7	OECD	1	1	0.982472	0.985765	0.991248	0.985765	0.973697	0.985765	0.982406	0.99775	0.982522	0.973846	0.204576	1.58508	0.20099	1.56252	0.202786	1.56252	0.199194	1.56252	0.200977	1.58152	0.201	1.54361	25.4301	25.4303	25.43	25.5315	25.3526	1.8809	1.87779	1.87781	1.87776	1.8817	1.87487	16.1083	25.5131	329.48	378.74	2045	-0.325312	-0.324751	-0.325879	-0.0829973	0.477606	-0.03964	-4.29918
[truncated: 53 more rows]
[truncated: 6 more columns]

## Sheet: Bottom
n	t	r5	nat_omega_baseline_mN	nat_omega_baseline_nN	nat_omega_damages_mN	nat_omega_damages_nN	nat_omega_ub_mkt_damages_mN	nat_omega_ub_mkt_damages_nN	nat_omega_lb_mkt_damages_mN	nat_omega_lb_mkt_damages_nN	nat_omega_ub_nonmkt_damages_mN	nat_omega_ub_nonmkt_damages_nN	nat_omega_lb_nonmkt_damages_mN	nat_omega_lb_nonmkt_damages_nN	NAT_CAP_DAM_baseline_mN	NAT_CAP_DAM_baseline_nN	NAT_CAP_DAM_damages_mN	NAT_CAP_DAM_damages_nN	NAT_CAP_DAM_ub_mkt_damages_mN	NAT_CAP_DAM_ub_mkt_damages_nN	NAT_CAP_DAM_lb_mkt_damages_mN	NAT_CAP_DAM_lb_mkt_damages_nN	NAT_CAP_DAM_ub_nonmkt_damages_mN	NAT_CAP_DAM_ub_nonmkt_damages_nN	NAT_CAP_DAM_lb_nonmkt_damages_mN	NAT_CAP_DAM_lb_nonmkt_damages_nN	YGROSS_damages	YGROSS_ub_mkt_damages	YGROSS_lb_mkt_damages	YGROSS_ub_nonmkt_damages	YGROSS_lb_nonmkt_damages	TATM_baseline	TATM_damages	TATM_ub_mkt_damages	TATM_lb_mkt_damages	TATM_ub_nonmkt_damages	TATM_lb_nonmkt_damages	YGROSS2020	YGROSS_baseline	pop2020	pop	year	GDP_change_perc	GDP_change_perc_ub	GDP_change_perc_lb	GDP_change	dr	disc_damage	NPV
[truncated: 1,026 more rows]
[truncated: 6 more columns]
