# Supplementary material for: Unequal climate impacts on global values of natural capital
Source: Nature. 2023 Dec 18;625(7996):722–7. doi: 10.1038/s41586-023-06769-z (PMC10808060; doi:10.1038/s41586-023-06769-z)
Supplement: Supplementary file 14 — Source Data Extended Data Fig. 9 [file 41586_2023_6769_MOESM14_ESM.xlsx]

## Sheet: Top
YGROSS2020	pop2020	YGROSS_damages	YGROSS_baseline	ES_change	r5
0.62395	45.38	4.51759	4.5426	-3.90091	LAM
0.965207	25.69	4.43568	4.45261	3.83501	OECD
0.328808	8.92	1.17737	1.18247	-8.76891	OECD
0.398865	11.56	1.53756	1.54429	-15.6563	OECD
0.111158	6.93	0.228518	0.232711	-30.498	REF
0.139994	6.02	0.367907	0.373741	1.43598	REF
2.61427	212.56	9.73257	9.79698	-2.38719	LAM
1.50572	38.01	5.54068	5.57166	-10.1339	OECD
0.304992	19.12	1.51658	1.52501	-5.09726	LAM
21.799	1402.11	61.5414	62.4471	1.08357	ASIA
1.92397	51.78	4.57079	4.59056	-10.0195	OECD
0.0696232	4.05	0.156646	0.159505	-21.2296	REF
0.216376	5.83	0.765985	0.769276	-6.24469	OECD
1.0245	102.33	10.503	10.6148	-44.5997	MAF
1.24704	47.35	3.95628	3.97453	-12.6053	OECD
0.187061	5.53	0.611977	0.615002	-13.6177	OECD
2.07418	67.39	7.87697	7.9136	-9.75884	OECD
2.13918	67.22	8.58978	8.62775	-11.0803	OECD
4.9476	212.7	16.754	16.9099	-10.0443	MAF
0.215324	10.72	0.995407	0.999706	-9.07014	OECD
0.211927	9.75	0.654965	0.666629	-24.8391	REF
2.92269	273.52	17.0797	17.342	-1.26741	ASIA
0.314078	4.99	0.646002	0.648867	-20.4191	OECD
1.5808	59.55	4.48537	4.50538	-9.89034	OECD
4.41285	125.84	6.94458	6.97383	-1.42192	OECD
0.449123	48.55	5.9802	6.03403	-3.08885	MAF
1.64108	128.93	10.5144	10.5828	-15.6023	LAM
0.777196	32.37	4.11797	4.18011	-1.72584	ASIA
7.68316	1380	73.4033	74.6696	-16.8323	ASIA
0.719142	17.44	2.23282	2.24261	-22.1041	OECD
0.343704	48.73	3.3679	3.40241	-26.5258	MAF
0.578376	50.72	3.28736	3.32096	-26.4926	MAF
0.264255	5.38	0.903072	0.907926	-22.7785	OECD
0.322316	20.83	0.756062	0.766783	-7.93732	REF
1.14123	231.31	5.51097	5.56339	-0.248368	ASIA
0.897808	37.95	2.03956	2.07481	-7.91973	REF
0.242521	10.31	0.624185	0.62729	-19.6594	OECD
0.79255	92.76	4.22467	4.25352	-14.5938	LAM
0.298131	10.7	1.15267	1.173	-17.7474	REF
3.07099	83.24	8.98251	9.0271	-16.6407	OECD
1.09312	103.94	4.60532	4.68208	-1.51323	REF
0.210076	18.74	1.34178	1.35014	-0.642652	ASIA
0.318381	19.29	0.556042	0.565799	-14.8101	REF
2.72158	1077.39	108.439	110.32	-11.2445	MAF
1.5502	153.58	11.1192	11.1805	-1.67598	LAM
1.92625	476.88	26.6278	27.0435	-3.15019	ASIA
0.13725	5.46	0.400651	0.407568	-12.7669	REF
2.28609	144.1	9.89699	10.1778	-19.0613	REF
0.0588046	2.1	0.199339	0.203002	-25.5142	REF
0.400262	8.64	1.5659	1.57256	-1.62795	OECD
0.395457	10.35	1.59385	1.60276	-20.3499	OECD
1.00578	69.8	4.24469	4.31344	-6.7596	ASIA
1.57447	84.34	6.44776	6.55268	5.56931	REF
0.329	44.13	2.18785	2.22501	-5.80507	REF
16.1083	329.48	43.2783	43.4207	1.82427	OECD
0.601056	97.34	4.05509	4.11692	-6.97838	ASIA
0.582258	59.31	4.37604	4.40808	-21.3863	OECD

## Sheet: Mid
YGROSS2020	pop2020	YGROSS_damages	YGROSS_baseline	ES_change	r5
0.62395	45.38	4.51005	4.5426	-11.147	LAM
0.965207	25.69	4.43016	4.45261	2.41596	OECD
0.328808	8.92	1.17653	1.18247	3.66697	OECD
0.398865	11.56	1.53567	1.54429	-40.3566	OECD
0.111158	6.93	0.228087	0.232711	3.74713	REF
0.139994	6.02	0.367192	0.373741	15.7656	REF
2.61427	212.56	9.76818	9.79698	10.0909	LAM
1.50572	38.01	5.528	5.57166	-19.9249	OECD
0.304992	19.12	1.50964	1.52501	-26.907	LAM
21.799	1402.11	61.2985	62.4471	0.304581	ASIA
1.92397	51.78	4.56695	4.59056	-0.108753	OECD
0.0696232	4.05	0.156082	0.159505	-16.6186	REF
0.216376	5.83	0.765274	0.769276	-3.37567	OECD
1.0245	102.33	10.4979	10.6148	-8.62122	MAF
1.24704	47.35	3.95229	3.97453	-15.2399	OECD
0.187061	5.53	0.608044	0.615002	-44.0134	OECD
2.07418	67.39	7.87045	7.9136	-7.75244	OECD
2.13918	67.22	8.58198	8.62775	-7.53128	OECD
4.9476	212.7	16.6911	16.9099	-44.0134	MAF
0.215324	10.72	0.994539	0.999706	1.01098	OECD
0.211927	9.75	0.653124	0.666629	1.47756	REF
2.92269	273.52	17.0418	17.342	3.21441	ASIA
0.314078	4.99	0.645263	0.648867	-37.4422	OECD
1.5808	59.55	4.48171	4.50538	-4.83501	OECD
4.41285	125.84	6.93607	6.97383	-9.55817	OECD
0.449123	48.55	5.96837	6.03403	-0.49735	MAF
1.64108	128.93	10.5089	10.5828	-6.41194	LAM
0.777196	32.37	4.10967	4.18011	3.27837	ASIA
7.68316	1380	73.1137	74.6696	-20.0416	ASIA
0.719142	17.44	2.23028	2.24261	-44.0134	OECD
0.343704	48.73	3.36108	3.40241	-28.6095	MAF
0.578376	50.72	3.28071	3.32096	-28.6095	MAF
0.264255	5.38	0.900938	0.907926	-44.0134	OECD
0.322316	20.83	0.754051	0.766783	-1.3459	REF
1.14123	231.31	5.49947	5.56339	0.288208	ASIA
0.897808	37.95	2.03296	2.07481	1.24301	REF
0.242521	10.31	0.624037	0.62729	-1.68276	OECD
0.79255	92.76	4.22469	4.25352	-4.2989	LAM
0.298131	10.7	1.14909	1.173	-1.25238	REF
3.07099	83.24	8.98018	9.0271	-0.914984	OECD
1.09312	103.94	4.59057	4.68208	4.46024	REF
0.210076	18.74	1.34015	1.35014	-0.317922	ASIA
0.318381	19.29	0.554422	0.565799	1.7477	REF
2.72158	1077.39	109.151	110.32	2.65207	MAF
1.5502	153.58	11.1149	11.1805	4.14088	LAM
1.92625	476.88	26.5483	27.0435	6.96897	ASIA
0.13725	5.46	0.399299	0.407568	-0.365089	REF
2.28609	144.1	9.80114	10.1778	-29.5062	REF
0.0588046	2.1	0.198931	0.203002	3.73951	REF
0.400262	8.64	1.56425	1.57256	-9.00217	OECD
0.395457	10.35	1.59184	1.60276	-19.513	OECD
1.00578	69.8	4.2378	4.31344	18.0029	ASIA
1.57447	84.34	6.41601	6.55268	-6.09702	REF
0.329	44.13	2.18018	2.22501	2.46953	REF
16.1083	329.48	43.1234	43.4207	-3.80994	OECD
0.601056	97.34	4.05341	4.11692	13.4839	ASIA
0.582258	59.31	4.38597	4.40808	8.2604	OECD

## Sheet: Bottom
YGROSS2020	pop2020	YGROSS_damages	YGROSS_baseline	ES_change	r5
0.62395	45.38	4.52599	4.5426	-0.896352	LAM
0.965207	25.69	4.44341	4.45261	7.41176	OECD
0.328808	8.92	1.17847	1.18247	-17.4514	OECD
0.398865	11.56	1.53985	1.54429	-2.37408	OECD
0.111158	6.93	0.229442	0.232711	-35.5624	REF
0.139994	6.02	0.368295	0.373741	-19.9611	REF
2.61427	212.56	9.75889	9.79698	-1.97338	LAM
1.50572	38.01	5.54825	5.57166	-9.72873	OECD
0.304992	19.12	1.51844	1.52501	-5.02646	LAM
21.799	1402.11	61.7929	62.4471	-0.540265	ASIA
1.92397	51.78	4.57666	4.59056	-15.9612	OECD
0.0696232	4.05	0.157408	0.159505	-18.7951	REF
0.216376	5.83	0.766784	0.769276	-32.7606	OECD
1.0245	102.33	10.5518	10.6148	5.07385	MAF
1.24704	47.35	3.96266	3.97453	-3.45379	OECD
0.187061	5.53	0.612479	0.615002	-8.63205	OECD
2.07418	67.39	7.89132	7.9136	1.21564	OECD
2.13918	67.22	8.60279	8.62775	-1.79135	OECD
4.9476	212.7	16.8128	16.9099	4.42738	MAF
0.215324	10.72	0.996525	0.999706	-22.1651	OECD
0.211927	9.75	0.657779	0.666629	-44.0824	REF
2.92269	273.52	17.1581	17.342	-1.85014	ASIA
0.314078	4.99	0.647038	0.648867	2.92486	OECD
1.5808	59.55	4.4919	4.50538	-5.41113	OECD
4.41285	125.84	6.954	6.97383	0.148903	OECD
0.449123	48.55	5.99764	6.03403	0.958506	MAF
1.64108	128.93	10.5482	10.5828	5.22598	LAM
0.777196	32.37	4.13669	4.18011	-0.172831	ASIA
7.68316	1380	73.9676	74.6696	10.3055	ASIA
0.719142	17.44	2.2361	2.24261	-6.57378	OECD
0.343704	48.73	3.38166	3.40241	-4.5899	MAF
0.578376	50.72	3.30075	3.32096	-4.5899	MAF
0.264255	5.38	0.90548	0.907926	1.03342	OECD
0.322316	20.83	0.759073	0.766783	-11.8385	REF
1.14123	231.31	5.52792	5.56339	0.315143	ASIA
0.897808	37.95	2.04352	2.07481	-44.0824	REF
0.242521	10.31	0.625413	0.62729	-0.2622	OECD
0.79255	92.76	4.23936	4.25352	2.68008	LAM
0.298131	10.7	1.15714	1.173	-31.7999	REF
3.07099	83.24	8.98824	9.0271	-31.3783	OECD
1.09312	103.94	4.62337	4.68208	-7.45759	REF
0.210076	18.74	1.34446	1.35014	0.0993506	ASIA
0.318381	19.29	0.558434	0.565799	-31.1754	REF
2.72158	1077.39	109.761	110.32	1.40271	MAF
1.5502	153.58	11.1414	11.1805	0.968819	LAM
1.92625	476.88	26.7692	27.0435	6.0579	ASIA
0.13725	5.46	0.402011	0.407568	-30.3689	REF
2.28609	144.1	10.0838	10.1778	3.53178	REF
0.0588046	2.1	0.200363	0.203002	-30.9585	REF
0.400262	8.64	1.56748	1.57256	-24.586	OECD
0.395457	10.35	1.59703	1.60276	-8.50201	OECD
1.00578	69.8	4.26901	4.31344	-2.433	ASIA
1.57447	84.34	6.48001	6.55268	4.67147	REF
0.329	44.13	2.19332	2.22501	-23.603	REF
16.1083	329.48	43.1654	43.4207	-6.87364	OECD
0.601056	97.34	4.07389	4.11692	2.43912	ASIA
0.582258	59.31	4.39195	4.40808	4.03538	OECD
