# Supplementary material for: Unequal climate impacts on global values of natural capital
Source: Nature. 2023 Dec 18;625(7996):722–7. doi: 10.1038/s41586-023-06769-z (PMC10808060; doi:10.1038/s41586-023-06769-z)
Supplement: Supplementary file 15 — Source Data Extended Data Fig. 10 [file 41586_2023_6769_MOESM15_ESM.xlsx]

## Sheet: Top
ES_change	GDP_change_perc	r5	n	year	ES_change_lb	ES_change_ub	GDP_change_perc_ub	GDP_change_perc_lb
0	0	LAM	arg	2015	0	0	0	0
-1.11739	-0.00226057	LAM	arg	2040	-2.15466	-0.0801206	0.000136359	-0.00468051
-2.2153	-0.00534367	LAM	arg	2065	-4.27063	-0.159965	0.000320857	-0.0111163
-3.21412	-0.00833222	LAM	arg	2090	-6.19535	-0.232897	0.000498098	-0.0174132
-1.56413	-0.00347506	LAM	arg	2050	-3.01572	-0.112542	0.000209235	-0.00720855
-1.7857	-0.00409935	LAM	arg	2055	-3.44275	-0.12866	0.000246595	-0.00851166
-2.82502	-0.00715891	LAM	arg	2080	-5.44556	-0.204471	0.000428702	-0.014934
-0.262394	-0.000388775	LAM	arg	2020	-0.506131	-0.0186564	2.35341e-05	-0.000802093
-2.42257	-0.00595639	LAM	arg	2070	-4.67006	-0.175089	0.000357325	-0.0124025
-1.34058	-0.00285864	LAM	arg	2045	-2.58486	-0.0963037	0.000172279	-0.0059243
-2.00313	-0.00472393	LAM	arg	2060	-3.86177	-0.144497	0.000283905	-0.00981783
-0.486315	-0.000778959	LAM	arg	2025	-0.937996	-0.0346345	4.7108e-05	-0.00160865
-2.62564	-0.00656153	LAM	arg	2075	-5.06138	-0.189912	0.000393276	-0.0136752
-3.59286	-0.00948069	LAM	arg	2100	-6.92515	-0.260575	0.000565786	-0.0198489
-0.687864	-0.00120245	LAM	arg	2030	-1.32663	-0.0490965	7.26582e-05	-0.00248529
-3.021	-0.00774893	LAM	arg	2085	-5.82322	-0.218787	0.00046363	-0.0161795
-3.40468	-0.00890938	LAM	arg	2095	-6.56254	-0.246822	0.000532144	-0.0186361
-0.898051	-0.00169949	LAM	arg	2035	-1.73185	-0.0642528	0.000102605	-0.00351564
2.70049	0.000827893	OECD	aus	2060	-2.63384	8.03482	0.0170924	-0.0161816
1.80776	0.000506443	OECD	aus	2045	-1.76327	5.37879	0.0105306	-0.00982364
3.26557	0.00104349	OECD	aus	2070	-3.18485	9.71599	0.0214446	-0.0204982
3.53915	0.00115007	OECD	aus	2075	-3.45161	10.5299	0.0235817	-0.0226478
1.50698	0.000404569	OECD	aus	2040	-1.46993	4.48389	0.00843226	-0.00782808
0.927982	0.000220423	OECD	aus	2030	-0.905228	2.76119	0.00461509	-0.00424497
3.80774	0.00125543	OECD	aus	2080	-3.71349	11.329	0.0256853	-0.0247836
4.07177	0.00135946	OECD	aus	2085	-3.97093	12.1145	0.0277531	-0.0269029
2.98632	0.000935993	OECD	aus	2065	-2.91257	8.88521	0.0192794	-0.0183406
4.33194	0.00146216	OECD	aus	2090	-4.2246	12.8885	0.0297855	-0.0290055
0	0	OECD	aus	2015	0	0	0	0
1.21134	0.000308394	OECD	aus	2035	-1.1816	3.60429	0.00644261	-0.00595279
0.354078	6.95113e-05	OECD	aus	2020	-0.345424	1.05358	0.0014622	-0.0013323
4.58866	0.00156362	OECD	aus	2095	-4.47491	13.6522	0.0317847	-0.0310931
2.10899	0.000612036	OECD	aus	2050	-2.05704	6.27503	0.0126959	-0.0119019
0.656173	0.000142079	OECD	aus	2025	-0.640109	1.95245	0.00298121	-0.00273012
4.84219	0.00166394	OECD	aus	2100	-4.72209	14.4065	0.0337531	-0.0331675
2.40754	0.000719634	OECD	aus	2055	-2.34818	7.16326	0.0148924	-0.0140299
0	0	OECD	aut	2015	0	0	0	0
-0.496541	-9.9382e-05	OECD	aut	2020	-0.761455	-0.231627	0.000169771	-0.000369332
-1.30135	-0.000315385	OECD	aut	2030	-1.99562	-0.607081	0.000537612	-0.00117458
-2.11329	-0.000577055	OECD	aut	2040	-3.24069	-0.985885	0.000981607	-0.0021537
-5.33962	-0.0018029	OECD	aut	2080	-8.18799	-2.49126	0.00304032	-0.00678966
-6.07469	-0.00210361	OECD	aut	2090	-9.31512	-2.83426	0.00354013	-0.00793938
-6.43468	-0.00225145	OECD	aut	2095	-9.86712	-3.00225	0.00378507	-0.00850646
-3.78695	-0.00118459	OECD	aut	2060	-5.80713	-1.76677	0.00200617	-0.00444126
-1.69871	-0.00044028	OECD	aut	2035	-2.60496	-0.792465	0.000749745	-0.00164144
-2.53508	-0.000722554	OECD	aut	2045	-3.88748	-1.18267	0.00122776	-0.00269975
-5.70987	-0.00195412	OECD	aut	2085	-8.75571	-2.66403	0.00329192	-0.00736717
-2.9575	-0.000873907	OECD	aut	2050	-4.53524	-1.37976	0.0014833	-0.00326898
-6.79018	-0.00239775	OECD	aut	2100	-10.4122	-3.16814	0.00402699	-0.00906893
-4.96299	-0.00165003	OECD	aut	2075	-7.61046	-2.31552	0.00278545	-0.00620713
-4.18777	-0.00134051	OECD	aut	2065	-6.42176	-1.95379	0.00226777	-0.00503152
-0.920183	-0.00020363	OECD	aut	2025	-1.41111	-0.429258	0.000347457	-0.000757616
-4.57935	-0.00149579	OECD	aut	2070	-7.0222	-2.13651	0.00252776	-0.00562067
-3.37615	-0.00102859	OECD	aut	2055	-5.17721	-1.5751	0.00174391	-0.003852
0	0	OECD	bel	2015	0	0	0	0
-8.83263	-0.00293346	OECD	bel	2060	-12.4341	-5.2312	-0.00177756	-0.00412434
-14.1685	-0.00531633	OECD	bel	2090	-19.9452	-8.39174	-0.00318969	-0.00755452
-15.0081	-0.00570985	OECD	bel	2095	-21.1271	-8.88908	-0.00342013	-0.00812844
-3.96205	-0.00106841	OECD	bel	2035	-5.57766	-2.34644	-0.000652659	-0.00148962
-12.454	-0.00452569	OECD	bel	2080	-17.5318	-7.37622	-0.00272431	-0.006408
-1.15812	-0.000238335	OECD	bel	2020	-1.6304	-0.685847	-0.000146237	-0.000330808
-3.03524	-0.000762096	OECD	bel	2030	-4.27294	-1.79754	-0.000466216	-0.00106097
-15.8372	-0.00610237	OECD	bel	2100	-22.2942	-9.38022	-0.00364918	-0.00870312
-7.87449	-0.002538	OECD	bel	2055	-11.0853	-4.6637	-0.00154049	-0.00356213
-13.3176	-0.00492165	OECD	bel	2085	-18.7474	-7.88772	-0.00295778	-0.00698112
-4.929	-0.00140699	OECD	bel	2040	-6.93887	-2.91914	-0.000858168	-0.00196476
-9.7675	-0.00333135	OECD	bel	2065	-13.7501	-5.78494	-0.00201533	-0.00469198
-6.89804	-0.0021484	OECD	bel	2050	-9.71072	-4.08535	-0.00130617	-0.00301012
-11.5756	-0.00412835	OECD	bel	2075	-16.2953	-6.85589	-0.00248923	-0.00583503
-10.6808	-0.00373001	OECD	bel	2070	-15.0357	-6.3259	-0.00225277	-0.00526271
-2.14621	-0.00049032	OECD	bel	2025	-3.02141	-1.27102	-0.000300374	-0.000681646
-5.91278	-0.00176945	OECD	bel	2045	-8.32376	-3.5018	-0.00107753	-0.00247498
-11.3809	-0.0522413	REF	bgr	2050	-14.6706	-8.09116	-0.0368136	-0.068107
0	0	REF	bgr	2015	0	0	0	0
-1.90865	-0.00572351	REF	bgr	2020	-2.4612	-1.3561	-0.0040786	-0.00737635
-5.005	-0.0184523	REF	bgr	2030	-6.45296	-3.55704	-0.0131025	-0.0238671
-20.5518	-0.110667	REF	bgr	2080	-26.4882	-14.6154	-0.0770009	-0.146262
-6.53462	-0.0259777	REF	bgr	2035	-8.42458	-4.64466	-0.0184136	-0.0336613
-12.9927	-0.0616969	REF	bgr	2055	-16.7478	-9.23765	-0.0433869	-0.0806102
-8.13065	-0.0342495	REF	bgr	2040	-10.4817	-5.77961	-0.0242315	-0.0444657
-17.6252	-0.0908993	REF	bgr	2070	-22.7172	-12.5332	-0.0635191	-0.119574
-14.5744	-0.0713306	REF	bgr	2060	-18.786	-10.3628	-0.0500565	-0.0934054
-21.977	-0.120608	REF	bgr	2085	-28.3245	-15.6295	-0.0837358	-0.159785
-3.53809	-0.0118054	REF	bgr	2025	-4.56201	-2.51418	-0.00839671	-0.0152436
-19.102	-0.100765	REF	bgr	2075	-24.6201	-13.5839	-0.070263	-0.132861
-26.135	-0.150767	REF	bgr	2100	-33.6816	-18.5884	-0.103979	-0.201245
-9.75452	-0.0430557	REF	bgr	2045	-12.5746	-6.93447	-0.0304022	-0.0560128
-16.1176	-0.081078	REF	bgr	2065	-20.7746	-11.4606	-0.0567766	-0.10641
-24.7668	-0.140656	REF	bgr	2095	-31.9189	-17.6147	-0.0972247	-0.18727
-23.3812	-0.130603	REF	bgr	2090	-30.1338	-16.6287	-0.0904761	-0.173451
0	0	REF	blt	2015	0	0	0	0
1.66525	0.0169876	REF	blt	2040	0.461479	2.86902	0.0283563	0.00551202
5.08709	0.0639191	REF	blt	2095	1.42068	8.7535	0.105717	0.0209384
3.91976	0.0472128	REF	blt	2075	1.09225	6.74726	0.0783337	0.0154148
4.21834	0.0514742	REF	blt	2080	1.17617	7.26051	0.0853347	0.0168203
5.36933	0.0679603	REF	blt	2100	1.50023	9.23843	0.112315	0.02228
2.98823	0.0341843	REF	blt	2060	0.830916	5.14554	0.0568606	0.011132
4.51196	0.0556784	REF	blt	2085	1.25875	7.76517	0.0922309	0.0182093
0.390284	0.00293293	REF	blt	2020	0.107454	0.673114	0.00491262	0.000948348
4.80139	0.0598261	REF	blt	2090	1.3402	8.26257	0.0990238	0.0195818
3.61575	0.0429001	REF	blt	2070	1.00688	6.22461	0.071237	0.0139947
2.33227	0.0254464	REF	blt	2050	0.647552	4.01699	0.0424008	0.0082716
2.66325	0.0298083	REF	blt	2055	0.740005	4.5865	0.049625	0.00969826
1.33794	0.0130304	REF	blt	2035	0.370333	2.30555	0.0217695	0.00422427
1.99844	0.0211511	REF	blt	2045	0.554382	3.4425	0.0352749	0.00686913
3.30555	0.0385521	REF	blt	2065	0.919839	5.69127	0.0640708	0.0125654
0.723854	0.00604507	REF	blt	2025	0.199717	1.24799	0.010116	0.00195648
1.0244	0.00936713	REF	blt	2030	0.283144	1.76565	0.0156625	0.00303414
-2.21631	-0.0594721	LAM	bra	2085	-7.06558	2.63296	-0.024142	-0.0956048
-2.07164	-0.0548739	LAM	bra	2080	-6.6067	2.46341	-0.0222922	-0.088144
0	0	LAM	bra	2015	0	0	0	0
-1.46565	-0.0360034	LAM	bra	2060	-4.68263	1.75133	-0.0146713	-0.0576486
-0.814655	-0.0172025	LAM	bra	2040	-2.61023	0.980922	-0.00703205	-0.0274563
-0.978422	-0.0217221	LAM	bra	2045	-3.13227	1.17543	-0.00887272	-0.0346973
-1.14265	-0.0264171	LAM	bra	2050	-3.65527	1.36998	-0.010782	-0.0422307
-2.49964	-0.0685299	LAM	bra	2095	-7.96396	2.96468	-0.0277774	-0.110337
-1.92453	-0.0502251	LAM	bra	2075	-6.1399	2.29084	-0.0204192	-0.0806132
-0.653959	-0.012984	LAM	bra	2035	-2.09735	0.789436	-0.00531163	-0.0207075
-2.3589	-0.0640231	LAM	bra	2090	-7.51776	2.79996	-0.0259699	-0.103001
-0.190376	-0.00301596	LAM	bra	2020	-0.612337	0.231586	-0.0012366	-0.00479903
-1.77474	-0.0455301	LAM	bra	2070	-5.66447	2.11498	-0.0185246	-0.0730197
-2.63867	-0.0729961	LAM	bra	2100	-8.4046	3.12727	-0.0295659	-0.117619
-0.500258	-0.00922371	LAM	bra	2030	-1.60606	0.605545	-0.00377607	-0.0146996
-1.3056	-0.0311984	LAM	bra	2055	-4.17375	1.56256	-0.0127233	-0.0499144
-1.62195	-0.0407878	LAM	bra	2065	-5.17924	1.93535	-0.016608	-0.065362
-0.35322	-0.00600188	LAM	bra	2025	-1.13516	0.428723	-0.00245884	-0.00955818
-4.2054	-0.0153953	OECD	can	2060	-5.53281	-2.87799	-0.00991366	-0.0209543
-5.51288	-0.0215473	OECD	can	2075	-7.25238	-3.77339	-0.0138435	-0.0293966
-3.74885	-0.0133525	OECD	can	2055	-4.9323	-2.56541	-0.00860481	-0.0181594
-5.93173	-0.0235856	OECD	can	2080	-7.80319	-4.06027	-0.0151416	-0.0322026
-6.74927	-0.0276177	OECD	can	2090	-8.87825	-4.62029	-0.0177037	-0.0377661
-3.28366	-0.0113325	OECD	can	2050	-4.32038	-2.24694	-0.00730873	-0.0154002
-7.1497	-0.0296103	OECD	can	2095	-9.40478	-4.89461	-0.018967	-0.0405222
-1.44409	-0.00406249	OECD	can	2030	-1.90031	-0.987867	-0.00262775	-0.00550421
0	0	OECD	can	2015	0	0	0	0
-7.54516	-0.031589	OECD	can	2100	-9.92478	-5.16555	-0.0202196	-0.0432635
-1.88534	-0.00568476	OECD	can	2035	-2.48086	-1.28983	-0.00367455	-0.00770761
-4.65095	-0.017446	OECD	can	2065	-6.11882	-3.18308	-0.0112256	-0.0237641
-5.08631	-0.0194986	OECD	can	2070	-6.69138	-3.48123	-0.0125367	-0.0265808
-2.81434	-0.00935999	OECD	can	2045	-3.70301	-1.92567	-0.0060412	-0.0127097
-0.550788	-0.00127555	OECD	can	2020	-0.724873	-0.376703	-0.000826253	-0.00172573
-1.02093	-0.0026146	OECD	can	2025	-1.34353	-0.698323	-0.00169234	-0.00354009
-6.3435	-0.0256095	OECD	can	2085	-8.34467	-4.34233	-0.0164287	-0.034993
-2.3458	-0.00746503	OECD	can	2040	-3.08663	-1.60497	-0.00482177	-0.0101288
0.0561645	0.000909137	LAM	chl	2020	-0.0453658	0.157695	0.00175347	6.39419e-05
0	0	LAM	chl	2015	0	0	0	0
0.104253	0.00186583	LAM	chl	2025	-0.0838985	0.292405	0.00359724	0.00013128
0.738489	0.0201832	LAM	chl	2095	-0.577265	2.05424	0.0387182	0.00142731
0.696911	0.0188962	LAM	chl	2090	-0.545224	1.93905	0.0362613	0.00133584
0.568565	0.0149334	LAM	chl	2075	-0.446233	1.58336	0.0286865	0.00105459
0.385668	0.00942096	LAM	chl	2055	-0.304653	1.07599	0.0181236	0.000664319
0.612036	0.0162721	LAM	chl	2080	-0.479779	1.70385	0.0312471	0.00114953
0.779559	0.0214549	LAM	chl	2100	-0.608898	2.16801	0.041144	0.00151775
0.654782	0.0175928	LAM	chl	2085	-0.512746	1.82231	0.0337715	0.00124326
0.240598	0.00530962	LAM	chl	2040	-0.191504	0.6727	0.0102259	0.000373982
0.337521	0.00802426	LAM	chl	2050	-0.267196	0.942238	0.0154426	0.000565615
0.524303	0.0135771	LAM	chl	2070	-0.412047	1.46065	0.0260903	0.000958458
0.147697	0.00289043	LAM	chl	2030	-0.118391	0.413784	0.00557074	0.000203441
0.432959	0.0108179	LAM	chl	2060	-0.34136	1.20728	0.0208033	0.000763112
0.288991	0.00664614	LAM	chl	2045	-0.229353	0.807336	0.0127952	0.000468295
0.479147	0.0122046	LAM	chl	2065	-0.377132	1.33543	0.0234612	0.00086125
0.193115	0.0040447	LAM	chl	2035	-0.15422	0.54045	0.00779263	0.000284783
0	0	ASIA	chn	2015	0	0	0	0
0.123775	0.000201299	ASIA	chn	2020	-0.0221869	0.269737	0.000390487	1.17867e-05
1.33248	0.00358298	ASIA	chn	2080	-0.236967	2.90193	0.00689986	0.000211356
1.42491	0.00387278	ASIA	chn	2085	-0.253359	3.10318	0.00745368	0.000228586
1.1427	0.00299511	ASIA	chn	2070	-0.203302	2.4887	0.00577454	0.000176466
1.60585	0.00444414	ASIA	chn	2095	-0.285449	3.49714	0.00854375	0.000262613
1.23846	0.00329044	ASIA	chn	2075	-0.22029	2.69722	0.0063402	0.000193984
1.69459	0.00472578	ASIA	chn	2100	-0.301188	3.69037	0.0090802	0.000279414
0.52716	0.00120596	ASIA	chn	2040	-0.0940224	1.14834	0.00233376	7.07835e-05
1.51598	0.00415981	ASIA	chn	2090	-0.269511	3.30147	0.00800158	0.00024567
0.229434	0.000425507	ASIA	chn	2025	-0.0410561	0.499923	0.000824887	2.49307e-05
0.632431	0.00149616	ASIA	chn	2045	-0.112726	1.37759	0.00289354	8.78726e-05
0.737865	0.00179395	ASIA	chn	2050	-0.131451	1.60718	0.00346727	0.00010543
0.324539	0.000665578	ASIA	chn	2030	-0.0579902	0.707068	0.00128956	3.90188e-05
0.944899	0.00239712	ASIA	chn	2060	-0.168206	2.058	0.00462723	0.000141058
0.84236	0.00209543	ASIA	chn	2055	-0.150005	1.83473	0.00404741	0.000123227
0.423698	0.000927395	ASIA	chn	2035	-0.0756292	0.923025	0.00179578	5.43996e-05
1.04495	0.00269726	ASIA	chn	2065	-0.18596	2.27586	0.00520341	0.000158819
-9.2823	-0.00308689	OECD	cor	2095	-12.7742	-5.7904	-0.00207122	-0.00413182
-7.1594	-0.00224976	OECD	cor	2075	-9.85273	-4.46607	-0.00151468	-0.00300061
0	0	OECD	cor	2015	0	0	0	0
-9.79509	-0.00329424	OECD	cor	2100	-13.4799	-6.11031	-0.00220848	-0.00441328
-0.716302	-0.000132794	OECD	cor	2020	-0.985806	-0.446798	-9.02394e-05	-0.000175443
-3.04861	-0.000793892	OECD	cor	2040	-4.19555	-1.90167	-0.000537764	-0.00105225
-8.76302	-0.00287872	OECD	cor	2090	-12.0596	-5.46646	-0.00193318	-0.00384975
-6.60601	-0.00203871	OECD	cor	2070	-9.09118	-4.12085	-0.00137378	-0.00271669
-3.65707	-0.000991136	OECD	cor	2045	-5.03291	-2.28124	-0.000670799	-0.00131483
-7.70269	-0.00246013	OECD	cor	2080	-10.6004	-4.80499	-0.0016549	-0.00328411
-8.23676	-0.00266978	OECD	cor	2085	-11.3354	-5.13816	-0.0017944	-0.00356715
-1.32744	-0.000279339	OECD	cor	2025	-1.82688	-0.828013	-0.000189664	-0.000369364
-4.26644	-0.00119552	OECD	cor	2050	-5.87151	-2.66137	-0.000808421	-0.00158737
-1.87732	-0.000434898	OECD	cor	2030	-2.58361	-1.17102	-0.000295064	-0.000575491
-2.45055	-0.000607043	OECD	cor	2035	-3.3725	-1.5286	-0.000411537	-0.000803923
-5.46296	-0.00161579	OECD	cor	2060	-7.51814	-3.40778	-0.00109069	-0.00214927
-4.87037	-0.00140446	OECD	cor	2055	-6.70263	-3.03811	-0.000948872	-0.00186648
-6.04116	-0.00182741	OECD	cor	2065	-8.31384	-3.76847	-0.00123246	-0.00243294
-18.9708	-0.108804	REF	cro	2095	-23.5517	-14.39	-0.0797566	-0.139285
-13.4977	-0.0704588	REF	cro	2070	-16.7588	-10.2365	-0.0520331	-0.0894834
0	0	REF	cro	2015	0	0	0	0
-2.70945	-0.00924249	REF	cro	2025	-3.36512	-2.05378	-0.00691027	-0.0115891
-1.46158	-0.00450224	REF	cro	2020	-1.8154	-1.10776	-0.00337069	-0.00563767
-14.6293	-0.0781025	REF	cro	2075	-18.1634	-11.0951	-0.0575931	-0.0993454
-15.7403	-0.0857658	REF	cro	2080	-19.5423	-11.9382	-0.0631509	-0.109265
-20.0197	-0.116502	REF	cro	2100	-24.8532	-15.1861	-0.0852701	-0.149386
-16.8325	-0.0934367	REF	cro	2085	-20.8979	-12.7671	-0.0686973	-0.119227
-17.9088	-0.101116	REF	cro	2090	-22.2336	-13.5839	-0.0742322	-0.129233
-7.46935	-0.0334284	REF	cro	2045	-9.27529	-5.66341	-0.0248656	-0.0421351
-3.8327	-0.0144561	REF	cro	2030	-4.75991	-2.90548	-0.0107955	-0.0181481
-5.00387	-0.0202769	REF	cro	2035	-6.21415	-3.7936	-0.0151236	-0.0254877
-6.22592	-0.0266429	REF	cro	2040	-7.73148	-4.72036	-0.0198455	-0.0335348
-8.71475	-0.0405233	REF	cro	2050	-10.8215	-6.60801	-0.0301005	-0.0511526
-9.94916	-0.0478394	REF	cro	2055	-12.354	-7.54436	-0.0354838	-0.0604781
-11.1606	-0.0553023	REF	cro	2060	-13.8578	-8.46332	-0.0409596	-0.0700188
-12.3427	-0.0628524	REF	cro	2065	-15.3252	-9.36016	-0.0464837	-0.0797
-5.22347	-0.00203883	OECD	dnk	2090	-8.28752	-2.15942	-0.000563092	-0.00355869
-2.54304	-0.000841644	OECD	dnk	2050	-4.0349	-1.05118	-0.000234222	-0.00145751
-0.426953	-9.49897e-05	OECD	dnk	2020	-0.677448	-0.176459	-2.65822e-05	-0.000163571
0	0	OECD	dnk	2015	0	0	0	0
-3.93764	-0.00144389	OECD	dnk	2070	-6.24752	-1.62775	-0.000400269	-0.00251044
-5.53302	-0.00218431	OECD	dnk	2095	-8.77863	-2.28742	-0.00060272	-0.00381629
-4.26752	-0.0015943	OECD	dnk	2075	-6.77088	-1.76415	-0.000441549	-0.00277468
-5.83871	-0.00232837	OECD	dnk	2100	-9.26361	-2.41382	-0.000641888	-0.00407189
-3.60092	-0.00129279	OECD	dnk	2065	-5.71331	-1.48854	-0.000358724	-0.00224551
-2.17981	-0.000696802	OECD	dnk	2045	-3.45861	-0.901021	-0.000194102	-0.00120548
-4.59138	-0.00174372	OECD	dnk	2080	-7.28471	-1.89806	-0.000482479	-0.0030377
-4.90975	-0.00189194	OECD	dnk	2085	-7.78981	-2.0297	-0.000523004	-0.0032991
-0.791226	-0.000197582	OECD	dnk	2025	-1.25543	-0.327023	-5.52386e-05	-0.000340564
-3.25626	-0.00114144	OECD	dnk	2060	-5.16648	-1.34604	-0.000317032	-0.00198064
-2.90303	-0.000990549	OECD	dnk	2055	-4.60605	-1.2	-0.000275391	-0.00171709
-1.11898	-0.000306761	OECD	dnk	2030	-1.77546	-0.462499	-8.5689e-05	-0.000529208
-1.81713	-0.000557972	OECD	dnk	2040	-2.88317	-0.751093	-0.000155578	-0.000964359
-1.46066	-0.0004272	OECD	dnk	2035	-2.31758	-0.603735	-0.000119226	-0.000737644
-16.5205	-0.0390653	MAF	egy	2045	-16.5205	-16.2363	-0.0376512	-0.039065
-29.8483	-0.08679	MAF	egy	2070	-29.8483	-29.3351	-0.0833951	-0.0867868
-5.99356	-0.0101005	MAF	egy	2025	-5.99356	-5.89036	-0.00975279	-0.0101005
-3.23377	-0.00494609	MAF	egy	2020	-3.23377	-3.17807	-0.00477802	-0.00494609
-39.5937	-0.128814	MAF	egy	2090	-39.5937	-38.9132	-0.123413	-0.128803
-32.3489	-0.0969903	MAF	egy	2075	-32.3489	-31.7928	-0.0931325	-0.0969859
-41.9392	-0.139901	MAF	egy	2095	-41.9392	-41.2184	-0.133925	-0.139888
-37.2165	-0.117983	MAF	egy	2085	-37.2165	-36.5768	-0.113124	-0.117975
-27.2956	-0.0767759	MAF	egy	2065	-27.2956	-26.8263	-0.0738213	-0.0767737
-19.2747	-0.0480217	MAF	egy	2050	-19.2747	-18.9431	-0.0462579	-0.0480211
0	0	MAF	egy	2015	0	0	0	0
-44.255	-0.151269	MAF	egy	2100	-44.255	-43.4946	-0.144682	-0.151252
-24.6825	-0.0669536	MAF	egy	2060	-24.6825	-24.258	-0.0644178	-0.0669521
-13.7706	-0.0306013	MAF	egy	2040	-13.7706	-13.5336	-0.0295088	-0.0306012
-8.47761	-0.0159125	MAF	egy	2030	-8.47761	-8.33166	-0.0153585	-0.0159125
-34.8037	-0.107384	MAF	egy	2080	-34.8037	-34.2054	-0.103039	-0.107378
-22.0043	-0.0573482	MAF	egy	2055	-22.0043	-21.6258	-0.0552098	-0.0573472
-11.0678	-0.0228067	MAF	egy	2035	-11.0678	-10.8773	-0.022003	-0.0228066
-9.84185	-0.00654727	OECD	esp	2090	-13.0584	-6.62527	-0.00373035	-0.00945942
-7.41901	-0.00460557	OECD	esp	2070	-9.84391	-4.99412	-0.00263525	-0.00662436
-0.804378	-0.000300597	OECD	esp	2020	-1.06735	-0.541405	-0.000173816	-0.000427728
-1.49069	-0.000611221	OECD	esp	2025	-1.97801	-1.00336	-0.000353047	-0.000870674
-11.0012	-0.007503	OECD	esp	2100	-14.5965	-7.40581	-0.00426586	-0.0108646
-3.4236	-0.00174636	OECD	esp	2040	-4.54274	-2.30447	-0.00100574	-0.00249511
-6.13515	-0.00362333	OECD	esp	2060	-8.1405	-4.12981	-0.00207771	-0.00519987
-6.78457	-0.00411409	OECD	esp	2065	-9.00214	-4.567	-0.00235657	-0.00591082
-8.65082	-0.00558194	OECD	esp	2080	-11.4782	-5.82341	-0.0031871	-0.0080467
0	0	OECD	esp	2015	0	0	0	0
-9.25072	-0.00606581	OECD	esp	2085	-12.2741	-6.22729	-0.0034597	-0.00875401
-4.10694	-0.00219203	OECD	esp	2045	-5.44943	-2.76446	-0.00126108	-0.00313527
-10.4251	-0.0070265	OECD	esp	2095	-13.8323	-7.01799	-0.00399916	-0.0101632
-2.1082	-0.00094885	OECD	esp	2030	-2.79738	-1.41902	-0.000547548	-0.00135291
-2.75195	-0.00132858	OECD	esp	2035	-3.65156	-1.85235	-0.000765929	-0.00189623
-4.79131	-0.00265732	OECD	esp	2050	-6.35747	-3.22515	-0.0015271	-0.00380497
-8.04058	-0.00509527	OECD	esp	2075	-10.6686	-5.41257	-0.00291233	-0.00733693
-5.46959	-0.00313621	OECD	esp	2055	-7.25743	-3.68176	-0.00180035	-0.00449573
0.0347732	-0.00216458	OECD	fin	2020	-0.569074	0.63862	-0.000968683	-0.00336312
0.403651	-0.0462296	OECD	fin	2090	-6.98007	7.78737	-0.0204522	-0.0726773
0.256101	-0.0258688	OECD	fin	2060	-4.34794	4.86015	-0.011501	-0.040461
0.380351	-0.0429043	OECD	fin	2085	-6.56019	7.32089	-0.0189964	-0.0673931
0	0	OECD	fin	2015	0	0	0	0
0.229107	-0.0224327	OECD	fin	2055	-3.87566	4.33387	-0.00998184	-0.0350563
0.449115	-0.0527902	OECD	fin	2100	-7.80366	8.70189	-0.0233175	-0.0831301
0.117138	-0.00954316	OECD	fin	2035	-1.94847	2.18275	-0.00426057	-0.0148628
0.282258	-0.0293097	OECD	fin	2065	-4.8089	5.37342	-0.0130199	-0.0458826
0.426567	-0.0495241	OECD	fin	2095	-7.39442	8.24756	-0.0218923	-0.0779218
0.145076	-0.0125299	OECD	fin	2040	-2.42456	2.71472	-0.0055895	-0.0195305
0.35663	-0.0395469	OECD	fin	2080	-6.13411	6.84737	-0.0175241	-0.0620671
0.0901688	-0.00682929	OECD	fin	2030	-1.49231	1.67264	-0.00305131	-0.0106279
0.201424	-0.0190339	OECD	fin	2050	-3.39447	3.79732	-0.00847666	-0.029719
0.307655	-0.0327426	OECD	fin	2070	-5.25934	5.87465	-0.0145328	-0.0513007
0.0640905	-0.00441695	OECD	fin	2025	-1.05491	1.18309	-0.00197496	-0.00686856
0.332417	-0.036158	OECD	fin	2075	-5.70072	6.36555	-0.0160354	-0.0567001
0.173317	-0.015716	OECD	fin	2045	-2.90909	3.25572	-0.00700496	-0.0245174
-0.578015	-0.000280639	OECD	fra	2020	-0.843705	-0.312325	-0.000185702	-0.000375763
-6.21707	-0.00521048	OECD	fra	2080	-9.0737	-3.36044	-0.00341697	-0.00704091
-7.07306	-0.00609944	OECD	fra	2090	-10.3229	-3.82325	-0.00399394	-0.00825499
-6.64822	-0.00565657	OECD	fra	2085	-9.70289	-3.59355	-0.00370672	-0.00764966
0	0	OECD	fra	2015	0	0	0	0
-4.40904	-0.00339922	OECD	fra	2060	-6.43511	-2.38298	-0.00223597	-0.00457893
-3.93071	-0.00294534	OECD	fra	2055	-5.73701	-2.1244	-0.00193892	-0.00396438
-1.0712	-0.000573016	OECD	fra	2025	-1.56356	-0.578835	-0.00037888	-0.000767836
-1.97759	-0.00124608	OECD	fra	2035	-2.88649	-1.06869	-0.000822787	-0.00167205
-5.77848	-0.00476112	OECD	fra	2075	-8.43364	-3.12332	-0.00312464	-0.00642866
-2.46028	-0.00163924	OECD	fra	2040	-3.59098	-1.32958	-0.0010816	-0.00220124
-5.33175	-0.00430884	OECD	fra	2070	-7.78171	-2.8818	-0.00282996	-0.00581341
-4.87578	-0.00385443	OECD	fra	2065	-7.11626	-2.63529	-0.00253345	-0.00519623
-7.49228	-0.00653932	OECD	fra	2095	-10.9346	-4.04991	-0.00427879	-0.0088572
-7.90626	-0.00697625	OECD	fra	2100	-11.5388	-4.27375	-0.00456129	-0.00945633
-3.44323	-0.00249668	OECD	fra	2050	-5.02558	-1.86089	-0.00164484	-0.00335783
-2.95138	-0.00205896	OECD	fra	2045	-4.30774	-1.59503	-0.00135751	-0.00276697
-1.51496	-0.000889457	OECD	fra	2030	-2.21126	-0.818657	-0.000587717	-0.00119267
-8.89812	-0.00168091	OECD	gbr	2085	-11.9335	-5.86269	-0.00105943	-0.00232219
-5.9016	-0.0010077	OECD	gbr	2060	-7.91487	-3.88833	-0.000638596	-0.00138423
-10.5816	-0.00207568	OECD	gbr	2100	-14.1912	-6.97191	-0.00130402	-0.00287742
-2.64734	-0.000368007	OECD	gbr	2035	-3.55049	-1.7442	-0.000234473	-0.000502724
0	0	OECD	gbr	2015	0	0	0	0
-0.773847	-8.23002e-05	OECD	gbr	2020	-1.03785	-0.509839	-5.25946e-05	-0.000112088
-6.52622	-0.0011431	OECD	gbr	2065	-8.75256	-4.29988	-0.000723606	-0.00157202
-10.0276	-0.00194485	OECD	gbr	2095	-13.4483	-6.6069	-0.00122314	-0.00269296
-5.26143	-0.000872757	OECD	gbr	2055	-7.05633	-3.46653	-0.000553692	-0.0011975
-7.73425	-0.00141341	OECD	gbr	2075	-10.3727	-5.09583	-0.000892766	-0.0019482
-3.29342	-0.000484681	OECD	gbr	2040	-4.41697	-2.16987	-0.000308494	-0.000662804
-8.32117	-0.00154763	OECD	gbr	2080	-11.1598	-5.48254	-0.00097648	-0.00213563
-1.43407	-0.000168255	OECD	gbr	2025	-1.92332	-0.944824	-0.000107408	-0.000229401
-2.02809	-0.000262089	OECD	gbr	2030	-2.71998	-1.3362	-0.000167152	-0.000357678
-9.46663	-0.00181329	OECD	gbr	2090	-12.696	-6.23728	-0.00114163	-0.00250793
-4.60902	-0.000739356	OECD	gbr	2050	-6.18136	-3.03668	-0.000469577	-0.00101331
-7.13643	-0.00127845	OECD	gbr	2070	-9.57092	-4.70193	-0.0008084	-0.00176016
-3.95073	-0.000609277	OECD	gbr	2045	-5.29851	-2.60295	-0.000387384	-0.000834099
-5.32873	-0.00173286	MAF	golf57	2060	-19.6914	9.03393	0.00326843	-0.00748243
-8.03447	-0.00286085	MAF	golf57	2085	-29.6891	13.6201	0.0052175	-0.0129332
-5.89273	-0.00195903	MAF	golf57	2065	-21.7754	9.98995	0.00366949	-0.00853523
-8.54782	-0.00308411	MAF	golf57	2090	-31.5859	14.4902	0.00558847	-0.0140764
-2.97369	-0.000857898	MAF	golf57	2040	-10.9891	5.04172	0.00166466	-0.0035795
-9.55459	-0.00352761	MAF	golf57	2100	-35.3057	16.1965	0.00631138	-0.0164192
-2.39032	-0.000659002	MAF	golf57	2035	-8.83339	4.05275	0.00128757	-0.00272827
0	0	MAF	golf57	2015	0	0	0	0
-9.05437	-0.00330641	MAF	golf57	2095	-33.4575	15.3487	0.00595312	-0.0152383
-0.698693	-0.000142965	MAF	golf57	2020	-2.58213	1.18474	0.000284977	-0.000579279
-6.98353	-0.00241139	MAF	golf57	2075	-25.8059	11.8389	0.00445606	-0.0106994
-4.75069	-0.0015077	MAF	golf57	2055	-17.5555	8.05409	0.00286385	-0.0064527
-6.44373	-0.0021854	MAF	golf57	2070	-23.8114	10.9239	0.00406567	-0.00960817
-3.5672	-0.0010677	MAF	golf57	2045	-13.1823	6.04786	0.00205717	-0.00449153
-7.5135	-0.00263661	MAF	golf57	2080	-27.7641	12.7371	0.00484007	-0.0118078
-1.29482	-0.000305737	MAF	golf57	2025	-4.78511	2.19547	0.000605139	-0.00124804
-1.83117	-0.000474513	MAF	golf57	2030	-6.76716	3.10481	0.000933248	-0.00195026
-4.1616	-0.00128521	MAF	golf57	2050	-15.3787	7.05549	0.00245868	-0.00545271
0	0	OECD	grc	2015	0	0	0	0
-7.63029	-0.00133889	OECD	grc	2085	-13.3892	-1.87139	0.00173908	-0.00454702
-8.11779	-0.00144112	OECD	grc	2090	-14.2446	-1.99098	0.00186935	-0.0049013
-2.27014	-0.000286742	OECD	grc	2035	-3.98362	-0.556664	0.000377737	-0.000959522
-9.07387	-0.00164217	OECD	grc	2100	-15.9222	-2.22551	0.00212449	-0.00560116
-8.59883	-0.0015422	OECD	grc	2095	-15.0887	-2.10898	0.0019978	-0.00525264
-0.663589	-6.74793e-05	OECD	grc	2020	-1.16447	-0.162707	8.92703e-05	-0.000224837
-2.82416	-0.00038136	OECD	grc	2040	-4.95579	-0.692535	0.000501682	-0.00127797
-4.51177	-0.00069874	OECD	grc	2055	-7.9171	-1.10645	0.000915239	-0.00235201
-7.13555	-0.00123542	OECD	grc	2080	-12.5211	-1.75003	0.00160686	-0.0041895
-5.06073	-0.000807942	OECD	grc	2060	-8.88036	-1.24109	0.00105675	-0.00272369
-6.11962	-0.00102424	OECD	grc	2070	-10.7384	-1.50083	0.00133588	-0.00346317
-3.38782	-0.000483559	OECD	grc	2045	-5.94486	-0.830776	0.000635218	-0.00162282
-3.95232	-0.000590085	OECD	grc	2050	-6.93541	-0.969227	0.000774037	-0.00198328
-6.63226	-0.00113055	OECD	grc	2075	-11.6379	-1.62657	0.00147248	-0.00382827
-1.22974	-0.000132741	OECD	grc	2025	-2.15795	-0.301529	0.000175334	-0.00044298
-1.73912	-0.0002035	OECD	grc	2030	-3.0518	-0.426439	0.000268441	-0.000680034
-5.59635	-0.000916617	OECD	grc	2065	-9.82023	-1.37247	0.00119719	-0.00309468
-18.6516	-0.0413538	REF	hun	2085	-25.7358	-11.5674	-0.0238805	-0.0602973
0	0	REF	hun	2015	0	0	0	0
-11.0267	-0.0210667	REF	hun	2055	-15.2164	-6.83701	-0.0123721	-0.0301456
-22.1815	-0.0517038	REF	hun	2100	-30.6051	-13.7579	-0.0295989	-0.0761586
-19.8436	-0.0447943	REF	hun	2090	-27.3802	-12.3071	-0.0257931	-0.0655311
-21.0199	-0.0482444	REF	hun	2095	-29.0028	-13.037	-0.0276993	-0.0708178
-14.9577	-0.0311057	REF	hun	2070	-20.64	-9.27551	-0.0181157	-0.0449209
-17.4418	-0.0379248	REF	hun	2080	-24.0669	-10.8167	-0.0219628	-0.0551176
-12.3688	-0.0243719	REF	hun	2060	-17.0681	-7.66946	-0.0142736	-0.0349804
-16.2112	-0.0345082	REF	hun	2075	-22.3692	-10.0532	-0.0200409	-0.0499919
-5.54722	-0.0089415	REF	hun	2035	-7.65557	-3.43887	-0.0053068	-0.012653
-1.62103	-0.00195287	REF	hun	2020	-2.23737	-1.00469	-0.00116724	-0.00274359
-6.90137	-0.0117357	REF	hun	2040	-9.52418	-4.27856	-0.00694782	-0.0166503
-13.6783	-0.0277229	REF	hun	2065	-18.8749	-8.48181	-0.0161909	-0.0399118
-3.00443	-0.00407312	REF	hun	2025	-4.14659	-1.86228	-0.00242846	-0.00573681
-8.27915	-0.0147134	REF	hun	2045	-11.4253	-5.13296	-0.00868802	-0.0209324
-9.65906	-0.0178348	REF	hun	2050	-13.3294	-5.98875	-0.0105029	-0.0254458
-4.24934	-0.00638158	REF	hun	2030	-5.86455	-2.63413	-0.00379635	-0.00900867
0.0100287	0.00212711	ASIA	idn	2090	-1.71088	1.73094	0.0178881	-0.0138727
0.0112704	0.00241705	ASIA	idn	2100	-1.91231	1.93486	0.020308	-0.0157783
0	0	ASIA	idn	2015	0	0	0	0
0.00539002	0.00105835	ASIA	idn	2055	-0.951086	0.961866	0.00893022	-0.00687877
0.00875503	0.00183025	ASIA	idn	2080	-1.50393	1.52144	0.0154059	-0.0119253
0.000726074	0.000101586	ASIA	idn	2020	-0.139958	0.14141	0.000860118	-0.000657978
0.00608667	0.00121522	ASIA	idn	2060	-1.06676	1.07893	0.0102488	-0.0079024
0.00810423	0.00167907	ASIA	idn	2075	-1.39789	1.4141	0.01414	-0.010935
0.0106533	0.00227292	ASIA	idn	2095	-1.81223	1.83354	0.0191057	-0.0148306
0.00939613	0.00197958	ASIA	idn	2085	-1.60817	1.62696	0.0166551	-0.0129044
0.00677119	0.00137134	ASIA	idn	2065	-1.17962	1.19316	0.0115597	-0.00892211
0.00744328	0.00152607	ASIA	idn	2070	-1.28988	1.30476	0.0128577	-0.00993368
0.00398193	0.000748212	ASIA	idn	2045	-0.714227	0.722191	0.00631971	-0.00485804
0.00261083	0.00045704	ASIA	idn	2035	-0.47866	0.483882	0.00386416	-0.00296455
0.0032863	0.000598963	ASIA	idn	2040	-0.595433	0.602005	0.00506162	-0.00388702
0.00468591	0.00090206	ASIA	idn	2050	-0.833191	0.842563	0.00761533	-0.00585995
0.00137044	0.000208753	ASIA	idn	2025	-0.259339	0.262079	0.00176657	-0.00135281
0.00197222	0.000325789	ASIA	idn	2030	-0.366724	0.370669	0.00275574	-0.00211221
-21.1066	-0.00976338	OECD	irl	2100	-25.8345	-16.3787	-0.00711369	-0.0125639
-17.7486	-0.00781755	OECD	irl	2085	-21.7245	-13.7728	-0.00572372	-0.0100067
-16.5978	-0.00717416	OECD	irl	2080	-20.3159	-12.8798	-0.00526104	-0.00916737
-10.4947	-0.00402013	OECD	irl	2055	-12.8457	-8.1437	-0.00297139	-0.00509442
-14.2347	-0.00589574	OECD	irl	2070	-17.4234	-11.0459	-0.00433725	-0.00750834
-5.28052	-0.00174823	OECD	irl	2035	-6.46351	-4.09754	-0.00129988	-0.00220185
-6.56922	-0.0022755	OECD	irl	2040	-8.04089	-5.09755	-0.00168954	-0.00287007
-15.4271	-0.00653334	OECD	irl	2075	-18.883	-11.9713	-0.00479872	-0.00833434
-20.0016	-0.00911241	OECD	irl	2095	-24.482	-15.5212	-0.00665026	-0.0117052
-7.88032	-0.00283367	OECD	irl	2045	-9.6457	-6.11495	-0.00210088	-0.00357951
-9.19338	-0.00341708	OECD	irl	2050	-11.2529	-7.13387	-0.00252957	-0.00432325
-4.04531	-0.00125708	OECD	irl	2030	-4.95159	-3.13903	-0.000935922	-0.00158113
0	0	OECD	irl	2015	0	0	0	0
-18.8826	-0.00846365	OECD	irl	2090	-23.1124	-14.6528	-0.00618681	-0.0108526
-11.7716	-0.00463702	OECD	irl	2060	-14.4087	-9.13458	-0.003422	-0.00588579
-13.0175	-0.00526304	OECD	irl	2065	-15.9336	-10.1014	-0.0038779	-0.00669143
-2.86042	-0.00080142	OECD	irl	2025	-3.50126	-2.21958	-0.000597417	-0.00100674
-1.54349	-0.000374472	OECD	irl	2020	-1.8893	-1.19768	-0.000279532	-0.000469757
-7.55527	-0.00360165	OECD	ita	2100	-11.1714	-3.93917	-0.00204795	-0.00522684
-5.09525	-0.00220616	OECD	ita	2070	-7.5341	-2.6564	-0.00126402	-0.00317585
-2.82064	-0.00104397	OECD	ita	2045	-4.17083	-1.47044	-0.000601997	-0.00149284
-5.9412	-0.00267572	OECD	ita	2080	-8.78489	-3.09751	-0.00152916	-0.00386215
-6.75912	-0.00314103	OECD	ita	2090	-9.99423	-3.52401	-0.00179055	-0.00454603
-3.75647	-0.00149931	OECD	ita	2055	-5.55458	-1.95836	-0.00086235	-0.00214964
-7.15969	-0.00337198	OECD	ita	2095	-10.5865	-3.73289	-0.00191977	-0.0048869
-3.29065	-0.00126825	OECD	ita	2050	-4.8658	-1.71549	-0.000730394	-0.00181593
-5.52211	-0.00244147	OECD	ita	2075	-8.16525	-2.87898	-0.00139706	-0.00351931
-6.35317	-0.00290892	OECD	ita	2085	-9.39402	-3.31233	-0.00166033	-0.00420441
-4.21356	-0.00173405	OECD	ita	2060	-6.23043	-2.19668	-0.000996072	-0.00248953
-4.65955	-0.00197009	OECD	ita	2065	-6.88987	-2.42922	-0.0011302	-0.00283221
-2.35133	-0.000829879	OECD	ita	2040	-3.47689	-1.22577	-0.000479141	-0.00118517
-1.44792	-0.000449634	OECD	ita	2030	-2.14106	-0.754791	-0.000260217	-0.000640588
-1.89005	-0.000630097	OECD	ita	2035	-2.79482	-0.985284	-0.000364235	-0.000898744
-1.02382	-0.000290368	OECD	ita	2025	-1.51395	-0.5337	-0.000168232	-0.000413217
0	0	OECD	ita	2015	0	0	0	0
-0.552465	-0.000143343	OECD	ita	2020	-0.816946	-0.287984	-8.31559e-05	-0.000203726
0.903182	0.000359408	OECD	jpn	2045	0.34512	1.46124	0.000512249	0.000206043
1.63151	0.000738386	OECD	jpn	2070	0.623469	2.63954	0.00105098	0.000423881
2.03428	0.000963039	OECD	jpn	2085	0.777414	3.29115	0.0013697	0.00055327
0.327835	0.000102796	OECD	jpn	2025	0.125258	0.530412	0.000146664	5.88695e-05
0.463636	0.000158655	OECD	jpn	2030	0.177151	0.750121	0.000226305	9.0882e-05
0	0	OECD	jpn	2015	0	0	0	0
0.605207	0.00022069	OECD	jpn	2035	0.23125	0.979164	0.00031471	0.00012645
1.90237	0.000888922	OECD	jpn	2080	0.726995	3.07775	0.0012646	0.000510562
0.75291	0.000288137	OECD	jpn	2040	0.287693	1.21813	0.000410781	0.000165139
2.16426	0.00103647	OECD	jpn	2090	0.827097	3.50143	0.00147378	0.000595605
1.492	0.000662158	OECD	jpn	2065	0.570149	2.41384	0.000942723	0.000380021
2.29253	0.00110921	OECD	jpn	2095	0.876124	3.70893	0.00157683	0.000637563
1.05368	0.000433389	OECD	jpn	2050	0.402634	1.70473	0.000617522	0.000248524
0.176903	5.01591e-05	OECD	jpn	2020	0.0675879	0.286217	7.15852e-05	2.8717e-05
1.76818	0.000814023	OECD	jpn	2075	0.675708	2.86066	0.00115833	0.000467423
2.41919	0.00118121	OECD	jpn	2100	0.92454	3.91384	0.00167877	0.000679106
1.20283	0.000509074	OECD	jpn	2055	0.459636	1.94603	0.000725165	0.000292006
1.34919	0.000585575	OECD	jpn	2060	0.515571	2.18281	0.000833912	0.000335979
-1.1653	-0.00036009	MAF	meme	2065	-2.44395	0.113337	9.60582e-05	-0.000820893
-0.362105	-8.38739e-05	MAF	meme	2030	-0.759475	0.0352643	2.24512e-05	-0.000190544
-0.705413	-0.000195532	MAF	meme	2045	-1.47947	0.0686469	5.22648e-05	-0.000444848
-1.79053	-0.000596023	MAF	meme	2095	-3.75513	0.174073	0.000158547	-0.00136268
-1.27427	-0.000400656	MAF	meme	2070	-2.67246	0.123923	0.000106828	-0.000913825
-1.58884	-0.000519338	MAF	meme	2085	-3.33217	0.154482	0.000138275	-0.00118624
-1.69036	-0.000557909	MAF	meme	2090	-3.54506	0.164343	0.000148476	-0.00127495
-0.472678	-0.000118158	MAF	meme	2035	-0.991376	0.0460196	3.1614e-05	-0.000268554
-0.588042	-0.000155808	MAF	meme	2040	-1.23332	0.057237	4.16672e-05	-0.000354296
-0.256042	-5.36866e-05	MAF	meme	2025	-0.537026	0.0249426	1.43771e-05	-0.00012191
0	0	MAF	meme	2015	0	0	0	0
-1.48582	-0.000480283	MAF	meme	2080	-3.11611	0.144474	0.000127937	-0.00109651
-0.939458	-0.000277733	MAF	meme	2055	-1.97031	0.0913929	7.41622e-05	-0.000632505
-1.38102	-0.000440724	MAF	meme	2075	-2.89633	0.134293	0.000117454	-0.0010057
-1.88945	-0.000633706	MAF	meme	2100	-3.96257	0.183682	0.000168495	-0.00144951
-0.82296	-0.000236388	MAF	meme	2050	-1.72599	0.0800717	6.31539e-05	-0.000538073
-1.05377	-0.000319073	MAF	meme	2060	-2.21004	0.1025	8.51585e-05	-0.000727022
-0.138162	-2.60278e-05	MAF	meme	2020	-0.289788	0.0134629	6.97372e-06	-5.90732e-05
-11.7664	-0.0368779	LAM	mex	2095	-16.4137	-7.11916	-0.025003	-0.049311
-0.906754	-0.00153104	LAM	mex	2020	-1.26554	-0.547971	-0.00105927	-0.0020044
-11.1079	-0.0343674	LAM	mex	2090	-15.4953	-6.72046	-0.0233336	-0.0458847
-1.68065	-0.00315854	LAM	mex	2025	-2.34552	-1.01578	-0.00218241	-0.00414058
-10.4404	-0.0318484	LAM	mex	2085	-14.5645	-6.31641	-0.0216535	-0.0424577
-3.86158	-0.00915652	LAM	mex	2040	-5.38839	-2.33478	-0.00630367	-0.0120481
-4.63288	-0.0115275	LAM	mex	2045	-6.46436	-2.80141	-0.00792538	-0.0151887
-7.65589	-0.0216613	LAM	mex	2065	-10.681	-4.63082	-0.0148099	-0.0287065
0	0	LAM	mex	2015	0	0	0	0
-6.92264	-0.0190926	LAM	mex	2060	-9.65826	-4.18702	-0.013072	-0.0252653
-2.37722	-0.00492582	LAM	mex	2030	-3.31747	-1.43697	-0.00339957	-0.00646493
-9.76311	-0.0293191	LAM	mex	2080	-13.6198	-5.90637	-0.0199617	-0.0390276
-12.4167	-0.0393805	LAM	mex	2100	-17.3206	-7.51288	-0.0266622	-0.0527376
-8.37225	-0.024225	LAM	mex	2070	-11.6801	-5.06443	-0.0165396	-0.0321513
-6.1712	-0.0165297	LAM	mex	2055	-8.61014	-3.73225	-0.0113331	-0.0218419
-3.1036	-0.00693361	LAM	mex	2035	-4.33092	-1.87628	-0.00477947	-0.00911128
-9.07407	-0.0267779	LAM	mex	2075	-12.6589	-5.48926	-0.0182571	-0.0355921
-5.40544	-0.0139972	LAM	mex	2050	-7.54203	-3.26886	-0.00961015	-0.0184688
-0.300431	-0.00546998	ASIA	mys	2090	-1.57346	0.972598	0.0369898	-0.0483876
-0.282311	-0.00509253	ASIA	mys	2085	-1.4789	0.914275	0.0344486	-0.0450336
-0.104024	-0.00156314	ASIA	mys	2040	-0.546945	0.338896	0.0106073	-0.0137789
-0.124877	-0.00194409	ASIA	mys	2045	-0.656192	0.406438	0.0131877	-0.0171432
-0.206755	-0.00353602	ASIA	mys	2065	-1.0844	0.670893	0.023952	-0.0312262
-0.0451522	-0.000553181	ASIA	mys	2025	-0.238022	0.147717	0.00375758	-0.00487135
-0.0243288	-0.000266399	ASIA	mys	2020	-0.128406	0.079748	0.00181023	-0.00234506
-0.166514	-0.00273529	ASIA	mys	2055	-0.874085	0.541058	0.0185413	-0.0241377
-0.226185	-0.00393211	ASIA	mys	2070	-1.18589	0.733517	0.0266258	-0.0347363
-0.0835473	-0.00119967	ASIA	mys	2035	-0.439583	0.272489	0.00814364	-0.0105713
-0.245226	-0.00432368	ASIA	mys	2075	-1.28531	0.794862	0.0292673	-0.0382087
-0.186876	-0.00313637	ASIA	mys	2060	-0.980532	0.60678	0.0212525	-0.0276871
-0.318314	-0.00584318	ASIA	mys	2095	-1.66677	1.03014	0.0395007	-0.0517059
0	0	ASIA	mys	2015	0	0	0	0
-0.063939	-0.000860913	ASIA	mys	2030	-0.336696	0.208818	0.00584602	-0.00758369
-0.145779	-0.00233643	ASIA	mys	2050	-0.765618	0.47406	0.0158434	-0.0206104
-0.263926	-0.00471052	ASIA	mys	2080	-1.38293	0.855082	0.0318751	-0.0416415
-0.335974	-0.00621223	ASIA	mys	2100	-1.75892	1.08697	0.0419822	-0.0549895
-14.4785	-0.0410598	ASIA	nde	2090	-18.6888	-10.2682	-0.0277405	-0.0549734
-5.03438	-0.0111835	ASIA	nde	2040	-6.49963	-3.56913	-0.00766359	-0.0147518
-2.19107	-0.00384162	ASIA	nde	2025	-2.82915	-1.553	-0.00264224	-0.00504833
-9.97983	-0.0259583	ASIA	nde	2065	-12.8829	-7.07679	-0.0176632	-0.034492
-13.6087	-0.0380606	ASIA	nde	2085	-17.5663	-9.65115	-0.0257509	-0.05088
-1.18205	-0.00182804	ASIA	nde	2020	-1.52638	-0.837727	-0.00125897	-0.00239908
-9.02419	-0.0229197	ASIA	nde	2060	-11.6495	-6.39891	-0.0156179	-0.0304088
-6.03977	-0.0139922	ASIA	nde	2045	-7.7974	-4.28215	-0.00957522	-0.0184825
-4.04628	-0.00852489	ASIA	nde	2035	-5.22412	-2.86843	-0.00584936	-0.0112299
-3.0993	-0.00606489	ASIA	nde	2030	-4.00165	-2.19694	-0.00416653	-0.00797938
-15.3367	-0.04405	ASIA	nde	2095	-19.7963	-10.877	-0.0297183	-0.0590681
-12.726	-0.0350512	ASIA	nde	2080	-16.4271	-9.02495	-0.0237486	-0.0467856
-8.04481	-0.0198946	ASIA	nde	2055	-10.3854	-5.70422	-0.013576	-0.0263558
0	0	ASIA	nde	2015	0	0	0	0
-7.04675	-0.0169078	ASIA	nde	2050	-9.09718	-4.99633	-0.0115542	-0.022366
-10.9134	-0.0289976	ASIA	nde	2070	-14.0878	-7.73907	-0.0197031	-0.0385884
-16.1841	-0.0470329	ASIA	nde	2100	-20.89	-11.4783	-0.0316853	-0.0631661
-11.8281	-0.0320297	ASIA	nde	2075	-15.2682	-8.38792	-0.0217324	-0.0426878
-4.19512	-0.000563413	OECD	nld	2040	-5.99691	-2.39333	-0.000322736	-0.000808802
-12.0584	-0.00212479	OECD	nld	2090	-17.2372	-6.87961	-0.0011932	-0.00311592
-12.7729	-0.00228363	OECD	nld	2095	-18.2586	-7.2873	-0.00127983	-0.00335637
-7.51736	-0.00116872	OECD	nld	2060	-10.746	-4.28875	-0.000664224	-0.00169167
-5.03239	-0.000706521	OECD	nld	2045	-7.19377	-2.87101	-0.000403938	-0.00101626
-8.31298	-0.00132751	OECD	nld	2065	-11.8833	-4.74268	-0.00075296	-0.00192561
-11.3342	-0.00196561	OECD	nld	2085	-16.202	-6.46644	-0.00110602	-0.00287609
-10.5993	-0.00180615	OECD	nld	2080	-15.1515	-6.04714	-0.00101833	-0.00263697
-0.985724	-9.49489e-05	OECD	nld	2020	-1.4091	-0.562344	-5.47772e-05	-0.000135316
-3.37217	-0.000429441	OECD	nld	2035	-4.82051	-1.92382	-0.000246447	-0.000615309
-13.4786	-0.00244212	OECD	nld	2100	-19.2672	-7.6899	-0.0013659	-0.00359744
-6.70193	-0.00101124	OECD	nld	2055	-9.58034	-3.82352	-0.000575875	-0.00146062
-9.09024	-0.0014869	OECD	nld	2070	-12.9943	-5.18614	-0.000841684	-0.00216146
-1.82671	-0.000197422	OECD	nld	2025	-2.6113	-1.04213	-0.000113683	-0.000281887
-9.85173	-0.00164651	OECD	nld	2075	-14.0829	-5.6206	-0.000930178	-0.00239866
-2.58337	-0.000307152	OECD	nld	2030	-3.69293	-1.4738	-0.000176575	-0.000439308
-5.8709	-0.000856507	OECD	nld	2050	-8.39241	-3.3494	-0.000488729	-0.00123453
0	0	OECD	nld	2015	0	0	0	0
-21.42	-0.0700538	MAF	noan	2085	-32.4699	-10.3702	-0.0356197	-0.108803
-7.92391	-0.0196373	MAF	noan	2040	-12.0159	-3.83189	-0.0103481	-0.0292766
-22.7887	-0.0758275	MAF	noan	2090	-34.5439	-11.0336	-0.0383945	-0.118381
-6.36836	-0.0147479	MAF	noan	2035	-9.65781	-3.0789	-0.00779893	-0.0219054
-1.86043	-0.00320933	MAF	noan	2020	-2.82209	-0.898775	-0.00171411	-0.00471808
-20.0309	-0.0643034	MAF	noan	2080	-30.3649	-9.69687	-0.0328314	-0.0993697
0	0	MAF	noan	2015	0	0	0	0
-24.1392	-0.0816298	MAF	noan	2095	-36.5902	-11.6883	-0.0411581	-0.12812
-18.6177	-0.0585713	MAF	noan	2075	-28.2234	-9.01197	-0.0300277	-0.0900685
-14.2046	-0.0414925	MAF	noan	2060	-21.5355	-6.87363	-0.0215311	-0.0629159
-25.4728	-0.0874665	MAF	noan	2100	-38.6109	-12.3347	-0.0439128	-0.138037
-12.663	-0.0358589	MAF	noan	2055	-19.1991	-6.12685	-0.0186817	-0.0541313
-3.44827	-0.00663379	MAF	noan	2025	-5.23033	-1.66622	-0.00353064	-0.00978764
-9.50669	-0.0248623	MAF	noan	2045	-14.4151	-4.59824	-0.0130533	-0.0372136
-4.87767	-0.010381	MAF	noan	2030	-7.39779	-2.35755	-0.00550772	-0.0153662
-11.0919	-0.0302967	MAF	noan	2050	-16.8179	-5.36591	-0.0158459	-0.0455371
-15.7087	-0.0471617	MAF	noan	2065	-23.8151	-7.60237	-0.0243751	-0.07184
-17.1781	-0.0528566	MAF	noan	2070	-26.0419	-8.31438	-0.0272084	-0.0808923
-1.86043	-0.00320933	MAF	noap	2020	-0.00190313	-0.00190313	0	0
-21.4167	-0.0695842	MAF	noap	2085	-0.0605383	-0.0605383	0	0
-18.6143	-0.0579521	MAF	noap	2075	-0.0492229	-0.0492229	0	0
-20.0275	-0.0637585	MAF	noap	2080	-0.0548511	-0.0548511	0	0
-7.92282	-0.0195398	MAF	noap	2040	-0.0143572	-0.0143572	0	0
-6.36798	-0.0148592	MAF	noap	2035	-0.0106439	-0.0106439	0	0
-22.7856	-0.0754339	MAF	noap	2090	-0.0662856	-0.0662856	0	0
-25.4699	-0.0872242	MAF	noap	2100	-0.0779113	-0.0779113	0	0
-12.6601	-0.0351784	MAF	noap	2055	-0.0277397	-0.0277397	0	0
-14.2014	-0.040756	MAF	noap	2060	-0.0328494	-0.0328494	0	0
-9.50485	-0.0245206	MAF	noap	2045	-0.0184497	-0.0184497	0	0
-24.1362	-0.081313	MAF	noap	2095	-0.0720852	-0.0720852	0	0
0	0	MAF	noap	2015	0	0	0	0
-3.44849	-0.00670226	MAF	noap	2025	-0.00444173	-0.00444173	0	0
-11.0894	-0.0297481	MAF	noap	2050	-0.0229209	-0.0229209	0	0
-15.7054	-0.0464304	MAF	noap	2065	-0.0381845	-0.0381845	0	0
-17.1747	-0.052171	MAF	noap	2070	-0.0436596	-0.0436596	0	0
-4.87778	-0.0105686	MAF	noap	2030	-0.00732148	-0.00732148	0	0
-5.73942	-0.00913052	OECD	nor	2035	-6.62214	-4.85671	-0.00767606	-0.0105968
-1.67726	-0.00200298	OECD	nor	2020	-1.93531	-1.41921	-0.00168855	-0.00231819
-12.7974	-0.0249209	OECD	nor	2060	-14.7649	-10.8299	-0.0208416	-0.0290786
-16.7732	-0.035371	OECD	nor	2075	-19.3514	-14.195	-0.0294824	-0.041416
-14.1524	-0.0283722	OECD	nor	2065	-16.328	-11.9767	-0.0237017	-0.0331437
-7.14046	-0.0119768	OECD	nor	2040	-8.23857	-6.04235	-0.0100591	-0.013914
0	0	OECD	nor	2015	0	0	0	0
-8.56594	-0.0150167	OECD	nor	2045	-9.88318	-7.2487	-0.0125994	-0.0174639
-21.749	-0.0495216	OECD	nor	2095	-25.0912	-18.4068	-0.0410882	-0.0582665
-11.4087	-0.0215216	OECD	nor	2055	-13.1629	-9.6546	-0.0180185	-0.0250838
-18.0466	-0.0388982	OECD	nor	2080	-20.8204	-15.2729	-0.0323858	-0.0456001
-19.2984	-0.0424342	OECD	nor	2085	-22.2644	-16.3325	-0.0352894	-0.0498051
-3.1086	-0.00418549	OECD	nor	2025	-3.58679	-2.6304	-0.00352504	-0.00484889
-22.951	-0.0530737	OECD	nor	2100	-26.4777	-19.4243	-0.0439837	-0.0625244
-20.5319	-0.0459755	OECD	nor	2090	-23.6873	-17.3766	-0.0381905	-0.0540274
-4.39661	-0.00652973	OECD	nor	2030	-5.07286	-3.72035	-0.00549459	-0.00757133
-9.99366	-0.0182084	OECD	nor	2050	-11.5303	-8.45698	-0.0152611	-0.0211986
-15.4762	-0.031859	OECD	nor	2070	-17.8552	-13.0972	-0.0265849	-0.03726
-1.54956	-0.00546318	REF	oeu	2035	-2.58968	-0.509426	-0.00204777	-0.00891121
-4.87456	-0.0218209	REF	oeu	2080	-8.14334	-1.60578	-0.00809495	-0.0359766
-5.21288	-0.023655	REF	oeu	2085	-8.70823	-1.71752	-0.00876551	-0.0390467
-1.92798	-0.00711896	REF	oeu	2040	-3.22192	-0.634032	-0.00266544	-0.0116252
-0.452644	-0.00122247	REF	oeu	2020	-0.756702	-0.148585	-0.000459699	-0.00198753
-2.31303	-0.00886386	REF	oeu	2045	-3.86519	-0.760866	-0.00331495	-0.0144916
-3.08099	-0.0125166	REF	oeu	2055	-5.14802	-1.01396	-0.00467006	-0.0205129
-0.839062	-0.00253353	REF	oeu	2025	-1.40252	-0.275601	-0.000951619	-0.00412387
0	0	REF	oeu	2015	0	0	0	0
-6.20021	-0.0290796	REF	oeu	2100	-10.3566	-2.04379	-0.0107399	-0.0481711
-1.18689	-0.00392849	REF	oeu	2030	-1.98373	-0.390048	-0.00147408	-0.00640104
-4.17996	-0.0181163	REF	oeu	2070	-6.98345	-1.37647	-0.00673592	-0.0297977
-4.53044	-0.0199739	REF	oeu	2075	-7.56872	-1.49216	-0.00741813	-0.0328923
-5.54627	-0.0254759	REF	oeu	2090	-9.26488	-1.82766	-0.00942977	-0.0421022
-5.87527	-0.0272839	REF	oeu	2095	-9.81417	-1.93638	-0.0100878	-0.0451433
-2.6987	-0.0106706	REF	oeu	2050	-4.50946	-0.887947	-0.00398601	-0.0174665
-3.45615	-0.0143817	REF	oeu	2060	-5.77464	-1.13766	-0.0053597	-0.0235982
-3.82225	-0.0162508	REF	oeu	2065	-6.38608	-1.25843	-0.00604925	-0.0266973
0.377909	0.000674693	ASIA	osea	2075	-0.0757806	0.831599	0.00141885	-7.2751e-05
0.51708	0.000929755	ASIA	osea	2100	-0.103626	1.13779	0.00195372	-0.000100332
0	0	ASIA	osea	2015	0	0	0	0
0.0377943	6.07425e-05	ASIA	osea	2020	-0.00760251	0.0831911	0.000127991	-6.53682e-06
0.434796	0.000779059	ASIA	osea	2085	-0.0871637	0.956755	0.00163781	-8.40319e-05
0.348691	0.000621069	ASIA	osea	2070	-0.0699327	0.767314	0.0013063	-6.69575e-05
0.490003	0.000880203	ASIA	osea	2095	-0.0982089	1.07821	0.00184987	-9.4971e-05
0.129323	0.000222515	ASIA	osea	2035	-0.0259756	0.284623	0.000468612	-2.39588e-05
0.406596	0.000727334	ASIA	osea	2080	-0.0815212	0.894713	0.00152931	-7.84401e-05
0.462583	0.000829989	ASIA	osea	2090	-0.0927233	1.01789	0.0017446	-8.95393e-05
0.0700467	0.000116169	ASIA	osea	2025	-0.0140805	0.154174	0.000244733	-1.25039e-05
0.257056	0.000453379	ASIA	osea	2055	-0.0515834	0.565696	0.000954102	-4.88528e-05
0.0990681	0.000168159	ASIA	osea	2030	-0.019905	0.218041	0.000354202	-1.81029e-05
0.225175	0.000395414	ASIA	osea	2050	-0.0451952	0.495545	0.000832273	-4.25991e-05
0.16089	0.00027924	ASIA	osea	2040	-0.0323074	0.354088	0.000587968	-3.00721e-05
0.318867	0.000566369	ASIA	osea	2065	-0.0639625	0.701697	0.00119146	-6.10498e-05
0.288341	0.000510478	ASIA	osea	2060	-0.0578499	0.634532	0.00107407	-5.50155e-05
0.193008	0.00033716	ASIA	osea	2045	-0.0387474	0.424764	0.000709791	-3.63164e-05
-5.5959	-0.0220478	REF	pol	2100	-9.6978	-1.494	-0.00377943	-0.0410905
0	0	REF	pol	2015	0	0	0	0
-0.757461	-0.00188337	REF	pol	2025	-1.3135	-0.20142	-0.000328521	-0.00344693
-0.408633	-0.000905664	REF	pol	2020	-0.708687	-0.10858	-0.000158167	-0.00165553
-5.30271	-0.020681	REF	pol	2095	-9.18992	-1.4155	-0.00354915	-0.0384966
-3.77292	-0.0137049	REF	pol	2070	-6.53957	-1.00627	-0.00236555	-0.0253556
-1.39881	-0.00410119	REF	pol	2035	-2.42525	-0.372374	-0.000713836	-0.00752239
-4.39974	-0.016526	REF	pol	2080	-7.62559	-1.1739	-0.00284583	-0.0306502
-4.70502	-0.0179213	REF	pol	2085	-8.15448	-1.25555	-0.00308256	-0.0332787
-4.08921	-0.0151197	REF	pol	2075	-7.08758	-1.09085	-0.00260669	-0.0280077
-1.07144	-0.002938	REF	pol	2030	-1.85779	-0.285088	-0.000511939	-0.00538286
-2.43607	-0.00805627	REF	pol	2050	-4.223	-0.64913	-0.00139727	-0.0148307
-5.00584	-0.0193059	REF	pol	2090	-8.67564	-1.33604	-0.00331693	-0.0358935
-3.4501	-0.0122863	REF	pol	2065	-5.98022	-0.919974	-0.00212321	-0.0227029
-3.11968	-0.0108684	REF	pol	2060	-5.40768	-0.83168	-0.00188043	-0.0200578
-2.78109	-0.00945527	REF	pol	2055	-4.82094	-0.741245	-0.00163792	-0.017428
-2.08796	-0.00668498	REF	pol	2045	-3.6197	-0.556223	-0.00116083	-0.012291
-1.7404	-0.00535893	REF	pol	2040	-3.01732	-0.463487	-0.000931676	-0.00984093
-4.2155	-0.00632086	OECD	prt	2030	-5.95008	-2.48092	-0.00361907	-0.00905834
-14.8383	-0.0314019	OECD	prt	2070	-20.9405	-8.73614	-0.0176818	-0.0458017
-16.0818	-0.0348182	OECD	prt	2075	-22.6949	-9.46862	-0.019563	-0.0509051
0	0	OECD	prt	2015	0	0	0	0
-20.8522	-0.0484758	OECD	prt	2095	-29.4252	-12.2793	-0.0269999	-0.0715655
-22.0046	-0.0518809	OECD	prt	2100	-31.0508	-12.9584	-0.0288328	-0.0767847
-1.6082	-0.00200973	OECD	prt	2020	-2.27009	-0.946318	-0.00115517	-0.00286877
-13.5692	-0.0279905	OECD	prt	2065	-19.1498	-7.98858	-0.0157951	-0.0407302
-2.98056	-0.00406922	OECD	prt	2025	-4.20712	-1.754	-0.0023341	-0.00582077
-8.21311	-0.0147554	OECD	prt	2045	-11.5918	-4.83441	-0.00839835	-0.021276
-9.58199	-0.0179418	OECD	prt	2050	-13.5236	-5.64044	-0.0101904	-0.0259281
-5.503	-0.00888343	OECD	prt	2035	-7.76716	-3.23885	-0.00507672	-0.0127554
-17.3026	-0.0382354	OECD	prt	2080	-24.4174	-10.1878	-0.0214364	-0.0560349
-18.5027	-0.0416509	OECD	prt	2085	-26.1105	-10.8949	-0.0233005	-0.0611881
-19.6853	-0.0450649	OECD	prt	2090	-27.7789	-11.5917	-0.0251553	-0.0663655
-12.2701	-0.0245952	OECD	prt	2060	-17.3167	-7.22345	-0.0139092	-0.0357063
-10.9387	-0.0212347	OECD	prt	2055	-15.4381	-6.43938	-0.0120348	-0.0307567
-6.84634	-0.0117179	OECD	prt	2040	-9.66298	-4.0297	-0.00668325	-0.0168598
-4.36643	-0.0231532	LAM	rcam	2040	-6.39275	-2.34012	-0.0133752	-0.033093
-1.89947	-0.00809024	LAM	rcam	2025	-2.78192	-1.01702	-0.00469442	-0.0115111
-1.02457	-0.00389847	LAM	rcam	2020	-1.50077	-0.548368	-0.00226572	-0.00553798
-5.23919	-0.0290088	LAM	rcam	2045	-7.66978	-2.80859	-0.0167309	-0.0415319
-8.66111	-0.0540836	LAM	rcam	2065	-12.6752	-4.647	-0.030984	-0.0779786
-3.50891	-0.0176443	LAM	rcam	2035	-5.1378	-1.88001	-0.0102087	-0.0251787
-12.5701	-0.0855961	LAM	rcam	2090	-18.3909	-6.74928	-0.0486292	-0.124529
0	0	LAM	rcam	2015	0	0	0	0
-6.98026	-0.0413754	LAM	rcam	2055	-10.2168	-3.74367	-0.0237837	-0.0594438
-11.8143	-0.0793558	LAM	rcam	2085	-17.2859	-6.3427	-0.045159	-0.115241
-7.83093	-0.047719	LAM	rcam	2060	-11.4611	-4.20078	-0.0273839	-0.0686795
-9.47224	-0.0604407	LAM	rcam	2070	-13.8614	-5.08309	-0.0345678	-0.0873002
-2.68727	-0.0126013	LAM	rcam	2030	-3.9352	-1.43934	-0.00730168	-0.0179553
-11.0473	-0.0730829	LAM	rcam	2080	-16.1644	-5.93011	-0.0416587	-0.10594
-13.3158	-0.0918045	LAM	rcam	2095	-19.4811	-7.15048	-0.0520695	-0.133806
-10.267	-0.0667762	LAM	rcam	2075	-15.0235	-5.51046	-0.0381274	-0.0966241
-6.11351	-0.035112	LAM	rcam	2050	-8.94893	-3.27808	-0.0202173	-0.0503566
-14.0522	-0.0979826	LAM	rcam	2100	-20.5577	-7.54667	-0.0554811	-0.143073
-0.934833	-0.00208761	REF	rcz	2020	-1.26736	-0.602304	-0.00118339	-0.00299486
-11.4538	-0.0456288	REF	rcz	2090	-15.5199	-7.38773	-0.0254033	-0.0666962
-1.7328	-0.00429138	REF	rcz	2025	-2.34901	-1.11658	-0.00242948	-0.00616442
-10.7654	-0.0422989	REF	rcz	2085	-14.5875	-6.94343	-0.0235801	-0.0617429
-7.89386	-0.0288185	REF	rcz	2065	-10.6975	-5.09026	-0.0161498	-0.0418328
-9.35632	-0.0355877	REF	rcz	2075	-12.6786	-6.034	-0.0198908	-0.0518026
-3.98164	-0.0123343	REF	rcz	2040	-5.39669	-2.56658	-0.00695793	-0.0177823
-2.45107	-0.00668433	REF	rcz	2030	-3.32251	-1.57963	-0.00377989	-0.0096129
-4.7769	-0.0154731	REF	rcz	2045	-6.47432	-3.07948	-0.00871727	-0.022337
-10.0669	-0.0389525	REF	rcz	2080	-13.6412	-6.49258	-0.021743	-0.0567793
-7.13777	-0.0254345	REF	rcz	2060	-9.67313	-4.60242	-0.0142724	-0.0368694
-12.133	-0.0489432	REF	rcz	2095	-16.4399	-7.82617	-0.0272132	-0.0716409
-3.20007	-0.00937813	REF	rcz	2035	-4.33756	-2.06257	-0.00529691	-0.0135032
-6.36298	-0.0220624	REF	rcz	2055	-8.62339	-4.10257	-0.0123967	-0.0319369
0	0	REF	rcz	2015	0	0	0	0
-8.63257	-0.0322064	REF	rcz	2070	-11.6982	-5.56694	-0.0180246	-0.0468156
-12.8038	-0.0522433	REF	rcz	2100	-17.3485	-8.25918	-0.0290105	-0.0765787
-5.57345	-0.0187285	REF	rcz	2050	-7.55364	-3.59326	-0.0105374	-0.0270734
-2.19961	-0.00110053	OECD	rfa	2025	-2.74255	-1.65668	-0.000839367	-0.00136301
-1.18691	-0.000530655	OECD	rfa	2020	-1.47989	-0.893931	-0.000405169	-0.000656495
-5.05183	-0.0031352	OECD	rfa	2040	-6.29866	-3.805	-0.00238386	-0.00389508
-4.06074	-0.00238973	OECD	rfa	2035	-5.06299	-3.05849	-0.001819	-0.00296566
-11.8648	-0.00920575	OECD	rfa	2075	-14.7926	-8.93697	-0.0069426	-0.0115342
-13.6505	-0.0110033	OECD	rfa	2085	-17.0188	-10.2822	-0.0082785	-0.0138211
-14.5227	-0.0118994	OECD	rfa	2090	-18.1062	-10.9393	-0.00894204	-0.0149657
-15.3835	-0.0127937	OECD	rfa	2095	-19.1792	-11.5877	-0.00960254	-0.016111
-3.11081	-0.00171052	OECD	rfa	2030	-3.87863	-2.34299	-0.00130333	-0.00212057
-12.7653	-0.0101052	OECD	rfa	2080	-15.9152	-9.61532	-0.00761185	-0.012677
-6.06018	-0.00393444	OECD	rfa	2045	-7.55584	-4.56453	-0.0029882	-0.00489364
-9.05306	-0.00652026	OECD	rfa	2060	-11.2872	-6.81893	-0.0049348	-0.00813925
-10.0113	-0.00741105	OECD	rfa	2065	-12.4819	-7.54079	-0.00560236	-0.0092626
-8.07094	-0.0056387	OECD	rfa	2055	-10.0627	-6.07913	-0.00427264	-0.0070302
-16.2334	-0.0136867	OECD	rfa	2100	-20.2389	-12.228	-0.0102604	-0.0172578
0	0	OECD	rfa	2015	0	0	0	0
-7.07006	-0.00477318	OECD	rfa	2050	-8.81491	-5.32521	-0.00362105	-0.0059439
-10.9476	-0.00830696	OECD	rfa	2070	-13.6491	-8.24603	-0.0062722	-0.0103952
0.0604689	0.00208578	REF	ris	2025	-0.491075	0.612013	0.00461304	-0.000454801
0.0858306	0.00323854	REF	ris	2030	-0.694173	0.865834	0.00715547	-0.000706862
0.140189	0.00593532	REF	ris	2040	-1.12647	1.40685	0.0130868	-0.00129821
0.383419	0.0194558	REF	ris	2085	-3.03908	3.80592	0.0424957	-0.00429731
0.0325159	0.00100958	REF	ris	2020	-0.265107	0.330139	0.00223536	-0.000219885
0.168531	0.00740851	REF	ris	2045	-1.35094	1.688	0.0163174	-0.00162222
0.112393	0.00453144	REF	ris	2035	-0.905778	1.13056	0.0100019	-0.000990077
0.252932	0.0119796	REF	ris	2060	-2.0169	2.52277	0.0262998	-0.00263195
0.225182	0.0104496	REF	ris	2055	-1.79842	2.24878	0.0229654	-0.00229324
0.28007	0.0135031	REF	ris	2065	-2.23002	2.79016	0.0296132	-0.00296991
0.332664	0.0165155	REF	ris	2075	-2.64211	3.30744	0.0361451	-0.00364025
0.196961	0.00892081	REF	ris	2050	-1.5757	1.96962	0.0196269	-0.00195555
0	0	REF	ris	2015	0	0	0	0
0.358249	0.0179955	REF	ris	2080	-2.8423	3.5588	0.0393447	-0.00397063
0.432738	0.022322	REF	ris	2095	-3.42428	4.28976	0.0486622	-0.00494044
0.408237	0.0208977	REF	ris	2090	-3.23297	4.04944	0.0456008	-0.00462052
0.456936	0.023729	REF	ris	2100	-3.61321	4.52708	0.0516804	-0.0052571
0.306625	0.0150166	REF	ris	2070	-2.43819	3.05144	0.0328983	-0.00330637
-0.0303734	-0.000693791	ASIA	rjan57	2040	-0.120862	0.0601153	0.000770341	-0.00215903
-0.0131716	-0.000249864	ASIA	rjan57	2025	-0.0525747	0.0262315	0.000277488	-0.000777399
-0.0827448	-0.00227241	ASIA	rjan57	2085	-0.327212	0.161722	0.0025216	-0.0070759
-0.0546683	-0.0013981	ASIA	rjan57	2060	-0.216814	0.107477	0.00155192	-0.00435203
-0.0605112	-0.00157712	ASIA	rjan57	2065	-0.239817	0.118794	0.00175051	-0.00490962
-0.0718293	-0.00192963	ASIA	rjan57	2075	-0.284322	0.140664	0.0021415	-0.0060078
-0.0486893	-0.00121819	ASIA	rjan57	2055	-0.193247	0.0958684	0.00135231	-0.00379174
-0.00709584	-0.000120868	ASIA	rjan57	2020	-0.0283586	0.0141669	0.000134241	-0.000376028
-0.0364791	-0.000863435	ASIA	rjan57	2045	-0.145027	0.0720687	0.000958635	-0.00268714
-0.0773331	-0.00210233	ASIA	rjan57	2080	-0.30595	0.151284	0.00233302	-0.00654591
-0.0186558	-0.000384722	ASIA	rjan57	2030	-0.0743798	0.0370682	0.000427229	-0.00119706
-0.088078	-0.00243993	ASIA	rjan57	2090	-0.348163	0.172007	0.00270733	-0.00759799
-0.0243847	-0.000533089	ASIA	rjan57	2035	-0.0971228	0.0483533	0.000591949	-0.00165882
-0.0933409	-0.00260504	ASIA	rjan57	2095	-0.368837	0.182155	0.00289036	-0.0081126
-0.0662261	-0.00175444	ASIA	rjan57	2070	-0.262296	0.129843	0.0019472	-0.005462
0	0	ASIA	rjan57	2015	0	0	0	0
-0.0426062	-0.00103913	ASIA	rjan57	2050	-0.16924	0.0840275	0.00115362	-0.00323415
-0.0985384	-0.0027679	ASIA	rjan57	2100	-0.389253	0.192176	0.00307089	-0.00862029
-4.88758	-0.011348	REF	rom	2040	-6.52073	-3.25444	-0.00684421	-0.0159109
-1.14786	-0.00191915	REF	rom	2020	-1.53164	-0.764087	-0.00116305	-0.00267774
-2.12756	-0.00396479	REF	rom	2025	-2.83875	-1.41638	-0.0023997	-0.0055391
-14.0529	-0.0417454	REF	rom	2090	-18.746	-9.35981	-0.024851	-0.0593369
-8.75969	-0.0232153	REF	rom	2060	-11.6859	-5.83351	-0.0139286	-0.0327264
-12.3522	-0.0355924	REF	rom	2080	-16.4776	-8.22674	-0.0212431	-0.0504515
-7.80923	-0.0201499	REF	rom	2055	-10.4181	-5.20039	-0.0121054	-0.028366
-5.86338	-0.0141828	REF	rom	2045	-7.82242	-3.90433	-0.00854301	-0.0199117
-3.9285	-0.00866662	REF	rom	2035	-5.24131	-2.6157	-0.00523349	-0.0121361
-13.2088	-0.0386737	REF	rom	2085	-17.6201	-8.79745	-0.0230523	-0.0548948
-3.00927	-0.00619121	REF	rom	2030	-4.01502	-2.00353	-0.00374304	-0.00865939
-14.8858	-0.0448068	REF	rom	2095	-19.8568	-9.91471	-0.026639	-0.063777
0	0	REF	rom	2015	0	0	0	0
-15.7082	-0.0478571	REF	rom	2100	-20.9538	-10.4627	-0.0284158	-0.0682138
-9.68709	-0.0263058	REF	rom	2065	-12.9229	-6.4513	-0.015762	-0.0371341
-11.4807	-0.0325022	REF	rom	2075	-15.3153	-7.64618	-0.019424	-0.0460077
-10.5931	-0.0294046	REF	rom	2070	-14.1314	-7.05486	-0.0175958	-0.0415658
-6.84066	-0.0171276	REF	rom	2050	-9.12606	-4.55525	-0.0103033	-0.0240784
-10.4994	-0.472029	MAF	rsaf	2090	-13.9792	-7.01955	-0.292286	-0.658144
-9.86573	-0.439062	MAF	rsaf	2085	-13.1377	-6.59374	-0.272175	-0.611457
-3.61059	-0.131648	MAF	rsaf	2040	-4.82559	-2.39558	-0.0824438	-0.181407
-7.21759	-0.303514	MAF	rsaf	2065	-9.62085	-4.81433	-0.188998	-0.420689
-6.51952	-0.268726	MAF	rsaf	2060	-8.69358	-4.34546	-0.167528	-0.372028
-11.7408	-0.537091	MAF	rsaf	2100	-15.6279	-7.8538	-0.331838	-0.750631
-9.2222	-0.405754	MAF	rsaf	2080	-12.2831	-6.1613	-0.251808	-0.564403
-2.8939	-0.100335	MAF	rsaf	2035	-3.87086	-1.91694	-0.062901	-0.138109
-0.837456	-0.0221521	MAF	rsaf	2020	-1.12322	-0.551693	-0.0139298	-0.030398
-5.80428	-0.233764	MAF	rsaf	2055	-7.74324	-3.86531	-0.1459	-0.323241
-4.34194	-0.164744	MAF	rsaf	2045	-5.79895	-2.88493	-0.103057	-0.227269
-7.89944	-0.337975	MAF	rsaf	2070	-10.5264	-5.27244	-0.210218	-0.469011
0	0	MAF	rsaf	2015	0	0	0	0
-8.56712	-0.372059	MAF	rsaf	2075	-11.4131	-5.72109	-0.231157	-0.516922
-5.0759	-0.198958	MAF	rsaf	2050	-6.77507	-3.37674	-0.124318	-0.274787
-1.55683	-0.0461951	MAF	rsaf	2025	-2.0863	-1.02735	-0.0290172	-0.0634602
-11.1242	-0.504694	MAF	rsaf	2095	-14.809	-7.43943	-0.312167	-0.704521
-2.20962	-0.0716765	MAF	rsaf	2030	-2.95825	-1.46099	-0.0449799	-0.0985609
-0.563065	-0.00189941	LAM	rsam	2085	-2.22516	1.09903	0.0050881	-0.00898779
-0.489357	-0.0016108	LAM	rsam	2075	-1.93407	0.955354	0.00431911	-0.00761469
-0.208208	-0.00056443	LAM	rsam	2040	-0.823428	0.407011	0.00151877	-0.00265867
0	0	LAM	rsam	2015	0	0	0	0
-0.526526	-0.0017561	LAM	rsam	2080	-2.08086	1.02781	0.00470644	-0.00830563
-0.332775	-0.00101105	LAM	rsam	2055	-1.3156	0.650053	0.00271639	-0.00476981
-0.599069	-0.00204087	LAM	rsam	2090	-2.36735	1.16922	0.00546449	-0.00966183
-0.249806	-0.000709451	LAM	rsam	2045	-0.987807	0.488195	0.00190803	-0.00334348
-0.0488823	-9.62584e-05	LAM	rsam	2020	-0.193445	0.0956801	0.000259519	-0.000452523
-0.373306	-0.0011632	LAM	rsam	2060	-1.47571	0.729096	0.00312358	-0.00549045
-0.291473	-0.000859147	LAM	rsam	2050	-1.15244	0.569491	0.00230945	-0.00405106
-0.451499	-0.00146349	LAM	rsam	2070	-1.78455	0.881551	0.00392603	-0.00691485
-0.167331	-0.000427651	LAM	rsam	2035	-0.661867	0.327204	0.00115129	-0.0020134
-0.128162	-0.000303899	LAM	rsam	2030	-0.507022	0.250697	0.000818521	-0.00143009
-0.634596	-0.00218059	LAM	rsam	2095	-2.50766	1.23847	0.00583587	-0.0103282
-0.66968	-0.00231864	LAM	rsam	2100	-2.64621	1.30685	0.0062025	-0.0109872
-0.0906042	-0.000195827	LAM	rsam	2025	-0.3585	0.177291	0.000527681	-0.000921096
-0.412857	-0.00131422	LAM	rsam	2065	-1.63193	0.806215	0.00352734	-0.00620643
-1.38091	-3.96472e-05	ASIA	rsas	2100	-11.5107	8.74888	0.0277987	-0.0307553
0	0	ASIA	rsas	2015	0	0	0	0
-0.770187	-1.99382e-05	ASIA	rsas	2060	-6.41997	4.8796	0.0142767	-0.015101
-0.100995	-1.64117e-06	ASIA	rsas	2020	-0.841868	0.639877	0.00120153	-0.00121421
-0.931331	-2.50561e-05	ASIA	rsas	2070	-7.7632	5.90054	0.0178426	-0.0190936
-1.00935	-2.75751e-05	ASIA	rsas	2075	-8.41349	6.3948	0.0195836	-0.0210767
-0.429815	-9.84771e-06	ASIA	rsas	2040	-3.58278	2.72315	0.00713203	-0.00736787
-0.18716	-3.44402e-06	ASIA	rsas	2025	-1.56011	1.18579	0.00251414	-0.00255558
-1.23542	-3.49208e-05	ASIA	rsas	2090	-10.2979	7.82708	0.0246077	-0.0269306
-1.30862	-3.72997e-05	ASIA	rsas	2095	-10.9081	8.29087	0.0262179	-0.0288498
-0.601504	-1.47959e-05	ASIA	rsas	2050	-5.01391	3.8109	0.0106549	-0.0111372
-0.3455	-7.5367e-06	ASIA	rsas	2035	-2.87997	2.18897	0.00547338	-0.00562254
-0.686644	-1.73593e-05	ASIA	rsas	2055	-5.72361	4.35032	0.0124653	-0.0131072
-0.515596	-1.22803e-05	ASIA	rsas	2045	-4.29782	3.26663	0.00886872	-0.00921547
-0.851699	-2.25083e-05	ASIA	rsas	2065	-7.09942	5.39603	0.0160722	-0.0170999
-0.264683	-5.38939e-06	ASIA	rsas	2030	-2.20631	1.67695	0.00392426	-0.00400961
-1.08594	-3.00603e-05	ASIA	rsas	2080	-9.05192	6.88005	0.0212922	-0.0230452
-1.16123	-3.25085e-05	ASIA	rsas	2085	-9.67951	7.35705	0.0229665	-0.0249963
-4.1478	-0.0207303	REF	rsl	2060	-6.53905	-1.75654	-0.0118101	-0.0298132
-7.44195	-0.0423123	REF	rsl	2100	-11.7285	-3.15536	-0.0239193	-0.0613471
-2.3134	-0.0101242	REF	rsl	2040	-3.64799	-0.978805	-0.00579066	-0.0145012
-6.65694	-0.0370038	REF	rsl	2090	-10.4921	-2.82181	-0.0209583	-0.0535424
-4.5873	-0.0234637	REF	rsl	2065	-7.23157	-1.94304	-0.0133541	-0.0337789
-5.01674	-0.0261969	REF	rsl	2070	-7.90817	-2.12531	-0.014895	-0.0377523
-3.23855	-0.0153088	REF	rsl	2050	-5.10616	-1.37093	-0.00873886	-0.0219712
-7.05189	-0.0396647	REF	rsl	2095	-11.1142	-2.98961	-0.022444	-0.0574504
-1.85919	-0.00771991	REF	rsl	2035	-2.93201	-0.786381	-0.00441964	-0.0110469
-5.4375	-0.0289227	REF	rsl	2075	-8.57106	-2.30394	-0.0164288	-0.0417227
-0.542972	-0.0017138	REF	rsl	2020	-0.856589	-0.229356	-0.000983833	-0.00244562
-2.77559	-0.0126698	REF	rsl	2045	-4.37651	-1.17468	-0.00723961	-0.0181653
-1.42394	-0.00551508	REF	rsl	2030	-2.24583	-0.602058	-0.0031602	-0.00788472
0	0	REF	rsl	2015	0	0	0	0
-1.00657	-0.0035369	REF	rsl	2025	-1.58774	-0.4254	-0.00202842	-0.00505219
-3.69744	-0.0180055	REF	rsl	2055	-5.82936	-1.56551	-0.010268	-0.025868
-5.85061	-0.0316344	REF	rsl	2080	-9.22187	-2.47935	-0.0179517	-0.0456808
-6.25673	-0.0343276	REF	rsl	2085	-9.86164	-2.65182	-0.0194613	-0.04962
-11.9812	-0.148816	REF	rus	2090	-14.3154	-9.64694	-0.0944849	-0.204513
-3.34032	-0.0307844	REF	rus	2035	-3.99381	-2.68683	-0.0197183	-0.0419245
-9.02617	-0.105603	REF	rus	2070	-10.7866	-7.26576	-0.0672617	-0.144649
-12.6927	-0.159439	REF	rus	2095	-15.165	-10.2204	-0.10115	-0.219292
-1.80691	-0.0141653	REF	rus	2025	-2.16096	-1.45286	-0.00908642	-0.0192632
-4.98988	-0.0510225	REF	rus	2045	-5.96494	-4.01482	-0.0326303	-0.069597
-5.82331	-0.0617459	REF	rus	2050	-6.96072	-4.68589	-0.0394561	-0.0842938
0	0	REF	rus	2015	0	0	0	0
-13.3954	-0.169998	REF	rus	2100	-16.004	-10.7868	-0.107765	-0.234007
-10.5284	-0.127376	REF	rus	2080	-12.5807	-8.47619	-0.0810003	-0.174762
-4.15786	-0.0406143	REF	rus	2040	-4.97076	-3.34496	-0.0259946	-0.055355
-8.25251	-0.0946101	REF	rus	2065	-9.86256	-6.64245	-0.0603088	-0.129484
-2.55721	-0.0219101	REF	rus	2030	-3.05788	-2.05654	-0.0140444	-0.0298167
-11.2601	-0.138132	REF	rus	2085	-13.4544	-9.06582	-0.0877704	-0.189674
-6.64955	-0.0726321	REF	rus	2055	-7.94784	-5.35126	-0.0463746	-0.0992382
-0.974451	-0.00695785	REF	rus	2020	-1.16551	-0.78339	-0.00446682	-0.00945412
-9.78418	-0.116533	REF	rus	2075	-11.6919	-7.8765	-0.0741643	-0.159753
-7.46073	-0.0835997	REF	rus	2060	-8.91684	-6.00462	-0.0533336	-0.114319
-3.5748	-0.0106754	REF	slo	2025	-4.63334	-2.51626	-0.0077504	-0.0136278
-25.029	-0.129722	REF	slo	2095	-32.4228	-17.6352	-0.091234	-0.171376
-20.7671	-0.101564	REF	slo	2080	-26.9044	-14.6299	-0.0719666	-0.133049
-23.6279	-0.120274	REF	slo	2090	-30.6087	-16.6471	-0.0848031	-0.158436
-11.4979	-0.0473093	REF	slo	2050	-14.8989	-8.09682	-0.0340002	-0.0610312
-5.05667	-0.0167103	REF	slo	2030	-6.5536	-3.55974	-0.0121098	-0.0213711
-26.4125	-0.139235	REF	slo	2100	-34.214	-18.611	-0.0976739	-0.184489
-9.85465	-0.038919	REF	slo	2045	-12.7701	-6.93917	-0.0280326	-0.0500899
-16.2846	-0.0739393	REF	slo	2065	-21.0992	-11.47	-0.0527703	-0.0960977
-14.7249	-0.0649025	REF	slo	2060	-19.0791	-10.3707	-0.0464296	-0.0841392
-22.208	-0.11089	REF	slo	2085	-28.7702	-15.6458	-0.0783817	-0.145665
-17.8084	-0.0830767	REF	slo	2070	-23.0728	-12.544	-0.0591511	-0.108252
-1.9285	-0.00515397	REF	slo	2020	-2.49973	-1.35726	-0.00374942	-0.00656582
-13.1266	-0.0560029	REF	slo	2055	-17.0087	-9.24439	-0.0401562	-0.0724216
-8.2141	-0.0309351	REF	slo	2040	-10.6447	-5.78351	-0.0223298	-0.0397252
-19.3013	-0.0922908	REF	slo	2075	-25.0062	-13.5965	-0.0655543	-0.120576
-6.6018	-0.0234853	REF	slo	2035	-8.5557	-4.64791	-0.0169871	-0.0300949
0	0	REF	slo	2015	0	0	0	0
0.553975	-0.000162057	OECD	sui	2045	-1.05892	2.16687	0.000174204	-0.000502477
0.646268	-0.000195774	OECD	sui	2050	-1.23536	2.5279	0.000210238	-0.000607645
1.32724	-0.000471234	OECD	sui	2090	-2.53737	5.19185	0.000502156	-0.00147441
1.48353	-0.00053719	OECD	sui	2100	-2.83622	5.80327	0.000571394	-0.00168402
0.461815	-0.000129691	OECD	sui	2040	-0.88274	1.80637	0.00013955	-0.000401717
0.201105	-4.59898e-05	OECD	sui	2025	-0.384376	0.786587	4.96236e-05	-0.000142053
0.284399	-7.12184e-05	OECD	sui	2030	-0.543592	1.11239	7.67772e-05	-0.000220177
1.00059	-0.000335035	OECD	sui	2070	-1.91279	3.91397	0.000358368	-0.00104414
0.737735	-0.000230341	OECD	sui	2055	-1.41023	2.8857	0.000247111	-0.000715671
0.108523	-2.2202e-05	OECD	sui	2020	-0.207416	0.424461	2.39806e-05	-6.85076e-05
1.24755	-0.000437729	OECD	sui	2085	-2.38499	4.88008	0.000466884	-0.00136824
0.371228	-9.92135e-05	OECD	sui	2035	-0.709572	1.45203	0.000106859	-0.000307013
1.0844	-0.000369599	OECD	sui	2075	-2.07303	4.24182	0.00039496	-0.00115301
0.827482	-0.000265279	OECD	sui	2060	-1.58182	3.23678	0.000284309	-0.000825071
0	0	OECD	sui	2015	0	0	0	0
1.16667	-0.000403847	OECD	sui	2080	-2.23034	4.56369	0.00043115	-0.0012611
0.915048	-0.000300231	OECD	sui	2065	-1.74924	3.57933	0.000321452	-0.000934729
1.40587	-0.000504382	OECD	sui	2095	-2.68773	5.49948	0.000536986	-0.00157965
-1.27369	-0.0198354	OECD	swe	2045	-2.19697	-0.350406	-0.0149855	-0.0247303
-2.88123	-0.0545181	OECD	swe	2085	-4.96	-0.802467	-0.0409325	-0.0684082
-1.061	-0.0158253	OECD	swe	2040	-1.8307	-0.291304	-0.011965	-0.0197156
-1.48692	-0.0240233	OECD	swe	2050	-2.564	-0.409833	-0.0181353	-0.0299753
-0.852201	-0.0120641	OECD	swe	2035	-1.47093	-0.233472	-0.00912793	-0.0150186
0	0	OECD	swe	2015	0	0	0	0
-0.460793	-0.00556257	OECD	swe	2025	-0.79598	-0.125606	-0.00421445	-0.00691535
-3.06652	-0.0588259	OECD	swe	2090	-5.278	-0.855038	-0.0441329	-0.0738727
-2.69327	-0.0501821	OECD	swe	2080	-4.63734	-0.749203	-0.0377061	-0.0629172
-0.248392	-0.00268296	OECD	swe	2020	-0.42927	-0.0675147	-0.00203426	-0.00333292
-2.10912	-0.0370557	OECD	swe	2065	-3.63404	-0.584197	-0.0279079	-0.046348
-2.30757	-0.0414408	OECD	swe	2070	-3.975	-0.640145	-0.0311863	-0.0518744
-3.43019	-0.0673698	OECD	swe	2100	-5.9019	-0.958469	-0.0504652	-0.0847378
-3.24944	-0.063108	OECD	swe	2095	-5.59187	-0.907018	-0.047309	-0.0793136
-1.90617	-0.0326808	OECD	swe	2060	-3.2852	-0.527138	-0.0246324	-0.0408433
-0.652298	-0.00863295	OECD	swe	2030	-1.12631	-0.178284	-0.00653636	-0.0107396
-2.50214	-0.0458205	OECD	swe	2075	-4.30917	-0.695113	-0.0344554	-0.0574027
-1.69843	-0.028325	OECD	swe	2055	-2.92792	-0.46893	-0.021366	-0.0353712
-0.925352	-0.00367096	ASIA	tha	2025	-1.62833	-0.222374	-0.000101063	-0.00726651
-6.12333	-0.038168	ASIA	tha	2090	-10.7621	-1.48455	-0.00103067	-0.0770982
0	0	ASIA	tha	2015	0	0	0	0
-5.38153	-0.0327109	ASIA	tha	2080	-9.45926	-1.3038	-0.000885896	-0.0658667
-5.75516	-0.0354512	ASIA	tha	2085	-10.1155	-1.39483	-0.000958703	-0.0714976
-2.55245	-0.0131739	ASIA	tha	2045	-4.48888	-0.616018	-0.000360603	-0.0262311
-0.499153	-0.00178335	ASIA	tha	2020	-0.878499	-0.119806	-4.91724e-05	-0.00352455
-6.48663	-0.0408619	ASIA	tha	2095	-11.4002	-1.57309	-0.00110182	-0.0826697
-2.12726	-0.0105162	ASIA	tha	2040	-3.74156	-0.512965	-0.000288292	-0.0209066
-4.21927	-0.0243637	ASIA	tha	2065	-7.41768	-1.02086	-0.000662801	-0.0488249
-1.30916	-0.00570397	ASIA	tha	2030	-2.3033	-0.31502	-0.000156819	-0.0113063
-3.81492	-0.0215475	ASIA	tha	2060	-6.7073	-0.922539	-0.000587084	-0.0431118
-6.84539	-0.0435339	ASIA	tha	2100	-12.0302	-1.66056	-0.00117218	-0.0882139
-2.97837	-0.015924	ASIA	tha	2050	-5.23739	-0.719346	-0.000435209	-0.0317576
-4.61435	-0.0271651	ASIA	tha	2070	-8.11171	-1.11699	-0.000737895	-0.054526
-5.00146	-0.029948	ASIA	tha	2075	-8.79168	-1.21123	-0.000812272	-0.0602077
-1.70947	-0.00800318	ASIA	tha	2035	-3.00713	-0.411816	-0.000219722	-0.0158865
-3.40057	-0.0187263	ASIA	tha	2055	-5.97928	-0.821857	-0.000511006	-0.0374067
0.86035	0.00173592	REF	tur	2025	0.148458	1.57224	0.00258079	0.000885651
2.37162	0.0060427	REF	tur	2045	0.410417	4.33282	0.00893916	0.00309859
1.9768	0.00486697	REF	tur	2040	0.341905	3.6117	0.00720915	0.0024924
2.76708	0.00725078	REF	tur	2050	0.479083	5.05507	0.0107125	0.00372303
0	0	REF	tur	2015	0	0	0	0
1.21696	0.0026966	REF	tur	2030	0.210192	2.22373	0.00400427	0.00137744
4.998	0.0144713	REF	tur	2080	0.867075	9.12892	0.0212253	0.00748733
3.54374	0.00970016	REF	tur	2060	0.614054	6.47342	0.0142949	0.00499384
3.15906	0.00847462	REF	tur	2055	0.547186	5.77094	0.0125046	0.0043572
5.34482	0.0156194	REF	tur	2085	0.927445	9.7622	0.0228835	0.0080909
3.91912	0.0109166	REF	tur	2065	0.679337	7.1589	0.0160678	0.00562729
0.464153	0.000825167	REF	tur	2020	0.0800031	0.848303	0.00122843	0.000420418
1.5888	0.00374393	REF	tur	2035	0.274622	2.90297	0.00555268	0.0019148
6.35685	0.0189543	REF	tur	2100	1.10362	11.6101	0.02768	0.0098523
4.28587	0.0121187	REF	tur	2070	0.743143	7.8286	0.0178159	0.00625484
4.6452	0.0133042	REF	tur	2075	0.805672	8.48473	0.0195358	0.00687515
6.02382	0.0178605	REF	tur	2095	1.04564	11.002	0.0261101	0.00927325
5.68658	0.0167489	REF	tur	2090	0.986937	10.3862	0.0245115	0.00868615
-0.99201	-0.00857705	REF	ukr	2045	-2.97659	0.992573	0.00694621	-0.0243989
0	0	REF	ukr	2015	0	0	0	0
-2.09445	-0.022075	REF	ukr	2080	-6.27378	2.08488	0.0176938	-0.0634839
-1.15788	-0.0105101	REF	ukr	2050	-3.47309	1.15733	0.00849896	-0.0299443
-1.7954	-0.0183063	REF	ukr	2070	-5.37985	1.78905	0.0147155	-0.0524839
-2.66521	-0.0293265	REF	ukr	2100	-7.97938	2.64897	0.0233744	-0.0848523
-0.826481	-0.0067204	REF	ukr	2040	-2.48091	0.827951	0.00545065	-0.0190882
-2.38366	-0.0257408	REF	ukr	2090	-7.13809	2.37078	0.0205737	-0.0742521
-0.663917	-0.00501676	REF	ukr	2035	-1.99383	0.665992	0.00407481	-0.014228
-1.48381	-0.0144335	REF	ukr	2060	-4.44817	1.48056	0.0116367	-0.0412519
-0.193748	-0.0012105	REF	ukr	2020	-0.582517	0.19502	0.000987628	-0.00341755
-1.6414	-0.0163809	REF	ukr	2065	-4.91944	1.63663	0.0131871	-0.0468909
-0.359197	-0.00234697	REF	ukr	2025	-1.07964	0.361244	0.0019117	-0.0066371
-2.24011	-0.0239187	REF	ukr	2085	-6.70912	2.2289	0.0191443	-0.0688914
-1.32235	-0.0124714	REF	ukr	2055	-3.96522	1.32052	0.0100698	-0.035588
-2.52531	-0.0275431	REF	ukr	2095	-7.56138	2.51075	0.0219835	-0.079572
-1.94629	-0.0202051	REF	ukr	2075	-5.83092	1.93834	0.0162183	-0.0580172
-0.50828	-0.00355406	REF	ukr	2030	-1.52712	0.510563	0.00289084	-0.0100651
0.663958	0.000802704	OECD	usa	2045	-0.141188	1.4691	0.00129438	0.000307589
0.774617	0.000967072	OECD	usa	2050	-0.164681	1.71392	0.00155856	0.000370784
1.39874	0.00196751	OECD	usa	2080	-0.29704	3.09453	0.00316068	0.000756851
0.884294	0.00113437	OECD	usa	2055	-0.187958	1.95655	0.00182717	0.000435176
0.130013	0.000110383	OECD	usa	2020	-0.0277003	0.287726	0.00017848	4.21826e-05
0.553468	0.000643564	OECD	usa	2040	-0.117724	1.22466	0.00103834	0.00024647
0.240957	0.000227117	OECD	usa	2025	-0.0513101	0.533223	0.000367013	8.68427e-05
0.444872	0.000492468	OECD	usa	2035	-0.0946541	0.984398	0.000794992	0.0001885
1.49576	0.00212941	OECD	usa	2085	-0.317598	3.30912	0.00341903	0.000819557
0.34079	0.000352975	OECD	usa	2030	-0.0725357	0.754116	0.000570106	0.000135036
0	0	OECD	usa	2015	0	0	0	0
1.77886	0.00260299	OECD	usa	2100	-0.377568	3.93528	0.00417324	0.00100335
1.09694	0.00147083	OECD	usa	2065	-0.233063	2.42694	0.00236652	0.00056488
1.59136	0.00228929	OECD	usa	2090	-0.337852	3.52058	0.00367389	0.000881541
1.19953	0.00163799	OECD	usa	2070	-0.254817	2.65389	0.00263406	0.000629421
1.30005	0.00180366	OECD	usa	2075	-0.276125	2.87623	0.00289896	0.000693456
0.991919	0.00130274	OECD	usa	2060	-0.210791	2.19463	0.00209721	0.000500049
1.6857	0.00244713	OECD	usa	2095	-0.357836	3.72923	0.00392526	0.0009428
0.113385	-0.00400763	ASIA	vnm	2025	-0.428599	0.65537	0.00718659	-0.0152574
0	0	ASIA	vnm	2015	0	0	0	0
0.207755	-0.00871311	ASIA	vnm	2035	-0.792712	1.20822	0.015595	-0.0332354
0.308509	-0.0140685	ASIA	vnm	2045	-1.18443	1.80145	0.0251285	-0.053776
0.0614893	-0.00190426	ASIA	vnm	2020	-0.230982	0.35396	0.00341838	-0.00724204
0.552637	-0.0283746	ASIA	vnm	2070	-2.14372	3.24899	0.050417	-0.109048
0.159665	-0.00625805	ASIA	vnm	2030	-0.606799	0.92613	0.0112117	-0.0238474
0.642965	-0.0339882	ASIA	vnm	2080	-2.50082	3.78675	0.0602707	-0.130896
0.257778	-0.0113293	ASIA	vnm	2040	-0.986813	1.50237	0.0202571	-0.0432595
0.686922	-0.0367423	ASIA	vnm	2085	-2.67474	4.04858	0.0650908	-0.141648
0.815095	-0.0448179	ASIA	vnm	2100	-3.18222	4.81241	0.0791695	-0.173307
0.598229	-0.0311986	ASIA	vnm	2075	-2.32391	3.52037	0.0553789	-0.120027
0.730219	-0.0394635	ASIA	vnm	2090	-2.84612	4.30655	0.0698438	-0.152294
0.409269	-0.0197654	ASIA	vnm	2055	-1.57885	2.39739	0.0352293	-0.0757169
0.458316	-0.0226498	ASIA	vnm	2060	-1.77163	2.68826	0.0403279	-0.0868607
0.772928	-0.0421547	ASIA	vnm	2095	-3.01522	4.56108	0.0745355	-0.162844
0.359174	-0.0168931	ASIA	vnm	2050	-1.38247	2.10082	0.0301418	-0.0646432
0.506061	-0.0255221	ASIA	vnm	2065	-1.95982	2.97194	0.0453948	-0.097981
-8.973	-0.0631201	OECD	zaf	2045	-10.6972	-7.24878	-0.043449	-0.0831344
0	0	OECD	zaf	2015	0	0	0	0
-3.25096	-0.0170908	OECD	zaf	2025	-3.8771	-2.62483	-0.011827	-0.0223887
-18.92	-0.160788	OECD	zaf	2080	-22.5481	-15.2919	-0.109538	-0.21409
-21.526	-0.188372	OECD	zaf	2090	-25.6523	-17.3996	-0.127947	-0.251627
-1.7537	-0.0084099	OECD	zaf	2020	-2.0916	-1.41581	-0.00582793	-0.0110011
-4.59988	-0.0264525	OECD	zaf	2030	-5.48531	-3.71446	-0.0182826	-0.034696
-10.4712	-0.0768637	OECD	zaf	2050	-12.4824	-8.45993	-0.0528328	-0.101388
-22.8018	-0.202095	OECD	zaf	2095	-27.1721	-18.4316	-0.137062	-0.270398
-6.00764	-0.0374348	OECD	zaf	2035	-7.16331	-4.85198	-0.0258398	-0.049165
-13.4132	-0.104909	OECD	zaf	2060	-15.9878	-10.8387	-0.0718966	-0.138809
-20.2327	-0.174607	OECD	zaf	2085	-24.1118	-16.3536	-0.118775	-0.232863
-16.2239	-0.132966	OECD	zaf	2070	-19.3363	-13.1115	-0.0908543	-0.176485
-17.5844	-0.146908	OECD	zaf	2075	-20.9571	-14.2118	-0.100231	-0.195298
-24.0616	-0.215785	OECD	zaf	2100	-28.6726	-19.4505	-0.146127	-0.28919
-7.47729	-0.0498462	OECD	zaf	2040	-8.91482	-6.03975	-0.0343603	-0.0655564
-14.835	-0.118963	OECD	zaf	2065	-17.6817	-11.9883	-0.0814071	-0.157651
-11.9561	-0.0908439	OECD	zaf	2055	-14.2517	-9.66048	-0.0623501	-0.120012

## Sheet: Bottom
ES_change	YGROSS2020	pop2020	YGROSS_damages	YGROSS_baseline	r5	t
-3.59286	0.62395	45.38	4.54217	4.5426	LAM	18
4.84219	0.965207	25.69	4.45269	4.45261	OECD	18
-6.79018	0.328808	8.92	1.18245	1.18247	OECD	18
-15.8372	0.398865	11.56	1.54419	1.54429	OECD	18
-26.135	0.111158	6.93	0.23236	0.232711	REF	18
5.36933	0.139994	6.02	0.373995	0.373741	REF	18
-2.63867	2.61427	212.56	9.78983	9.79698	LAM	18
-7.54516	1.50572	38.01	5.5699	5.57166	OECD	18
0.779559	0.304992	19.12	1.52534	1.52501	LAM	18
1.69459	21.799	1402.11	62.4501	62.4471	ASIA	18
-9.79509	1.92397	51.78	4.59041	4.59056	OECD	18
-20.0197	0.0696232	4.05	0.159319	0.159505	REF	18
-5.83871	0.216376	5.83	0.769258	0.769276	OECD	18
-44.255	1.0245	102.33	10.5988	10.6148	MAF	18
-11.0012	1.24704	47.35	3.97423	3.97453	OECD	18
0.449115	0.187061	5.53	0.614677	0.615002	OECD	18
-7.90626	2.07418	67.39	7.91305	7.9136	OECD	18
-10.5816	2.13918	67.22	8.62757	8.62775	OECD	18
-9.55459	4.9476	212.7	16.9093	16.9099	MAF	18
-9.07387	0.215324	10.72	0.999689	0.999706	OECD	18
-22.1815	0.211927	9.75	0.666285	0.666629	REF	18
0.0112704	2.92269	273.52	17.3424	17.342	ASIA	18
-21.1066	0.314078	4.99	0.648803	0.648867	OECD	18
-7.55527	1.5808	59.55	4.50522	4.50538	OECD	18
2.41919	4.41285	125.84	6.97392	6.97383	OECD	18
-1.88945	0.449123	48.55	6.03399	6.03403	MAF	18
-12.4167	1.64108	128.93	10.5787	10.5828	LAM	18
-0.335974	0.777196	32.37	4.17986	4.18011	ASIA	18
-16.1841	7.68316	1380	74.6345	74.6696	ASIA	18
-13.4786	0.719141	17.44	2.24256	2.24261	OECD	18
-25.4728	0.343704	48.73	3.39944	3.40241	MAF	18
-25.4699	0.578376	50.72	3.31807	3.32096	MAF	18
-22.951	0.264255	5.38	0.907444	0.907926	OECD	18
-6.20021	0.322316	20.83	0.76656	0.766783	REF	18
0.51708	1.14123	231.31	5.56344	5.56339	ASIA	18
-5.5959	0.897808	37.95	2.07435	2.07481	REF	18
-22.0046	0.242521	10.31	0.626965	0.62729	OECD	18
-14.0522	0.79255	92.76	4.24935	4.25352	LAM	18
-12.8038	0.298131	10.7	1.17239	1.173	REF	18
-16.2334	3.07099	83.24	9.02587	9.0271	OECD	18
0.456936	1.09312	103.94	4.68319	4.68208	REF	18
-0.0985384	0.210076	18.74	1.3501	1.35014	ASIA	18
-15.7082	0.318381	19.29	0.565528	0.565799	REF	18
-11.7408	2.72158	1077.39	109.727	110.32	MAF	18
-0.66968	1.5502	153.58	11.1803	11.1805	LAM	18
-1.38091	1.92625	476.88	27.0435	27.0435	ASIA	18
-7.44195	0.13725	5.46	0.407395	0.407568	REF	18
-13.3954	2.28609	144.1	10.1605	10.1778	REF	18
-26.4125	0.0588046	2.1	0.202719	0.203002	REF	18
1.48353	0.400262	8.64	1.57255	1.57256	OECD	18
-3.43019	0.395457	10.35	1.60168	1.60276	OECD	18
-6.84539	1.00578	69.8	4.31156	4.31344	ASIA	18
6.35685	1.57447	84.34	6.55392	6.55268	REF	18
-2.66521	0.329	44.13	2.22436	2.22501	REF	18
1.77886	16.1083	329.48	43.4218	43.4207	OECD	18
0.815095	0.601056	97.34	4.11508	4.11692	ASIA	18
-24.0616	0.582258	59.31	4.39857	4.40808	OECD	18
