# Supplementary material for: Unequal climate impacts on global values of natural capital
Source: Nature. 2023 Dec 18;625(7996):722–7. doi: 10.1038/s41586-023-06769-z (PMC10808060; doi:10.1038/s41586-023-06769-z)
Supplement: Supplementary file 16 — Source Data Extended Data Fig. 11 [file 41586_2023_6769_MOESM16_ESM.xlsx]

## Sheet: Top
GDPpc	cumdam	r5	perc_dam_dgvm	perc50_gdp_dgvm
2526.09	27.9517	MAF	88.8119	20086.2
4039.28	34.1298	ASIA	88.8119	20086.2
4933.79	34.9088	ASIA	88.8119	20086.2
5567.51	53.7294	ASIA	88.8119	20086.2
6174.81	54.6483	ASIA	88.8119	20086.2
7053.24	55.1613	MAF	88.8119	20086.2
7455.24	55.7135	REF	88.8119	20086.2
8544.09	56.1422	LAM	88.8119	20086.2
9250.73	56.9423	MAF	88.8119	20086.2
9817.2	57.4185	OECD	88.8119	20086.2
10011.8	59.0799	MAF	88.8119	20086.2
10093.8	59.9913	LAM	88.8119	20086.2
10516.9	61.1321	REF	88.8119	20086.2
10685.5	65.0294	ASIA	88.8119	20086.2
11210	65.1536	ASIA	88.8119	20086.2
11403.3	65.6531	MAF	88.8119	20086.2
12299	66.6103	LAM	88.8119	20086.2
12728.5	67.6273	LAM	88.8119	20086.2
13749.4	67.999	LAM	88.8119	20086.2
14409.5	69.0209	ASIA	88.8119	20086.2
15473.7	69.1802	REF	88.8119	20086.2
15547.3	82.6404	ASIA	88.8119	20086.2
15864.6	86.8135	REF	88.8119	20086.2
15951.4	86.9388	LAM	88.8119	20086.2
16040.1	87.0011	REF	88.8119	20086.2
16505	87.1461	REF	88.8119	20086.2
17190.9	87.1886	REF	88.8119	20086.2
18668.2	88.7481	REF	88.8119	20086.2
20086.2	88.8119	OECD	88.8119	20086.2
21736.1	88.9853	REF	88.8119	20086.2
23254.9	89.072	REF	88.8119	20086.2
23260.9	91.3883	MAF	88.8119	20086.2
23522.8	91.4345	OECD	88.8119	20086.2
23657.7	91.9583	REF	88.8119	20086.2
24009.8	92.882	ASIA	88.8119	20086.2
25137.3	92.9848	REF	88.8119	20086.2
26336.7	93.256	OECD	88.8119	20086.2
26545.8	93.5533	OECD	88.8119	20086.2
27862.7	93.8554	REF	88.8119	20086.2
28002.2	93.9098	REF	88.8119	20086.2
30778.8	94.4542	OECD	88.8119	20086.2
31823.6	95.0185	OECD	88.8119	20086.2
33826.6	95.0635	OECD	88.8119	20086.2
34503.9	95.1635	OECD	88.8119	20086.2
35067.1	95.5983	OECD	88.8119	20086.2
36861.8	95.6741	OECD	88.8119	20086.2
36893.2	96.3369	OECD	88.8119	20086.2
37114.2	96.3858	OECD	88.8119	20086.2
37156.7	96.6796	OECD	88.8119	20086.2
37571.3	96.9313	OECD	88.8119	20086.2
38208.4	97.0636	OECD	88.8119	20086.2
39613.8	97.5241	OECD	88.8119	20086.2
41235.2	97.6697	OECD	88.8119	20086.2
46326.6	97.7686	OECD	88.8119	20086.2
48889.9	99.8853	OECD	88.8119	20086.2
49118	99.9574	OECD	88.8119	20086.2
62941.5	100	OECD	88.8119	20086.2

## Sheet: Mid
GDPpc	cumdam	r5	perc_dam_dgvm	perc50_gdp_dgvm
2526.09	16.3059	MAF	85.1367	20086.2
4039.28	23.2175	ASIA	85.1367	20086.2
4933.79	24.1097	ASIA	85.1367	20086.2
5567.51	45.8276	ASIA	85.1367	20086.2
6174.81	46.7141	ASIA	85.1367	20086.2
7053.24	47.2911	MAF	85.1367	20086.2
7455.24	47.9169	REF	85.1367	20086.2
8544.09	48.3192	LAM	85.1367	20086.2
9250.73	49.2358	MAF	85.1367	20086.2
9817.2	49.5444	OECD	85.1367	20086.2
10011.8	51.1759	MAF	85.1367	20086.2
10093.8	52.0924	LAM	85.1367	20086.2
10516.9	53.3697	REF	85.1367	20086.2
10685.5	57.5597	ASIA	85.1367	20086.2
11210	57.6991	ASIA	85.1367	20086.2
11403.3	58.2609	MAF	85.1367	20086.2
12299	58.663	LAM	85.1367	20086.2
12728.5	59.6942	LAM	85.1367	20086.2
13749.4	60.1486	LAM	85.1367	20086.2
14409.5	61.2045	ASIA	85.1367	20086.2
15473.7	61.3822	REF	85.1367	20086.2
15547.3	77.4143	ASIA	85.1367	20086.2
15864.6	82.6714	REF	85.1367	20086.2
15951.4	82.8859	LAM	85.1367	20086.2
16040.1	82.9504	REF	85.1367	20086.2
16505	83.1092	REF	85.1367	20086.2
17190.9	83.157	REF	85.1367	20086.2
18668.2	85.0646	REF	85.1367	20086.2
20086.2	85.1367	OECD	85.1367	20086.2
21736.1	85.3252	REF	85.1367	20086.2
23254.9	85.4166	REF	85.1367	20086.2
23260.9	88.4701	MAF	85.1367	20086.2
23522.8	88.5155	OECD	85.1367	20086.2
23657.7	89.0998	REF	85.1367	20086.2
24009.8	90.083	ASIA	85.1367	20086.2
25137.3	90.1984	REF	85.1367	20086.2
26336.7	90.5087	OECD	85.1367	20086.2
26545.8	90.8391	OECD	85.1367	20086.2
27862.7	91.1728	REF	85.1367	20086.2
28002.2	91.2297	REF	85.1367	20086.2
30778.8	91.832	OECD	85.1367	20086.2
31823.6	92.4709	OECD	85.1367	20086.2
33826.6	92.568	OECD	85.1367	20086.2
34503.9	92.6882	OECD	85.1367	20086.2
35067.1	93.2153	OECD	85.1367	20086.2
36861.8	93.2982	OECD	85.1367	20086.2
36893.2	93.9531	OECD	85.1367	20086.2
37114.2	94.009	OECD	85.1367	20086.2
37156.7	94.3385	OECD	85.1367	20086.2
37571.3	94.652	OECD	85.1367	20086.2
38208.4	94.8044	OECD	85.1367	20086.2
39613.8	95.4139	OECD	85.1367	20086.2
41235.2	95.586	OECD	85.1367	20086.2
46326.6	95.7019	OECD	85.1367	20086.2
48889.9	99.8522	OECD	85.1367	20086.2
49118	99.9497	OECD	85.1367	20086.2
62941.5	100	OECD	85.1367	20086.2

## Sheet: Bottom
GDPpc	cumdam	r5	perc_dam_dgvm	perc50_gdp_dgvm
2526.09	14.8346	MAF	81.9511	20086.2
4039.28	22.1122	ASIA	81.9511	20086.2
4933.79	23.0535	ASIA	81.9511	20086.2
5567.51	41.6816	ASIA	81.9511	20086.2
6174.81	42.8235	ASIA	81.9511	20086.2
7053.24	43.3741	MAF	81.9511	20086.2
7455.24	44.215	REF	81.9511	20086.2
8544.09	44.5907	LAM	81.9511	20086.2
9250.73	45.5564	MAF	81.9511	20086.2
9817.2	45.9844	OECD	81.9511	20086.2
10011.8	47.6557	MAF	81.9511	20086.2
10093.8	48.6925	LAM	81.9511	20086.2
10516.9	50.2504	REF	81.9511	20086.2
10685.5	55.1307	ASIA	81.9511	20086.2
11210	55.2815	ASIA	81.9511	20086.2
11403.3	55.8178	MAF	81.9511	20086.2
12299	56.8287	LAM	81.9511	20086.2
12728.5	57.7467	LAM	81.9511	20086.2
13749.4	58.1875	LAM	81.9511	20086.2
14409.5	59.3664	ASIA	81.9511	20086.2
15473.7	59.571	REF	81.9511	20086.2
15547.3	76.9315	ASIA	81.9511	20086.2
15864.6	79.4262	REF	81.9511	20086.2
15951.4	79.6005	LAM	81.9511	20086.2
16040.1	79.6872	REF	81.9511	20086.2
16505	79.8826	REF	81.9511	20086.2
17190.9	79.9383	REF	81.9511	20086.2
18668.2	81.8667	REF	81.9511	20086.2
20086.2	81.9511	OECD	81.9511	20086.2
21736.1	82.186	REF	81.9511	20086.2
23254.9	82.3305	REF	81.9511	20086.2
23260.9	84.9067	MAF	81.9511	20086.2
23522.8	84.9565	OECD	81.9511	20086.2
23657.7	85.7868	REF	81.9511	20086.2
24009.8	86.939	ASIA	81.9511	20086.2
25137.3	87.0865	REF	81.9511	20086.2
26336.7	87.4014	OECD	81.9511	20086.2
26545.8	87.7592	OECD	81.9511	20086.2
27862.7	88.18	REF	81.9511	20086.2
28002.2	88.25	REF	81.9511	20086.2
30778.8	88.8412	OECD	81.9511	20086.2
31823.6	89.5036	OECD	81.9511	20086.2
33826.6	89.5706	OECD	81.9511	20086.2
34503.9	89.6884	OECD	81.9511	20086.2
35067.1	90.2148	OECD	81.9511	20086.2
36861.8	90.3212	OECD	81.9511	20086.2
36893.2	91.3524	OECD	81.9511	20086.2
37114.2	91.4185	OECD	81.9511	20086.2
37156.7	91.7873	OECD	81.9511	20086.2
37571.3	92.0316	OECD	81.9511	20086.2
38208.4	92.1836	OECD	81.9511	20086.2
39613.8	92.805	OECD	81.9511	20086.2
41235.2	92.9779	OECD	81.9511	20086.2
46326.6	93.1126	OECD	81.9511	20086.2
48889.9	99.8865	OECD	81.9511	20086.2
49118	99.9515	OECD	81.9511	20086.2
62941.5	100	OECD	81.9511	20086.2
